# Supplementary material for: Simultaneous feature selection and parameter optimisation using an artificial ant colony: case study of melting point prediction
Source: Chem Cent J. 2008 Oct 29;2:21. doi: 10.1186/1752-153X-2-21 (PMC2603525; doi:10.1186/1752-153X-2-21)
Supplement: Additional file 1 — The external test set. The models were evaluated by testing on this external test set. [file 1752-153X-2-21-S1.csv]

Name	SMILES	Melting Point	diameter	petitjean	petitjeanSC	radius	VDistEq	VDistMa	weinerPath	weinerPol	a_aro	a_count	a_IC	a_ICM	a_nH	b_1rotN	b_1rotR	b_ar	b_count	b_double	b_rotN	b_rotR	b_single	b_triple	chi0v	chi0v_C	chi1v	chi1v_C	reactive	Weight	a_heavy	a_nB	a_nBr	a_nC	a_nCl	a_nF	a_nI	a_nN	a_nO	a_nP	a_nS	b_heavy	chi0	chi0_C	chi1	chi1_C	FCharge	VAdjEq	VAdjMa
mol496	O=C(Nc1ccccc1C(=O)c1ccccc1)C	88	9	0.44444445	0.80000001	5	2.9593053	8.057869	606	25	12	31	44.87101	1.4474519	13	5	0.15625	12	32	2	5	0.15625	18	0	10.012649	8.6961527	5.6462822	4.7380338	0	239.27399	18	0	0	15	0	0	0	1	2	0	0	19	12.957819	10.250712	8.6815405	6.7103434	0	0.52150291	5.2479277
mol1900	S(C)c1[nH0][nH0](c(N)c1C(=O)OCC)C(=O)N	155	8	0.5	1	4	2.7468469	7.7265177	424	24	5	28	54.831501	1.9582679	12	9	0.32142857	5	28	2	9	0.32142857	21	0	9.7057247	5.2071066	5.6434422	1.4571068	0	244.27499	16	0	0	8	0	0	0	4	3	0	1	16	12.292529	5.5938582	7.5232744	1.7071068	0	0.54356444	5
mol43	O=C1CC(c2ccccc21)C(=O)OC	44.5	7	0.42857143	0.75	4	2.5272348	7.333715	280	21	6	24	34.011185	1.4171326	10	3	0.12	6	25	2	3	0.12	17	0	7.818603	6.5938582	4.4371228	3.4165022	1	190.198	14	0	0	11	0	0	0	0	3	0	0	15	10.129392	7.4222851	6.736382	4.4663267	0	0.61744827	4.9068904
mol1924	O(C)c1ccccc1c1ccccc1OC	156	7	0.42857143	0.75	4	2.6779644	7.7306714	416	24	12	30	38.60078	1.2866926	14	5	0.16129032	12	31	0	5	0.16129032	19	0	9.4352989	8.6188021	5.1294456	3.9047005	0	214.26399	16	0	0	14	0	0	0	0	2	0	0	17	11.380469	9.9662552	7.8637033	5.6329932	0	0.56510133	5.0874629
mol1059	N1=C2C=CCC=C2C=2CCCCC1=2	118	6	0.33333334	0.5	4	2.3871365	7.1120486	219	19	0	25	30.057304	1.2022922	12	0	0	0	27	4	0	0	23	0	7.585042	7.1378284	4.9816709	4.5344572	0	170.235	13	0	0	12	0	0	0	1	0	0	0	15	8.6733618	7.9662552	6.4494896	5.6329932	0	0.67461002	4.9068904
mol813	S(C)C(SC)=N[S+2]([O-])([O-])c1ccccc1	106	8	0.5	1	4	2.7982304	7.5181799	374	20	6	26	48.873474	1.8797489	11	6	0.23076923	6	26	1	7	0.26923078	19	0	10.824697	5.8867512	7.9686198	1.9106836	0	261.39001	15	0	0	9	0	0	0	1	2	0	3	15	11.311555	6.6902347	7.0976834	2.8164966	0	0.56650949	4.9068904
mol2943	O=C(c1ccc2CCc3cccc1c32)C(=NN)c1ccccc1	199.5	10	0.5	1	5	3.129909	8.7749119	1111	40	16	39	53.692123	1.3767211	16	4	0.095238097	17	42	2	5	0.11904762	23	0	12.620528	11.187716	7.7084208	7.022491	0	300.36099	23	0	0	20	0	0	0	2	1	0	0	26	15.811191	13.104083	11.292025	9.5993195	0	0.46357921	5.7004399
mol1710	BrC([N+](=O)[O-])C(Br)c1cccc(c1)C(Br)C(Br)[N+](=O)[O-]	147	10	0.5	1	5	3.156678	8.3533325	837	31	6	28	59.386658	2.1209521	8	6	0.21428572	6	28	2	6	0.21428572	20	0	16.002066	5.6188021	8.8476524	3.0653841	1	539.79999	20	0	4	10	0	0	0	2	4	0	0	20	15.447229	6.2925286	9.2517958	3.9663265	0	0.4689956	5.321928
mol2317	FC(F)(F)C=1N=C2C=CC=CC2=NC(=O)C=1NNc1cccc2ccccc12	171	12	0.5	1	6	3.3803892	9.3451014	1960	50	10	41	72.360466	1.7648895	13	4	0.090909094	11	44	6	4	0.090909094	27	0	14.287422	10.850853	8.3142157	5.8987174	1	382.345	28	0	0	20	0	3	0	4	1	0	0	31	19.725405	12.896976	13.431671	8.4048319	0	0.39893496	5.9541965
mol2907	O=C1Oc2ccccc2C(NC)=C1	198	6	0.33333334	0.5	4	2.389801	7.1217313	226	19	6	22	34.358891	1.5617677	9	2	0.086956523	6	23	2	2	0.086956523	15	0	7.203248	5.8867512	4.0170732	2.6547005	0	175.187	13	0	0	10	0	0	0	1	2	0	0	14	9.2591486	6.8449349	6.3088617	3.7996597	0	0.64772749	4.8073549
mol965	O=C(Cc1ccccc1)c1ccc2CCc3cccc1c32	114	10	0.5	1	5	3.1387773	8.4870892	905	34	16	37	42.311214	1.1435463	16	3	0.075000003	17	40	1	3	0.075000003	22	0	11.803071	11.394823	7.433722	7.2295976	0	272.34698	21	0	0	20	0	0	0	0	1	0	0	24	14.23384	13.23384	10.3265	9.7491493	0	0.49641782	5.5849624
mol3998	Clc1ccc(C=C2C(=O)NN=C2C=2C(=O)N(C)c3ccccc3C=2O)c(Cl)c1	280	13	0.46153846	0.85714287	7	3.3804181	9.3450556	1917	51	12	41	73.605576	1.795258	13	4	0.090909094	12	44	5	5	0.11363637	27	0	16.044725	11.118802	9.000124	5.6427345	0	414.24799	28	0	0	20	2	0	0	3	3	0	0	31	19.999271	13.007708	13.379918	7.932653	0	0.39893496	5.9541965
mol2600	Clc1c(Cl)c(Cl)c2C(=O)c3cc(ccc3C(=O)c2c1Cl)C=O	182.5	10	0.5	1	5	2.9460108	8.6636534	909	46	12	26	42.853188	1.6481994	4	1	0.035714287	12	28	3	1	0.035714287	13	0	13.569719	7.809401	7.4384465	4.5267091	1	374.00598	22	0	0	15	4	0	0	0	3	0	0	24	16.179279	9.1792803	10.379116	6.2079082	0	0.46637034	5.5849624
mol841	O=[N+]([O-])c1cccc(c1)c1ccc(cc1)C(=O)C	107.5	10	0.5	1	5	3.1352224	8.0172539	644	26	12	29	44.769844	1.5437877	11	4	0.13333334	12	30	2	4	0.13333334	16	0	9.790761	8.1188021	5.4356136	4.6427345	0	241.24599	18	0	0	14	0	0	0	1	3	0	0	19	13.120955	9.5436058	8.575387	6.5100031	0	0.52150291	5.2479277
mol2153	S(C)C(SC)C1=C(C#N)C(c2ccccc2)C(C(=O)OC)C1(O)c1ccccc1	164.5	10	0.5	1	5	2.9967673	9.511117	1844	55	12	52	81.584129	1.5689255	23	12	0.22222222	12	54	2	12	0.22222222	39	1	18.165968	14.005553	11.72549	6.5980763	1	425.573	29	0	0	23	0	0	0	1	3	0	2	31	21.018297	15.896976	14.037789	8.9072666	0	0.3796615	5.9541965
mol2370	S1c2[nH0][nH0]c([nH0]2NC1c1ccc(O)c(OC)c1)c1ccc(OC)cc1	173.2	14	0.5	1	7	3.5220003	8.9688196	1583	40	17	41	73.417877	1.7906799	16	7	0.15909091	17	44	0	7	0.15909091	27	0	14.448898	10.118802	8.4726162	4.0980763	0	356.40601	25	0	0	17	0	0	0	4	3	0	1	28	17.38854	11.568549	12.190203	5.7659864	0	0.43513325	5.8073549
mol3813	NNc1[nH0]c[nH0]c2[nH0]([nH0]cc21)C	256.5	6	0.5	1	3	2.2977209	6.8838658	179	17	9	20	31.419012	1.5709506	8	3	0.14285715	10	21	0	3	0.14285715	11	0	6.520905	3.6547005	3.419981	0.78867513	1	164.172	12	0	0	6	0	0	0	6	0	0	0	13	8.552042	4.1462646	5.8256984	1.0749149	0	0.68129086	4.7004399
mol2640	Oc1ccc2cc(N)ccc2c1	185	7	0.42857143	0.75	4	2.4399483	6.859551	186	16	10	21	30.490061	1.4519076	9	2	0.090909094	11	22	0	2	0.090909094	11	0	6.4886656	5.4641018	3.7383497	3.2260678	0	159.188	12	0	0	10	0	0	0	1	1	0	0	13	8.552042	6.5520415	5.7540202	4.5993195	0	0.68129086	4.7004399
mol405	O=[N+]([O-])c1ccccc1CC#N	82	6	0.5	1	3	2.4521687	6.8721547	197	15	6	18	31.548876	1.7527152	6	3	0.16666667	6	18	1	3	0.16666667	10	1	6.2274318	4.5165076	3.3468189	2.534457	0	162.14799	12	0	0	8	0	0	0	2	2	0	0	12	8.9746914	5.3973413	5.7532187	3.5580783	0	0.65002245	4.5849624
mol955	[nH0]1c2[nH0]([nH0]c(c2c(C)cc1C)c1ccccc1)c1ccccc1	113.5	10	0.5	1	5	3.0525784	8.7905092	1086	38	21	40	52.196808	1.3049202	17	4	0.093023255	22	43	0	4	0.093023255	21	0	13.192493	11.850853	7.7167516	6.3987174	0	299.37698	23	0	0	20	0	0	0	3	0	0	0	26	15.811191	13.819627	11.237184	8.9375238	0	0.46357921	5.7004399
mol2512	O=C1N(c2ccccc2)c2ccccc2C(O)=C1C(=Nc1cccc(OC)c1)C	178.5	13	0.46153846	0.85714287	7	3.4276705	9.4494057	2138	51	18	49	71.888229	1.4671068	20	7	0.13461539	18	52	3	8	0.15384616	31	0	16.163691	14.005553	9.2175388	7.059401	0	384.435	29	0	0	24	0	0	0	2	3	0	0	32	20.380104	16.38854	14.096556	10.010003	0	0.38828552	6
mol884	S=C(N)NCc1ccccc1.O=C(O)C1CCC(OC1(C)C)(C)C(O)(CC)CC	109.5	8	0.5	1	4	2.7646677	8.5067911	723	44	6	65	97.229111	1.4958324	36	15	0.23076923	6	65	2	15	0.23076923	57	0	19.012655	14.999636	10.538897	7.9747095	0	424.60599	29	0	0	22	0	0	0	2	4	0	1	29	22.294682	15.880469	13.404632	8.9798756	0	0.36205125	5.8579812
mol3818	OC1CCC2(C)C(CCC3C4CCC(O)(C#C)C4(C)CCC32)C1	257	11	0.45454547	0.83333331	6	3.0615723	8.7692938	1034	51	0	55	63.736118	1.1588385	32	5	0.086206898	0	58	0	6	0.10344828	57	1	14.72249	13.828063	9.721571	9.2397652	0	316.48499	23	0	0	21	0	0	0	0	2	0	0	26	16.457819	14.457819	10.839101	9.7617502	0	0.46357921	5.7004399
mol2540	Clc1ccc(C=C2N=C(OC2=O)c2ccccc2)c(Cl)c1	179.5	12	0.5	1	6	3.3018055	8.4712658	980	30	12	30	50.677391	1.6892464	9	2	0.0625	12	32	3	3	0.09375	17	0	12.22765	8.6961527	6.9195471	4.7260675	0	318.159	21	0	0	16	2	0	0	1	2	0	0	23	14.819627	10.405413	10.13103	6.7659864	0	0.48250595	5.523562
mol1930	O=[N+]([O-])c1cc([N+](=O)[O-])c(O)c([N+](=O)[O-])c1.N1CC(C=C1c1ccccc1)c1ccccc1	156	10	0.60000002	1.5	4	2.9136651	8.7892818	951	47	18	51	88.476059	1.7348248	18	6	0.11320755	18	53	4	6	0.11320755	31	0	17.028355	12.29001	9.6384249	7.0449996	0	450.40698	33	0	0	22	0	0	0	4	7	0	0	35	23.957455	14.518297	15.773765	9.8240643	0	0.3442024	6.129283
mol3482	Brc1ccc(cc1)C(=O)C=1NC=2OC=3c4ccccc4OC(=O)C=3C(C=2C=1O)c1ccc(Br)cc1	230	14	0.42857143	0.75	8	3.5259399	10.005251	3370	67	18	49	79.82621	1.6291063	14	4	0.074074075	18	54	5	4	0.074074075	31	0	20.960896	14.505553	12.195637	8.3361101	0	592.21899	35	0	2	27	0	0	0	1	5	0	0	40	24.266855	17.145535	16.918724	11.582483	0	0.34815767	6.321928
mol3478	[Cl+3]([O-])([O-])([O-])O.[nH0]1c(ccc2ccccc12)C=Cc1ccc(N(C)C)cc1	229.5	13	0.92307693	12	1	3.4478223	8.4837837	1092	30	16	45	75.712143	1.6824921	19	6	0.13043478	17	46	1	7	0.15217391	28	0	15.128482	11.428204	8.9311552	5.4700847	0	374.82401	26	0	0	19	1	0	0	2	4	0	0	27	19.15649	13.372033	12.220346	7.9158163	0	0.40176207	5.7548876
mol756	[O-][N+](=Nc1ccccc1)c1ccc(N=Nc2ccccc2)c(C)c1	103	15	0.46666667	0.875	8	3.6466064	8.8319597	1572	33	18	40	60.1665	1.5041625	16	5	0.11904762	18	42	2	7	0.16666667	22	0	13.202656	11.005553	7.5364022	6.059401	0	316.36398	24	0	0	19	0	0	0	4	1	0	0	26	16.777811	13.07914	11.720346	8.6766701	0	0.43739632	5.7004399
mol735	O=[N+]([O-])c1cccc(c1)C=Cc1ccccc1	102	10	0.5	1	5	3.1477797	7.8428535	582	21	12	28	41.249222	1.4731865	11	3	0.10344828	12	29	2	4	0.13793103	15	0	9.114563	7.850853	5.2314897	4.6427345	0	225.24699	17	0	0	14	0	0	0	1	2	0	0	18	12.087576	9.5102253	8.2540197	6.7659864	0	0.54234898	5.1699252
mol2051	BrC(c1ccccc1)C(Br)C1CCC(C)(C(=O)O)C1(C)C	161	10	0.5	1	5	3.0736427	8.5036917	879	39	6	43	61.73502	1.4356982	22	8	0.18181819	6	44	1	8	0.18181819	37	0	15.8164	11.033015	9.1120195	6.416502	1	418.16901	21	0	2	17	0	0	0	0	2	0	0	22	15.836499	11.836499	9.7150497	7.4056487	0	0.46827638	5.4594316
mol1021	O=C(Nc1ccc(cc1)CCCC)c1ccc(cc1)CC	116.5	15	0.46666667	0.875	8	3.5681925	8.4327288	1116	28	12	44	55.462444	1.2605101	23	9	0.2	12	45	1	9	0.2	32	0	12.855477	11.947229	7.7181787	7.0140548	0	281.39899	21	0	0	19	0	0	0	1	1	0	0	22	15.07914	13.372033	10.223877	8.8300295	0	0.46827638	5.4594316
mol351	[S+2]([O-])([O-])(OCC(O[S+2]([O-])([O-])C)C1OC(=O)C(OC)=C1OC)C	78	9	0.44444445	0.80000001	5	3.0137844	8.6698675	1022	30	0	38	66.982681	1.7627022	16	12	0.31578946	0	38	2	12	0.31578946	36	0	13.89378	7.3618073	9.3728189	1.5302567	1	360.35999	22	0	0	10	0	0	0	0	10	0	2	22	17.129393	7.5938582	9.9814939	1.7415817	0	0.43949699	5.4594316
mol575	O=C(c1cccc(C)c1)c1ccc(OC)c(OC)c1	92.5	10	0.5	1	5	3.1046598	8.1972761	720	29	12	35	46.77002	1.3362862	16	7	0.19444445	12	36	1	7	0.19444445	23	0	11.266197	10.041451	5.9882703	4.559401	0	256.30099	19	0	0	16	0	0	0	0	3	0	0	20	13.828063	11.413849	9.1513968	6.3433366	0	0.5023343	5.321928
mol2623	[nH0]1c(ccc2ccccc12)C=Cc1ccc(N(C)C)cc1	184	13	0.46153846	0.85714287	7	3.4767766	8.4348459	1076	30	16	39	48.361412	1.2400362	18	5	0.12195122	17	41	1	6	0.14634146	23	0	12.322631	11.428204	7.0353322	5.4700847	0	274.367	21	0	0	19	0	0	0	2	0	0	0	23	14.656489	13.372033	10.220346	7.9158163	0	0.48250595	5.523562
mol1869	O=C(Nc1ccccc1)C	154	6	0.5	1	3	2.4245358	6.2958374	126	9	6	19	28.181297	1.4832262	9	3	0.15789473	6	19	1	3	0.15789473	12	0	5.7949996	4.8867512	3.1148078	2.4106836	0	135.166	10	0	0	8	0	0	0	1	1	0	0	10	7.3973413	5.6902347	4.7876935	3.3938468	0	0.72192812	4.321928
mol76	O=C(C=C1Cc2ccccc21)c1ccccc1	50.099998	10	0.5	1	5	3.0781248	7.848321	554	22	12	29	33.8619	1.1676517	12	2	0.064516127	12	31	2	3	0.096774191	17	0	9.3888578	8.9806099	5.726615	5.522491	0	220.271	17	0	0	16	0	0	0	0	1	0	0	19	11.664926	10.664926	8.3433371	7.7659864	0	0.56150466	5.2479277
mol3883	O=C1NC(=O)C(=NNc2ccccc2C)C(=O)N1	265	10	0.5	1	5	3.0719101	8.0302029	638	26	6	28	50.578022	1.8063579	10	3	0.10344828	6	29	4	4	0.13793103	19	0	9.4813595	6.309401	5.1369362	2.8273504	0	246.226	18	0	0	11	0	0	0	4	3	0	0	19	13.120955	7.2925286	8.575387	3.8938468	0	0.52150291	5.2479277
mol437	O=C(O)c1ccccc1CC=C	83.800003	6	0.5	1	3	2.4521687	6.8721547	197	15	6	22	29.668934	1.3485879	10	4	0.18181819	6	22	2	5	0.22727273	14	0	6.6564269	5.8009648	3.6751311	3.2474003	0	162.188	12	0	0	10	0	0	0	0	2	0	0	12	8.9746914	6.9746914	5.7532187	4.5985184	0	0.65002245	4.5849624
mol2585	OC1=CC(=NNc2ccccc2)C2(C)CCC1C2(C)C	181.5	9	0.44444445	0.80000001	5	3.0236998	8.3444815	783	37	6	42	56.882969	1.3543564	22	6	0.13636364	6	44	2	7	0.15909091	36	0	12.350093	10.955666	7.2480063	6.3271856	0	270.37601	20	0	0	17	0	0	0	2	1	0	0	22	14.380469	11.966255	9.4493256	7.5554786	0	0.49991596	5.4594316
mol1439	O=[N+]([O-])c1cccc2c(cccc12)C=O	136	7	0.42857143	0.75	4	2.5695026	7.5440617	336	24	10	22	35.647377	1.6203352	7	2	0.086956523	11	23	2	2	0.086956523	10	0	7.7134104	6.0414519	4.3511662	3.5267091	1	201.181	15	0	0	11	0	0	0	1	3	0	0	16	10.836499	7.2591486	7.236382	5.0412416	0	0.59002918	5
mol1340	[S+2]([O-])([O-])(c1ccccc1)c1c(o[nH0]c1C(=O)c1ccc2ccccc2c1)c1ccc([N+](=O)[O-])cc1	132	15	0.46666667	0.875	8	3.6244776	9.9984179	3578	62	27	51	85.572487	1.6778919	16	6	0.10909091	28	55	2	6	0.10909091	25	0	18.806267	14.237604	11.925364	8.2974348	0	484.48798	35	0	0	26	0	0	0	2	6	0	1	39	24.578775	17.087212	16.85821	11.898979	0	0.34185782	6.2854023
mol2869	O=NN1C(C=Cc2ccccc12)=CC(c1ccccc1)c1ccc(N(C)C)cc1	195.5	13	0.46153846	0.85714287	7	3.4511771	9.452076	2204	48	18	52	71.529648	1.3755702	23	7	0.12727273	18	55	3	8	0.14545454	34	0	16.564844	14.814955	9.6172647	7.6694436	0	381.479	29	0	0	25	0	0	0	3	1	0	0	32	20.216969	17.35516	14.169035	10.898979	0	0.38828552	6
mol1291	OC1CCC2(C)C(CCC3C4=CCCC4(C)CCC32)C1	129.5	9	0.44444445	0.80000001	5	2.871006	8.3704844	699	40	0	50	54.275471	1.0855094	30	3	0.056603774	0	53	1	3	0.056603774	52	0	13.197926	12.750712	8.9146309	8.6564322	0	274.448	20	0	0	19	0	0	0	0	1	0	0	23	13.957819	12.957819	9.5284405	8.9510899	0	0.51481563	5.523562
mol3051	S1c2[nH0][nH0]c([nH0]2NC1c1ccccc1)c1cccc([N+](=O)[O-])c1	205	12	0.5	1	6	3.3452842	8.7404003	1215	35	17	34	62.706989	1.8443232	11	3	0.081081077	17	37	1	3	0.081081077	19	0	12.603599	8.2735023	7.7856693	4.2707257	0	325.35199	23	0	0	15	0	0	0	5	2	0	1	26	15.811191	9.828063	11.220346	6.1161566	0	0.46357921	5.7004399
mol3444	O=C1C2CC=3CC=CCC=3CC2C(=O)C2CC=3CC=CCC=3CC12	227	11	0.45454547	0.83333331	6	3.166868	8.8909397	1206	47	0	48	57.931606	1.2069085	24	0	0	0	52	6	0	0	46	0	14.092153	13.275657	9.490696	9.0824471	0	320.43201	24	0	0	22	0	0	0	0	2	0	0	28	16.258783	14.258784	11.720346	10.565646	0	0.46012789	5.8073549
mol1503	O=C(C=CNc1ccc(C)cc1)c1ccc2CCCCc2c1	139	14	0.5	1	7	3.5484505	8.5729589	1241	31	12	43	54.652157	1.2709804	21	5	0.11111111	12	45	2	6	0.13333334	31	0	12.932828	12.02458	7.8813157	7.1385164	0	291.39398	22	0	0	20	0	0	0	1	1	0	0	24	15.363597	13.656489	10.720346	9.2347479	0	0.46637034	5.5849624
mol3394	O=C1=NC=CC=C1C#N	223.5	5	0.40000001	0.66666669	3	2.0751474	6.0174446	86	10	0	12	20.754887	1.729574	3	1	0.083333336	0	12	4	1	0.083333336	7	1	4.5347261	3.2320509	2.3648784	1.4553418	1	119.103	9	0	0	6	0	0	0	2	1	0	0	9	6.6902347	3.9831276	4.342535	2.1498299	0	0.7642045	4.1699252
mol2158	O=[N+]([O-])c1ccc(cc1)c1ccc(NNc2ccccc2)cc1	164.5	15	0.46666667	0.875	8	3.6708639	8.6885538	1446	32	18	38	59.004349	1.5527461	15	5	0.125	18	40	1	5	0.125	21	0	12.269263	10.005553	7.1421733	5.8034182	1	305.33701	23	0	0	18	0	0	0	3	2	0	0	25	16.070704	12.07914	11.220346	8.4158163	0	0.45137304	5.643856
mol3201	O=C(Nc1ccc(N=Nc2ccc(N)cc2)cc1)C	212	13	0.46153846	0.85714287	7	3.4599915	8.1352139	856	23	12	33	51.85907	1.5714869	14	6	0.17647059	12	34	2	7	0.20588236	20	0	10.498828	8.1188021	5.7827473	4.1427345	0	254.293	19	0	0	14	0	0	0	4	1	0	0	20	13.664926	9.5436058	9.1310301	5.8433366	0	0.5023343	5.321928
mol2905	Cl.O1COc2cc(ccc12)C=NC	198	7	1	0	0	2.5652335	6.837441	197	14	6	23	40.29332	1.7518834	10	2	0.086956523	6	23	1	3	0.13043478	16	0	8.0049629	5.5165076	3.71772	2.0267091	0	199.63699	13	0	0	9	1	0	0	1	2	0	0	13	8.3889055	6.2675848	5.8981781	2.8745749	0	0.6193822	4.7004399
mol3047	O=C(c1ccccc1)c1ccccc1N=Nc1ccccc1C(=O)c1ccccc1	205	15	0.46666667	0.875	8	3.6491156	9.5277395	2599	47	24	48	66.808121	1.3918358	18	6	0.11764706	24	51	3	7	0.13725491	24	0	16.10323	14.392304	9.5315294	8.4760675	0	390.44199	30	0	0	26	0	0	0	2	2	0	0	33	20.760939	17.346724	14.737184	12.265986	0	0.37824166	6.044394
mol4088	O=C1N(c2cc3N(C(=O)Cc3cc2C1)C(=O)C)C(=O)C	295	8	0.5	1	4	2.8894591	8.3738317	733	35	6	32	53.677483	1.6774213	12	4	0.11764706	6	34	4	4	0.11764706	24	0	11.096334	8.5689144	6.2270513	4.0689139	0	272.25998	20	0	0	14	0	0	0	2	4	0	0	22	14.60193	9.4472294	9.3967543	5.0873537	0	0.49991596	5.4594316
mol1535	FC(F)(F)C(=O)C(=NNc1ccc([N+](=O)[O-])cc1)C(=O)C	140	11	0.45454547	0.83333331	6	3.336879	8.4713974	1024	30	6	29	61.317924	2.1144114	8	7	0.24137931	6	29	4	8	0.27586207	19	0	10.470715	6.309401	5.332531	3.0713673	1	303.19598	21	0	0	11	0	3	0	3	4	0	0	21	16.206743	7.2151785	9.6249161	4.1656852	0	0.45371634	5.3923173
mol4118	O=C1N(C)c2ccccc2C(O)=C1C1=NNC(=O)C1=NNc1[nH0]ccc[nH0]1	302	13	0.46153846	0.85714287	7	3.4083242	9.2298851	1793	47	12	40	70.878166	1.7719542	13	5	0.11627907	12	43	5	6	0.13953489	26	0	14.04123	9.5414515	7.8783379	3.9940169	0	363.33701	27	0	0	17	0	0	0	7	3	0	0	30	18.965891	11.1459	13.075387	5.6498299	0	0.41024774	5.9068904
mol443	OC(C)(CCc1oc2ccc(C)cc2c1c1oc(C)cc1)c1ccccc1	84.5	12	0.5	1	6	3.3897307	9.2358694	1824	42	20	51	64.460602	1.2639334	24	9	0.16666667	21	54	0	9	0.16666667	33	0	15.951427	14.687716	9.3066111	8.2665081	0	360.453	27	0	0	24	0	0	0	0	3	0	0	30	19.018297	16.604084	12.93749	10.804497	0	0.41024774	5.9068904
mol3014	[S+2]([O-])([O-])(N(C)c1ccc2cc(OC)[nH]c2c1)c1ccc(C)cc1	203	13	0.46153846	0.85714287	7	3.3485048	8.7410545	1209	38	15	41	68.35923	1.6672982	18	7	0.1627907	16	43	0	7	0.1627907	27	0	14.015506	10.618802	8.580039	4.6367512	0	330.40799	23	0	0	17	0	0	0	2	3	0	1	25	16.61252	12.120955	10.913052	6.4931664	0	0.45137304	5.643856
mol817	S1CCSC1=C(C#N)C(=O)OCC	106	7	0.42857143	0.75	4	2.6139603	7.1020403	253	15	0	22	41.578171	1.8899169	9	5	0.22727273	0	22	2	6	0.27272728	19	1	8.8345203	5.1213202	5.8344326	1.9571068	0	215.297	13	0	0	8	0	0	0	1	2	0	2	13	9.681798	5.5604777	6.2912235	2.2820218	0	0.6193822	4.7004399
mol2252	BrC(Br)c1ccc(cc1)C(Br)Br	168	7	0.42857143	0.75	4	2.6133058	6.8320513	206	15	6	18	27.548876	1.530493	6	2	0.11111111	6	18	0	2	0.11111111	12	0	12.319945	4.4641018	6.9342914	2.3987174	0	421.75198	12	0	4	8	0	0	0	0	0	0	0	12	9.1378279	5.1378284	5.6090608	3.2996597	0	0.65002245	4.5849624
mol1014	Nc1ccc(C=Cc2ccccc2)c(N)c1	116	10	0.5	1	5	3.0658798	7.6640801	485	20	12	30	38.60078	1.2866926	14	4	0.12903225	12	31	1	5	0.16129032	18	0	8.9282036	7.7735028	5.1367512	4.559401	0	210.28	16	0	0	14	0	0	0	2	0	0	0	17	11.380469	9.3804693	7.7540202	6.5993195	0	0.56510133	5.0874629
mol500	O=C1CC(C)(C)CC(C)=C1O	88.5	5	0.40000001	0.66666669	3	2.1202097	6.6396933	140	15	0	25	32.264111	1.2905644	14	4	0.16	0	25	2	4	0.16	23	0	7.2696753	6.4142137	3.8419445	3.4142137	0	154.209	11	0	0	9	0	0	0	0	2	0	0	11	8.6462641	6.6462646	4.9223208	3.7676203	0	0.68403846	4.4594316
mol53	O=[N+]([O-])c1cc(ccc1C(=O)C)C(=O)C	46	7	0.42857143	0.75	4	2.6571841	7.5369945	354	22	6	24	40.290493	1.6787705	9	5	0.20833333	6	24	3	5	0.20833333	15	0	8.3122578	6.2320509	4.2350373	3.2380338	0	207.185	15	0	0	10	0	0	0	1	4	0	0	15	11.585422	7.0080719	6.930428	4.2876935	0	0.56650949	4.9068904
mol3122	s1cccc1C(=O)C1=NOC2C(=O)N(C(=O)C12)c1ccc(cc1)C(=O)O	209	13	0.46153846	0.85714287	7	3.4426131	9.1005993	1655	44	11	36	65.901375	1.8305938	10	5	0.12820514	11	39	5	5	0.12820514	23	0	13.80378	9.1961527	8.3983536	4.7260675	0	370.341	26	0	0	17	0	0	0	2	6	0	1	29	18.421921	10.72325	12.486071	6.3745747	0	0.42228913	5.8579812
mol4141	O=C1N=C(N=C=2C=CC=CC1=2)C(C#N)=Cc1ccc(N(C)C)cc1	308.5	13	0.46153846	0.85714287	7	3.4590025	8.8599176	1422	38	6	39	58.816704	1.5081207	15	6	0.14634146	6	41	7	7	0.17073171	27	1	13.393255	11.196153	7.4162598	4.9760675	0	315.35599	24	0	0	19	0	0	0	4	1	0	0	26	17.104084	13.112519	11.579719	7.1742344	0	0.43739632	5.7004399
mol1811	O=[N+]([O-])c1cc(OC)c(OC)cc1C(=O)Cc1ccccc1	151.5	11	0.45454547	0.83333331	6	3.1929653	8.6439209	1053	34	12	37	58.536774	1.582075	15	8	0.21052632	12	38	2	8	0.21052632	24	0	12.237014	9.748559	6.5401149	4.522491	0	301.298	22	0	0	16	0	0	0	1	5	0	0	23	16.11252	11.120955	10.56208	6.2659864	0	0.4530769	5.523562
mol825	O=C1C(=CN(O)c2ccccc2)C2CCC1(C)C2(C)C	106.5	9	0.44444445	0.80000001	5	3.0087366	8.3503351	772	36	6	41	55.934097	1.3642462	21	6	0.13953489	6	43	2	7	0.1627907	35	0	12.258341	10.955666	7.1744404	6.2885108	1	271.35999	20	0	0	17	0	0	0	1	2	0	0	22	14.543606	11.966255	9.3768454	7.4805636	0	0.49991596	5.4594316
mol2444	ClC#CC1(O)CCC2C3CC=C4CC(O)CCC4(C)C3CCC21C	176	12	0.5	1	6	3.153883	8.8871031	1184	52	0	53	68.459671	1.2916919	29	5	0.089285716	0	56	1	6	0.10714286	54	1	15.571926	13.543606	9.9451475	8.8963957	0	348.914	24	0	0	21	1	0	0	0	2	0	0	27	17.164927	14.164926	11.339101	9.5546436	0	0.44886449	5.7548876
mol3494	[Cl+3]([O-])([O-])([O-])[O-].[P+]([O-])(c1[o+]c(cc(c1)c1ccccc1)c1ccccc1)(c1ccccc1)c1ccccc1	230.5	11	0.90909094	10	1	3.2948742	9.792078	2636	55	30	59	92.577217	1.5691054	22	5	0.080645159	30	62	0	5	0.080645159	32	0	21.12673	16.201706	14.117507	9.2974348	0	532.91602	37	0	0	29	1	0	0	0	6	1	0	40	26.304909	19.597801	17.748169	13.565646	0	0.32120815	6.321928
mol1015	O=C(OCC)NNC(=O)NC1CCCCC1	116	11	0.45454547	0.83333331	6	3.2265446	7.6547956	530	17	0	35	56.085228	1.6024351	19	8	0.22857143	0	35	2	8	0.22857143	33	0	9.5447359	6.8199911	5.713326	3.5236034	1	229.28	16	0	0	10	0	0	0	3	3	0	0	16	11.803119	6.9746914	7.7195454	3.5236034	0	0.54356444	5
mol2383	O=C(O)C=Cc1ccc(OC)cc1	173.8	9	0.44444445	0.80000001	5	2.9320219	7.0395775	284	14	6	23	32.848476	1.4281946	10	5	0.2173913	6	23	2	6	0.26086956	15	0	7.2278118	5.9641018	3.7721541	2.7320509	0	178.187	13	0	0	10	0	0	0	0	3	0	0	13	9.681798	6.9746914	6.2195454	3.9494898	0	0.6193822	4.7004399
mol1925	O=C1C(=CC(C=C2C(=O)C3(C)CCC2C3(C)C)(CC(C)C)C(=O)OCC)C2CCC1(C)C2(C)C	156	10	0.5	1	5	3.2281611	9.9534369	2939	70	0	78	94.839661	1.2158931	44	16	0.19753087	0	81	5	18	0.22222222	76	0	22.762384	21.129393	13.311785	12.206614	1	468.67798	34	0	0	30	0	0	0	0	4	0	0	37	25.482763	21.775656	15.587824	12.947525	0	0.34317648	6.2094536
mol2576	Brc1cc(Br)c(NN=C(C#N)c2[nH0]c3ccccc3[nH0]2C)c(Br)c1	181	12	0.5	1	6	3.3612516	8.8751831	1378	39	15	34	59.389927	1.7467626	10	5	0.1388889	16	36	1	6	0.16666667	18	1	17.144838	8.9641018	9.1904535	3.9820509	0	512.00299	24	0	3	16	0	0	0	5	0	0	0	26	17.26722	10.568549	11.507239	5.6910715	0	0.43739632	5.7004399
mol3332	O=C1C(C)C2CC(OC(=O)C)C3C45CCCC(C)(COC4O)C5CC(O)C13C2O	220.10001	8	0.5	1	4	2.8446083	9.5119886	1668	73	0	61	84.015999	1.3773115	32	8	0.12307692	0	65	2	8	0.12307692	63	0	17.336077	14.361443	10.977453	8.8304043	1	408.491	29	0	0	22	0	0	0	0	7	0	0	33	20.930357	14.516144	13.602585	8.9910879	0	0.39679351	6.044394
mol3711	Oc1c(N=Nc2cc(cc(c2O)C(C)(C)C)C(C)(C)C)cc(cc1C(C)(C)C)C(C)(C)C	246.5	11	0.45454547	0.83333331	6	3.4303942	9.7408943	2844	55	12	74	94.416283	1.2758957	42	20	0.26666668	12	75	1	21	0.28	62	0	22.098255	20.309401	11.403829	10.309402	0	438.65598	32	0	0	28	0	0	0	2	2	0	0	33	24.861443	21.447229	14.225217	11.75402	0	0.3448742	6.044394
mol397	O(C)c1cc2CCN(C)C(C)c2cc1OCc1ccccc1	81.5	11	0.45454547	0.83333331	6	3.2643299	8.6221352	1083	35	12	45	60.38084	1.3417965	23	7	0.14893617	12	47	0	7	0.14893617	35	0	13.503833	12.240123	7.7653284	5.6385164	0	297.39798	22	0	0	19	0	0	0	1	2	0	0	24	15.526733	13.53517	10.685872	7.3433366	0	0.46637034	5.5849624
mol3354	S1c2[nH0][nH0]c([nH0]2NC1c1ccccc1OC)c1c[nH0]ccc1	221	11	0.45454547	0.83333331	6	3.2394912	8.6192293	1050	34	17	35	61.206188	1.7487483	13	4	0.10526316	17	38	0	4	0.10526316	21	0	12.618	8.6961527	7.6650009	3.6100423	0	311.36899	22	0	0	15	0	0	0	5	1	0	1	25	14.940947	10.120955	10.864505	5.1329932	0	0.47938794	5.643856
mol1191	Brc1ccc(N2C(=O)C3ON=C(C(=O)c4ccc(OC)cc4)C3C2=O)cc1	123.5	15	0.46666667	0.875	8	3.5200145	9.2068062	1859	47	12	40	70.451141	1.7612786	13	5	0.11627907	12	43	4	5	0.11627907	27	0	15.673132	10.773502	8.8615217	5.342093	0	429.22598	27	0	1	19	0	0	0	2	5	0	0	30	19.129028	12.430357	13.007239	7.2659864	0	0.41024774	5.9068904
mol1566	O=C1OC2=C(C=C1C(=O)OCC)CCc1cc(OC)ccc12	141.5	13	0.46153846	0.85714287	7	3.2878268	8.6094189	1052	38	6	38	54.324738	1.4295983	16	6	0.15000001	6	40	4	6	0.15000001	30	0	12.471963	10.430721	7.1512661	5.2295976	0	300.31	22	0	0	17	0	0	0	0	5	0	0	24	15.68987	11.568549	10.634561	6.6397595	0	0.46637034	5.5849624
mol2819	Brc1cc2c3c(oc2c(Br)c1)CCC(C)(c1cc(oc31)C)c1ccccc1OC	193.5	11	0.45454547	0.83333331	6	3.2423148	9.4643488	1927	59	20	49	71.888229	1.4671068	20	5	0.094339624	21	53	0	5	0.094339624	32	0	19.608332	14.455666	11.159338	7.7665076	0	516.229	29	0	2	24	0	0	0	0	3	0	0	33	20.336134	16.214813	13.918871	10.015821	0	0.39679351	6.044394
mol1097	S(C)c1[nH0][nH0](c(N)c1C(=O)OCC)C(=O)Cc1ccccc1	119.5	12	0.5	1	6	3.2866402	8.6278543	1087	33	11	39	68.530685	1.757197	17	10	0.25	11	40	2	10	0.25	27	0	13.222232	9.3009653	7.9725575	4.0748973	0	319.38501	22	0	0	15	0	0	0	3	3	0	1	23	16.11252	10.413849	10.578918	5.3400998	0	0.4530769	5.523562
mol1352	Clc1[nH0]c(c[nH0]c1)C(=O)Nc1cc(cc(c1)C(F)(F)F)C(F)(F)F	132.5	10	0.5	1	5	3.2548938	8.894331	1342	36	12	30	63.326565	2.1108854	6	5	0.16129032	12	31	1	5	0.16129032	18	0	12.091107	6.8867512	6.4279766	3.059401	0	369.65198	24	0	0	13	1	6	0	3	1	0	0	25	18.120956	7.9996357	10.964364	4.1766701	0	0.42571631	5.643856
mol2703	O=C1OC(C)=CC(=O)C1	187.5	4	0.25	0.33333334	3	1.9591479	6.0257225	84	9	0	15	22.828922	1.5219281	6	1	0.06666667	0	15	3	1	0.06666667	12	0	5.009202	3.784457	2.6009536	1.7844571	1	126.111	9	0	0	6	0	0	0	0	3	0	0	9	6.8533711	4.1462646	4.1815405	2.2103434	0	0.7642045	4.1699252
mol1727	C(C#Cc1ccccc1)#Cc1ccccc1	147.5	11	0.45454547	0.83333331	6	3.2556953	7.6328359	544	17	12	26	24.992151	0.9612366	10	3	0.11111111	12	27	0	5	0.18518518	13	2	8.7735023	8.7735023	5.0713673	5.0713673	0	202.256	16	0	0	16	0	0	0	0	0	0	0	17	11.054195	11.054195	7.9494896	7.9494896	0	0.56510133	5.0874629
mol595	Ic1ccc2oc(CCC(=O)C)c(c2c1)c1oc(C)cc1	93.5	9	0.44444445	0.80000001	5	3.0269096	8.5168753	888	30	14	36	53.272186	1.4797829	15	6	0.15789473	15	38	1	6	0.15789473	22	0	14.061172	10.300965	7.8941765	5.6058245	1	394.20801	21	0	0	17	0	0	1	0	3	0	0	23	14.982763	11.568549	10.041714	7.2540202	0	0.48250595	5.523562
mol4151	O=C1CC(C)(C)CC=2Nc3c4ccccc4ccc3C(c3ccc(O)cc3)C1=2	312.5	11	0.45454547	0.83333331	6	3.1669381	9.3725243	1764	53	16	51	67.155365	1.3167719	23	4	0.07272727	17	55	2	4	0.07272727	36	0	16.120529	14.765066	9.7673712	8.8396397	0	369.46399	28	0	0	25	0	0	0	1	2	0	0	32	19.465891	16.758783	13.427453	11.456256	0	0.40790597	6
mol1850	O=[N+]([O-])Cc1ccc(OCc2ccccc2)c(OC)c1	152.5	12	0.5	1	6	3.3546422	8.3214054	913	26	12	35	54.318188	1.5519482	15	7	0.19444445	12	36	1	7	0.19444445	23	0	11.113222	9.0330153	6.1423721	4.3558245	0	273.28799	20	0	0	15	0	0	0	1	4	0	0	21	14.372033	10.380469	9.6858721	6.0993195	0	0.48464775	5.3923173
mol3656	O=C(NCCC=1N=CNC=1)C=CC1=NC=NC1	240.5	11	0.45454547	0.83333331	6	3.3394322	7.8128328	654	15	0	29	48.198509	1.6620176	12	6	0.2	0	30	6	7	0.23333333	24	0	9.2051744	6.5080719	5.268579	2.4064655	1	230.25099	17	0	0	11	0	0	0	5	1	0	0	18	11.924439	7.388905	8.3433371	3.0412414	0	0.54234898	5.1699252
mol1061	o1c2CCC(C)(c3cc(oc3c2c2cc(C)ccc12)C)c1ccccc1	118.5	11	0.45454547	0.83333331	6	3.1474874	9.1442003	1439	51	20	48	57.931606	1.2069085	22	4	0.07692308	21	52	0	4	0.07692308	31	0	15.426863	14.610366	9.249671	8.4331741	0	342.43799	26	0	0	24	0	0	0	0	2	0	0	30	17.88854	16.474327	12.559499	10.926505	0	0.43230852	5.9068904
mol573	O=C(OC)C1CCCC=2c3cc(OC)ccc3N=C=21	92.5	10	0.5	1	5	2.9671855	8.2109175	661	32	0	35	52.16666	1.490476	16	5	0.13513513	0	37	5	5	0.13513513	32	0	11.10268	9.4307213	6.4532685	4.5771856	1	258.297	19	0	0	15	0	0	0	1	3	0	0	21	13.405413	10.284093	9.2407131	5.6161566	0	0.51875818	5.3923173
mol451	S=C(N1CCCCC1)c1ccccc1OC	85	8	0.5	1	4	2.804951	7.7122855	432	23	6	33	48.872421	1.4809824	17	4	0.11764706	6	34	1	4	0.11764706	27	0	10.425141	8.3449354	6.1581573	4.0773501	0	235.351	16	0	0	13	0	0	0	1	1	0	1	17	11.380469	9.0960121	7.8256984	4.9831634	0	0.56510133	5.0874629
mol3980	ClC(c1ccc(cc1)C(Cl)C(Cl)c1ccc(C#N)cc1[N+](=O)[O-])C(Cl)c1ccc(C#N)cc1[N+](=O)[O-]	278	19	0.47368422	0.89999998	10	3.9650807	10.025602	4502	63	18	50	94.850739	1.8970149	14	10	0.1923077	18	52	2	10	0.1923077	30	2	21.040325	13.082904	11.862141	7.6188021	1	564.21198	36	0	0	24	4	0	0	4	4	0	0	38	26.568186	15.413485	17.081825	10.382143	0	0.32203031	6.2479277
mol224	OCC(O)c1ccccc1	68	6	0.5	1	3	2.3375406	6.3134742	121	11	6	20	27.21928	1.3609641	10	4	0.2	6	20	0	4	0.2	14	0	5.5656357	4.6712084	3.1820338	2.6076071	0	138.166	10	0	0	8	0	0	0	0	2	0	0	10	7.3973413	5.3973413	4.842535	3.5580783	0	0.72192812	4.321928
mol2020	O(Cc1ccccc1)C1CCC2C3CCC4CCCCC4(C)C3CCC21C	160	14	0.5	1	7	3.489162	9.1972923	1822	52	6	65	69.821228	1.0741727	38	5	0.072463766	6	69	0	5	0.072463766	63	0	17.459925	17.051678	11.766578	11.242201	0	366.58899	27	0	0	26	0	0	0	0	1	0	0	31	18.484917	17.777811	13.110957	12.202708	0	0.41972107	5.9541965
mol3076	O=C=1N=C(C=C2C=CC=CC=12)c1ccccc1	206.7	9	0.44444445	0.80000001	5	2.8853006	7.8777628	500	26	6	27	36.559322	1.354049	10	1	0.034482758	6	29	6	1	0.034482758	17	0	9.1289644	8.2735023	5.466722	4.8153839	1	220.25099	17	0	0	15	0	0	0	1	1	0	0	19	11.664926	9.957819	8.3433371	6.9494896	0	0.56150466	5.2479277
mol3539	s1c([nH0]c(C)c1N=Nc1ccc([N+](=O)[O-])cc1)CC#N	234	13	0.46153846	0.85714287	7	3.4433892	8.2996721	952	26	11	29	55.722935	1.9214804	9	6	0.2	11	30	2	7	0.23333333	16	1	11.293818	7.0165076	6.410008	3.2784741	0	287.30301	20	0	0	12	0	0	0	5	2	0	1	21	14.53517	8.1293917	9.5965557	4.4519253	0	0.48464775	5.3923173
mol4189	O=C1Nc2cc(NC(=O)C)ccc2C1	335	8	0.5	1	4	2.7702973	7.2889504	307	17	6	24	39.600536	1.6500224	10	3	0.12	6	25	2	3	0.12	17	0	7.7556543	5.9391575	4.3533888	2.9451406	0	190.202	14	0	0	10	0	0	0	2	2	0	0	15	10.129392	6.7151785	6.6478672	3.8601735	0	0.61744827	4.9068904
mol3570	s1cc([nH0]c1C(=NNc1ccc(O)cc1)C#N)c1ccc(OC)cc1	236	16	0.5	1	8	3.6796744	8.9574003	1741	35	17	39	67.769066	1.7376684	14	8	0.19512194	17	41	1	9	0.21951219	22	1	14.118	10.196153	8.2049017	4.6814094	0	350.40201	25	0	0	18	0	0	0	4	2	0	1	27	17.648054	12.112519	12.190203	6.7491498	0	0.42433795	5.7548876
mol1039	Brc1ccc2CC(=O)c2c1OC	117.8	5	0.40000001	0.66666669	3	2.245986	6.8891258	180	17	6	19	30.529814	1.6068323	7	2	0.1	6	20	1	2	0.1	13	0	8.1422653	5.3618073	4.4162674	2.6177905	0	227.05699	12	0	1	9	0	0	0	0	2	0	0	13	8.7151785	6.0080719	5.736382	3.4663265	0	0.68129086	4.7004399
mol40	O=C(OC)C1(C)CCC(CCc2ccccc2)C1(C)C	44	11	0.45454547	0.83333331	6	3.1793637	8.3347197	830	34	6	46	54.813766	1.1916037	26	9	0.19148937	6	47	1	9	0.19148937	40	0	13.109025	12.292529	7.5394588	6.7229619	1	274.40399	20	0	0	18	0	0	0	0	2	0	0	21	14.803119	13.096012	9.4148502	7.7221451	0	0.48464775	5.3923173
mol1608	O=[N+]([O-])c1cc([N+](=O)[O-])c(O)c([N+](=O)[O-])c1.O=C(Cc1ccccc1)c1ccc2ccccc2c1	143	11	0.63636363	1.75	4	3.0472829	8.9590864	1156	52	22	52	88.142006	1.6950387	17	7	0.12962963	23	54	4	7	0.12962963	27	0	17.936604	13.29001	10.031872	7.8378749	0	475.41299	35	0	0	24	0	0	0	3	8	0	0	37	25.534805	15.802754	16.667612	11.048809	0	0.32906306	6.2094536
mol3549	O=C(C)c1cc(c(N)cc1N)C(=O)C	234.5	6	0.5	1	3	2.5049582	7.3390279	287	21	6	26	41.972603	1.6143309	12	6	0.23076923	6	26	2	6	0.23076923	18	0	8.1258974	6.1547008	4.1402993	3.1547005	0	192.218	14	0	0	10	0	0	0	2	2	0	0	14	10.878315	6.878315	6.430428	4.121027	0	0.59167278	4.8073549
mol752	N(=Cc1ccccc1)c1ccccc1Nc1ccccc1N=Cc1ccccc1	103	16	0.5	1	8	3.7265723	9.4182434	2516	40	24	50	62.987823	1.2597564	21	6	0.11320755	24	53	2	8	0.1509434	27	0	15.941433	14.547006	9.5170298	8.0534182	0	375.47501	29	0	0	26	0	0	0	3	0	0	0	32	19.727558	17.606237	14.382143	11.749149	0	0.38828552	6
mol1915	O=[N+]([O-])c1cccc(NN=C(C#N)C(=O)OCC)c1	155.5	11	0.45454547	0.83333331	6	3.2641876	8.1841478	796	25	6	29	53.608421	1.8485662	10	8	0.27586207	6	29	3	9	0.31034482	19	1	9.9911423	6.5165076	5.234973	3.0284741	0	262.22501	19	0	0	11	0	0	0	4	4	0	0	19	14.250712	7.5520415	9.0789175	4.0816817	0	0.48546076	5.2479277
mol2184	O=C(OC1CCC2(C)C(CCC3C4CCC(OC(=O)C)(C#Cc5ccccc5)C4(C)CCC32)C1)C	165.5	17	0.47058824	0.8888889	9	3.7445452	9.964592	3654	68	6	75	92.704193	1.2360559	40	10	0.12658228	6	79	2	11	0.1392405	70	1	21.770456	20.137465	13.618097	12.361773	1	476.65698	35	0	0	31	0	0	0	0	4	0	0	39	24.846724	21.43251	16.667088	13.934089	0	0.34185782	6.2854023
mol873	Nc1ccc(cc1)C=Cc1cccc(N)c1	109	10	0.5	1	5	3.1193609	7.6532807	499	19	12	30	38.60078	1.2866926	14	4	0.12903225	12	31	1	5	0.16129032	18	0	8.9282036	7.7735028	5.1307683	4.5534182	0	210.28	16	0	0	14	0	0	0	2	0	0	0	17	11.380469	9.3804693	7.7371836	6.5824828	0	0.56510133	5.0874629
mol1289	O1COc2cc(N3N=N3)ccc12	129	6	0.5	1	3	2.4364812	6.8515987	187	15	6	17	31.470856	1.8512268	5	1	0.052631579	6	19	1	1	0.052631579	12	0	6.0972948	3.9391575	3.5472393	1.7380339	0	163.136	12	0	0	7	0	0	0	3	2	0	0	14	7.9662552	4.5604777	5.932653	2.4663265	0	0.71067685	4.8073549
mol2102	O=C(O)C(C)=C(C)c1cccc(C)c1	163	7	0.42857143	0.75	4	2.6798043	7.3171158	305	19	6	28	36.283421	1.2958364	14	6	0.21428572	6	28	2	7	0.25	20	0	8.6648626	7.809401	4.4990983	4.0713673	0	190.24199	14	0	0	12	0	0	0	0	2	0	0	14	10.715178	8.7151785	6.5197444	5.3650441	0	0.59167278	4.8073549
mol2175	Clc1ccccc1C1c2c(OC(N)=C1C#N)[nH0]([nH0]c2C(F)(F)F)c1ccccc1	165.5	11	0.45454547	0.83333331	6	3.1360548	9.4904861	1908	53	17	41	77.446632	1.8889422	12	5	0.11363637	17	44	1	5	0.11363637	25	1	15.368529	10.773502	8.7793036	5.8540592	0	416.78998	29	0	0	20	1	3	0	4	1	0	0	32	20.758783	12.76722	13.824718	8.16325	0	0.38828552	6
mol2426	O=C(Oc1cccc(N=[N+]([O-])c2cccc(OC(=O)c3ccccc3)c2)c1)c1ccccc1	175	19	0.47368422	0.89999998	10	3.994967	9.7668524	3792	48	24	51	78.413971	1.5375288	18	8	0.14814815	24	54	3	9	0.16666667	27	0	17.327974	14.392304	10.018634	7.9641018	0	438.439	33	0	0	26	0	0	0	2	5	0	0	36	23.045395	17.346724	16.080521	11.565646	0	0.3512581	6.1699252
mol110	O=[N+]([O-])c1ccccc1C#Cc1[nH0]cccc1	54.799999	9	0.44444445	0.80000001	5	3.0377553	7.8614016	558	22	12	25	39.990688	1.5996275	8	3	0.11538462	12	26	1	4	0.15384616	12	1	8.8297262	7.1188021	4.9365864	3.8660254	0	224.21899	17	0	0	13	0	0	0	2	2	0	0	18	12.087576	8.8031187	8.2708569	5.8745747	0	0.54234898	5.1699252
mol3783	O=C1N(C)c2ccccc2C(O)=C1C1=NNC(=O)C1=Cc1cccc(OC)c1	254	13	0.46153846	0.85714287	7	3.4020233	9.3429422	1940	50	12	45	72.652969	1.6145104	17	6	0.125	12	48	5	7	0.14583333	31	0	15.262538	12.196153	8.5619364	5.7260675	0	375.384	28	0	0	21	0	0	0	3	4	0	0	31	19.836134	14.137464	13.507239	8.0993195	0	0.39893496	5.9541965
mol27	O=C(O)C(C)c1ccc(C)cc1	41	7	0.42857143	0.75	4	2.5823689	6.8466625	202	15	6	24	31.800268	1.3250113	12	5	0.20833333	6	24	1	5	0.20833333	17	0	7.2422132	6.3867512	3.9037986	3.4760678	0	164.20399	12	0	0	10	0	0	0	0	2	0	0	12	9.1378279	7.1378284	5.6090608	4.4543605	0	0.65002245	4.5849624
mol299	Clc1ccc2oc(CCC(=O)C)c(c2c1)c1oc(C)cc1	74.5	9	0.44444445	0.80000001	5	3.0269096	8.5168753	888	30	14	36	53.272186	1.4797829	15	6	0.15789473	15	38	1	6	0.15789473	22	0	12.659603	10.300965	7.1933918	5.6058245	1	302.75699	21	0	0	17	1	0	0	0	3	0	0	23	14.982763	11.568549	10.041714	7.2540202	0	0.48250595	5.523562
mol3123	[nH0]1c(C)c([nH0]c2c1ccc1ccccc12)C(=NNc1ccccc1)C	209	13	0.46153846	0.85714287	7	3.4529622	8.9824486	1552	41	20	43	58.03207	1.349583	18	5	0.10869565	22	46	1	6	0.13043478	23	0	14.192493	12.350853	8.2403584	6.6487174	0	326.40298	25	0	0	21	0	0	0	4	0	0	0	28	17.225405	14.396976	12.220346	9.2708569	0	0.43513325	5.8073549
mol2530	O=NN(CC(c1ccccc1)c1ccccc1)CC(c1ccccc1)c1ccccc1	179	12	0.5	1	6	3.4456146	9.6626053	2640	46	24	57	73.657364	1.2922344	26	9	0.15000001	24	60	1	9	0.15000001	35	0	17.418594	16.115919	10.628962	9.6139317	0	406.52899	31	0	0	28	0	0	0	2	1	0	0	34	21.304909	19.020451	15.347668	13.415816	0	0.36875206	6.0874629
mol2889	O=C1C(=CNC(=O)N)C2CCC1(C)C2(C)C	197	7	0.42857143	0.75	4	2.6790473	7.7067614	405	28	0	34	50.895538	1.4969275	18	6	0.17142858	0	35	3	7	0.2	32	0	9.9627609	8.0689144	5.6134257	4.3778272	0	222.28799	16	0	0	12	0	0	0	2	2	0	0	17	12.137828	8.4307213	7.3043661	4.6640668	0	0.56510133	5.0874629
mol3403	O=C1N(N=C(c2ccccc2)c2ccccc12)CC(=O)OCC	224	11	0.45454547	0.83333331	6	3.1700768	8.7804546	1144	37	12	39	60.31715	1.5465935	16	6	0.14634146	12	41	3	6	0.14634146	26	0	12.729538	10.610366	7.4131832	5.5486941	1	308.33701	23	0	0	18	0	0	0	2	3	0	0	25	16.233841	12.242276	11.202708	7.5816817	0	0.45137304	5.643856
mol3297	O=C(Nc1[nH0][nH0](c2[nH0]cccc21)C(=O)C)C	218	7	0.42857143	0.75	4	2.7008424	7.7228885	415	23	9	26	45.772869	1.7604951	10	5	0.18518518	10	27	2	5	0.18518518	15	0	8.8901882	6.2320509	4.7162161	2.4553418	0	218.216	16	0	0	10	0	0	0	4	2	0	0	17	11.706742	7.0080719	7.5922241	3.2296154	0	0.56510133	5.0874629
mol3183	O=C(Nc1cccc2c(C#N)cccc12)c1ccccc1	211.5	11	0.45454547	0.83333331	6	3.1944985	8.490097	936	33	16	33	46.386806	1.4056607	12	4	0.11428571	17	35	1	4	0.11428571	16	1	11.206315	9.850853	6.5764484	5.6487174	0	272.30701	21	0	0	18	0	0	0	2	1	0	0	23	14.656489	11.949383	10.292025	8.1910715	0	0.48250595	5.523562
mol84	O=C(OCCC(OC(=O)c1ccccc1)c1ccccc1)c1ccccc1	51	14	0.5	1	7	3.5816307	9.2239761	2052	37	18	47	62.58519	1.3315997	20	9	0.18367347	18	49	2	9	0.18367347	29	0	14.784811	13.151818	8.7698479	7.4289742	0	360.409	27	0	0	23	0	0	0	0	4	0	0	29	18.89913	15.484917	13.237184	10.357738	0	0.40063059	5.8579812
mol1702	O=C(C)C=1=Nc2ccccc2C=1C	147	6	0.33333334	0.5	4	2.4212151	7.1137657	226	19	0	23	32.768898	1.4247346	10	3	0.125	0	24	5	3	0.125	19	0	7.6648631	6.809401	4.2286882	3.5773504	1	172.207	13	0	0	11	0	0	0	1	1	0	0	14	9.4222851	7.7151785	6.1983771	4.8045306	0	0.64772749	4.8073549
mol1205	Brc1ccc(C)c(c1OC)C(=O)O	124.8	5	0.40000001	0.66666669	3	2.2701342	7.1406016	226	20	6	22	36.293957	1.6497253	9	5	0.22727273	6	22	1	5	0.22727273	15	0	8.8823719	5.6547008	4.4327674	2.4106836	0	245.07199	13	0	1	9	0	0	0	0	3	0	0	13	10.008072	6.3009648	6.0745859	3.2271802	0	0.6193822	4.7004399
mol1958	o1c2CCC(C)(c3cc(oc3c2c2ccccc12)C)c1ccccc1OC	157.5	11	0.45454547	0.83333331	6	3.1590853	9.2593765	1580	54	20	49	62.219299	1.2697816	22	5	0.094339624	21	53	0	5	0.094339624	32	0	15.835111	14.610366	9.3680267	7.9391575	0	358.43698	27	0	0	24	0	0	0	0	3	0	0	31	18.595648	16.474327	13.11434	10.365992	0	0.41972107	5.9541965
mol2810	O=[N+]([O-])c1cc([N+](=O)[O-])c(O)c([N+](=O)[O-])c1.[O-][N+](C)(C)C1CCCCC([N+]([O-])(C)C)CCCC1	193	9	0.55555558	1.25	4	2.8778024	8.8917732	1027	51	6	67	113.38544	1.69232	33	10	0.14925373	6	67	3	10	0.14925373	58	0	19.915524	13.966255	10.947967	6.2876935	0	487.50998	34	0	0	20	0	0	0	5	9	0	0	34	26.26722	14.53517	15.551455	6.932653	0	0.32275695	6.0874629
mol1363	[S+2]([O-])([O-])(NN=C(C)C=C(C)c1ccc(cc1)c1ccccc1)c1ccc(C)cc1	133	18	0.5	1	9	3.9024205	9.3767366	2722	43	18	53	79.501587	1.5000299	24	9	0.16363636	18	55	2	11	0.2	35	0	17.57136	14.582904	10.802727	8.1307678	0	404.534	29	0	0	24	0	0	0	2	2	0	1	31	20.85516	16.940947	13.848174	11.297697	0	0.3796615	5.9541965
mol2791	O=[N+]([O-])c1cccc(NN=C2C(=O)OC(OC2=O)(C)C)c1	191.5	11	0.45454547	0.83333331	6	3.2931938	8.470706	996	31	6	32	58.662041	1.8331888	11	5	0.15151516	6	33	4	6	0.18181819	23	0	11.153318	7.309401	5.8320808	3.3213673	0	293.23499	21	0	0	12	0	0	0	3	6	0	0	22	15.620955	8.2151785	9.7824945	4.2996597	0	0.46827638	5.4594316
mol622	O=C(OC1CCC2C3CCC4=CC(O)CCC4(C)C3CCC21C)C	95.5	12	0.5	1	6	3.212923	8.8792534	1220	48	0	56	68.218323	1.2181844	32	6	0.10169491	0	59	2	6	0.10169491	57	0	15.384666	14.120955	9.9087515	9.0066023	1	332.48398	24	0	0	21	0	0	0	0	3	0	0	27	17.11252	14.405413	11.343008	9.3718109	0	0.44886449	5.7548876
mol356	o1c(C)ccc1C(c1cc(OC)c(OC)cc1N)c1oc(C)cc1	78.5	10	0.5	1	5	3.0960913	8.9220734	1238	37	16	45	66.184097	1.4707578	21	10	0.21276596	16	47	0	10	0.21276596	31	0	14.251796	12.041451	7.6720099	5.342093	0	327.38	24	0	0	19	0	0	0	1	4	0	0	26	17.26722	13.438793	11.528407	7.0873537	0	0.43739632	5.7004399
mol1295	O=C1OC(OC(=O)C1=NNc1ccc(C)cc1)(C)C	129.5	11	0.45454547	0.83333331	6	3.214304	8.1709433	758	27	6	33	55.05632	1.6683733	14	5	0.14705883	6	34	3	6	0.17647059	25	0	10.889607	8.3094015	5.7433257	3.8213673	0	262.26498	19	0	0	13	0	0	0	2	4	0	0	20	14.043606	9.2151785	8.8718109	4.8770099	0	0.5023343	5.321928
mol376	OC(C#N)c1cc(OC)c(OC)cc1C	80	8	0.5	1	4	2.7063849	7.5324707	358	23	6	28	43.691586	1.5604138	13	8	0.2857143	6	28	0	8	0.2857143	21	1	8.942975	7.2320509	4.4386015	2.7320509	0	207.22899	15	0	0	11	0	0	0	1	3	0	0	15	11.422285	8.0080719	7.133759	3.6185918	0	0.56650949	4.9068904
mol1306	O1CC#CCOCc2ccccc2COCC#CCOCc2ccccc2C1	130	14	0.2857143	0.40000001	10	3.6000929	9.3379555	2260	38	12	52	68.344666	1.3143204	24	0	0	12	54	0	0	0	40	2	15.908649	14.275657	9.2925291	6.9831276	0	376.452	28	0	0	24	0	0	0	0	4	0	0	30	19.279964	16.451536	13.932653	9.9326534	0	0.38983503	5.9068904
mol3973	O=C1N=C2N(N=C(N)C2=NN=C=2C=CC(OC)=CC=2)C(C)=C1	277	12	0.5	1	6	3.3700719	8.5993195	1123	34	0	35	60.606445	1.7316127	13	5	0.13513513	0	37	9	7	0.1891892	28	0	12.016666	8.3867512	6.4691367	3.3987174	0	297.298	22	0	0	14	0	0	0	6	2	0	0	24	15.68987	9.5769854	10.579719	4.6935067	0	0.46637034	5.5849624
mol265	O=C(OC)NN	71.5	4	0.5	1	2	1.8256052	4.7600174	31	4	0	12	21.509775	1.7924813	6	4	0.36363637	0	11	1	4	0.36363637	10	0	3.3938468	1.5	1.3551717	0	1	90.082001	6	0	0	2	0	0	0	2	2	0	0	5	4.9915638	1.5773503	2.8080604	0	0	0.85240519	3.321928
mol3402	[I-].[nH0+]1(C)c2[nH0](C)c3ccccc3c2cc2ccccc12	224	8	1	0	0	2.7679563	8.233345	606	36	17	35	49.434677	1.4124194	15	2	0.054054055	20	37	0	2	0.054054055	17	0	13.626042	10.196153	6.520905	4.7320509	0	374.22501	20	0	0	17	0	0	1	2	0	0	0	22	12.982763	11.828063	9.2708569	6.7828231	0	0.49991596	5.4594316
mol1638	O=[N+]([O-])c1cccc(c1)c1oc(cc1)C=C1N=C(OC1=O)c1ccccc1	144.5	15	0.46666667	0.875	8	3.6884522	9.1845684	2075	39	17	39	63.062935	1.6169983	12	4	0.095238097	17	42	4	5	0.11904762	21	0	13.863872	10.928204	8.0266743	5.9700847	0	360.32498	27	0	0	20	0	0	0	2	5	0	0	30	18.802753	13.104083	13.097357	8.5824833	0	0.41024774	5.9068904
mol2381	OC1OC2COC(OC2C(O)C1O)c1ccccc1	173.5	10	0.5	1	5	3.0282888	8.197629	682	32	6	35	51.909412	1.4831262	16	4	0.10810811	6	37	0	4	0.10810811	31	0	10.124346	7.5579596	6.1827235	3.9409404	0	268.26498	19	0	0	13	0	0	0	0	6	0	0	21	13.405413	8.2840929	9.1647034	4.8914113	0	0.51875818	5.3923173
mol2182	O=C1OC(OC(=O)C1=Cc1oc(cc1)c1ccc(C)cc1)(C)C	165.5	13	0.46153846	0.85714287	7	3.4457119	8.7229471	1283	34	11	39	55.462395	1.4221127	16	5	0.12195122	11	41	3	6	0.14634146	27	0	13.082693	11.041451	7.1923943	5.559401	0	312.32098	23	0	0	18	0	0	0	0	5	0	0	25	16.61252	12.491199	10.838137	7.3433366	0	0.45137304	5.643856
mol3780	O=C1OC(=O)Nc2ccccc2C=NC2CCCCC2N=Cc2ccccc2N1	254	11	0.27272728	0.375	8	3.2499311	9.4822369	2086	46	12	51	80.323814	1.5749767	22	0	0	12	54	4	0	0	38	0	15.875802	12.75663	9.7311726	6.8818808	0	390.44299	29	0	0	22	0	0	0	4	3	0	0	32	20.053831	14.518297	14.186673	8.7659864	0	0.38828552	6
mol2472	O=C(NN)c1c[nH0]ccc1C	176.7	6	0.5	1	3	2.3361123	6.6155171	152	14	6	20	33.502865	1.6751432	9	4	0.2	6	20	1	4	0.2	13	0	6.1648631	4.2320509	3.1698806	1.9106836	1	151.16899	11	0	0	7	0	0	0	3	1	0	0	11	8.2675848	4.8533711	5.2532187	2.5605135	0	0.68403846	4.4594316
mol640	O=C1C2CCC1C1OC2C=C1	96.5	4	0.25	0.33333334	3	1.8606181	6.6571555	124	17	0	21	28.490061	1.3566695	10	0	0	0	23	2	0	0	21	0	6.1948118	5.378315	4.236042	3.5605135	0	150.177	11	0	0	9	0	0	0	0	2	0	0	13	7.4222851	5.7151785	5.3601732	3.9663265	0	0.75070029	4.7004399
mol3803	s1cc([nH0]c1C(=NNc1cc[nH0]cc1)C#N)c1ccc(OC)cc1	255.5	15	0.46666667	0.875	8	3.6100442	8.8426619	1539	33	17	37	63.54755	1.7175013	13	7	0.17948718	17	39	1	8	0.20512821	20	1	13.618	9.6961527	7.9203429	4.1040592	0	335.39099	24	0	0	17	0	0	0	5	1	0	1	26	16.777811	11.53517	11.796356	5.932653	0	0.43739632	5.7004399
mol2113	O=C1NC(C)=C(C(=O)OCCC)C(N1)c1cccc(OC)c1OC	163.2	11	0.45454547	0.83333331	6	3.1361029	8.921257	1253	40	6	46	72.879845	1.5843445	22	11	0.23404256	6	47	3	11	0.23404256	38	0	14.264856	11.223615	7.6929417	4.5284739	0	334.37198	24	0	0	17	0	0	0	2	5	0	0	25	17.689871	12.154336	11.527606	5.6009536	0	0.42571631	5.643856
mol2891	O=C1N=C2=CC=CC=C2N=C(C)C1=NNc1ccc(OC)cc1	197	13	0.46153846	0.85714287	7	3.4349122	8.7277136	1274	38	6	38	61.331017	1.6139742	15	5	0.125	6	40	7	6	0.15000001	27	0	12.776939	10.118802	7.0568547	4.6487174	0	307.33301	23	0	0	17	0	0	0	4	2	0	0	25	16.233841	11.698306	11.169035	6.5268402	0	0.45137304	5.643856
mol1130	s1cccc1C(=O)c1[nH0]oc(c2ccc(OC)cc2)c1[S+2]([O-])([O-])c1ccccc1	121	12	0.5	1	6	3.34691	9.4646225	2085	48	22	44	75.763329	1.7218938	15	7	0.14893617	22	47	1	7	0.14893617	24	0	16.866148	11.928204	10.908419	5.9373927	0	425.48499	29	0	0	21	0	0	0	1	5	0	2	32	20.43251	14.104083	14.019205	8.5244045	0	0.38828552	6
mol2577	O=C(Cc1ccc(N=Cc2ccccc2)cc1)c1ccc(N=Cc2ccccc2)cc1	181	21	0.47619048	0.90909094	11	4.1333928	9.5475969	3574	42	24	53	68.866348	1.2993652	22	7	0.125	24	56	3	9	0.16071428	29	0	17.056787	15.754112	10.166294	8.998559	0	402.49698	31	0	0	28	0	0	0	2	1	0	0	34	21.304909	18.890694	15.259152	12.865306	0	0.36875206	6.0874629
mol2324	O=[N+]([O-])c1oc(cc1)C(=O)NN	171	7	0.42857143	0.75	4	2.5974898	6.8436112	204	14	5	17	33.512699	1.9713353	5	4	0.23529412	5	17	2	4	0.23529412	10	0	5.8122578	2.6547005	2.9004862	1.1606836	1	171.112	12	0	0	5	0	0	0	3	4	0	0	12	9.1378279	3.1462643	5.6470656	1.6498299	0	0.65002245	4.5849624
mol204	BrCc1c([N+](=O)[O-])cc([N+](=O)[O-])cc1[N+](=O)[O-]	65.5	7	0.42857143	0.75	4	2.6247249	7.9281411	478	27	6	21	44.322517	2.1105962	4	4	0.19047619	6	21	3	4	0.19047619	12	0	9.6168985	3.8618073	5.1632495	2.0082538	1	306.02798	17	0	1	7	0	0	0	3	6	0	0	17	13.162772	4.4307213	7.8791165	2.7079082	0	0.52255934	5.0874629
mol3984	Fc1ccc(cc1)C1c2ccc3ccccc3c2NC=2CC(C)(C)CC(=O)C=21	279	11	0.45454547	0.83333331	6	3.1669381	9.3725243	1764	53	16	50	67.988907	1.3597782	22	3	0.055555556	17	54	2	3	0.055555556	35	0	16.051279	14.765066	9.7327461	8.8396397	0	371.45499	28	0	0	25	0	1	0	1	1	0	0	32	19.465891	16.758783	13.427453	11.456256	0	0.40790597	6
mol3751	O=C1C(=COc2ccccc21)C=C1C(=O)c2ccccc2C1=C1C(=O)c2ccccc2C1=O	250.5	13	0.46153846	0.85714287	7	3.4416094	9.8371782	2868	64	18	47	61.547131	1.3095133	14	1	0.01923077	18	52	7	3	0.057692308	27	0	17.124146	15.082904	10.354399	9.0980759	1	430.41498	33	0	0	28	0	0	0	0	5	0	0	38	22.689505	17.982399	16.05855	12.840901	0	0.36513498	6.2479277
mol914	O=[N+]([O-])c1cc(N)c(cc1C=Cc1ccccc1)C=Cc1ccccc1	111	14	0.5	1	7	3.551826	9.107235	1821	37	18	44	63.048847	1.4329283	18	6	0.13043478	18	46	3	8	0.17391305	25	0	14.078665	12.237604	8.1748657	7.2974348	0	342.39798	26	0	0	22	0	0	0	2	2	0	0	28	18.35516	14.77781	12.63103	10.565646	0	0.41210872	5.8073549
mol960	O=C(OCC1OC(C#N)=CC(OC(=O)C)C1OC(=O)C)C	113.5	9	0.44444445	0.80000001	5	3.0287821	8.5321922	922	28	0	36	59.756741	1.6599095	15	11	0.30555555	0	36	4	11	0.30555555	31	1	11.82146	8.5165081	6.095181	3.4469235	1	297.263	21	0	0	13	0	0	0	1	7	0	0	21	15.991199	9.1627722	9.8286066	4.0317106	0	0.45371634	5.3923173
mol2180	Clc1ccc(cc1)c1o[nH0]c(c1[S+2]([O-])([O-])c1ccccc1)C(=O)c1ccc2ccccc2c1	165.5	14	0.5	1	7	3.5187118	9.8329334	2994	58	27	49	80.909348	1.6512113	16	5	0.094339624	28	53	1	5	0.094339624	24	0	18.676449	14.237604	11.903556	8.2974348	0	473.936	33	0	0	26	1	0	0	1	4	0	1	37	23.001425	17.087212	15.947527	11.898979	0	0.35823497	6.2094536
mol2253	O=C(O)C#Cc1cccc(C#CC(=O)O)c1.NNc1ccccc1.NNc1ccccc1	168	10	0.69999999	2.3333333	3	2.9751515	8.1827211	639	31	18	54	86.617332	1.6040246	22	10	0.18518518	18	54	2	12	0.22222222	32	2	16.948528	13.082904	9.0755463	7.1427345	1	430.46399	32	0	0	24	0	0	0	4	4	0	0	32	23.606237	16.192024	15.439091	10.898979	0	0.33729008	6
mol3288	NN=C(c1ccccc1)C(=NN)c1cccc2ccccc21	217.5	10	0.5	1	5	3.0485113	8.6613503	987	36	16	38	52.362595	1.3779631	16	5	0.125	17	40	2	7	0.175	21	0	11.977331	9.9282036	6.945662	5.9820509	0	288.354	22	0	0	18	0	0	0	4	0	0	0	24	15.363597	11.949383	10.846867	8.6161566	0	0.46637034	5.5849624
mol832	O=C(OC=1=C2C=CC=CC2=NC=1c1ccccc1)C	107	8	0.5	1	4	2.8640327	8.2304106	661	28	6	31	44.560535	1.4374366	12	4	0.12121212	6	33	6	4	0.12121212	21	0	10.459863	9.1961527	6.0476198	4.9880338	1	250.27699	19	0	0	16	0	0	0	1	2	0	0	21	13.242276	10.828063	9.2540197	7.0436769	0	0.51875818	5.3923173
mol1504	FC(F)(F)C1=NN(c2ccccc2)C(=O)C1=NNc1ccccc1C(=O)O	139	12	0.5	1	6	3.3962727	9.2391253	1836	43	12	38	74.370857	1.9571277	11	6	0.15000001	12	40	4	7	0.175	24	0	13.435397	9.1961527	7.5048695	4.7380338	0	376.29398	27	0	0	17	0	3	0	4	3	0	0	29	19.604084	10.905413	12.786713	6.7550015	0	0.40063059	5.8579812
mol3370	S=C1NC2(c3ccccc3NC2=O)C=2CCCCC=2C1C#N	222	9	0.44444445	0.80000001	5	2.8116314	8.6824207	869	45	6	37	59.904659	1.6190449	15	1	0.025	6	40	3	1	0.025	30	1	12.795385	9.7151785	7.9405856	5.9004827	0	309.39301	22	0	0	17	0	0	0	3	1	0	1	25	15.319627	10.905413	10.680706	7.2406001	0	0.47938794	5.643856
mol1290	[S+2]([O-])([O-])(O)c1ccc(N=Nc2ccccc2)cc1.O.O.O	129	11	1	0	0	3.2865293	7.9876461	702	23	12	37	68.220451	1.8437959	16	4	0.11428571	12	35	1	5	0.14285715	22	0	11.579035	6.6961522	6.5393596	3.7320509	0	316.33398	21	0	0	12	0	0	0	2	6	0	1	19	13.010225	8.0960121	8.5546618	5.4494896	0	0.42354739	5.2479277
mol1765	O(C)c1ccc2cc(OC)ccc2c1	150	9	0.44444445	0.80000001	5	2.7685926	7.2902479	303	20	10	26	34.172333	1.3143204	12	4	0.14814815	11	27	0	4	0.14814815	16	0	8.2805986	7.4641018	4.4508128	3.2260678	0	188.226	14	0	0	12	0	0	0	0	2	0	0	15	9.9662552	8.552042	6.83003	4.5993195	0	0.61744827	4.9068904
mol3763	O=C1N(c2ccccc2)c2ccccc2C(O)=C1C(=Nc1cc(C)ccc1O)C	251.5	12	0.5	1	6	3.3687804	9.4572239	2094	52	18	49	71.888229	1.4671068	20	7	0.13461539	18	52	3	8	0.15384616	31	0	16.125305	13.928204	9.2454395	7.4760675	0	384.435	29	0	0	24	0	0	0	2	3	0	0	32	20.543242	16.258783	13.969234	10.420687	0	0.38828552	6
mol360	OC(C)CCc1ccc2CCC(Nc2c1)C	78.5	9	0.44444445	0.80000001	5	3.0016077	7.6703572	466	21	6	37	47.208141	1.2758957	21	6	0.15789473	6	38	0	6	0.15789473	32	0	10.162392	9.2151785	6.213212	5.416338	0	219.32799	16	0	0	14	0	0	0	1	1	0	0	17	11.543606	9.8364992	7.6478672	6.2540202	0	0.56510133	5.0874629
mol3625	Oc1cccc(NN=C(C#N)C=2=Nc3ccccc3N=2)c1	239	11	0.45454547	0.83333331	6	3.3125939	8.4712286	1005	29	6	31	50.147804	1.6176711	10	5	0.15151516	6	33	5	6	0.18181819	21	1	10.85487	8.1188021	6.187572	4.1487174	0	276.27899	21	0	0	15	0	0	0	5	1	0	0	23	14.656489	9.828063	10.258351	6.0244045	0	0.48250595	5.523562
mol46	O=C1C(=C)C2CCC1(C)C2(C)C	44.799999	4	0.25	0.33333334	3	1.8649843	6.9305148	156	23	0	28	32.552189	1.1625782	16	3	0.10344828	0	29	2	4	0.13793103	27	0	8.1069193	7.6986704	4.6468296	4.4427052	0	164.248	12	0	0	11	0	0	0	0	1	0	0	13	9.1462641	8.1462641	5.4105191	4.833169	0	0.68129086	4.7004399
mol2529	O=[N+]([O-])c1ccc(c(NC(=O)c2ccccc2)c1)C(=O)OCC	179	11	0.45454547	0.83333331	6	3.2346623	8.7770996	1214	34	12	37	61.837166	1.6712748	14	8	0.21052632	12	38	3	8	0.21052632	23	0	12.314364	9.3259087	6.8456268	4.8558245	0	314.297	23	0	0	16	0	0	0	2	5	0	0	24	16.819626	10.828063	11.024076	6.6565967	0	0.43892586	5.5849624
mol801	O=C(Oc1ccc2ccccc2c1)c1ccccc1	105	11	0.45454547	0.83333331	6	3.2064679	8.1723423	752	27	16	31	39.073666	1.2604408	12	3	0.090909094	17	33	1	3	0.090909094	15	0	10.244699	9.4282036	6.0884399	5.4760675	0	248.28099	19	0	0	17	0	0	0	0	2	0	0	21	13.07914	11.372033	9.3264999	7.932653	0	0.51875818	5.3923173
mol2667	Nc1[nH0]c[nH0]c2[nH0](c[nH0]c21)C=C=C	186	7	0.42857143	0.75	4	2.5414703	7.0969529	235	18	9	20	31.177437	1.5588719	7	2	0.095238097	10	21	2	4	0.19047619	9	0	6.8053622	4.4391575	3.6163254	1.1422285	0	173.179	13	0	0	8	0	0	0	5	0	0	0	14	9.2591486	5.5604777	6.3256984	1.8737735	0	0.64772749	4.8073549
mol185	O=C(OC1CC(C)CCC1C(C)C)C#Cc1ccccc1	63.5	11	0.45454547	0.83333331	6	3.3375733	8.4722004	1034	28	6	45	54.383667	1.2085259	24	8	0.17391305	6	46	1	9	0.19565217	38	1	13.133969	12.317472	7.8363447	7.1923943	0	284.39899	21	0	0	19	0	0	0	0	2	0	0	22	15.242276	13.53517	10.058551	8.6647034	0	0.46827638	5.4594316
mol101	O=C(C)CCc1oc2ccccc2c1c1oc(C)cc1	53.5	9	0.44444445	0.80000001	5	2.989589	8.3715668	781	28	14	36	47.875546	1.3298762	16	6	0.15789473	15	38	1	6	0.15789473	22	0	11.60306	10.378315	6.7157612	5.6951408	1	268.31198	20	0	0	17	0	0	0	0	3	0	0	22	14.112519	11.698306	9.6478672	7.4375238	0	0.49991596	5.4594316
mol788	N#Cc1c2ccccc2[nH0](C)c1C	104.5	6	0.5	1	3	2.3080299	7.1322675	218	21	9	23	30.768896	1.3377781	10	3	0.125	10	24	0	3	0.125	13	1	7.7038283	6.809401	4.195384	3.0773504	0	170.215	13	0	0	11	0	0	0	2	0	0	0	14	9.4222851	7.8449349	6.2532187	4.3020949	0	0.64772749	4.8073549
mol2265	Clc1cc(Cl)c(NN=C(C#N)c2[nH0]c3ccccc3[nH0]2C)c(Cl)c1	169	12	0.5	1	6	3.3612516	8.8751831	1378	39	15	34	59.389927	1.7467626	10	5	0.1388889	16	36	1	6	0.16666667	18	1	14.654636	8.9641018	7.9453521	3.9820509	0	378.64999	24	0	0	16	3	0	0	5	0	0	0	26	17.26722	10.568549	11.507239	5.6910715	0	0.43739632	5.7004399
mol2812	ON=C(Cc1ccccc1)C(=NO)Cc1ccccc1	193	11	0.45454547	0.83333331	6	3.2065432	8.3533678	866	26	12	36	54.117302	1.5032583	16	7	0.1891892	12	37	2	9	0.24324325	23	0	10.976571	9.1877165	6.3327942	5.4855809	0	268.31598	20	0	0	16	0	0	0	2	2	0	0	21	14.208896	10.794683	9.8300295	7.5993195	0	0.48464775	5.3923173
mol3714	[S+2]([O-])([O-])([O-])c1cc([N+](=O)[O-])ccc1C#Cc1ccc([N+](=O)[O-])cc1[S+2]([O-])([O-])[O-].[nH0+]1(C)ccccc1.[nH0+]1(C)ccccc1	246.5	13	0.76923078	3.3333333	3	3.4646931	9.4511509	2170	55	24	64	120.46179	1.8822155	22	8	0.12307692	24	65	2	9	0.13846155	38	1	23.558432	15.237604	14.222213	6.8927345	0	614.612	42	0	0	26	0	0	0	4	10	0	2	43	31.501425	18.192024	19.590261	10.249149	0	0.28107527	6.4262648
mol629	O(C)c1ccc2c([nH0](C)c3CCCCc32)c1	96	8	0.5	1	4	2.6969433	7.7146044	397	27	9	33	43.675167	1.3234899	17	3	0.085714288	10	35	0	3	0.085714288	25	0	9.9159403	9.0604782	5.9519401	4.4451408	0	215.29599	16	0	0	14	0	0	0	1	1	0	0	18	11.120955	9.8364992	7.8088617	5.4494896	0	0.58587331	5.1699252
mol673	O=C(Oc1ccc(cc1)C(=O)C=Cc1ccc(N(C)C)cc1)c1ccccc1OC	98.5	18	0.5	1	9	3.984509	9.4660759	3077	45	18	53	75.441452	1.4234236	23	11	0.2	18	55	3	12	0.21818182	34	0	17.163111	15.082904	9.4276714	6.8807683	1	401.46198	30	0	0	25	0	0	0	1	4	0	0	32	21.509861	17.518297	14.473565	9.8989792	0	0.37005648	6
mol1568	S=C1C=C(OC(C)=C1)C	141.5	4	0.25	0.33333334	3	1.9591479	6.0257225	84	9	0	17	25.835384	1.5197284	8	2	0.11764706	0	17	3	2	0.11764706	14	0	6.2876935	4.6547008	3.1753213	2.1547005	0	140.20599	9	0	0	7	0	0	0	0	1	0	1	9	6.8533711	5.1462646	4.1815405	2.7876937	0	0.7642045	4.1699252
mol125	[Si](C)(C)(C)C1=CC2(CCCCC2)CC1=O	56	7	0.42857143	0.75	4	2.6124458	7.5302668	337	22	0	37	46.536564	1.2577449	22	4	0.10526316	0	38	2	4	0.10526316	36	0	11.228239	9.3199911	9.6956882	4.2415638	1	222.403	15	0	0	13	0	0	0	0	1	0	0	16	11.104448	9.6044483	6.930069	4.5640435	0	0.59002918	5
mol2690	O=[N+]([O-])c1c2NCCCc2c([N+](=O)[O-])c2CCCNc12	187	7	0.2857143	0.40000001	5	2.6549728	8.4145765	682	37	6	34	60.651218	1.7838594	14	2	0.055555556	6	36	2	2	0.055555556	28	0	10.770061	7.2426405	6.5917239	4.2071066	0	278.26801	20	0	0	12	0	0	0	4	4	0	0	22	14.275657	7.7067423	9.6090612	4.8164964	0	0.49991596	5.4594316
mol970	S1C(=NN=Cc2occc2)N(N=C1C(=O)c1ccc(C)cc1)c1ccccc1	114	14	0.5	1	7	3.5713396	9.330616	2177	39	17	44	73.976326	1.6812801	16	6	0.12765957	17	47	4	8	0.17021276	26	0	15.835649	12.005553	9.3973894	5.9760675	0	388.45099	28	0	0	21	0	0	0	4	2	0	1	31	19.346724	14.23384	13.70351	8.5100031	0	0.39893496	5.9541965
mol2414	O=[N+]([O-])c1cc([N+](=O)[O-])c(O)c([N+](=O)[O-])c1.O=[N+]([O-])c1ccccc1C#Cc1[nH0]cccc1	175	9	0.55555558	1.25	4	2.9142587	8.7945652	966	47	18	44	81.311653	1.8479922	11	7	0.15555556	18	45	4	8	0.17777778	22	1	16.222771	10.273502	8.5811586	5.5207257	0	453.323	33	0	0	19	0	0	0	5	9	0	0	34	24.543242	12.526733	15.611969	8.1742344	0	0.33706582	6.0874629
mol23	Fc1cccc2CC(=O)c21	40.5	5	0.40000001	0.66666669	3	2.0690141	6.3412924	108	12	6	15	22.993719	1.5329145	5	0	0	6	16	1	0	0	9	0	5.2253704	4.4391575	3.0942302	2.7011237	0	136.125	10	0	0	8	0	1	0	0	1	0	0	11	7.1378284	5.1378284	4.7876935	3.6329932	0	0.76016748	4.4594316
mol522	ClCC(=O)c1cccc(c1)C(=O)CCl	89.5	8	0.5	1	4	2.7419138	7.3118234	311	19	6	22	36.888214	1.6767371	8	4	0.18181819	6	22	2	4	0.18181819	14	0	8.8078985	5.7236147	5.0402899	3.0284741	1	231.07799	14	0	0	10	2	0	0	0	2	0	0	14	10.552042	6.5520415	6.6850705	4.1161566	0	0.59167278	4.8073549
mol3799	Brc1ccccc1c1oc(cc1)C=C1C(=O)NC(=O)NC1=O	255	12	0.5	1	6	3.3309941	8.6055117	1111	33	11	31	56.447403	1.8208839	9	2	0.060606062	11	33	4	3	0.090909094	18	0	12.638406	8.0414515	7.0679855	4.0653839	0	361.151	22	0	1	15	0	0	0	2	4	0	0	24	15.68987	9.5685492	10.541714	5.7828231	0	0.46637034	5.5849624
mol4107	O=[N+]([O-])c1ccc(NN=C2C(=O)NN=C2C=2C(=O)N(C)c3ccccc3C=2O)cc1	300	15	0.46666667	0.875	8	3.6437223	9.5139103	2526	53	12	44	79.081985	1.7973179	14	6	0.12765957	12	47	6	7	0.14893617	29	0	15.487864	10.618802	8.6581821	5.1487174	0	406.358	30	0	0	19	0	0	0	6	5	0	0	33	21.413485	12.430357	14.379918	7.2828231	0	0.37824166	6.044394
mol391	O=C(OCC)[N+]1=NC(=CC1C)C(=O)OCC	80.5	10	0.5	1	5	2.9918911	7.6891451	465	21	0	30	50.684467	1.6894822	14	9	0.30000001	0	30	4	9	0.30000001	26	0	9.5189838	6.9915638	5.0062313	2.7415638	1	226.23199	16	0	0	10	0	0	0	2	4	0	0	16	12.129392	7.4307213	7.5957541	3.1413937	1	0.54356444	5
mol162	O=[N+]([O-])c1cc([N+](=O)[O-])cc(c1)C(=O)OCCC(C)C	60.5	10	0.5	1	5	3.2070608	8.3467693	872	27	6	34	59.141441	1.7394542	14	9	0.2647059	6	34	3	9	0.2647059	25	0	11.067532	7.7236147	5.9194336	4.0449996	0	282.25198	20	0	0	12	0	0	0	2	6	0	0	20	15.284093	8.4222851	9.3074379	4.8457718	0	0.4689956	5.321928
mol1076	ClC(Cl)(Cl)C1OC(=O)c2ccccc2C1	118.9	7	0.42857143	0.75	4	2.6109216	7.5327721	338	23	6	22	38.481842	1.7491747	7	1	0.043478262	6	23	1	1	0.043478262	16	0	9.8120346	5.5938582	5.4726176	3.1278272	0	265.52298	15	0	0	10	3	0	0	0	2	0	0	16	11.052042	6.3449349	6.982182	4.088335	0	0.59002918	5
mol67	N1c2ccccc2CC1c1ccccc1	49	8	0.5	1	4	2.7873948	7.4974613	361	20	12	28	33.197254	1.1856161	13	1	0.033333335	12	30	0	1	0.033333335	18	0	8.4806099	7.9806094	5.3271856	4.7885108	0	195.265	15	0	0	14	0	0	0	1	0	0	0	17	10.087576	9.3804693	7.432653	6.6161566	0	0.61261392	5.0874629
mol4165	O=C(Nc1ccc(N=Nc2ccc([N+]([O-])=Nc3ccc(NC(=O)C)cc3)cc2)cc1)C	317	21	0.47619048	0.90909094	11	4.1445203	9.546217	3584	42	18	51	84.482971	1.6565288	20	10	0.18867925	18	53	4	12	0.2264151	31	0	16.941803	12.928204	9.3493509	6.4641018	0	416.44098	31	0	0	22	0	0	0	6	3	0	0	33	22.216969	15.104083	14.885051	9.0536804	0	0.36097246	6.044394
mol1210	O=C(OC1CC(C)CCC1C(C)C)C1=CCC(CC1)C(=O)OC1CC(C)CCC1C(C)C	125	15	0.46666667	0.875	8	3.8224795	9.6823063	3346	51	0	78	93.571587	1.1996357	46	14	0.175	0	80	3	14	0.175	77	0	21.270456	19.637465	13.256971	11.969069	1	446.672	32	0	0	28	0	0	0	0	4	0	0	34	23.413485	19.999271	15.150775	12.363081	0	0.35236704	6.0874629
mol4064	[Cl+3]([O-])([O-])([O-])[O-].o1cccc1c1cc2[nH0+](c3ccccc3C2(C)C)c(c1)c1ccccc1	291.5	9	0.8888889	8	1	3.0404422	9.1953669	1452	47	23	51	81.20639	1.5922822	20	4	0.074074075	23	54	0	4	0.074074075	31	0	17.705252	14.082904	10.810363	7.8480763	0	437.879	31	0	0	24	1	0	0	1	5	0	0	34	22.225405	16.440947	14.659833	10.751585	0	0.36875206	6.0874629
mol2347	O=NN(CCc1ccccc1NC(=O)C)CCc1ccccc1NC(=O)C	172	14	0.5	1	7	3.6676307	9.2089758	2128	36	12	51	80.061142	1.5698264	24	13	0.25	12	52	3	13	0.25	37	0	15.566401	12.447229	8.7850857	6.3618073	0	368.43698	27	0	0	20	0	0	0	4	3	0	0	28	19.648054	13.949383	12.990402	8.2708569	0	0.39086518	5.8073549
mol1317	[O-][N+](=Nc1ccccc1)c1ccc(N=Nc2ccccc2)cc1	130.5	15	0.46666667	0.875	8	3.6633863	8.6956282	1452	30	18	37	56.388157	1.5240042	14	4	0.1025641	18	39	2	6	0.15384616	19	0	12.280006	10.082904	7.1197357	5.6427345	0	302.33701	23	0	0	18	0	0	0	4	1	0	0	25	15.907567	12.208896	11.309663	8.2659864	0	0.45137304	5.643856
mol2081	O=C1N(c2ccccc2)c2ccccc2C=2N=NC(C)=C=21	162.5	8	0.5	1	4	2.8234189	8.5387192	798	38	12	33	49.203701	1.4910213	12	2	0.055555556	12	36	3	2	0.055555556	21	0	11.446041	9.6961527	6.7601919	5.2380338	1	274.30301	21	0	0	17	0	0	0	3	1	0	0	24	14.396976	11.405413	10.270857	7.3770099	0	0.49641782	5.5849624
mol316	O=C(OCC)NC1C(O)C2(C)CCC1C2(C)C	75.5	8	0.5	1	4	2.807229	7.8823771	485	30	0	40	55.974594	1.3993648	23	9	0.21951219	0	41	1	9	0.21951219	40	0	11.117082	9.3533716	6.4567227	4.9629254	0	241.33099	17	0	0	13	0	0	0	1	3	0	0	18	12.844935	9.4307213	7.842371	4.9629254	0	0.54234898	5.1699252
mol3771	O=C(O)c1cc2ccccc2c2ccccc21	253	7	0.42857143	0.75	4	2.6225159	7.9178548	456	29	14	27	34.559322	1.2799749	10	2	0.068965517	16	29	1	2	0.068965517	12	0	9.0516148	8.1961527	5.4097819	4.9820509	0	222.243	17	0	0	15	0	0	0	0	2	0	0	19	11.828063	9.828063	8.2708569	7.1161566	0	0.56150466	5.2479277
mol3655	O=C1N(N=C(C)C1C(c1ccc(O)cc1)C1C(=O)N(N=C1C)c1ccccc1)c1ccccc1	240.5	14	0.5	1	7	3.4903028	9.9293423	3160	59	18	58	88.586945	1.5273612	24	8	0.12903225	18	62	4	8	0.12903225	40	0	18.867519	15.814955	11.126272	8.7527771	1	452.51398	34	0	0	27	0	0	0	4	3	0	0	38	23.819262	18.250347	16.452398	11.75402	0	0.34983629	6.2479277
mol2151	O=C(OC1CCC2(C)C(CCC3C4CCC(O)(CC)C4(C)CCC32)C1)C	164.5	13	0.46153846	0.85714287	7	3.3551531	9.0979042	1555	55	0	64	75.781944	1.1840929	38	8	0.11940298	0	67	1	8	0.11940298	66	0	17.221529	15.957819	11.129308	10.26175	1	362.55399	26	0	0	23	0	0	0	0	3	0	0	29	18.742277	16.03517	12.232947	10.339101	0	0.42228913	5.8579812
mol392	ClC1=CC(c2ccccc21)c1ccccc1	80.699997	8	0.5	1	4	2.729423	7.7132759	409	24	12	27	31.724855	1.1749947	11	1	0.034482758	12	29	1	1	0.034482758	16	0	9.484746	8.350853	5.7543392	5.1873927	0	226.70599	16	0	0	15	1	0	0	0	0	0	0	18	10.957819	9.957819	7.8601732	7.2828231	0	0.58587331	5.1699252
mol1696	c1ccc(cc1)c1cccc2cccc(c3ccccc3)c21	146.8	10	0.5	1	5	3.021904	8.6601	967	36	22	38	37.313751	0.98194081	16	2	0.048780486	23	41	0	2	0.048780486	18	0	12.237604	12.237604	7.559401	7.559401	0	280.37	22	0	0	22	0	0	0	0	0	0	0	25	14.77781	14.77781	10.932653	10.932653	0	0.47938794	5.643856
mol244	Brc1ccc(C)c([N+](=O)[O-])c1C	70	5	0.40000001	0.66666669	3	2.2189748	6.8996458	181	18	6	20	36.43856	1.8219281	8	3	0.15000001	6	20	1	3	0.15000001	13	0	8.3823719	5.1547008	4.2314191	2.6606836	0	230.06099	12	0	1	8	0	0	0	1	2	0	0	12	9.3009653	5.7236147	5.536581	3.4711971	0	0.65002245	4.5849624
mol1845	Clc1c2OC(Oc2c(Cl)c(Cl)c1Cl)(c1ccccc1)c1ccccc1	152.5	9	0.44444445	0.80000001	5	3.0056896	9.0485992	1291	48	18	35	55.595001	1.5884286	10	2	0.052631579	18	38	0	2	0.052631579	20	0	15.625573	10.273502	8.9056511	5.8213673	0	412.099	25	0	0	19	4	0	0	0	2	0	0	28	17.604084	12.18987	12.043348	8.2103434	0	0.43513325	5.8073549
mol4041	O=C(O)C1NC(C)C2Nc3ccccc3C2C1	286.5	8	0.5	1	4	2.743798	7.8978043	470	28	6	33	50.359291	1.5260391	16	3	0.085714288	6	35	1	3	0.085714288	28	0	9.6813707	7.8259091	6.0089703	4.4652143	0	232.28299	17	0	0	13	0	0	0	2	2	0	0	19	11.991199	8.5769854	8.1647034	5.3770099	0	0.56150466	5.2479277
mol1516	O=C1CC2CCCCC2(C)C2CC(=O)C3(C)C(CCC3C(C)CCC(=O)OC)C12	139.5	14	0.5	1	7	3.4399445	9.4294939	2075	60	0	67	82.910324	1.2374675	38	9	0.12857144	0	70	3	9	0.12857144	67	0	18.668163	17.03517	11.859174	10.634429	1	402.57498	29	0	0	25	0	0	0	0	4	0	0	32	20.974327	17.26722	13.729253	10.881847	0	0.38828552	6
mol1584	BrCCCOc1ccc2cc3ccc(OCCCBr)cc3[nH0]c2c1	142	16	0.5	1	8	3.6256127	8.8350039	1529	35	14	43	67.908142	1.579259	19	8	0.17777778	16	45	0	8	0.17777778	29	0	16.475725	11.284093	10.26369	6.0534182	1	453.17398	24	0	2	19	0	0	0	1	2	0	0	26	16.777811	12.656489	11.796356	7.7491498	0	0.43739632	5.7004399
mol1854	Nc1ccccc1C1N=C2C=CC=CC2=C1	153	8	0.5	1	4	2.8020728	7.6979737	423	23	6	27	35.025246	1.2972313	11	2	0.068965517	6	29	4	2	0.068965517	19	0	8.7207165	7.6961522	5.2179394	4.4820509	0	207.256	16	0	0	14	0	0	0	2	0	0	0	18	10.957819	9.2507124	7.8433366	6.4494896	0	0.58587331	5.1699252
mol2997	[S+2]([O-])([O-])([O-])[O-].[N+]c1ccccc1CCc1ccccc1[N+]	202	9	0.8888889	8	1	2.9275658	7.7743769	488	21	12	39	67.769066	1.7376684	18	5	0.12820514	12	39	0	5	0.12820514	27	0	12.304967	8.0330153	7.5689139	4.8618073	0	310.37399	21	0	0	14	0	0	0	2	4	0	1	21	15.880469	9.3804693	9.7708569	6.6161566	0	0.45371634	5.3923173
mol2930	Clc1ccc(N=Nc2sc([nH0]c2C)C(C#N)=Cc2ccccc2Cl)cc1	199	15	0.46666667	0.875	8	3.6457357	9.0847273	1880	37	17	38	65.691071	1.7287124	12	6	0.15000001	17	40	2	8	0.2	20	1	15.977538	10.696153	9.1527405	5.4760675	0	399.30499	26	0	0	19	2	0	0	4	0	0	1	28	18.518297	12.68987	12.562881	7.751585	0	0.41210872	5.8073549
mol1634	o1c2CCC(C)(c3cc(oc3c2c2ccccc12)C)c1ccc(OC)cc1	144.5	13	0.46153846	0.85714287	7	3.2944148	9.2362566	1656	53	20	49	62.219299	1.2697816	22	5	0.094339624	21	53	0	5	0.094339624	32	0	15.835111	14.610366	9.3620434	7.9331746	0	358.43698	27	0	0	24	0	0	0	0	3	0	0	31	18.595648	16.474327	13.097504	10.349155	0	0.41972107	5.9541965
mol2130	O=C1OC(OC(=O)C1=Cc1ccc(OC)c(OC)c1)(C)C	163.5	11	0.45454547	0.83333331	6	3.2278795	8.4831743	952	33	6	37	54.636642	1.476666	16	7	0.18421052	6	38	3	8	0.21052632	29	0	12.258891	9.8094015	6.264874	3.8153841	0	292.28699	21	0	0	15	0	0	0	0	6	0	0	22	15.620955	10.792529	9.8585033	4.9494896	0	0.46827638	5.4594316
mol3475	O=C1C(=C)C2CC(OC(=O)C)C3C1(C2OC(=O)C)C1OC(=O)C32C(OC(=O)C)CCC(C)(C)C2C1	229.5	10	0.5	1	5	3.0803862	10.058822	2810	81	0	67	95.687218	1.4281675	32	11	0.15492958	0	71	6	12	0.16901408	65	0	20.751221	17.076986	12.254342	9.4744158	1	488.53299	35	0	0	26	0	0	0	0	9	0	0	39	25.662407	17.833981	16.288343	10.135606	0	0.34185782	6.2854023
mol1165	O=[N+]([O-])c1cccc(c1)C=NNc1ccccc1	122.5	11	0.45454547	0.83333331	6	3.2906723	7.9973025	713	22	12	29	47.967098	1.6540378	11	4	0.13333334	12	30	2	5	0.16666667	16	0	9.4844265	7.2735028	5.3412867	4.0207257	0	241.25	18	0	0	13	0	0	0	3	2	0	0	19	12.794683	8.8031187	8.7540197	5.857738	0	0.52150291	5.2479277
mol1953	O=C(N)NN=C(COC(C)=C(C#N)c1ccccc1)c1ccccc1	157	12	0.5	1	6	3.4420438	9.0083513	1626	34	12	43	67.560112	1.5711654	18	10	0.22727273	12	44	3	12	0.27272728	28	1	13.768884	10.98061	7.5813394	5.6749206	0	334.379	25	0	0	19	0	0	0	4	2	0	0	26	18.070704	12.949383	12.113392	8.0268402	0	0.41335541	5.7004399
mol3717	S=C1NC(C)=C(C(=O)OC)C(N1)c1cccc([N+](=O)[O-])c1	247	9	0.44444445	0.80000001	5	2.9854755	8.5269289	874	34	6	34	64.007416	1.8825711	13	6	0.17142858	6	35	4	6	0.17142858	25	0	12.191703	7.8867512	6.4550166	3.3987174	0	307.32999	21	0	0	13	0	0	0	3	4	0	1	22	15.568549	8.8698788	9.9347591	4.5436769	0	0.46827638	5.4594316
mol231	ClCCOC(=O)c1cc(OC)c(OC)c(OC)c1	69	10	0.5	1	5	3.0268285	8.052536	621	27	6	33	53.232456	1.6131047	15	10	0.30303031	6	33	1	10	0.30303031	26	0	11.244049	8.0689144	5.7405248	2.4047005	1	274.69998	18	0	0	12	1	0	0	0	5	0	0	18	13.543606	8.7151785	8.6717634	3.1329932	0	0.50325835	5.1699252
mol793	O=C1Oc2cc(C)cc(C)c2C1	105	6	0.5	1	3	2.2952194	6.8822718	178	16	6	22	29.668934	1.3485879	10	2	0.086956523	6	23	1	2	0.086956523	16	0	7.1783037	6.3618073	3.9741797	3.3618073	1	162.188	12	0	0	10	0	0	0	0	2	0	0	13	8.7151785	7.0080719	5.6647038	4.2708569	0	0.68129086	4.7004399
mol1377	[S+]([O-])(Cc1ccccc1)Cc1ccccc1	133	10	0.5	1	5	3.0991461	7.6642308	495	18	12	30	40.60078	1.3533593	14	4	0.12903225	12	31	0	4	0.12903225	19	0	9.8207092	8.1877165	6.7605247	4.5284739	0	230.33099	16	0	0	14	0	0	0	0	1	0	1	17	11.217332	9.6399822	7.8433366	6.4494896	0	0.56510133	5.0874629
mol1502	Clc1ccccc1C=C(C#N)c1sc2ccccc2[nH0]1	139	10	0.5	1	5	3.1339345	8.3483877	825	29	15	29	46.352123	1.5983491	9	3	0.096774191	16	31	1	4	0.12903225	13	1	11.949218	8.6961527	7.1945629	4.7320509	0	296.78101	20	0	0	16	1	0	0	2	0	0	1	22	13.949383	10.53517	9.7751884	6.857738	0	0.49991596	5.4594316
mol2977	O=C1OC(C(=O)O)C2(C)CCC1C2(C)C	201	5	0.40000001	0.66666669	3	2.2337279	7.577868	298	31	0	31	43.526337	1.4040754	16	5	0.15625	0	32	2	5	0.15625	30	0	9.2408724	7.5689139	5.2381835	4.166502	1	212.245	15	0	0	11	0	0	0	0	4	0	0	16	11.430721	7.7236147	6.8043661	4.2558188	0	0.59002918	5
mol4206	O=[N+]([O-])CC=NNC(=O)N	360	7	0.42857143	0.75	4	2.7247529	6.2517991	151	7	0	16	30.98045	1.9362781	6	5	0.33333334	0	15	3	6	0.40000001	12	0	4.9809794	1.7844571	2.3142295	0.40824831	0	146.106	10	0	0	3	0	0	0	4	3	0	0	9	7.9831276	1.9915638	4.6258979	0.5	0	0.68007702	4.1699252
mol240	O(C)c1ccc(cc1)C1(N=NC(C)=C1)C	69.5	9	0.44444445	0.80000001	5	2.8418741	7.4921837	367	21	6	29	42.558929	1.4675493	14	5	0.16666667	6	30	2	5	0.16666667	22	0	9.1894264	7.8867512	4.9083037	3.6487174	0	202.25699	15	0	0	12	0	0	0	2	1	0	0	16	10.888906	8.7675848	7.1379771	4.7608204	0	0.59002918	5
mol2060	O=C(Nc1ccccc1)C1Cc2ccccc21	161	10	0.5	1	5	3.0749569	7.8494639	552	22	12	30	40.497643	1.3499215	13	3	0.09375	12	32	1	3	0.09375	19	0	9.3888578	8.4806099	5.7813101	5.0771856	0	223.27499	17	0	0	15	0	0	0	1	1	0	0	19	11.664926	9.957819	8.3433371	6.9494896	0	0.56150466	5.2479277
mol2681	O=[N+]([O-])c1cccc(NN=C2C(=O)CC(C)(C)CC2=O)c1	186	11	0.45454547	0.83333331	6	3.2931938	8.470706	996	31	6	36	61.456085	1.7071135	15	5	0.13513513	6	37	4	6	0.16216215	27	0	11.751035	8.7236147	6.4297976	4.7355809	0	289.29099	21	0	0	14	0	0	0	3	4	0	0	22	15.620955	9.6293917	9.7824945	5.8232632	0	0.46827638	5.4594316
mol3867	O=C1N(N=C(C1)c1cccc(c1)C1=NN(c2ccccc2)C(=O)C1)c1ccccc1	263	16	0.5	1	8	3.7258737	9.5030279	2641	47	18	48	72.980453	1.520426	18	4	0.07692308	18	52	4	4	0.07692308	30	0	16.102468	13.497117	9.7068367	7.5569482	0	394.43399	30	0	0	24	0	0	0	4	2	0	0	34	20.501425	15.93251	14.686673	10.565646	0	0.38632196	6.0874629
mol368	O=[N+]([O-])c1ccccc1C(c1oc(C)cc1)c1oc(C)cc1	79.5	8	0.5	1	4	2.8912141	8.6792192	958	32	16	37	56.659546	1.5313392	15	6	0.15384616	16	39	1	6	0.15384616	22	0	12.27636	10.196153	6.9199948	5.5147429	0	297.31	22	0	0	17	0	0	0	1	4	0	0	24	15.68987	11.698306	10.558551	7.4375238	0	0.46637034	5.5849624
mol188	O=C(Oc1ccc(N=Nc2ccc(cc2)CCCC)cc1)CCCCCCC	63.599998	22	0.5	1	11	4.1317043	9.2465992	2857	34	12	60	80.374336	1.3395723	32	15	0.24590164	12	61	2	16	0.26229507	47	0	17.193687	15.482763	10.523641	9.2640543	1	380.53198	28	0	0	24	0	0	0	2	2	0	0	29	20.028887	16.907566	13.70704	10.996696	0	0.38060221	5.8579812
mol2571	Clc1ccccc1C1c2c(OC(N)=C1C#N)[nH][nH0]c2C(F)(F)F	181	8	0.5	1	4	2.8243515	8.8199472	1014	41	11	31	63.522228	2.0491042	8	4	0.12121212	11	33	1	4	0.12121212	20	1	12.034564	7.3867512	6.695013	3.9433756	0	340.69199	23	0	0	14	1	3	0	4	1	0	0	25	16.775656	8.654336	10.841554	5.3467531	0	0.45137304	5.643856
mol982	O=C(C=Cc1ccc(OC(=O)c2occc2)cc1)c1ccccc1	114.5	15	0.46666667	0.875	8	3.712302	8.8184948	1646	31	17	38	51.679714	1.3599925	14	6	0.15000001	17	40	3	7	0.175	20	0	12.715897	11.082904	7.3543992	6.0980763	1	318.328	24	0	0	20	0	0	0	0	4	0	0	26	16.777811	13.363597	11.720346	8.8409014	0	0.43739632	5.7004399
mol2140	O=[N+]([O-])c1ccccc1C(O)=C(c1ccccc1)C(=NO)c1ccccc1	164	10	0.5	1	5	3.135865	9.2796621	1680	44	18	43	67.090721	1.5602493	16	7	0.15555556	18	45	3	9	0.2	24	0	14.188254	11.582904	8.1346865	6.8987174	0	360.36899	27	0	0	21	0	0	0	2	4	0	0	29	19.225405	13.940947	13.130229	9.9494896	0	0.40063059	5.8579812
mol555	O=C(OC)C1CCC(OC1(C)C)(C)C(O)(c1ccccc1)c1ccccc1	91	11	0.45454547	0.83333331	6	3.1884453	9.2629414	1628	52	12	55	71.32692	1.2968531	28	10	0.1754386	12	57	1	10	0.1754386	44	0	16.437025	14.765066	9.3588705	7.9105191	1	368.47299	27	0	0	23	0	0	0	0	4	0	0	29	19.708897	16.294682	12.743966	9.8441534	0	0.40063059	5.8579812
mol3127	O=C1C2=Nc3cc(cc(c3OC2=C(C=C1C(C)(C)C)C(C)(C)C)C(C)(C)C)C(C)(C)C	209.5	10	0.5	1	5	3.245724	9.6689281	2334	59	6	70	86.313187	1.2330456	39	16	0.22222222	6	72	4	16	0.22222222	62	0	21.495762	20.23205	11.291636	10.232051	1	421.625	31	0	0	28	0	0	0	1	2	0	0	33	23.731686	21.317472	13.814534	11.60419	0	0.36097246	6.044394
mol2101	O=C(O)C(C)=C(c1ccccc1)c1ccccc1	163	8	0.5	1	4	2.7719343	8.0837584	575	26	12	32	40.697033	1.2717823	14	5	0.15151516	12	33	2	6	0.18181819	19	0	10.128964	9.2735023	5.7490983	5.3213673	0	238.286	18	0	0	16	0	0	0	0	2	0	0	19	12.957819	10.957819	8.6983776	7.5436769	0	0.52150291	5.2479277
mol3631	O=C1NC(=O)C(CC)(C(=O)N1)C1CCC(OC)CC1	239.5	10	0.5	1	5	2.9366145	8.2170105	656	35	0	39	61.586407	1.5791386	20	5	0.125	0	40	3	5	0.125	37	0	11.323228	8.6902342	6.7386513	4.4823284	0	268.31299	19	0	0	13	0	0	0	2	4	0	0	20	14.043606	8.9222851	9.0400782	4.5596786	0	0.5023343	5.321928
mol3273	[I-].Oc1cc2C[N+](C)CCc2cc1OC	217	8	1	0	0	2.6351233	7.3146796	288	21	6	31	49.526337	1.5976238	16	4	0.12903225	6	31	0	4	0.12903225	25	0	11.166945	7.276021	4.9048934	2.8618073	0	321.15799	15	0	0	11	0	0	1	1	2	0	0	15	10.129392	7.8449349	6.7027087	3.6161563	0	0.56650949	4.9068904
mol2888	FC(F)(F)c1[nH0][nH]c2OC(N)=C(C#N)C(c21)c1ccc(O)cc1	197	9	0.44444445	0.80000001	5	2.9548724	8.8052044	1046	40	11	32	63.412819	1.9816506	9	5	0.14705883	11	34	1	5	0.14705883	21	1	11.347884	7.3867512	6.3456898	3.9373927	0	322.246	23	0	0	14	0	3	0	4	2	0	0	25	16.775656	8.654336	10.824718	5.3299165	0	0.45137304	5.643856
mol3978	Cl.NC1C(N(C)C)C2CCC1(C)C2(C)C	277.5	5	1	0	0	2.2022989	7.368474	248	27	0	40	51.761169	1.2940292	25	7	0.175	0	40	0	7	0.175	40	0	11.395573	9.1462641	5.7417779	4.2558188	0	232.799	15	0	0	12	1	0	0	2	0	0	0	15	10.723615	9.1462641	6.3212028	4.2558188	0	0.56650949	4.9068904
mol3208	O=C1C2=C(C(=O)C(O)=C1C(C)C)C1(C)CCCC(C)(C)C1CC2OC(=O)C	213	9	0.44444445	0.80000001	5	2.9819422	9.2871141	1510	57	0	57	75.55088	1.325454	30	10	0.16949153	0	59	5	10	0.16949153	54	0	17.140684	15.060478	9.8588104	8.583004	1	374.47699	27	0	0	22	0	0	0	0	5	0	0	29	20.309036	15.60193	12.414244	9.2883463	0	0.40063059	5.8579812
mol196	O=C(OCCc1ccc(cc1)CCOC(=O)C)C	64.5	13	0.46153846	0.85714287	7	3.4968863	7.96977	787	19	6	36	49.75568	1.3821023	18	10	0.27777779	6	36	2	10	0.27777779	28	0	10.770822	9.1378279	5.9223208	4.5284739	1	250.29399	18	0	0	14	0	0	0	0	4	0	0	18	13.380469	9.9662552	8.575387	5.6041903	0	0.50325835	5.1699252
mol3361	O=[N+]([O-])c1ccc(NN=C2CCC=C2C)c([N+](=O)[O-])c1	221.5	10	0.5	1	5	3.1892989	8.3440504	854	28	6	32	57.960899	1.8112781	12	5	0.15151516	6	33	4	6	0.18181819	23	0	10.698249	7.2236147	5.9132347	4.0385108	0	276.25198	20	0	0	12	0	0	0	4	4	0	0	21	14.698306	8.1293917	9.4860706	5.1935067	0	0.48464775	5.3923173
mol2675	O=C1c2ccccc2[N+]([O-])=C1c1ccccc1	186	8	0.5	1	4	2.7541864	7.8980927	473	28	12	26	38.379139	1.4761207	9	1	0.035714287	12	28	2	1	0.035714287	14	0	8.9598627	7.6961522	5.3219457	4.4880338	0	223.23099	17	0	0	14	0	0	0	1	2	0	0	19	11.828063	9.2507124	8.287694	6.4663267	0	0.56150466	5.2479277
mol862	Clc1cc(c([N+](=O)[O-])cc1[N+](=O)[O-])C(C#N)C(=O)OCC	108.5	10	0.5	1	5	3.0241089	8.5286398	886	34	6	29	58.563038	2.0194151	8	8	0.27586207	6	29	3	8	0.27586207	19	1	11.364182	6.4391575	5.8928199	3.2278328	1	313.65298	21	0	0	11	1	0	0	3	6	0	0	21	16.154337	7.2925286	9.8278046	4.0816817	0	0.45371634	5.3923173
mol693	FC(F)(F)C(F)(F)C(F)(F)C(F)(F)C(F)(F)C(F)(F)C(F)(F)C(F)(F)C(=O)NC(C)c1ccccc1	100	15	0.46666667	0.875	8	3.6366601	10.067188	3725	82	6	46	81.890831	1.7802355	10	12	0.26086956	6	46	1	12	0.26086956	39	0	16.797747	9.4641018	8.7322063	4.7767091	0	567.23895	36	0	0	17	0	17	0	1	1	0	0	36	28.974691	10.267585	15.659702	5.7658553	0	0.30954343	6.1699252
mol2901	Clc1ccc(cc1)C1Nc2[nH0]c([nH0][nH0]2C(N)=C1C(=O)OCC)C(F)(F)F	197.5	11	0.45454547	0.83333331	6	3.2445579	9.1424246	1556	44	11	39	81.057083	2.0783868	13	7	0.17073171	11	41	2	7	0.17073171	28	0	14.097133	8.5938578	7.8320255	3.8558242	0	387.74899	26	0	0	15	1	3	0	5	2	0	0	28	19.060114	9.654336	12.218564	4.9621086	0	0.41210872	5.8073549
mol3894	O=C(O)CCC(C)C1CCC2C(C(=O)O)C(CCC21C)C1(C)CCCCC1C(=O)O	266	13	0.46153846	0.85714287	7	3.4468596	9.5418339	2286	57	0	68	88.977356	1.3084905	38	13	0.18571429	0	70	3	13	0.18571429	67	0	18.601555	16.03517	11.694495	10.411303	0	422.56198	30	0	0	24	0	0	0	0	6	0	0	32	22.26722	16.26722	14.019416	10.555314	0	0.37005648	6
mol2745	[S+2]([O-])([O-])(N1C(C)C1c1ccccc1)c1ccc(C)cc1	189	11	0.45454547	0.83333331	6	3.1401644	8.3467722	809	31	12	37	57.262905	1.5476462	17	5	0.12820514	12	39	0	5	0.12820514	27	0	12.339308	9.850853	8.1079025	5.4314094	1	287.383	20	0	0	16	0	0	0	1	2	0	1	22	14.328063	11.250712	9.5148735	7.2708569	0	0.49991596	5.4594316
mol1305	S(Cc1ccccc1)c1[nH0][nH0]c([nH0]1c1ccccc1)CC[nH0]1c2ccccc2[nH0]c1C	130	15	0.46666667	0.875	8	3.6554129	9.627614	2825	47	26	54	79.015953	1.4632584	23	8	0.13793103	27	58	0	8	0.13793103	31	0	18.165037	14.704225	11.362911	7.3558245	0	425.56	31	0	0	25	0	0	0	5	0	0	1	35	21.045395	17.062267	15.292827	10.17667	0	0.37643659	6.129283
mol1752	s1c(N=Nc2ccc(F)cc2)c([nH0]c1C(C#N)=Cc1ccc(N(C)C)cc1)C	149	17	0.47058824	0.8888889	9	3.810113	9.2885723	2392	40	17	46	75.176895	1.6342803	18	9	0.1875	17	48	2	11	0.22916667	28	1	16.534929	12.696153	9.3198795	5.4700847	0	391.474	28	0	0	21	0	1	0	5	0	0	1	30	20.095648	14.68987	13.456729	7.7347484	0	0.38983503	5.9068904
mol3576	FC(F)(F)C=1[nH0]2[nH0]c(N)c(N=Nc3cccc4ccccc34)c2N=C(C)C=1	236.5	12	0.5	1	6	3.4206746	9.2213278	1833	46	15	40	69.448097	1.7362024	13	5	0.11627907	16	43	3	6	0.13953489	24	0	14.066113	10.118802	7.9695868	5.1487174	0	370.33798	27	0	0	18	0	3	0	6	0	0	0	30	19.181435	11.775657	12.842355	7.1488485	0	0.41024774	5.9068904
mol518	CC(C)=C1C2CCC1c1ccccc12	89.5	6	0.33333334	0.5	4	2.4051967	7.340178	263	21	6	30	29.903749	0.99679166	16	2	0.0625	6	32	1	3	0.09375	25	0	8.878315	8.878315	5.5485473	5.5485473	0	184.282	14	0	0	14	0	0	0	0	0	0	0	16	9.7067423	9.7067423	6.7876935	6.7876935	0	0.64206427	5
mol2597	Oc1[nH0]c([nH0][nH0]1c1ccccc1)CCc1ccccc1	182	12	0.5	1	6	3.3416028	8.3133898	903	26	17	35	52.16666	1.490476	15	5	0.13513513	17	37	0	5	0.13513513	20	0	10.976571	9.1877165	6.5701146	5.0284739	0	265.31601	20	0	0	16	0	0	0	3	1	0	0	22	13.786246	10.794683	9.8264999	6.9494896	0	0.49991596	5.4594316
mol3305	O=C1CC2C(C3CCC(C(C)CCC(=O)O)C13C)C(O)CC1CC3(OCCO3)CCC12C	219	15	0.46666667	0.875	8	3.562995	9.7081604	2716	66	0	72	93.636269	1.3005037	40	9	0.11842106	0	76	2	9	0.11842106	74	0	19.847046	17.319626	12.816542	10.940889	0	448.59998	32	0	0	26	0	0	0	0	6	0	0	36	22.88854	17.474327	15.105462	11.088954	0	0.36708876	6.1699252
mol3786	S=C(N)C1=Cc2ccccc2OC1=N	254	7	0.42857143	0.75	4	2.5758195	7.3247094	284	21	6	22	38.888214	1.7676461	8	2	0.086956523	6	23	3	3	0.13043478	14	0	8.0970945	5.3867512	4.4639964	2.9047005	0	204.25299	14	0	0	10	0	0	0	2	1	0	1	15	10.129392	6.4222851	6.6815405	4.1329932	0	0.61744827	4.9068904
mol2425	O=[N+]([O-])c1cc([N+](=O)[O-])c(cc1C)C=Cc1ccccc1N	175	11	0.45454547	0.83333331	6	3.2584436	8.6298723	1087	34	12	35	60.060944	1.7160269	13	6	0.16666667	12	36	3	7	0.19444445	21	0	11.723573	8.6188021	6.3589201	4.8927345	0	299.28598	22	0	0	15	0	0	0	3	4	0	0	23	16.275656	10.120955	10.396754	6.8433366	0	0.4530769	5.523562
mol269	S=C(N1CCCCC1)c1ccc(OCc2ccccc2)c(OCC)c1	72	14	0.5	1	7	3.5465937	8.9829941	1644	36	12	50	71.857742	1.4371548	25	8	0.15384616	12	52	1	8	0.15384616	39	0	15.557005	13.068549	9.4134111	6.9593778	0	355.50198	25	0	0	21	0	0	0	1	2	0	1	27	17.484917	14.493353	12.275188	8.7315111	0	0.42433795	5.7548876
mol2266	s1c2ccccc2[nH0]c1NC(=O)C(F)(F)C(F)(F)C(F)(F)C(F)(F)C(F)(F)C(F)(F)C(F)(F)C(F)(F)F	169	15	0.46666667	0.875	8	3.681947	10.140775	4041	84	9	42	79.380821	1.8900195	5	10	0.23255815	10	43	1	10	0.23255815	32	0	17.315004	8.3094015	9.416131	3.8273504	0	596.26099	37	0	0	16	0	17	0	2	1	0	1	38	29.259148	9.1378279	16.215345	4.6885052	0	0.30937752	6.2479277
mol2730	O=C(N)NN=C(C)Cc1ccccc1	188.5	9	0.44444445	0.80000001	5	2.9979811	7.2692428	353	14	6	27	42.302078	1.5667436	13	6	0.22222222	6	27	2	7	0.25925925	19	0	8.0266705	6.0938582	4.3078032	3.1177905	1	191.23399	14	0	0	10	0	0	0	3	1	0	0	14	10.388906	6.9746914	6.6815405	4.2103434	0	0.59167278	4.8073549
mol3590	O=C1Cc2c1c(C)c1CC(=O)c1c2C	237.5	7	0.42857143	0.75	4	2.4227684	7.3422251	265	23	6	24	31.800268	1.3250113	10	2	0.07692308	6	26	2	2	0.07692308	18	0	8.23071	7.4142137	4.8224621	4.4142137	0	186.20999	14	0	0	12	0	0	0	0	2	0	0	16	10.033015	8.0330153	6.6090608	5.4543605	0	0.64206427	5
mol3997	O=C1N(C)c2ccccc2C(O)=C1C1=NNC(=O)C1=Cc1ccc(C)cc1	280	13	0.46153846	0.85714287	7	3.3694565	9.2349339	1753	48	12	44	68.979683	1.5677201	17	5	0.10638298	12	47	5	6	0.12765957	30	0	14.85429	12.196153	8.449564	6.2260675	0	359.38498	27	0	0	21	0	0	0	3	3	0	0	30	19.129028	14.137464	12.969234	8.6766701	0	0.41024774	5.9068904
mol1643	O=C1CC2CCCCC2(C)C2CCC3(C)C(CCC3C(C)CCC(=O)O)C12	144.8	13	0.46153846	0.85714287	7	3.3718729	9.219614	1716	54	0	65	77.238678	1.1882873	38	8	0.11764706	0	68	2	8	0.11764706	66	0	17.505987	16.242277	11.516284	10.884429	0	374.565	27	0	0	24	0	0	0	0	3	0	0	30	19.396976	16.396976	12.770528	11.038477	0	0.41024774	5.9068904
mol4073	O(C)c1ccc(Nc2[nH0]c(N)[nH0][nH0]c2c2ccccc2)cc1	293	12	0.5	1	6	3.2967682	8.6238604	1094	32	18	37	58.536774	1.582075	15	6	0.15384616	18	39	0	6	0.15384616	21	0	12.023392	9.1961527	6.7275257	4.2320509	0	293.32999	22	0	0	16	0	0	0	5	1	0	0	24	15.363597	10.828063	10.758351	6.1161566	0	0.46637034	5.5849624
mol1619	S1c2[nH0][nH0]c([nH0]2NC1c1ccc(N(C)C)cc1)COc1ccccc1	143.5	15	0.46666667	0.875	8	3.646322	8.9514523	1701	36	17	44	72.836075	1.6553655	19	7	0.14893617	17	47	0	7	0.14893617	30	0	14.902457	10.98061	8.9113007	4.3742795	0	353.44998	25	0	0	18	0	0	0	5	1	0	1	28	17.225405	12.53517	12.20351	6.1910715	0	0.43513325	5.8073549
mol1041	CC12CCC3C(CCC4CC=CCC43C)C2CC=C1CCc1ccccc1	118	14	0.5	1	7	3.489162	9.1972923	1822	52	6	63	62.069374	0.98522812	36	5	0.074626863	6	67	2	5	0.074626863	59	0	17.292164	17.292164	11.495584	11.495584	0	360.58499	27	0	0	27	0	0	0	0	0	0	0	31	18.484917	18.484917	13.110957	13.110957	0	0.41972107	5.9541965
mol3040	FC(F)(F)c1[nH0][nH0](c2OC(N)=C(C#N)C(c21)c1ccc(C)cc1)c1ccccc1	205	12	0.5	1	6	3.2082207	9.4814425	1952	52	17	44	76.61808	1.74132	15	6	0.12765957	17	47	1	6	0.12765957	28	1	15.234635	11.773502	8.7063732	6.3480763	0	396.37198	29	0	0	21	0	3	0	4	1	0	0	32	20.758783	13.76722	13.80788	8.7237635	0	0.38828552	6
mol4155	O=C1Oc2ccccc2C=2N=C(=O)C(=CC1=2)C(=O)OCC	314	11	0.45454547	0.83333331	6	3.0926573	8.5008116	874	37	6	31	50.147804	1.6176711	10	4	0.12121212	6	33	6	4	0.12121212	21	0	11.082314	8.5938578	6.3224411	4.3618073	1	284.24698	21	0	0	15	0	0	0	1	5	0	0	23	14.982763	9.8614426	10.113392	5.8400998	0	0.48250595	5.523562
mol1861	BrC([N+](=O)[O-])=Cc1cccc(c1)C=C(Br)[N+](=O)[O-]	153	10	0.5	1	5	3.1737585	8.0257387	673	23	6	24	49.310043	2.0545852	6	4	0.16666667	6	24	4	6	0.25	14	0	11.919444	5.4641018	6.1175389	2.9760678	0	377.97598	18	0	2	10	0	0	0	2	4	0	0	18	13.706742	6.5520415	8.3967543	4.2659864	0	0.50325835	5.1699252
mol3822	O=[N+]([O-])c1cc2CCC(=O)Nc2cc1CCC(=O)O	257.5	9	0.44444445	0.80000001	5	3.0153339	8.2122917	700	28	6	31	53.931347	1.7397208	12	5	0.15625	6	32	3	5	0.15625	23	0	10.010548	6.9831276	5.7895246	4.0689139	0	264.237	19	0	0	12	0	0	0	2	5	0	0	20	13.991199	7.7067423	8.9692345	4.932653	0	0.5023343	5.321928
mol3023	Fc1ccc(cc1)C1C=2C(=O)CC(C)(C)CC=2Nc2ccc3ccccc3c21	204	10	0.5	1	5	3.1306245	9.3777466	1740	53	16	50	67.988907	1.3597782	22	3	0.055555556	17	54	2	3	0.055555556	35	0	16.051279	14.765066	9.7327461	8.8396397	0	371.45499	28	0	0	25	0	1	0	1	1	0	0	32	19.465891	16.758783	13.427453	11.456256	0	0.40790597	6
mol3352	s1cccc1C(=O)C(=NNc1[nH][nH0]c(c1)c1ccc(C)cc1)C(=O)C(F)(F)F	221	14	0.5	1	7	3.6122112	9.3187256	2200	40	16	41	81.740379	1.9936677	13	8	0.18604651	16	43	3	9	0.20930232	24	0	15.188364	10.118802	8.7931604	5.1040592	1	406.388	28	0	0	18	0	3	0	4	2	0	1	30	20.31119	11.775657	13.253038	7.057097	0	0.38983503	5.9068904
mol157	P(CCCP(c1ccccc1)c1ccccc1)(c1ccccc1)c1ccccc1	60	12	0.5	1	6	3.470005	9.451972	2324	42	24	55	65.381386	1.1887525	26	8	0.13793103	24	58	0	8	0.13793103	34	0	18.351606	15.668325	13.223383	8.6427345	1	412.453	29	0	0	27	0	0	0	0	0	2	0	32	19.727558	18.572857	14.415816	12.265986	0	0.38828552	6
mol1978	O=C1OC(OC(=O)C21Cc1ccccc1C2)(C)C	158.2	8	0.5	1	4	2.7692053	8.0657616	536	32	6	32	45.394062	1.4185644	14	2	0.05882353	6	34	2	2	0.05882353	26	0	10.356607	8.7236147	5.9663086	4.7415638	1	246.26199	18	0	0	14	0	0	0	0	4	0	0	20	12.966255	9.552042	8.4290876	5.7507834	0	0.53921634	5.321928
mol2917	[Cl-].[N+]c1ccccc1CCc1ccccc1	198	9	1	0	0	2.9578743	7.4788661	404	18	12	32	42.697033	1.3342823	16	4	0.125	12	32	0	4	0.125	20	0	9.9513664	8.1103659	5.2986941	4.9451408	0	233.74199	16	0	0	14	1	0	0	1	0	0	0	16	10.510225	9.5102253	7.3601732	6.7828231	0	0.54356444	5
mol3507	O=[N+]([O-])C1=CC=CNC1=O	231.5	5	0.40000001	0.66666669	3	2.1508632	6.3392239	114	12	0	14	26.93844	1.9241743	4	1	0.071428575	0	14	4	1	0.071428575	10	0	4.9040093	2.7320509	2.5368962	1.2053418	0	140.09799	10	0	0	5	0	0	0	2	3	0	0	10	7.5604777	3.2760208	4.7152143	1.7415817	0	0.72192812	4.321928
mol639	Clc1ccc(cc1)c1occ(c1[S+2]([O-])([O-])c1ccccc1)C(=O)c1ccccc1	96.5	12	0.5	1	6	3.3102362	9.4698029	2064	49	23	44	69.56971	1.5811297	15	5	0.10638298	23	47	1	5	0.10638298	23	0	16.651886	12.660254	10.617052	7.1814094	0	422.888	29	0	0	23	1	0	0	0	4	0	1	32	20.43251	15.225404	13.9812	10.340901	0	0.38828552	6
mol49	Clc1cc(Cl)c([N+](=O)[O-])c(c1)C(Cl)Cl	45	6	0.5	1	3	2.3943377	7.3570795	278	21	6	17	35.080498	2.0635586	3	2	0.11764706	6	17	1	2	0.11764706	10	0	9.5313349	3.7320509	4.9753318	1.9433757	0	274.918	14	0	0	7	4	0	0	1	2	0	0	14	10.878315	4.3009648	6.430428	2.6329932	0	0.59167278	4.8073549
mol1947	S1CC(=N[nH0]2c1[nH0][nH0]c2c1cc(OC)c(OC)c(OC)c1)C(C)C	156.5	11	0.45454547	0.83333331	6	3.2410777	8.8951397	1290	41	11	44	77.021545	1.7504896	20	10	0.2173913	11	46	1	10	0.2173913	34	0	15.177502	10.939157	8.5351791	3.7016296	1	348.427	24	0	0	16	0	0	0	4	3	0	1	26	17.26722	11.740123	11.583249	4.5292754	0	0.43739632	5.7004399
mol903	O=C(OC1OC(C#N)CC1OC(=O)c1ccc(C)cc1)c1ccc(C)cc1	110.5	15	0.46666667	0.875	8	3.5924544	9.2157564	2003	39	12	46	69.524918	1.5114113	19	9	0.1875	12	48	2	9	0.1875	33	1	15.046414	12.55796	8.5641518	6.5812392	0	365.38498	27	0	0	21	0	0	0	1	5	0	0	29	19.38854	14.26722	12.956729	8.6454315	0	0.40063059	5.8579812
mol2179	BrC1C(O)C2C3CCC(C(C)CCC(=O)OCC)C3(C)C(OC(=O)C)CC2C2(C)CCC(OC(=O)C)CC12	165.5	18	0.5	1	9	3.7401998	10.221196	4378	75	0	85	116.87435	1.3749924	47	17	0.19318181	0	88	3	17	0.19318181	85	0	25.498129	20.637465	15.577843	12.200926	1	599.60297	38	0	1	30	0	0	0	0	7	0	0	41	27.990835	20.869514	17.838314	12.410321	0	0.31455502	6.3575521
mol1594	O=C(C=Cc1oc(cc1)c1ccc(C)cc1)c1oc(C)cc1	142.5	14	0.5	1	7	3.546293	8.5749207	1235	28	16	38	49.955734	1.3146247	16	6	0.15000001	16	40	2	7	0.175	22	0	12.498247	11.273502	7.0740385	6.0534182	1	292.33398	22	0	0	19	0	0	0	0	3	0	0	24	15.526733	13.112519	10.614194	8.4038506	0	0.46637034	5.5849624
mol1501	Clc1ccc(OCC(=O)Nc2sc3ccccc3[nH0]2)cc1	139	13	0.46153846	0.85714287	7	3.4893532	8.4384117	1091	27	15	32	59.342892	1.8544654	11	5	0.14705883	16	34	1	5	0.14705883	17	0	12.448257	8.3259087	7.4380994	4.0022707	0	318.784	21	0	0	15	1	0	0	2	2	0	1	23	14.656489	9.828063	10.20351	5.6910715	0	0.48250595	5.523562
mol1701	O=C(OCC)C(C)(C)C1(O)CCC2(C)C(CCC3C4CCC(OCc5ccccc5)C4(C)CCC32)C1	147	19	0.47368422	0.89999998	10	3.8819737	10.020381	4145	74	6	84	100.87646	1.2009103	48	13	0.14772727	6	88	1	13	0.14772727	81	0	23.223637	21.551678	14.601322	13.156414	1	496.73199	36	0	0	32	0	0	0	0	4	0	0	40	25.769375	22.35516	17.049444	14.155598	0	0.33426812	6.321928
mol2525	O=C(Nc1ccc(cc1)C=CC(=O)c1ccccc1)C	179	13	0.46153846	0.85714287	7	3.4888813	8.2931805	977	25	12	35	49.434677	1.4124194	15	6	0.16666667	12	36	3	7	0.19444445	21	0	11.16735	9.850853	6.3009825	5.3927345	1	265.31198	20	0	0	17	0	0	0	1	2	0	0	21	14.372033	11.664926	9.6478672	7.6766701	0	0.48464775	5.3923173
mol2814	Sc1[nH0][nH0]c([nH0]1N=Cc1ccc([N+](=O)[O-])cc1)C(F)(F)F	193	11	0.45454547	0.83333331	6	3.3318374	8.4627056	1014	30	11	27	61.28838	2.2699399	6	5	0.17857143	11	28	2	6	0.21428572	15	0	10.91485	5.3867512	5.7391906	2.3600423	1	317.25101	21	0	0	10	0	3	0	5	2	0	1	22	15.620955	6.3449349	9.7867126	3.3299165	0	0.46827638	5.4594316
mol2089	O=C(C=Cc1occc1)c1ccc(O)cc1	162.5	10	0.5	1	5	3.1149058	7.6573997	496	18	11	26	36.131546	1.3896749	10	4	0.14814815	11	27	2	5	0.18518518	14	0	8.4598627	7.1961522	4.8049498	3.9373927	1	214.22	16	0	0	13	0	0	0	0	3	0	0	17	11.380469	8.6733618	7.7540202	5.6910715	0	0.56510133	5.0874629
mol1786	[S+2]([O-])([O-])(OC1CCC2C3CCC4CC(=O)CCC4(C)C3CCC21C)c1ccc(C)cc1	150.5	16	0.5	1	8	3.6225393	9.6029263	2624	62	6	67	90.099243	1.3447648	36	6	0.084507041	6	71	1	6	0.084507041	64	0	19.917852	17.060114	13.558637	11.006437	0	444.63599	31	0	0	26	0	0	0	0	4	0	1	35	22.018297	17.81119	14.632631	12.004804	0	0.37643659	6.129283
mol2219	O=C(OCC)c1cc2cc3cc(c([nH0]c3cc2[nH0]c1C)C)C(=O)OCC	166.5	14	0.5	1	7	3.478267	9.1009607	1697	45	14	46	71.206726	1.5479723	20	10	0.20833333	16	48	2	10	0.20833333	30	0	15.251035	12.723615	8.5118885	6.2236147	0	352.38998	26	0	0	20	0	0	0	2	4	0	0	28	18.84457	14.016144	12.439091	7.8349004	0	0.41210872	5.8073549
mol2129	O=C1N(c2ccccc2)c2ccccc2C(O)=C1C(=NCc1ccccc1)C	163.5	13	0.46153846	0.85714287	7	3.4317417	9.3406868	1979	48	18	48	67.60054	1.4083445	20	6	0.11764706	18	51	3	7	0.13725491	30	0	15.5399	13.79001	9.1406565	7.5022707	0	368.436	28	0	0	24	0	0	0	2	2	0	0	31	19.509861	16.225405	13.664703	10.601755	0	0.39893496	5.9541965
mol3525	S=C(N)NN=C1c2ccccc2NC1=O	233	8	0.5	1	4	2.7874343	7.5078092	366	20	6	23	43.5126	1.8918521	8	3	0.125	6	24	3	4	0.16666667	15	0	8.466958	4.809401	4.6297355	2.3273504	0	220.256	15	0	0	9	0	0	0	4	1	0	1	16	10.836499	5.7151785	7.1815405	3.3164966	0	0.59002918	5
mol4037	O=C1N=C2N(N=C(N)C2=NN=C=2C=CC(O)=CC=2)C(C)=C1	286	11	0.45454547	0.83333331	6	3.2584972	8.4729509	964	32	0	32	56.330761	1.7603363	11	4	0.11764706	0	34	9	6	0.17647059	25	0	11.055632	7.3867512	6.0803709	3.3987174	0	283.271	21	0	0	13	0	0	0	6	2	0	0	23	14.982763	8.5769854	10.041714	4.6935067	0	0.48250595	5.523562
mol3431	[S+2]([O-])([O-])(c1ccccc1)c1c(o[nH0]c1C(=O)c1ccc([N+](=O)[O-])cc1)c1ccc(C)cc1	226	14	0.5	1	7	3.5349877	9.7384949	2807	55	23	48	82.526497	1.7193021	16	7	0.13725491	23	51	2	7	0.13725491	26	0	17.574215	13.005553	10.931347	7.3034182	0	448.45499	32	0	0	23	0	0	0	2	6	0	1	35	22.880104	15.38854	15.28573	10.3265	0	0.3597711	6.129283
mol562	O=C(ON=C(Cc1ccccc1)c1ccccc1)c1ccccc1	91.800003	12	0.5	1	6	3.3726585	8.8896847	1436	32	18	41	55.934097	1.3642462	17	6	0.13953489	18	43	2	7	0.1627907	23	0	13.131071	11.867361	7.7535868	6.9391575	0	315.37198	24	0	0	21	0	0	0	1	2	0	0	26	16.614674	14.200459	11.8265	9.9326534	0	0.43739632	5.7004399
mol3167	O=C(NC(NC(=O)c1ccccc1)c1ccc(OCC)c(OC)c1)c1ccccc1	211	13	0.46153846	0.85714287	7	3.5025344	9.5582628	2518	45	18	54	80.685722	1.4941801	24	12	0.21428572	18	56	2	12	0.21428572	36	0	16.923004	14.29001	9.6459532	7.0551829	0	404.466	30	0	0	24	0	0	0	2	4	0	0	32	21.346724	16.518297	14.617723	9.806426	0	0.37005648	6
mol2802	OC1(C)CCC2C3CCC4CC5(OCCO5)CCC4(C)C3CCC21C	192.5	11	0.45454547	0.83333331	6	3.2019908	8.9968863	1327	54	0	61	72.795296	1.1933655	36	4	0.061538462	0	65	0	4	0.061538462	65	0	16.351286	15.087576	10.800906	9.5917006	0	348.52698	25	0	0	22	0	0	0	0	3	0	0	29	17.501789	15.087576	11.798807	9.5917006	0	0.44574744	5.8579812
mol1895	ON(C=C(C#N)c1ccccc1)c1ccccc1	155	10	0.5	1	5	3.0823212	8.0395727	641	24	12	30	43.583809	1.4527936	12	5	0.16129032	12	31	1	6	0.19354838	17	1	9.6924934	8.350853	5.5154548	4.6100426	1	236.274	18	0	0	15	0	0	0	2	1	0	0	19	12.794683	10.217332	8.8088617	6.7828231	0	0.52150291	5.2479277
mol611	O=[N+]([O-])c1cccc(OC(=O)c2ccccc2)c1	94.5	10	0.5	1	5	3.1333439	8.0255594	653	24	12	27	43.746922	1.6202563	9	4	0.14285715	12	28	2	4	0.14285715	14	0	9.2763596	7.1961522	5.1831784	3.9820509	0	243.21799	18	0	0	13	0	0	0	1	4	0	0	19	12.957819	8.6733618	8.6647034	5.7828231	0	0.52150291	5.2479277
mol1311	O=C(OC1=C2C=CC=CC2=NC1c1[nH0]cccc1)C	130.2	8	0.5	1	4	2.8640327	8.2304106	661	28	6	30	46.54961	1.5516537	11	4	0.125	6	32	5	4	0.125	21	0	10.329726	8.6188021	5.9074173	4.3660254	1	251.265	19	0	0	15	0	0	0	2	2	0	0	21	13.242276	10.120955	9.2540197	6.1354284	0	0.51875818	5.3923173
mol1482	Oc1[nH0]cccc1C	138	4	0.25	0.33333334	3	1.8352377	5.6729054	60	8	6	15	23.442099	1.5628066	7	2	0.13333334	6	15	0	2	0.13333334	9	0	4.6264782	3.7320509	2.4107542	1.7053418	0	109.128	8	0	0	6	0	0	0	1	1	0	0	8	5.9831276	4.276021	3.8045304	2.3189318	0	0.8112781	4
mol2142	FC(F)(F)C(C(=O)Nc1ccc([N+](=O)[O-])cc1[N+](=O)[O-])(C(F)(F)F)C(F)(F)F	164	10	0.5	1	5	3.1997881	9.3648281	1833	55	6	32	69.052399	2.1578875	4	8	0.25	6	32	3	8	0.25	23	0	12.5694	5.7320509	6.3205085	2.7380338	0	429.151	28	0	0	11	0	9	0	3	5	0	0	28	22.292528	6.4307213	12.374916	3.5050015	0	0.37123233	5.8073549
mol201	CC(c1ccccc1)=C(C)c1ccccc1	65	9	0.44444445	0.80000001	5	2.9087234	7.6952562	448	22	12	32	32	1	16	4	0.12121212	12	33	1	5	0.15151516	20	0	9.7735023	9.7735023	5.5713673	5.5713673	0	208.304	16	0	0	16	0	0	0	0	0	0	0	17	11.380469	11.380469	7.7876935	7.7876935	0	0.56510133	5.0874629
mol3407	FC(F)(F)C(C(=O)Nc1ccc(cc1)C(=O)C)(C(F)(F)F)C(F)(F)F	224	10	0.5	1	5	3.1723871	9.0112276	1398	48	6	33	63.829964	1.9342413	8	8	0.24242425	6	33	2	8	0.24242425	25	0	12.027578	7.309401	6.1804557	3.5713673	0	381.194	25	0	0	13	0	9	0	1	2	0	0	25	19.844934	8.1378279	11.053549	4.5823517	0	0.40217918	5.643856
mol2691	O=C(O)CCC(C)C1CCC2C3CCC4CCCCC4(C)C3CC(O)C21C	187	13	0.46153846	0.85714287	7	3.3608575	9.2214947	1705	55	0	67	78.756866	1.1754756	40	9	0.12857144	0	70	1	9	0.12857144	69	0	17.622301	16.319626	11.679749	10.993819	0	376.58099	27	0	0	24	0	0	0	0	3	0	0	30	19.396976	16.396976	12.780564	11.048514	0	0.41024774	5.9068904
mol1456	S1c2[nH0][nH0]c([nH0]2NC1c1ccc(O)c(OC)c1)c1ccccc1OC	137	12	0.5	1	6	3.4065337	8.98703	1515	41	17	41	73.417877	1.7906799	16	7	0.15909091	17	44	0	7	0.15909091	27	0	14.448898	10.118802	8.4785995	4.1040592	0	356.40601	25	0	0	17	0	0	0	4	3	0	1	28	17.38854	11.568549	12.20704	5.7828231	0	0.43513325	5.8073549
mol1875	[S+2]1([O-])([O-])CCc2ccccc2CC1	154	6	0.33333334	0.5	4	2.4238684	7.1121526	226	20	6	25	37.857574	1.514303	12	0	0	6	26	0	0	0	20	0	8.1790695	6.1378284	6.2665076	3.534457	0	196.27	13	0	0	10	0	0	0	0	2	0	1	14	9.3115549	6.8115549	6.1734333	4.4663267	0	0.64772749	4.8073549
mol725	O=C1c2ccc(OC)cc2C1=O	102	7	0.42857143	0.75	4	2.4826286	6.8545036	190	16	6	18	26.264662	1.4591479	6	2	0.10526316	6	19	2	2	0.10526316	11	0	6.4567957	5.2320509	3.5086546	2.4880338	1	162.144	12	0	0	9	0	0	0	0	3	0	0	13	8.7151785	6.0080719	5.736382	3.4663265	0	0.68129086	4.7004399
mol75	O=C(OC1CC(C)CCC1C(C)C)C1(C)CCC(C)C1(C)C	50	9	0.44444445	0.80000001	5	3.03847	8.6505051	998	40	0	58	65.207039	1.1242592	36	11	0.18644068	0	59	1	11	0.18644068	58	0	15.738782	14.922285	9.3034887	8.6595373	1	308.50598	22	0	0	20	0	0	0	0	2	0	0	23	16.706743	14.999636	10.09206	8.6982126	0	0.4530769	5.523562
mol944	N1CCCc2cc3CCCNc3cc12	113	7	0.42857143	0.75	4	2.5695729	7.3165565	279	21	6	30	38.187168	1.2729056	16	0	0	6	32	0	0	0	26	0	8.3973408	7.3973413	5.5689139	4.3618073	0	188.274	14	0	0	12	0	0	0	2	0	0	0	16	9.3804693	7.9662552	6.932653	5.1161566	0	0.64206427	5
mol3345	S1c2[nH0]c3ccccc3[nH0]2C(=O)C1=Cc1ccc(OC)c(OC)c1	221	13	0.46153846	0.85714287	7	3.4206116	8.854723	1383	40	15	38	64.304741	1.69223	14	5	0.12195122	16	41	2	6	0.14634146	23	0	13.962719	10.618802	8.164382	4.3927345	0	338.38699	24	0	0	18	0	0	0	2	3	0	1	27	16.681435	12.275657	11.70704	6.2659864	0	0.44886449	5.7548876
mol2274	S=C1SC(=Cc2ccc([N+](=O)[O-])cc2)C(=O)N1CN1CCOCC1	169	14	0.5	1	7	3.5495732	8.8455095	1485	35	6	39	74.169083	1.9017713	15	4	0.097560972	6	41	4	5	0.12195122	31	0	14.346409	8.9222851	8.5681887	3.6487174	0	365.43399	24	0	0	15	0	0	0	3	4	0	2	26	17.104084	9.957819	11.541714	4.7828231	0	0.43739632	5.7004399
mol3834	Brc1ccc(NN=C2C(=O)OC(OC2=O)(C)C)cc1	259.5	11	0.45454547	0.83333331	6	3.214304	8.1709433	758	27	6	30	56.133419	1.871114	11	4	0.12903225	6	31	3	5	0.16129032	22	0	11.853569	7.309401	6.225306	3.3213673	0	327.134	19	0	1	12	0	0	0	2	4	0	0	20	14.043606	8.2151785	8.8718109	4.2996597	0	0.5023343	5.321928
mol4164	O=C1N(N=C(c2ccc(NC(=O)C)cc2)C1=CC1C(=O)N(N=C1c1ccc(NC(=O)C)cc1)c1ccccc1)c1ccccc1	317	18	0.5	1	9	3.8899379	10.73754	7236	74	24	73	114.21658	1.5646106	28	11	0.14102565	24	78	7	12	0.15384616	47	0	24.468853	20.047005	14.221598	10.663461	0	596.64697	45	0	0	35	0	0	0	6	4	0	0	50	31.50106	23.517933	21.778898	14.870176	0	0.28376898	6.643856
mol1882	O=C1c2ccccc2C(=O)C2CC=3CC=CCC=3CC12	154.5	9	0.44444445	0.80000001	5	2.8955331	8.3735094	716	38	6	36	45.058651	1.2516291	16	0	0	6	39	4	0	0	29	0	11.263726	10.447229	7.2768221	6.8685741	0	264.32401	20	0	0	18	0	0	0	0	2	0	0	23	13.68987	11.68987	9.7540197	8.5993195	0	0.51481563	5.523562
mol58	O=C(N(CC)CC)c1ccccc1CC(=O)c1ccccc1C	47.200001	11	0.45454547	0.83333331	6	3.2641833	8.7703133	1210	36	12	46	61.603363	1.3392036	23	10	0.21276596	12	47	2	10	0.21276596	33	0	14.003833	12.740123	8.0403318	6.776021	0	309.409	23	0	0	20	0	0	0	1	2	0	0	24	16.819626	14.242276	11.078918	8.7743874	0	0.43892586	5.5849624
mol1454	O=C(Cc1ccccc1)C(N1CCCCC1)c1ccccc1	137	10	0.5	1	5	3.1332338	8.6523104	1044	31	12	45	56.652901	1.2589533	23	5	0.10638298	12	47	1	5	0.10638298	34	0	12.948956	12.093493	8.2006025	7.1058245	0	293.41	22	0	0	20	0	0	0	1	1	0	0	24	15.200459	13.62311	10.843337	9.1161566	0	0.46637034	5.5849624
mol3329	s1cccc1C(=O)C(=NNc1ccc(cc1)C(=O)O)C(=O)C(F)(F)F	220	12	0.5	1	6	3.4362199	8.9996881	1583	36	11	34	71.086166	2.0907695	9	8	0.22857143	11	35	4	9	0.25714287	20	0	13.019262	8.0414515	7.4463277	4.0267091	1	370.30701	25	0	0	15	0	3	0	2	4	0	1	26	18.61252	9.4911995	11.697396	5.66325	0	0.41335541	5.7004399
mol2692	O=C1CCCC1C1(O)c2ccccc2NC1=O	187	7	0.42857143	0.75	4	2.5847113	7.9208302	444	30	6	30	46.240398	1.5413465	13	2	0.0625	6	32	2	2	0.0625	24	0	9.2717819	7.5080719	5.7983575	4.666502	0	231.25099	17	0	0	13	0	0	0	1	3	0	0	19	12.043606	8.3364992	8.1368828	5.6656852	0	0.56150466	5.2479277
mol2077	Oc1ccccc1CNCc1ccccc1O	162	10	0.5	1	5	3.1259263	7.8398824	588	22	12	32	46.093674	1.4404273	15	6	0.18181819	12	33	0	6	0.18181819	21	0	9.4274426	8.0330153	5.5161276	4.3618073	0	229.27899	17	0	0	14	0	0	0	1	2	0	0	18	12.087576	9.3804693	8.2708569	6.1161566	0	0.54234898	5.1699252
mol634	O=C1Cc2ccc3ccccc3c21	96.5	6	0.5	1	3	2.374434	7.1166344	220	19	10	21	25.219116	1.2009103	8	0	0	11	23	1	0	0	11	0	7.0794568	6.6712084	4.3992648	4.1951408	0	168.19499	13	0	0	12	0	0	0	0	1	0	0	15	8.8364992	7.8364987	6.3601732	5.7828231	0	0.67461002	4.9068904
mol256	Cc1ccc(C)c2Cc1c(C)ccc2C	71.5	6	0.5	1	3	2.3487628	7.5707169	312	30	10	33	32.802998	0.99403024	18	4	0.11764706	10	34	0	4	0.11764706	24	0	10.016508	10.016508	5.5284739	5.5284739	0	198.30899	15	0	0	15	0	0	0	0	0	0	0	16	10.999636	10.999636	7.0922241	7.0922241	0	0.59002918	5
mol3171	Fc1ccc(N2C(=O)C3ON=C(C(=O)c4c([nH0]([nH0]c4C(=O)OCC)c4ccc(C)cc4)C)C3C2=O)cc1	211	17	0.47058824	0.8888889	9	3.7325613	10.149708	4199	67	17	58	101.80302	1.7552246	21	10	0.16129032	17	62	5	10	0.16129032	40	0	20.096918	15.48061	11.481002	7.7992001	0	504.474	37	0	0	26	0	1	0	4	6	0	0	41	26.429993	17.446865	17.722452	10.127793	0	0.32703882	6.3575521
mol3614	s1cccc1C(=O)C=1SC(=NC(=O)c2ccccc2)N(N=1)c1ccccc1[N+](=O)[O-]	238.5	12	0.5	1	6	3.4021616	9.5630693	2393	46	17	42	79.019218	1.88141	12	6	0.13333334	17	45	5	7	0.15555556	23	0	16.79954	10.928204	10.302637	5.4433756	0	436.47198	30	0	0	20	0	0	0	4	4	0	2	33	21.087212	13.104083	14.541714	7.8745747	0	0.37824166	6.044394
mol3117	O=C1NC(C)=C(C(=O)OCC)C(N1)c1cccc(OC)c1O	209	10	0.5	1	5	3.0100439	8.6693611	977	37	6	40	65.605476	1.6401368	18	9	0.21951219	6	41	3	9	0.21951219	32	0	12.596715	9.5165081	6.8041759	4.0284739	0	306.31799	22	0	0	15	0	0	0	2	5	0	0	23	16.275656	10.447229	10.489601	5.1009536	0	0.4530769	5.523562
mol1694	ON=C(Cc1ccc(N)cc1)c1ccc(N)cc1	146.5	11	0.45454547	0.83333331	6	3.1528196	8.0247908	653	24	12	33	49.803791	1.5092058	15	6	0.17647059	12	34	1	7	0.20588236	21	0	9.8750362	7.8259091	5.6007981	4.5998411	0	241.29399	18	0	0	14	0	0	0	3	1	0	0	19	12.957819	9.2507124	8.6858721	6.4158163	0	0.52150291	5.2479277
mol2834	Clc1ccccc1NN=C(C#N)c1[nH0]c2ccccc2[nH0]1C	194	11	0.45454547	0.83333331	6	3.2743971	8.6209078	1092	34	15	34	54.344547	1.598369	12	5	0.1388889	16	36	1	6	0.16666667	18	1	12.54155	9.1188021	6.9841084	4.1547008	0	309.75998	22	0	0	16	1	0	0	5	0	0	0	24	15.526733	10.828063	10.702708	6.0412416	0	0.46637034	5.5849624
mol233	[O-][nH0+]1o[nH0]c2ccccc12	69	5	0.40000001	0.66666669	3	2.0432658	6.3442574	106	12	9	14	25.793194	1.842371	4	0	0	10	15	0	0	0	5	0	5.0203247	3.309401	2.8222864	1.8273503	0	136.11	10	0	0	6	0	0	0	2	2	0	0	11	6.9746914	3.9831276	4.8770099	2.6498299	0	0.76016748	4.4594316
mol1866	O=C(OC)C=C(N(Nc1ccccc1N=Nc1ccccc1)c1ccccc1)C(=O)OC	153.5	14	0.5	1	7	3.5544224	9.7496405	2936	47	18	54	86.617332	1.6040246	22	12	0.21428572	18	56	4	14	0.25	34	0	17.634888	14.160254	9.6770945	6.4760675	1	430.46399	32	0	0	24	0	0	0	4	4	0	0	34	22.760939	16.648054	15.617723	9.4326534	0	0.35236704	6.0874629
mol2878	O=[N+]([O-])c1ccccc1NN=C(C(=O)OCC)C(=O)OCC	196	10	0.5	1	5	3.2237008	8.6464939	1115	31	6	37	65.776039	1.7777307	15	11	0.2972973	6	37	4	12	0.32432431	27	0	12.067532	8.2236147	6.4213796	3.7415638	0	309.27798	22	0	0	13	0	0	0	3	6	0	0	22	16.53517	9.1293917	10.506437	4.73071	0	0.43949699	5.4594316
mol1588	Ic1cc(I)c(O)c(c1)C(c1oc(C)cc1)c1oc(C)cc1	142.5	8	0.5	1	4	2.892611	8.67733	954	33	16	36	56.572575	1.5714605	14	6	0.15789473	16	38	0	6	0.15789473	22	0	16.376087	10.041451	8.9176598	5.342093	0	520.104	22	0	0	17	0	0	2	0	3	0	0	24	15.853006	11.438793	10.452397	7.0873537	0	0.46637034	5.5849624
mol4175	O=C1N(N)C(N)=C(C#N)C(c2cccc(O)c2)=C1C#N	324	8	0.5	1	4	2.7923338	8.4022017	722	36	6	29	50.636768	1.7460954	9	6	0.2	6	30	3	6	0.2	19	2	10.161204	6.809401	5.4403992	3.5713673	1	267.24799	20	0	0	13	0	0	0	5	2	0	0	21	14.861443	8.2840929	9.5064373	5.1161566	0	0.48464775	5.3923173
mol967	O=C1C=C(NCCC(OC)OC)C(=O)c2ccccc12	114	11	0.45454547	0.83333331	6	3.2534504	8.3274727	872	31	6	37	56.659546	1.5313392	17	8	0.21052632	6	38	3	8	0.21052632	29	0	11.511309	9.378315	6.3626518	4.0629487	1	275.30399	20	0	0	15	0	0	0	1	4	0	0	21	14.53517	10.413849	9.6682339	5.3745747	0	0.48464775	5.3923173
mol4196	[Cl+3]([O-])([O-])([O-])[O-].O=[N+]([O-])c1ccc(cc1)c1oc(cc1)c1cc2[nH0+](c3ccccc3C2(C)C)c(c1)c1ccccc1	347	15	0.93333334	14	1	3.7112257	9.987237	3686	64	29	63	103.66851	1.6455319	23	6	0.089552239	29	67	1	6	0.089552239	37	0	22.201014	17.314955	13.394249	9.8747854	0	558.974	40	0	0	30	1	0	0	2	7	0	0	44	28.656126	20.294317	18.930691	13.62616	0	0.30726835	6.4594316
mol2042	[P+]([O-])(c1ccccc1)(c1ccccc1)C1c2ccccc2Oc2ccccc21	160.5	9	0.44444445	0.80000001	5	2.9770739	9.3998318	1678	53	24	47	62.258648	1.3246521	19	3	0.05882353	24	51	0	3	0.05882353	27	0	16.127792	13.969655	11.125627	8.0534182	0	382.39899	28	0	0	25	0	0	0	0	2	1	0	32	18.97648	16.769375	13.781841	11.599319	0	0.40790597	6
mol271	O=C(OC)C1(C)c2ccccc2N=C1CC	72	7	0.42857143	0.75	4	2.5217855	7.7486525	383	29	6	31	44.87101	1.4474519	15	6	0.1875	6	32	2	6	0.1875	24	0	9.7802181	8.5165081	5.4017205	4.1380105	1	217.26799	16	0	0	13	0	0	0	1	2	0	0	17	11.759149	9.3449354	7.6404123	5.1312103	0	0.56510133	5.0874629
mol1046	O=C1C=C2CCC3C4CCC(OCCC)C4(C)CCC3C2(C)CC1	118	13	0.46153846	0.85714287	7	3.256485	8.8726044	1241	48	0	58	66.681664	1.1496838	34	6	0.098360658	0	61	2	6	0.098360658	59	0	15.774316	14.957819	10.342857	9.614356	0	330.51199	24	0	0	22	0	0	0	0	2	0	0	27	16.949383	15.242276	11.487165	10.001567	0	0.44886449	5.7548876
mol3603	O=C1OC(OC(=O)C1=NNc1ccc(O)cc1)(C)C	238	11	0.45454547	0.83333331	6	3.214304	8.1709433	758	27	6	31	53.931347	1.7397208	12	5	0.15625	6	32	3	6	0.1875	23	0	10.336822	7.309401	5.4669323	3.3213673	0	264.237	19	0	0	12	0	0	0	2	5	0	0	20	14.043606	8.2151785	8.8718109	4.2996597	0	0.5023343	5.321928
mol775	O=C(Nc1cccc(c1)C=CC(=O)c1ccccc1)C	104	12	0.5	1	6	3.3895719	8.3157911	937	25	12	35	49.434677	1.4124194	15	6	0.16666667	12	36	3	7	0.19444445	21	0	11.16735	9.850853	6.3009825	5.3927345	1	265.31198	20	0	0	17	0	0	0	1	2	0	0	21	14.372033	11.664926	9.6478672	7.6766701	0	0.48464775	5.3923173
mol2067	O=C1OC(OC(=O)C1=Cc1ccc(N(C)C)cc1)(C)C	161.5	11	0.45454547	0.83333331	6	3.249346	8.321681	859	30	6	37	56.659546	1.5313392	17	6	0.15789473	6	38	3	7	0.18421052	29	0	11.966958	9.8867512	6.2414966	3.8987174	0	275.30399	20	0	0	15	0	0	0	1	4	0	0	21	14.913849	10.922285	9.2824945	5.1161566	0	0.48464775	5.3923173
mol1912	Clc1ccc(C=C2C(=O)OC(OC2=O)(C)C)c(Cl)c1	155.5	10	0.5	1	5	3.0613687	8.1979818	702	29	6	29	49.55645	1.7088431	10	3	0.1	6	30	3	4	0.13333334	21	0	11.710181	7.809401	6.1740222	3.8153841	0	301.125	19	0	0	13	2	0	0	0	4	0	0	20	14.206742	8.7925291	8.7824945	4.9494896	0	0.5023343	5.321928
mol357	O=C(c1ccc(OC)cc1)c1ccc(OC)c(OC)c1	78.5	12	0.5	1	6	3.2681844	8.3289042	862	31	12	36	50.117302	1.3921472	16	8	0.21621622	12	37	1	8	0.21621622	24	0	11.674445	10.041451	6.1006427	4.059401	0	272.29999	20	0	0	16	0	0	0	0	4	0	0	21	14.53517	11.413849	9.6894016	5.7659864	0	0.48464775	5.3923173
mol2902	O=[N+]([O-])c1cc2N3N(N3c3ccccc3)c2cc1CC(=NNc1ccccc1)c1ccccc1	197.5	16	0.5	1	8	3.7154794	9.9049883	3552	52	24	54	84.604156	1.5667436	20	7	0.11864407	24	59	2	8	0.13559322	33	0	18.074625	14.522061	10.900647	8.3438578	1	448.48599	34	0	0	26	0	0	0	6	2	0	0	39	23.070339	17.346724	16.70351	11.898979	0	0.35642579	6.2854023
mol690	Cc1ccc2c3ccccc3c3ccccc3c2c1	100	8	0.375	0.60000002	5	2.707185	8.245574	600	35	18	33	32.451416	0.9833762	14	1	0.027777778	21	36	0	1	0.027777778	15	0	10.850853	10.850853	6.6427345	6.6427345	0	242.321	19	0	0	19	0	0	0	0	0	0	0	22	12.819627	12.819627	9.3433371	9.3433371	0	0.53475124	5.4594316
mol2264	O=C1N=C2=CC=CC=C2N=C(C)C1=NNC=1=NN=C(C=1)c1ccc(C)cc1	169	15	0.46666667	0.875	8	3.6633432	9.1836977	2043	44	6	43	67.38105	1.5670011	16	5	0.10869565	6	46	10	6	0.13043478	30	0	14.840468	11.696153	8.4190464	5.9760675	0	356.38901	27	0	0	20	0	0	0	6	1	0	0	30	18.802753	13.560114	13.097357	8.2540197	0	0.41024774	5.9068904
mol1082	Clc1ccc([nH0]2[nH0]c(c([S+2]([O-])([O-])c3ccccc3)c2c2ccc([N+](=O)[O-])cc2)C(=O)OCC)c(Cl)c1	119	12	0.5	1	6	3.4066989	10.117641	3552	64	23	53	101.78915	1.9205501	17	9	0.16071428	23	56	2	9	0.16071428	31	0	20.918972	13.63531	12.692328	7.1771913	0	546.38696	36	0	0	24	2	0	0	3	6	0	1	39	26.034805	15.965891	17.145103	9.9562559	0	0.3281796	6.2854023
mol1007	c1ccc2c(c1)Cc1ccccc12	116	6	0.33333334	0.5	4	2.3871365	7.1120486	219	19	12	23	22.716928	0.98769253	10	0	0	12	25	0	0	0	13	0	7.3259091	7.3259091	4.6118073	4.6118073	0	166.22299	13	0	0	13	0	0	0	0	0	0	0	15	8.6733618	8.6733618	6.4494896	6.4494896	0	0.67461002	4.9068904
mol1122	FC(F)(F)C(=O)Oc1cc(OC(=O)C(F)(F)F)c(C)cc1C	120.5	10	0.5	1	5	3.2204361	8.6345215	1083	33	6	30	56.677391	1.8892465	8	8	0.26666668	6	30	2	8	0.26666668	22	0	11.055481	7.1547008	5.513339	3.1547005	1	330.17999	22	0	0	12	0	6	0	0	4	0	0	22	17.292528	7.878315	9.8194046	4.0317106	0	0.43949699	5.4594316
mol1740	O=C1C(C(O)C2CCC1(C)C2(C)C)C(c1ccccc1)C1C(=O)C2(C)CCC(C1O)C2(C)C	148.5	10	0.5	1	5	3.1270363	9.8703651	2544	79	6	73	90.098618	1.2342277	40	11	0.14285715	6	77	2	11	0.14285715	69	0	20.967554	19.25663	12.802309	11.877663	0	452.63498	33	0	0	29	0	0	0	0	4	0	0	37	24.137465	20.137465	15.304201	12.994801	0	0.35823497	6.2094536
mol3875	O=C(O)C(C)(C)C1=CCC2(C)C(CCC3C4CCC(O)C4(C)CCC32)C1	264	12	0.5	1	6	3.3085115	9.1050053	1536	56	0	62	74.246056	1.197517	36	8	0.12307692	0	65	2	8	0.12307692	63	0	16.923632	15.620955	10.714371	10.02844	0	360.53799	26	0	0	23	0	0	0	0	3	0	0	29	18.905413	15.905413	12.103862	10.371811	0	0.42228913	5.8579812
mol2594	Clc1ccccc1C=NN=C1SC(=NN1c1ccccc1)C(=O)c1ccc(OC)cc1	182	16	0.5	1	8	3.7184391	9.6225481	2921	47	18	48	84.549408	1.761446	17	7	0.13725491	18	51	4	9	0.17647059	29	0	18.046892	13.082904	10.50889	6.3480763	0	448.93399	31	0	0	23	1	0	0	4	2	0	1	34	21.631182	15.518297	15.152199	9.1742344	0	0.36875206	6.0874629
mol3831	O=C(NN)C=Cc1ccc(cc1)C=CC(=O)NN	259	13	0.46153846	0.85714287	7	3.4429011	7.9790239	761	21	6	32	53.677483	1.6774213	14	8	0.25	6	32	4	10	0.3125	22	0	9.5899992	6.6188021	5.1283331	3.6427345	1	246.26999	18	0	0	12	0	0	0	4	2	0	0	18	13.380469	7.9662552	8.6513968	5.2659864	0	0.50325835	5.1699252
mol3864	Ic1ccc(NN=C2C(=O)NN=C2C=2C(=O)N(C)c3ccccc3C=2O)cc1	262	14	0.5	1	7	3.4946849	9.3273373	2018	49	12	42	76.099213	1.811886	14	5	0.11111111	12	45	5	6	0.13333334	28	0	16.759615	10.618802	9.3371582	5.1487174	0	487.25699	28	0	0	19	0	0	1	5	3	0	0	31	19.836134	12.430357	13.469234	7.2828231	0	0.39893496	5.9541965
mol3085	Clc1ccc2[N+](C)=C(C=CC=CC=CC=C3N(C)c4ccc(Cl)cc4C3(C)C)C(C)(C)c2c1.[Cl+3]([O-])([O-])([O-])[O-]	207	18	0.94444442	17	1	3.9177215	9.7611103	3822	60	12	69	112.27177	1.6271271	31	10	0.14084508	12	71	5	14	0.1971831	54	0	24.434654	18.505554	13.827806	9.0534182	0	577.93597	38	0	0	29	3	0	0	2	4	0	0	40	28.465891	20.81119	17.546585	11.903851	0	0.30891407	6.321928
mol2488	O=C1CC2C(C3CCC(C(C)CCC(=O)OC)C13C)C(OC(=O)C)CC1CC(OC(=O)C)CCC12C	177.5	17	0.47058824	0.8888889	9	3.6893697	10.0643	3800	70	0	80	105.00632	1.312579	44	15	0.18072289	0	83	4	15	0.18072289	79	0	22.840502	19.982763	13.858801	11.550279	1	504.664	36	0	0	29	0	0	0	0	7	0	0	39	26.413485	20.292164	16.910793	11.853045	0	0.3281796	6.2854023
mol1528	Oc1ccc(cc1)C1(C)CC(Oc2ccccc21)(C)C	140	9	0.44444445	0.80000001	5	2.8679955	8.3837585	718	35	12	40	49.379913	1.2344978	20	5	0.11904762	12	42	0	5	0.11904762	30	0	12.181371	11.325909	6.9876795	6.3558245	0	268.35599	20	0	0	18	0	0	0	0	2	0	0	22	14.380469	12.673362	9.4064322	8.0672798	0	0.49991596	5.4594316
mol169	O1COc2cc3CCc3cc12	61.5	5	0.40000001	0.66666669	3	2.1868451	6.6139441	138	13	6	19	26.181297	1.3779631	8	0	0	6	21	0	0	0	15	0	6.0925174	5.276021	3.8474059	2.8618073	0	148.161	11	0	0	9	0	0	0	0	2	0	0	13	7.2591486	5.8449349	5.432653	3.6161563	0	0.75070029	4.7004399
mol1329	O=C(Nc1ccc2oc(CCC(=O)C)c(c2c1)c1oc(C)cc1)C	131.5	11	0.45454547	0.83333331	6	3.2555346	8.8995438	1318	34	14	43	63.908138	1.4862357	19	9	0.2	15	45	2	9	0.2	28	0	13.933958	11.800965	7.8305693	6.1058245	1	325.36398	24	0	0	19	0	0	0	1	4	0	0	26	17.26722	13.1459	11.435561	7.8313704	0	0.43739632	5.7004399
mol3550	O=C(Nc1ccc2c(ccc(O)c2NC(=O)C)c1)C	235	10	0.5	1	5	3.0973814	8.1941423	712	28	10	33	53.104179	1.6092176	14	7	0.20588236	11	34	2	7	0.20588236	21	0	10.650461	8.3867512	5.7805724	4.1487174	0	258.27701	19	0	0	14	0	0	0	2	3	0	0	20	13.991199	9.5769854	8.9692345	5.6041903	0	0.5023343	5.321928
mol1188	S=C(Nc1ccccc1C)C(=O)c1ccccc1	123.5	10	0.5	1	5	3.0940723	8.0325317	641	25	12	31	46.87101	1.511968	13	5	0.15625	12	32	2	5	0.15625	18	0	10.829145	8.6961527	6.0545306	4.7380338	0	255.341	18	0	0	15	0	0	0	1	1	0	1	19	12.957819	10.250712	8.6815405	6.7103434	0	0.52150291	5.2479277
mol2769	O=[N+]([O-])c1cccc(N2C(=O)C3ON=C(C(=O)c4cccc5ccccc54)C3C2=O)c1	190.5	14	0.5	1	7	3.5628169	9.6241217	2603	57	16	44	73.737114	1.6758436	13	4	0.083333336	17	48	5	4	0.083333336	26	0	15.796684	12.005553	9.3559246	6.842093	0	415.36099	31	0	0	22	0	0	0	3	6	0	0	35	21.697941	14.129027	14.969234	9.4326534	0	0.37643659	6.129283
mol1489	ON=C(C=Cc1ccc(N)cc1)c1ccccc1	138.5	11	0.45454547	0.83333331	6	3.2109809	8.0163689	679	23	12	32	46.093674	1.4404273	14	5	0.15151516	12	33	2	7	0.21212122	19	0	9.8226309	8.350853	5.6050162	4.8927345	0	238.28999	18	0	0	15	0	0	0	2	1	0	0	19	12.794683	10.087576	8.7920246	7.0993195	0	0.52150291	5.2479277
mol2391	OC1CCC2(C)C(CCC3C4CCC(C4(C)CCC32)C2(OCCO2)C)C1	174	12	0.5	1	6	3.253876	9.1149912	1483	54	0	64	75.781944	1.1840929	38	5	0.073529415	0	68	0	5	0.073529415	68	0	17.005987	15.742276	11.326933	10.083136	0	362.55399	26	0	0	23	0	0	0	0	3	0	0	30	18.15649	15.742276	12.367593	10.083136	0	0.43230852	5.9068904
mol2906	s1c2sc(c(N=C3SCCS3)c2c(N=C2SCCS2)c1C(=O)OCC)C(=O)OCC	198	12	0.5	1	6	3.3334956	9.5754976	2303	44	8	48	92.451126	1.9260651	18	10	0.19607843	9	51	4	12	0.23529412	38	0	21.11853	11.24264	14.815569	4.1642137	0	518.74799	30	0	0	18	0	0	0	2	4	0	6	33	21.087212	12.016144	14.617723	4.7475467	0	0.37824166	6.044394
mol106	FC(F)(F)C(C(=O)N(C)C)C(F)(F)F	54	5	0.40000001	0.66666669	3	2.2671473	7.3708754	275	20	0	21	41.567631	1.979411	7	6	0.30000001	0	20	1	6	0.30000001	19	0	7.2005992	4.0773501	3.322077	0.86602539	0	223.116	14	0	0	6	0	6	0	1	1	0	0	13	11.732051	4.1547008	5.9760675	0.91068363	0	0.56466961	4.7004399
mol1805	Clc1ccc(cc1)C(=O)C1=NOC2C(=O)N(C(=O)C12)c1ccc(F)cc1	151	14	0.5	1	7	3.4340425	9.1042566	1643	45	12	36	67.839371	1.884427	10	3	0.07692308	12	39	4	3	0.07692308	23	0	13.812781	9.7735023	8.023098	5.342093	0	372.73898	26	0	0	18	1	1	0	2	4	0	0	29	18.421921	11.430357	12.469234	7.2659864	0	0.42228913	5.8579812
mol2234	O=C1C=C(OC)CC(c2ccccc2)C1C#N	167	8	0.5	1	4	2.7650967	7.9066677	492	26	6	30	43.798031	1.4599345	13	4	0.12903225	6	31	2	4	0.12903225	22	1	9.5896187	8.3259087	5.4892979	4.4491944	0	227.263	17	0	0	14	0	0	0	1	2	0	0	18	12.250712	9.5436058	8.2575502	5.857738	0	0.54234898	5.1699252
mol2071	O=C1N(N(C)c2ccc3CCc4cc(OC)ccc4c3c21)c1ccccc1	162	13	0.46153846	0.85714287	7	3.3126321	9.2357407	1679	52	18	47	66.58519	1.4167062	20	4	0.078431375	18	51	1	4	0.078431375	32	0	15.39864	13.687716	9.1510382	7.0165076	1	356.42499	27	0	0	23	0	0	0	2	2	0	0	31	18.543242	15.681434	13.185872	9.5824833	0	0.41972107	5.9541965
mol1711	[S+2]([O-])([O-])(NN=C1C=CC(C)(CC1)c1ccccc1)c1ccc(C)cc1	147	15	0.46666667	0.875	8	3.6276219	8.9523411	1696	39	12	47	72.519615	1.5429707	22	6	0.12244898	12	49	2	7	0.14285715	35	0	15.253522	12.265066	9.7718	7.0998411	0	354.474	25	0	0	20	0	0	0	2	2	0	1	27	17.916002	14.001789	11.889595	9.339119	0	0.42433795	5.7548876
mol2950	O=C(N)c1c(N)[nH0]([nH0]c1c1ccccc1)c1ccccc1	200	10	0.5	1	5	3.034874	8.5173464	876	33	17	35	54.221935	1.5491982	14	5	0.13513513	17	37	1	5	0.13513513	19	0	11.230879	8.7735023	6.4736619	4.8213673	0	278.315	21	0	0	16	0	0	0	4	1	0	0	23	14.819627	10.53517	10.18154	6.9663267	0	0.48250595	5.523562
mol3081	O=C(OCC)C1=C(NC(C)=C(C(=O)OCC)C1c1cccc(OC)c1O)C	207	10	0.5	1	5	3.0805902	9.2877502	1626	48	6	52	78.37812	1.5072716	25	14	0.26415095	6	53	4	14	0.26415095	43	0	16.21207	13.223615	8.7540817	6.0242558	0	375.42099	27	0	0	20	0	0	0	1	6	0	0	28	20.137465	14.309036	12.865809	7.3854108	0	0.39086518	5.8073549
mol1318	O=C(OCC1OC(OC2C(OC(OC)C(OC(=O)C)C2OC(=O)C)COC(=O)C)C(OC(=O)C)C(OC(=O)C)C1OC(=O)C)C	130.5	13	0.46153846	0.85714287	7	3.5931916	10.779177	6586	70	0	83	126.26642	1.5212821	38	27	0.32142857	0	84	7	27	0.32142857	77	0	26.036186	18.687716	13.654927	6.9831634	1	650.58301	45	0	0	27	0	0	0	0	18	0	0	46	34.007343	19.229168	21.029892	7.5246153	0	0.26666638	6.523562
mol859	Clc1ccc(cc1)C(=O)c1ccc(OC)c(OC)c1	108.5	11	0.45454547	0.83333331	6	3.157891	8.1881599	732	29	12	32	48.536037	1.5167512	13	6	0.18181819	12	33	1	6	0.18181819	20	0	11.40009	9.0414515	6.0552168	4.059401	0	276.71899	19	0	0	15	1	0	0	0	3	0	0	20	13.828063	10.413849	9.1513968	5.7659864	0	0.5023343	5.321928
mol3907	O=[N+]([O-])c1ccc(cc1)C=Cc1[nH0]c2cc([N+](=O)[O-])ccc2[nH0]1c1ccc(C)cc1	267	14	0.5	1	7	3.6381776	9.5246849	2588	48	21	46	75.976357	1.6516598	16	6	0.12244898	22	49	3	7	0.14285715	24	0	15.927401	12.505553	9.0869961	6.7914519	0	400.39398	30	0	0	22	0	0	0	4	4	0	0	33	21.250347	14.811191	14.418724	9.6261597	0	0.37824166	6.044394
mol3077	O=C1Cc2cc3CC(=O)c3cc21	207	6	0.5	1	3	2.4012287	6.8571725	183	15	6	18	24.329594	1.3516442	6	0	0	6	20	2	0	0	12	0	6.3854108	5.5689139	3.9771624	3.5689142	0	158.15599	12	0	0	10	0	0	0	0	2	0	0	14	8.2925291	6.2925286	5.7540202	4.5993195	0	0.71067685	4.8073549
mol3797	O=C(Nc1cc(N=Nc2ccccc2)c(C)c(NC(=O)C)c1)C	255	11	0.45454547	0.83333331	6	3.3208904	8.7656603	1260	31	12	41	65.114113	1.5881491	18	9	0.21428572	12	42	3	10	0.23809524	27	0	13.252376	10.541451	7.1208458	5.0653839	0	310.35699	23	0	0	17	0	0	0	4	2	0	0	24	16.819626	11.991199	10.952397	6.848207	0	0.43892586	5.5849624
mol208	FC(F)(F)C(F)(F)C(F)(F)C(F)(F)C(F)(F)C(F)(F)C(F)(F)C(F)(F)C(=O)Nc1[nH0]cccc1	66	14	0.5	1	7	3.5267775	9.9094143	3114	78	6	39	69.731209	1.7879797	5	10	0.25641027	6	39	1	10	0.25641027	32	0	15.090259	7.309401	7.6873031	3.2886751	0	540.17297	34	0	0	14	0	17	0	2	1	0	0	34	27.397341	7.9831276	14.749019	3.9469235	0	0.32275695	6.0874629
mol1446	O=C(O)CCC(c1cccc(OC)c1)C(C)(C)C(=O)O	136.8	9	0.44444445	0.80000001	5	2.9643047	8.3868446	791	30	6	40	56.225563	1.4056391	20	12	0.30000001	6	40	2	12	0.30000001	32	0	11.920137	9.8009653	6.3783536	4.9105191	0	280.32001	20	0	0	15	0	0	0	0	5	0	0	20	15.336499	10.629392	9.2849293	5.8601732	0	0.4689956	5.321928
mol708	Clc1ccc(cc1)C=NO	101	7	0.42857143	0.75	4	2.4925668	6.2827125	127	10	6	16	28.838741	1.8024213	6	2	0.125	6	16	1	3	0.1875	9	0	5.915072	3.8867514	3.1351879	2.1100423	0	155.584	10	0	0	7	1	0	0	1	1	0	0	10	7.3973413	4.6902347	4.8256984	3.0412414	0	0.72192812	4.321928
mol3410	S=C1NC(C)=C(C(=O)OC)C(N1)c1ccccc1	224.5	8	0.5	1	4	2.7653029	8.0832291	564	28	6	32	54.591316	1.7059786	14	5	0.15151516	6	33	3	5	0.15151516	24	0	11.005343	7.9641018	5.9555779	3.4880338	0	262.33301	18	0	0	13	0	0	0	2	2	0	1	19	13.120955	8.9996357	8.630229	4.72718	0	0.52150291	5.2479277
mol2560	[S+2]([O-])([O-])(Oc1ccccc1)c1ccccc1C=Cc1ccccc1[S+2]([O-])([O-])Oc1ccccc1	180	17	0.47058824	0.8888889	9	3.8020294	9.8882618	3667	53	24	54	84.604156	1.5667436	20	8	0.14035088	24	57	1	9	0.15789473	32	0	19.445986	14.547006	13.019745	8.3867512	0	492.57199	34	0	0	26	0	0	0	0	6	0	2	37	24.020451	17.606237	16.350103	12.249149	0	0.34317648	6.2094536
mol1956	[S+2]([O-])([O-])(O)c1ccc(N=Nc2ccc(N=Nc3ccc([S+2]([O-])([O-])O)cc3)cc2)cc1	157	19	0.47368422	0.89999998	10	4.0770144	9.445343	3273	43	18	44	86.343597	1.9623545	14	8	0.17391305	18	46	2	10	0.2173913	26	0	16.693968	9.9282036	11.078719	5.4641018	0	446.46399	30	0	0	18	0	0	0	4	6	0	2	32	21.777811	11.949383	14.109323	7.8989797	0	0.37005648	6
mol302	BrC(Br)=Cc1ccccc1	74.5	6	0.5	1	3	2.4245358	6.2958374	126	9	6	16	22.490225	1.4056391	6	1	0.0625	6	16	1	2	0.125	9	0	8.392024	4.4641018	4.4519949	2.4880338	0	261.944	10	0	2	8	0	0	0	0	0	0	0	10	7.3973413	5.3973413	4.7876935	3.6329932	0	0.72192812	4.321928
mol4150	O=C(C)c1[nH0][nH0](c2cc3[nH0]([nH0]c(c3cc21)C(=O)C)c1ccccc1)c1ccccc1	311	12	0.5	1	6	3.3411484	9.5634737	2235	53	24	48	72.980453	1.520426	18	6	0.11538462	26	52	2	6	0.11538462	24	0	16.533554	13.928204	9.6259565	7.4760675	0	394.43399	30	0	0	24	0	0	0	4	2	0	0	34	20.827698	16.258783	14.541714	10.420687	0	0.38632196	6.0874629
mol2043	S1C(SC1=C(C#N)C(=O)OCC)=C(C#N)C(=O)OCC	160.5	12	0.5	1	6	3.3017693	8.3381758	902	28	0	30	58.967888	1.9655962	10	10	0.33333334	0	30	4	12	0.40000001	24	2	12.391124	7.4142137	7.2047639	2.9142137	0	310.354	20	0	0	12	0	0	0	2	4	0	2	20	15.120955	8.2925291	9.5824471	3.5640435	0	0.4689956	5.321928
mol287	ClCCCOc1ccc(cc1)C=CC(=O)c1ccccc1	73.5	15	0.46666667	0.875	8	3.6310186	8.425787	1166	26	12	38	52.875729	1.3914665	17	7	0.17948718	12	39	2	8	0.20512821	25	0	12.422564	10.472174	7.3914413	5.8927345	1	300.785	21	0	0	18	1	0	0	0	2	0	0	22	14.916003	12.208896	10.292025	8.0993195	0	0.46827638	5.4594316
mol2163	O=C1C(C)C2CC(OC(=O)C)C3C45COCC(C)(CCC4)C5CC(OC)C13C2O	164.8	8	0.5	1	4	2.8593347	9.5112486	1684	71	0	63	84.043198	1.3340191	34	8	0.11940298	0	67	2	8	0.11940298	65	0	17.979654	15.491199	11.222857	8.8952827	1	406.51898	29	0	0	23	0	0	0	0	6	0	0	33	20.76722	15.6459	13.719869	9.0559664	0	0.39679351	6.044394
mol1140	S=C1OC=2C=CC=CC=2=N1	121.5	5	0.40000001	0.66666669	3	2.1091723	6.3333778	108	11	0	14	25.651484	1.8322489	4	0	0	0	15	5	0	0	10	0	5.8896079	3.809401	3.2951846	1.8273503	0	150.181	10	0	0	7	0	0	0	1	1	0	1	11	6.9746914	4.5604777	4.8601732	2.6498299	0	0.76016748	4.4594316
mol1824	O=C1C(CC=Cc2ccccc2)(C2CCC1(C)C2(C)C)C1(CC=Cc2ccccc2)C(=O)C2(C)CCC1C2(C)C	152	15	0.46666667	0.875	8	3.5096726	10.411755	4528	87	12	86	97.153671	1.1296939	46	13	0.14285715	12	91	4	15	0.16483517	75	0	25.296741	24.480246	15.42554	15.017291	0	534.784	40	0	0	38	0	0	0	0	2	0	0	45	28.606237	26.606237	18.894302	17.739601	0	0.31237534	6.4918532
mol2569	O=C1C=2CCC3C(C)(C)CCCC3(C)C=2C(=O)C(O)=C1C(C)C	181	9	0.44444445	0.80000001	5	2.916569	8.7997093	994	50	0	51	63.494305	1.2449864	28	7	0.13207547	0	53	4	7	0.13207547	49	0	14.953944	13.690234	8.8714895	8.2396345	0	316.44098	23	0	0	20	0	0	0	0	3	0	0	25	17.154337	14.154336	10.609714	8.8776627	0	0.45137304	5.643856
mol480	O=C(OCC)C1=NNC(C)=C1	87	7	0.42857143	0.75	4	2.5412788	6.5809832	163	11	0	20	34.257751	1.7128876	9	5	0.25	0	20	3	5	0.25	17	0	6.4953809	4.7844572	3.3785942	2.034457	0	153.161	11	0	0	7	0	0	0	2	2	0	0	11	8.2675848	5.1462646	5.236382	2.4342871	0	0.68403846	4.4594316
mol2674	S1C=C(N2C1=NC(=CC2=O)C(F)(F)F)c1ccc(C)cc1	186	11	0.45454547	0.83333331	6	3.177001	8.4811335	906	34	6	30	58.619537	1.9539845	9	3	0.09375	6	32	4	3	0.09375	22	0	11.625416	7.9641018	6.8959765	3.6873927	0	310.29898	21	0	0	14	0	3	0	2	1	0	1	23	15.198306	9.2067423	9.8591919	5.057097	0	0.48250595	5.523562
mol582	O=C1CC2CCCCC2(C)C2CCC3(C)C(CCC3C(C)CCC(=O)OC)C12	92.900002	14	0.5	1	7	3.4570522	9.3182344	1939	56	0	68	80.219055	1.179692	40	9	0.12676056	0	71	2	9	0.12676056	69	0	18.467022	17.242277	11.90505	10.884429	1	388.59198	28	0	0	25	0	0	0	0	3	0	0	31	20.104084	17.396976	13.308533	11.038477	0	0.39893496	5.9541965
mol1273	O=[N+]([O-])CC1=CCC2(C)C(CCC3C4CCC(O)C4(C)CCC32)C1	128.5	12	0.5	1	6	3.2618818	8.8672867	1250	48	0	55	73.201248	1.3309318	31	5	0.086206898	0	58	2	5	0.086206898	56	0	15.038986	13.328063	9.8215685	8.8819942	0	333.47198	24	0	0	20	0	0	0	1	3	0	0	27	17.11252	13.53517	11.343008	9.2027082	0	0.44886449	5.7548876
mol1169	S=C(N1CCCCC1)c1ccc(O)c(OCC)c1	123	10	0.5	1	5	3.057492	8.0395031	625	26	6	37	56.736183	1.5334103	19	6	0.15789473	6	38	1	6	0.15789473	31	0	11.502111	8.9746914	6.8799815	4.6951408	0	265.37698	18	0	0	14	0	0	0	1	2	0	1	19	12.957819	9.6733618	8.7195454	5.5067668	0	0.52150291	5.2479277
mol734	O=[N+]([O-])c1ccccc1C=Cc1[nH0]c2ccccc2cc1	102	11	0.45454547	0.83333331	6	3.3067198	8.4668684	1004	31	16	33	49.958588	1.5138966	12	3	0.085714288	17	35	2	4	0.11428571	16	0	11.139127	9.4282036	6.5120363	5.4760675	0	276.29498	21	0	0	17	0	0	0	2	2	0	0	23	14.656489	11.372033	10.237184	7.932653	0	0.48250595	5.523562
mol3929	O=[N+]([O-])c1cccc(NN=C2C(=O)NC(=O)NC2=O)c1	270	11	0.45454547	0.83333331	6	3.2505693	8.3300781	877	29	6	27	52.291916	1.9367377	7	3	0.10714286	6	28	5	4	0.14285715	17	0	9.7450695	5.309401	5.2197084	2.3213673	0	277.19598	20	0	0	10	0	0	0	5	5	0	0	21	14.698306	6.2925286	9.4692345	3.2996597	0	0.48464775	5.3923173
mol1601	O=C1OC(=O)c2ccccc2C1	142.8	6	0.5	1	3	2.2977209	6.8838658	179	17	6	18	26.264662	1.4591479	6	0	0	6	19	2	0	0	11	0	6.2412529	5.0165076	3.6009536	2.784457	1	162.144	12	0	0	9	0	0	0	0	3	0	0	13	8.552042	5.8449349	5.7708569	3.7996597	0	0.68129086	4.7004399
mol1359	O=C1c2ccccc2C(=O)c2c(NC(=O)C)c(C)ccc12	133	9	0.44444445	0.80000001	5	2.8915999	8.5333796	814	39	12	34	50.626263	1.4890078	13	4	0.11111111	12	36	3	4	0.11111111	21	0	11.688847	9.9641018	6.6004062	5.4880338	0	279.29498	21	0	0	17	0	0	0	1	3	0	0	23	15.1459	11.438793	10.002908	7.4543605	0	0.48250595	5.523562
mol3569	s1cc([nH0]c1C(C#N)=Cc1c[nH0]ccc1)c1ccc(OC)cc1	236	14	0.5	1	7	3.5078843	8.7250719	1325	32	17	36	58.198048	1.6166124	13	6	0.15789473	17	38	1	7	0.18421052	19	1	13.248137	10.273502	7.8004794	4.6814094	0	319.388	23	0	0	18	0	0	0	3	1	0	1	25	16.070704	12.242276	11.296356	6.7491498	0	0.45137304	5.643856
mol697	[O-][N+](=Nc1ccccc1)c1ccc([N+]([O-])=Nc2ccccc2)c(C)c1	100	15	0.46666667	0.875	8	3.6382568	8.959341	1704	36	18	41	64.949013	1.5841222	16	5	0.11627907	18	43	2	7	0.1627907	23	0	13.610905	11.005553	7.7189765	6.059401	0	332.36301	25	0	0	19	0	0	0	4	2	0	0	27	17.648054	13.07914	12.13103	8.6766701	0	0.42433795	5.7548876
mol1799	Clc1ccc(cc1)C(=O)C=1SC(=NN=Cc2ccc(F)cc2)N(N=1)c1ccccc1	151	16	0.5	1	8	3.6997249	9.5240717	2687	44	18	44	80.804527	1.8364666	14	5	0.10638298	18	47	4	7	0.14893617	25	0	17.016609	12.082904	10.079517	6.342093	0	436.89798	30	0	0	22	1	1	0	4	1	0	1	33	20.924074	14.518297	14.597357	9.1573982	0	0.37824166	6.044394
mol613	Cc1ccc2c(CCC3C2CCC2CCCCC23C)c1Cc1ccccc1	95	13	0.46153846	0.85714287	7	3.3838539	9.2221069	1740	52	12	61	60.419277	0.99047995	34	4	0.061538462	12	65	0	4	0.061538462	53	0	17.137465	17.137465	11.317933	11.317933	0	358.569	27	0	0	27	0	0	0	0	0	0	0	31	18.43251	18.43251	13.165651	13.165651	0	0.41972107	5.9541965
mol2220	s1cccc1C=C1N=C(OC1=O)c1ccccc1	166.5	10	0.5	1	5	3.1079524	8.0220633	637	22	11	27	44.549667	1.6499877	9	2	0.068965517	11	29	3	3	0.10344828	15	0	10.184608	7.6961522	6.3224411	3.9433756	0	255.297	18	0	0	14	0	0	0	1	2	0	1	20	12.372033	9.2507124	8.8264999	5.7079082	0	0.53921634	5.321928
mol3575	O=C1Cc2cc3c(cc21)CC3=O	236.5	7	0.42857143	0.75	4	2.4429693	6.8515391	184	15	6	18	24.329594	1.3516442	6	0	0	6	20	2	0	0	12	0	6.3854108	5.5689139	3.9771624	3.5689142	0	158.15599	12	0	0	10	0	0	0	0	2	0	0	14	8.2925291	6.2925286	5.7540202	4.5993195	0	0.71067685	4.8073549
mol2971	FC(F)(F)C(C(=O)N(CCCCCC)CCCCCC)C(F)(F)F	201	12	0.5	1	6	3.3392072	8.9009752	1425	32	0	51	81.401955	1.5961168	27	16	0.31999999	0	50	1	16	0.31999999	49	0	14.271667	11.148418	8.4743185	6.2802391	0	363.38599	24	0	0	16	0	6	0	1	1	0	0	23	18.803118	11.225768	11.052077	6.3248973	0	0.40168962	5.523562
mol1391	s1cccc1C(=O)C=1SC(=N)N(N=1)c1ccccc1	134	10	0.5	1	5	3.1028988	8.1915598	714	26	11	28	51.216007	1.8291432	9	3	0.1	11	30	3	4	0.13333334	16	0	11.370967	7.1188021	7.2351942	3.3660254	0	287.367	19	0	0	13	0	0	0	3	1	0	2	21	13.242276	8.5436058	9.2540197	4.8914113	0	0.51875818	5.3923173
mol222	O(C)C1=CC(c2ccccc21)c1ccccc1	68	8	0.5	1	4	2.7871652	7.8952274	485	26	12	31	36.277115	1.1702296	14	3	0.090909094	12	33	1	3	0.090909094	20	0	9.7591009	9.350853	5.7997651	5.1873927	0	222.28699	17	0	0	16	0	0	0	0	1	0	0	19	11.664926	10.957819	8.3981781	7.2828231	0	0.56150466	5.2479277
mol2956	O=C1C(C)C2CC(OC(=O)C)C3C45COC(O)C(C)(CCC4)C5CC(OC)C13C2O	200.2	9	0.44444445	0.80000001	5	2.9237347	9.6072426	1848	75	0	64	87.332855	1.3645759	34	9	0.13235295	0	68	2	9	0.13235295	66	0	18.297112	15.361443	11.363205	8.8304043	1	422.51797	30	0	0	23	0	0	0	0	7	0	0	34	21.637465	15.516144	14.14059	8.9910879	0	0.38632196	6.0874629
mol2273	O=C1c2ccccc2[N+](=NO)C1c1ccccc1	169	8	0.5	1	4	2.7661858	8.0763617	548	30	12	29	45.524731	1.5698184	11	2	0.064516127	12	31	2	3	0.096774191	17	0	9.5233917	7.7735028	5.6513138	4.5653839	0	239.254	18	0	0	14	0	0	0	2	2	0	0	20	12.53517	9.2507124	8.8256989	6.4663267	1	0.53921634	5.321928
mol3693	O=C(O)C(=O)O.NC1C(N)C2(C)CCC1C2(C)C	245	4	0.5	1	2	1.8463495	7.2212086	185	27	0	40	61.750076	1.543752	22	8	0.2	0	40	2	8	0.2	38	0	11.011889	8.1462641	6.0279469	4.5058188	1	258.31799	18	0	0	12	0	0	0	2	4	0	0	18	14.300965	8.3009653	8.0532532	4.5891519	0	0.50325835	5.1699252
mol2596	[I-].O=C1c2ccccc2[N+]([O-])=C1c1[nH0+](C)cccc1	182	8	1	0	0	2.7692015	8.0733004	545	31	12	30	51.850002	1.7283334	11	2	0.064516127	12	31	2	2	0.064516127	17	0	12.365189	8.1188021	5.6289568	3.8660254	0	366.15799	19	0	0	14	0	0	1	2	2	0	0	20	12.698306	9.5436058	8.6983776	5.5580783	0	0.5023343	5.321928
mol3529	ClCCN(CN1C(=S)SC(=Cc2ccccc2O)C1=O)CCCl	233	12	0.5	1	6	3.3720694	8.7521982	1267	33	6	39	75.527328	1.9365982	16	8	0.2	6	40	3	9	0.22499999	31	0	15.389451	8.9222851	9.2352409	3.6547005	1	391.34299	23	0	0	15	2	0	0	2	2	0	2	24	16.819626	9.957819	11.06208	4.7996597	0	0.43892586	5.5849624
mol999	O=C1C=C(NCCCc2ccccc2)C(=O)c2ccccc12	115.5	13	0.46153846	0.85714287	7	3.4624383	8.5819073	1197	33	12	39	53.933197	1.3829025	17	5	0.12195122	12	41	3	5	0.12195122	26	0	12.21132	10.894823	7.4307394	6.4189377	1	291.35001	22	0	0	19	0	0	0	1	2	0	0	24	15.363597	12.656489	10.75402	8.6910715	0	0.46637034	5.5849624
mol728	O=C(Oc1cc(C)ccc1C1(Oc2cc(C)ccc2C(C)(C)C1)C)C	102	10	0.5	1	5	3.1453466	9.0315228	1356	44	12	51	64.219879	1.2592132	26	9	0.16981132	12	53	1	9	0.16981132	40	0	15.895953	14.671208	8.7037954	7.6831746	1	338.44699	25	0	0	22	0	0	0	0	3	0	0	27	18.405413	15.991199	11.60481	9.4491606	0	0.42433795	5.7548876
mol602	FC(F)(F)C(C(=O)NCCCC)C(F)(F)F	94	8	0.5	1	4	2.8392715	7.708415	449	21	0	27	50.818439	1.8821645	11	8	0.30769232	0	26	1	8	0.30769232	25	0	8.3747053	5.1986704	4.5147033	2.5731323	0	251.17	16	0	0	8	0	6	0	1	1	0	0	15	12.983128	5.276021	7.1033888	2.6177905	0	0.521222	4.9068904
mol1910	Brc1ccc(cc1)c1o[nH0]c(c1[S+2]([O-])([O-])c1ccccc1)C(=O)c1ccc(Br)cc1	155.5	13	0.46153846	0.85714287	7	3.3878481	9.562767	2291	51	23	43	77.116173	1.7933993	13	5	0.10869565	23	46	1	5	0.10869565	22	0	19.238426	12.005553	11.806553	6.8034182	0	547.22296	30	0	2	22	0	0	0	1	4	0	1	33	21.302753	14.38854	14.375048	9.7491493	0	0.37824166	6.044394
mol369	CC(C)CCCC(C)C1CCC2C3CCC4CCCCC4(C)C3CCC21C	79.5	14	0.5	1	7	3.4886498	9.199544	1818	52	0	75	70.701241	0.94268316	48	10	0.12820514	0	78	0	10	0.12820514	78	0	19.233841	19.233841	12.859844	12.859844	0	372.681	27	0	0	27	0	0	0	0	0	0	0	30	19.233841	19.233841	12.859844	12.859844	0	0.41024774	5.9068904
mol2449	O=C1NC(C)=C(C(=O)OCCC)C(N1)c1ccccc1	176	10	0.5	1	5	3.0182409	8.3766756	787	30	6	38	59.004349	1.5527461	18	7	0.17948718	6	39	3	7	0.17948718	30	0	11.60306	9.378315	6.6348634	4.6951408	0	274.32001	20	0	0	15	0	0	0	2	3	0	0	21	14.53517	10.413849	9.630229	5.9342871	0	0.48464775	5.3923173
mol485	O=C1Cc2cc(OC)c(C)cc21	87.5	7	0.42857143	0.75	4	2.4511197	6.8609343	188	16	6	22	29.668934	1.3485879	10	3	0.13043478	6	23	1	3	0.13043478	16	0	7.1783037	6.3618073	3.928304	3.1118073	0	162.188	12	0	0	10	0	0	0	0	2	0	0	13	8.7151785	7.0080719	5.7195454	4.0268402	0	0.68129086	4.7004399
mol4082	O=C1N=C(N=C=2C=CC=CC1=2)C(C#N)=Cc1cccc(O)c1	294.5	11	0.45454547	0.83333331	6	3.2465553	8.62708	1069	34	6	32	50.538963	1.5793426	10	4	0.11764706	6	34	7	5	0.14705883	20	1	11.393255	9.1961527	6.5218325	4.9760675	0	288.28598	22	0	0	17	0	0	0	3	2	0	0	24	15.526733	11.112519	10.669035	7.1742344	0	0.46637034	5.5849624
mol1070	BrC1(Br)C(=O)NN(c2ccccc2)C1=O	118.5	7	0.42857143	0.75	4	2.6259718	7.5274262	341	24	6	21	42.199566	2.0095031	6	1	0.045454547	6	22	2	1	0.045454547	14	0	10.578383	4.8867512	5.7037134	2.4106836	1	333.96698	15	0	2	9	0	0	0	2	2	0	0	16	11.052042	5.7675848	7.0317106	3.3938468	0	0.59002918	5
mol3660	Oc1cccc(c1)C=C(C#N)c1[nH0]c2ccccc2[nH0]1C	241	10	0.5	1	5	3.1593649	8.495079	928	32	15	34	50.626263	1.4890078	13	5	0.1388889	16	36	1	6	0.16666667	18	1	11.485006	9.6961527	6.5149221	4.7260675	0	275.311	21	0	0	17	0	0	0	3	1	0	0	23	14.819627	11.53517	10.185872	6.8409014	0	0.48250595	5.523562
mol137	O=C1CCCCC1c1ccccc1	57.200001	7	0.42857143	0.75	4	2.5574133	7.0980163	240	17	6	27	32.059444	1.1873868	14	1	0.035714287	6	28	1	1	0.035714287	21	0	7.7007771	7.2925286	4.9539595	4.7498355	0	174.243	13	0	0	12	0	0	0	0	1	0	0	14	9.0960121	8.0960121	6.3770099	5.7996597	0	0.64772749	4.8073549
mol3574	[S+2]([O-])([O-])(Nc1ccccc1)c1cccc(c1)C(=O)O	236	10	0.5	1	5	3.1022577	8.1980724	720	27	12	30	53.047253	1.7682418	11	5	0.16129032	12	31	1	5	0.16129032	18	0	10.592855	7.1961522	6.8845267	3.9820509	0	277.29999	19	0	0	13	0	0	0	1	4	0	1	20	13.880469	8.6733618	8.9880009	5.7828231	0	0.5023343	5.321928
mol616	O=C(C)C(=CN)Cc1ccccc1	95	7	0.42857143	0.75	4	2.6887708	7.0866213	262	15	6	26	36.051968	1.3866142	13	5	0.1923077	6	26	2	6	0.23076923	18	0	7.6568069	6.6712084	4.193923	3.6564655	0	175.231	13	0	0	11	0	0	0	1	1	0	0	13	9.681798	7.6817985	6.236382	4.9519253	0	0.6193822	4.7004399
mol1449	O=C(O)CC=C(c1ccc(OC)cc1)C(C)(C)C(=O)O	137	10	0.5	1	5	3.0817642	8.3700285	815	30	6	38	54.149597	1.4249893	18	11	0.28947368	6	38	3	12	0.31578946	29	0	11.71303	9.5938578	6.0896783	4.6218438	0	278.30399	20	0	0	15	0	0	0	0	5	0	0	20	15.336499	10.629392	9.2849293	5.8601732	0	0.4689956	5.321928
mol2678	O=[N+]([O-])c1ccc(C=Cc2ccccc2C=O)c([N+](=O)[O-])c1	186	11	0.45454547	0.83333331	6	3.306174	8.6236105	1116	33	12	32	54.567719	1.7052412	10	5	0.15151516	12	33	4	6	0.18181819	17	0	11.209171	8.2735023	6.1779556	4.7647429	1	298.254	22	0	0	15	0	0	0	2	5	0	0	23	16.11252	9.957819	10.524076	6.8409014	0	0.4530769	5.523562
mol3724	O=[N+]([O-])c1cc([N+](=O)[O-])c(NC(=O)C)cc1NC(=O)C	247.5	8	0.5	1	4	2.9195728	8.3896723	783	29	6	30	57.258381	1.9086127	10	8	0.26666668	6	30	4	8	0.26666668	20	0	10.498617	6.1547008	5.240459	2.6547005	0	282.21201	20	0	0	10	0	0	0	4	6	0	0	20	15.447229	6.878315	9.2181215	3.4543605	0	0.4689956	5.321928
mol3309	Clc1cc(Cl)c(NC(=O)C(C(F)(F)F)C(F)(F)F)c(Cl)c1	219	9	0.44444445	0.80000001	5	3.0038354	8.5176096	890	33	6	25	54.612461	2.1844985	4	5	0.2	6	25	1	5	0.2	18	0	11.809766	5.2320509	6.0595837	2.520726	0	374.495	21	0	0	10	3	6	0	1	1	0	0	21	16.585423	5.878315	9.3362408	3.2103434	0	0.45371634	5.3923173
mol3873	OCCc1cccc(c1)CCN	264	8	0.5	1	4	2.7096725	6.8340416	215	13	6	27	36.559322	1.354049	15	6	0.22222222	6	27	0	6	0.22222222	21	0	7.1623921	6.1378284	4.2529502	3.5284741	0	165.23599	12	0	0	10	0	0	0	1	1	0	0	12	8.8115549	6.8115549	5.8637033	4.4494896	0	0.65002245	4.5849624
mol3923	Brc1cccc2c(cccc12)C=CC(=O)O	269.5	8	0.5	1	4	2.8490703	7.6998043	437	23	10	25	37.461365	1.4984546	9	3	0.11538462	11	26	2	4	0.15384616	13	0	9.9382248	7.1188021	5.5584288	4.1487174	0	277.117	16	0	1	13	0	0	0	0	2	0	0	17	11.543606	8.5436058	7.6815405	5.9494896	0	0.56510133	5.0874629
mol2554	O=C(O)c1[nH0][nH0](c2ccccc2)c(O)[nH0]1	180	8	0.5	1	4	2.7763896	7.5107732	363	20	11	22	40.416912	1.8371323	7	4	0.17391305	11	23	1	4	0.17391305	11	0	7.5310678	4.8867512	4.1300554	2.1606836	0	205.17299	15	0	0	9	0	0	0	3	3	0	0	16	10.836499	5.8449349	7.1815405	3.1498299	0	0.59002918	5
mol2326	O=C1Nc2c(C)cccc2C(O)=C1C=C1C(=O)N(N=C1C)c1ccccc1	171	13	0.46153846	0.85714287	7	3.4431598	9.2196598	1817	48	12	44	68.979683	1.5677201	17	5	0.10638298	12	47	5	6	0.12765957	30	0	14.85429	12.196153	8.484726	6.4820509	0	359.38498	27	0	0	21	0	0	0	3	3	0	0	30	19.129028	14.137464	12.969234	8.9375238	0	0.41024774	5.9068904
mol3515	Brc1ccc([N+](=O)[O-])c2c(cccc12)C=Nc1ccccc1	232	10	0.5	1	5	3.1802289	8.6347933	1046	35	16	33	54.924389	1.6643754	11	3	0.085714288	17	35	2	4	0.11428571	16	0	13.025738	9.350853	7.4066005	5.3540592	0	355.19098	22	0	1	17	0	0	0	2	2	0	0	24	15.526733	11.242276	10.664703	7.6910715	0	0.46637034	5.5849624
mol2517	O=[N+]([O-])c1ccc(C=Cc2ccc3OCOc3c2)c([N+](=O)[O-])c1	178.5	12	0.5	1	6	3.414309	8.7350368	1285	34	12	33	57.132591	1.7312906	10	4	0.11428571	12	35	3	5	0.14285715	20	0	11.669826	8.3259087	6.5498605	4.3867512	0	314.25299	23	0	0	15	0	0	0	2	6	0	0	25	16.396976	9.828063	11.041714	6.2491498	0	0.45137304	5.643856
mol1665	O=C(C)C(=Cc1oc(cc1)c1ccccc1OC)C(=O)C	145.5	10	0.5	1	5	3.2249341	8.482789	979	30	11	37	51.262905	1.385484	16	8	0.21052632	11	38	3	9	0.23684211	24	0	12.174445	10.541451	6.4942532	5.0653839	1	284.311	21	0	0	17	0	0	0	0	4	0	0	22	15.405413	11.991199	10.024076	6.9375238	0	0.46827638	5.4594316
mol3862	Sc1[nH0][nH0]c([nH0]1N=Cc1ccc(OC)cc1)CC[nH0]1c2ccccc2[nH0]c1C	262	16	0.5	1	8	3.7214246	9.2992344	2296	42	20	48	79.691299	1.6602354	20	9	0.17647059	21	51	1	10	0.19607843	29	0	16.543537	12.110366	9.3374195	5.290946	1	392.487	28	0	0	20	0	0	0	6	1	0	1	31	19.509861	13.819627	13.652199	7.1766701	0	0.39893496	5.9541965
mol3038	O=C1N(N=C(C)C1=NNc1cccc(O)c1)CN1CCCCC1	204.5	13	0.46153846	0.85714287	7	3.4769332	8.7284307	1320	32	6	44	70.366684	1.5992428	21	6	0.13043478	6	46	3	7	0.15217391	37	0	13.196358	10.052042	7.8584366	4.8213673	0	315.37698	23	0	0	16	0	0	0	5	2	0	0	25	16.233841	10.957819	11.13103	5.8770099	0	0.45137304	5.643856
mol286	Brc1cc(C)c(Br)cc1C	73.5	5	0.40000001	0.66666669	3	2.1110144	6.3436699	111	13	6	18	25.058651	1.3921472	8	2	0.11111111	6	18	0	2	0.11111111	12	0	9.0826225	5.1547008	4.6186614	2.6547005	0	263.95999	10	0	2	8	0	0	0	0	0	0	0	10	7.7236147	5.7236147	4.6090608	3.4543605	0	0.72192812	4.321928
mol3440	O=[N+]([O-])c1ccc(NN=C2Cc3c2cccc3C)c([N+](=O)[O-])c1	226.5	12	0.5	1	6	3.414309	8.7360325	1286	35	12	35	61.901997	1.7686285	12	5	0.13513513	12	37	3	6	0.16216215	22	0	12.145843	8.6712084	6.8138814	4.9391575	0	312.285	23	0	0	15	0	0	0	4	4	0	0	25	16.560114	9.9911995	10.969234	6.6766701	0	0.45137304	5.643856
mol875	[S+2]([O-])([O-])(c1ccccc1)C(=NNc1ccc(C)cc1)C(=O)c1cccc2ccccc21	109	13	0.46153846	0.85714287	7	3.4426274	9.6580849	2582	52	22	51	80.003838	1.5687027	20	7	0.12962963	23	54	2	8	0.14814815	29	0	17.634308	14.237604	11.179501	8.0534182	0	428.51199	31	0	0	25	0	0	0	2	3	0	1	34	21.846724	16.93251	14.964364	11.493167	0	0.36875206	6.0874629
mol2486	Clc1ccc([nH0]2[nH0]cc3c2NC(=O)CC=C3C)cc1	177.5	9	0.44444445	0.80000001	5	2.9665754	8.2088118	667	32	11	31	52.502678	1.6936349	12	2	0.060606062	11	33	2	2	0.060606062	20	0	11.107778	8.1712084	6.3370023	4.1605191	0	273.72299	19	0	0	14	1	0	0	3	1	0	0	21	13.405413	9.4138489	9.1478672	5.6017551	0	0.51875818	5.3923173
mol2882	O=C(N)NN=C(CC)C1=CC2(C)CCC1C2(C)C	196.5	8	0.5	1	4	2.888406	8.0503445	583	29	0	41	57.559853	1.4038988	23	9	0.21428572	0	42	3	10	0.23809524	39	0	11.708833	9.776021	6.6671753	5.4771624	0	249.358	18	0	0	14	0	0	0	3	1	0	0	19	13.552042	10.137828	8.3154974	5.8443003	0	0.52150291	5.2479277
mol1095	I.S(C)C(=NN)C(N)=NN	119.5	5	1	0	0	2.1865892	6.014502	94	10	0	20	36.854752	1.8427377	10	6	0.33333334	0	18	2	8	0.44444445	16	0	8.5898361	2	3.3394039	0.25	0	275.11801	10	0	0	3	0	0	1	5	0	0	1	8	7.276021	2.1547005	4.2567487	0.33333334	0	0.63430953	4
mol4029	ClCCN(CN1C(=S)SC(=Cc2ccc([N+](=O)[O-])cc2)C1=O)CCCl	284	14	0.5	1	7	3.5914392	8.9736643	1675	36	6	40	82.160629	2.0540159	15	8	0.19512194	6	41	4	9	0.21951219	31	0	16.205948	8.9222851	9.5944061	3.6487174	1	420.341	25	0	0	15	2	0	0	3	3	0	2	26	18.396976	9.957819	11.955928	4.7828231	0	0.41335541	5.7004399
mol1348	O=C1Oc2ccccc2C(N)=C1CN(CC)CC	132.5	9	0.44444445	0.80000001	5	2.9294293	8.0572023	588	29	6	36	53.75568	1.4932134	18	7	0.1891892	6	37	2	7	0.1891892	29	0	10.771782	8.9307213	6.1948481	4.3451171	0	246.31	18	0	0	14	0	0	0	2	2	0	0	19	13.120955	9.8364992	8.6682339	5.4722919	0	0.52150291	5.2479277
mol3025	OC1C=C2CCC3C4CCC(O)(C#C)C4(C)CCC3C2(C)CC1	204	11	0.45454547	0.83333331	6	3.0615723	8.7692938	1034	51	0	53	62.134399	1.1723472	30	5	0.089285716	0	56	1	6	0.10714286	54	1	14.515383	13.620955	9.433713	8.9519072	0	314.46899	23	0	0	21	0	0	0	0	2	0	0	26	16.457819	14.457819	10.839101	9.7617502	0	0.46357921	5.7004399
mol4143	O=C1NC(=O)C(=NNc2ccccc2)C(=O)N1	309.5	10	0.5	1	5	3.059757	7.8552389	554	23	6	25	46.122238	1.8448894	8	2	0.07692308	6	26	4	3	0.11538462	16	0	8.5587101	5.3867512	4.7202697	2.4106836	0	232.19899	17	0	0	10	0	0	0	4	3	0	0	18	12.250712	6.4222851	8.1647034	3.4831634	0	0.54234898	5.1699252
mol294	O=C(OCC1(C)CCC(C)C1(C)C)c1ccc(N)cc1	74	11	0.45454547	0.83333331	6	3.2045288	8.3281174	850	33	6	45	59.550117	1.3233359	25	9	0.19565217	6	46	1	9	0.19565217	39	0	12.901918	11.508072	7.2883463	6.3027477	0	275.392	20	0	0	17	0	0	0	1	2	0	0	21	14.966255	12.259149	9.2606554	7.1977072	0	0.48464775	5.3923173
mol742	O=[N+]([O-])c1cccc(NC(=O)OCC)c1[N+](=O)[O-]	102.5	9	0.44444445	0.80000001	5	2.9428523	8.0653582	604	26	6	27	51.058651	1.8910611	9	7	0.25925925	6	27	3	7	0.25925925	18	0	9.2830744	5.4391575	4.8255577	2.4511237	0	255.18599	18	0	0	9	0	0	0	3	6	0	0	18	13.706742	6.1378284	8.4684334	3.1902699	0	0.50325835	5.1699252
mol1258	O=C1N2C=Cc3ccccc3C2Cc2ccccc12	127.5	9	0.44444445	0.80000001	5	2.845685	8.2228479	624	35	12	32	42.407413	1.3252317	13	0	0	12	35	2	0	0	21	0	10.413422	9.5579596	6.5213146	5.5771856	0	247.297	19	0	0	17	0	0	0	1	1	0	0	22	12.819627	11.242276	9.3433371	7.6910715	0	0.53475124	5.4594316
mol2666	O=C1C=C2CCC3C4CCC(O)(C#Cc5ccccc5)C4(C)CCC3C2(C)CC1	186	15	0.46666667	0.875	8	3.5376384	9.4097576	2168	59	6	61	71.393013	1.1703773	32	5	0.07692308	6	65	2	6	0.092307694	56	1	17.708469	16.853006	11.402293	10.974563	0	388.55099	29	0	0	27	0	0	0	0	2	0	0	33	20.277811	18.277811	13.856739	12.779388	0	0.39679351	6.044394
mol2967	BrC(C1C(=O)N(N=C1C(=O)OCC)c1ccccc1)C1(Br)C(=O)N(N=C1C(=O)OCC)c1ccccc1	201	14	0.5	1	7	3.5235751	10.18493	3904	68	12	59	107.36227	1.8196994	22	12	0.19354838	12	62	6	12	0.19354838	44	0	23.008682	14.842417	13.094549	7.4349394	1	634.28101	37	0	2	25	0	0	0	4	6	0	0	40	26.741911	16.758783	17.749474	9.5798988	0	0.32120815	6.321928
mol1254	ON=Cc1oc(cc1)c1ccccc1OC	127.5	9	0.44444445	0.80000001	5	2.9339573	7.6898799	451	21	11	27	42.553776	1.5760658	11	5	0.17857143	11	28	1	6	0.21428572	16	0	8.7523756	7.0414519	4.7555285	3.2767091	0	217.224	16	0	0	12	0	0	0	1	3	0	0	17	11.380469	8.2591486	7.8468666	4.7079082	0	0.56510133	5.0874629
mol3278	O=C(O)C1(C(=O)O)C2CCCCCCC21	217	6	0.33333334	0.5	4	2.4897013	7.5526872	332	26	0	31	43.526337	1.4040754	16	4	0.125	0	32	2	4	0.125	30	0	8.6082649	6.8973413	5.5826421	4.72718	0	212.245	15	0	0	11	0	0	0	0	4	0	0	16	11.052042	7.0520415	7.1139317	4.8045306	0	0.59002918	5
mol753	O=C(OCC)C=1C=NNC=1N	103	6	0.5	1	3	2.436631	6.5972228	158	12	0	20	35.644573	1.7822287	9	5	0.25	0	20	3	5	0.25	17	0	6.1255174	3.784457	3.2172692	1.4957819	0	155.157	11	0	0	6	0	0	0	3	2	0	0	11	8.2675848	4.1462646	5.2532187	1.7820218	0	0.68403846	4.4594316
mol762	O=C(Oc1ccc(OCC)cc1)c1ccccc1	103.5	12	0.5	1	6	3.2975383	7.9967489	695	23	12	32	43.338783	1.354337	14	6	0.18181819	12	33	1	6	0.18181819	20	0	10.128004	8.9032593	5.7943292	4.6891575	0	242.27399	18	0	0	15	0	0	0	0	3	0	0	19	12.794683	10.380469	8.7920246	6.4899297	0	0.52150291	5.2479277
mol3595	O=[N+]([O-])c1ccc(cc1)c1oc(cc1)C=C(C#N)C(=O)OCC	237.5	14	0.5	1	7	3.555939	8.7184134	1367	32	11	35	58.895714	1.6827347	12	8	0.22222222	11	36	3	9	0.25	21	1	12.184227	9.248559	6.6840415	4.7665076	0	312.28101	23	0	0	16	0	0	0	2	5	0	0	24	16.819626	10.828063	11.045244	6.548008	0	0.43892586	5.5849624
mol292	Nc1ccccc1CCCCc1ccccc1N	74	11	0.45454547	0.83333331	6	3.2714078	7.9938922	721	23	12	38	46.982685	1.2363864	20	7	0.17948718	12	39	0	7	0.17948718	27	0	10.60193	9.4472294	6.4391575	5.8618073	0	240.34999	18	0	0	16	0	0	0	2	0	0	0	19	12.794683	10.794683	8.7708569	7.6161566	0	0.52150291	5.2479277
mol404	O=C(OCC)C=1N=NC(C)C=1	81.800003	7	0.42857143	0.75	4	2.5412788	6.5809832	163	11	0	20	34.257751	1.7128876	9	5	0.25	0	20	3	5	0.25	17	0	6.4953809	4.7844572	3.3785942	2.034457	1	153.161	11	0	0	7	0	0	0	2	2	0	0	11	8.2675848	5.1462646	5.236382	2.4342871	0	0.68403846	4.4594316
mol3521	O=C(Nc1ccc(cc1)c1ccc(N(Nc2ccccc2)C(=O)C)cc1)C	232.5	16	0.5	1	8	3.7510064	9.1789207	2134	39	18	48	70.97715	1.4786906	21	9	0.18000001	18	50	2	9	0.18000001	30	0	15.269263	13.005553	8.6324863	6.8034182	1	359.42899	27	0	0	22	0	0	0	3	2	0	0	29	19.225405	15.23384	13.024878	9.5705166	0	0.40063059	5.8579812
mol1581	O=C(C=Cc1ccccc1)c1cccc(c1)C(=O)C=Cc1ccccc1	142	16	0.5	1	8	3.7433794	9.073637	1985	35	18	44	53.117241	1.2072101	18	6	0.13043478	18	46	4	8	0.17391305	24	0	14.208801	13.392304	8.3723497	7.9641018	1	338.40601	26	0	0	24	0	0	0	0	2	0	0	28	18.192024	16.192024	12.720346	11.565646	0	0.41210872	5.8073549
mol1200	O=COC1CCC2C3CCC4CC(=O)CCC4(C)C3CCC21C	124.5	12	0.5	1	6	3.1431849	8.7592363	1072	47	0	53	65.179619	1.229804	30	4	0.071428575	0	56	2	4	0.071428575	54	0	14.552808	13.328063	9.5963011	8.68507	0	318.457	23	0	0	20	0	0	0	0	3	0	0	26	16.242277	13.53517	10.987165	8.7944603	0	0.46357921	5.7004399
mol2715	O=C(O)C1(C)CCC(O)(CC(O)c2ccccc2)C1(C)C	188	10	0.5	1	5	3.0718231	8.5010338	877	40	6	45	59.607422	1.3246094	24	10	0.2173913	6	46	1	10	0.2173913	39	0	12.835311	11.085422	7.3278036	6.4182673	0	292.375	21	0	0	17	0	0	0	0	4	0	0	22	15.888906	11.888906	9.6394644	7.4074135	0	0.46827638	5.4594316
mol2211	O=C1OC(Cc2c(C)c(C)c(C)c(C)c12)(C(=O)OC)C(=O)OC	166.10001	9	0.44444445	0.80000001	5	2.9211915	8.8095446	1022	48	6	43	61.89418	1.4393995	20	10	0.22727273	6	44	3	10	0.22727273	35	0	14.156596	11.707107	7.2024722	4.9571066	1	320.341	23	0	0	17	0	0	0	0	6	0	0	24	17.52458	12.403259	10.706449	5.9818864	0	0.43892586	5.5849624
mol1703	Oc1ccccc1C=Cc1ccccc1	147	9	0.44444445	0.80000001	5	2.9578743	7.4788661	404	18	12	27	32.059444	1.1873868	12	3	0.10714286	12	28	1	4	0.14285715	15	0	8.2980661	7.850853	4.8723245	4.6487174	0	196.24899	15	0	0	14	0	0	0	0	1	0	0	16	10.510225	9.5102253	7.3601732	6.7828231	0	0.59002918	5
mol2821	O=[N+]([O-])C1C2OC(Nc3ccccc32)(C)CC1c1ccccc1	193.5	10	0.5	1	5	2.9675457	8.7997541	1030	42	12	41	62.787445	1.531401	18	3	0.06818182	12	44	1	3	0.06818182	31	0	12.807268	10.63531	7.8070264	6.2438526	0	310.353	23	0	0	18	0	0	0	2	3	0	0	26	16.026733	12.03517	11.073099	8.0614614	0	0.46357921	5.7004399
mol1871	O=[N+]([O-])c1cc([N+](=O)[O-])c([O-])c([N+](=O)[O-])c1.O(C)c1cc2CC[N+](C)C(CC(C)C)c2cc1OCc1ccccc1	154	12	0.66666669	2	4	3.2714117	9.4827232	1932	64	18	73	120.72193	1.653725	32	13	0.17333333	18	75	3	13	0.17333333	54	0	23.195156	17.679279	12.904854	8.6870642	0	568.58301	41	0	0	28	0	0	0	4	9	0	0	43	30.266855	19.543242	19.42083	11.036843	0	0.29130438	6.4262648
mol2909	O=[N+]([O-])c1ccc(NN=C2C(C)=CCC2C)c([N+](=O)[O-])c1	198	10	0.5	1	5	3.2104418	8.4899387	967	31	6	35	62.116219	1.7747492	14	6	0.16666667	6	36	4	7	0.19444445	26	0	11.568492	8.0938578	6.3339548	4.4592309	0	290.27899	21	0	0	13	0	0	0	4	4	0	0	22	15.568549	8.9996357	9.8967543	5.6041903	0	0.46827638	5.4594316
mol4044	O=[N+]([O-])c1ccc2c([N+]([O-])=C(c3cccc(c3)C3=[N+]([O-])c4cc([N+](=O)[O-])ccc4C3=O)C2=O)c1	287	16	0.5	1	8	3.7240598	9.8809452	3437	65	18	44	76.888214	1.7474594	10	4	0.083333336	18	48	6	4	0.083333336	24	0	16.828344	11.773502	9.6427689	6.7974348	0	458.34198	34	0	0	22	0	0	0	4	8	0	0	38	24.308672	13.999271	16.184448	9.5656462	0	0.34983629	6.2479277
mol1274	Brc1ccc(cc1)c1oc(cc1)C=CC(=O)c1ccccc1	128.5	14	0.5	1	7	3.5471134	8.5760403	1236	29	17	35	48.708565	1.3916733	13	4	0.10810811	17	37	2	5	0.13513513	18	0	13.286011	10.505553	7.6477709	6.0534182	1	353.215	22	0	1	19	0	0	0	0	2	0	0	24	15.363597	12.656489	10.720346	8.7491493	0	0.46637034	5.5849624
mol4101	O=[N+]([O-])c1cc(C#N)ccc1C=Cc1cccc(c1)C=Cc1ccc(C#N)cc1[N+](=O)[O-]	298	18	0.5	1	9	3.9145432	9.683301	3439	49	18	46	74.741783	1.6248213	14	8	0.16666667	18	48	4	10	0.20833333	24	2	16.504751	13.082904	9.2435265	7.6188021	0	422.39999	32	0	0	24	0	0	0	4	4	0	0	34	23.087212	15.93251	15.405417	11.015136	0	0.35236704	6.0874629
mol3874	O=C1N(CCc2ccccc2)C(C)=CC=2OC(N)=C(C#N)C(c3ccc(OC)cc3)C1=2	264	15	0.46666667	0.875	8	3.5546374	9.6363049	2612	55	12	54	81.115822	1.5021448	23	9	0.15789473	12	57	4	9	0.15789473	40	1	17.461588	14.765066	10.029449	7.5289798	0	413.47699	31	0	0	25	0	0	0	3	3	0	0	34	21.957455	16.965891	15.028407	10.159833	0	0.36875206	6.0874629
mol1322	s1c2ccccc2[nH0]c1C=Cc1ccccc1[N+](=O)[O-]	131	10	0.5	1	5	3.2219841	8.3264742	872	28	15	30	51.384079	1.7128026	10	3	0.09375	16	32	2	4	0.125	14	0	11.209171	8.2735023	6.826098	4.5653839	0	282.323	20	0	0	15	0	0	0	2	2	0	1	22	13.949383	9.957819	9.7371836	6.6161566	0	0.49991596	5.4594316
mol1763	O=C1OC(=NC1=Cc1oc(cc1)c1ccc(C)cc1)c1ccccc1	149.5	15	0.46666667	0.875	8	3.6219461	8.9567041	1683	35	17	40	57.280212	1.4320053	15	4	0.093023255	17	43	3	5	0.11627907	23	0	13.600162	11.928204	7.9379191	6.4700847	0	329.35498	25	0	0	21	0	0	0	1	3	0	0	28	17.225405	14.104083	12.186673	9.159833	0	0.43513325	5.8073549
mol1617	O=C1C(C)=C(OC(c2ccccc2)=C1C)c1ccccc1	143.5	10	0.5	1	5	3.0340407	8.5163088	874	35	12	37	46.03915	1.2443014	16	4	0.1025641	12	39	3	4	0.1025641	24	0	12.089999	11.273502	6.9337397	6.3213673	0	276.33499	21	0	0	19	0	0	0	0	2	0	0	23	14.819627	13.112519	10.18154	8.787694	0	0.48250595	5.523562
mol26	[Si](OC(=C)c1c(C)c(C)c(C)c(C)c1C)(C)(C)C	41	8	0.5	1	4	2.8152382	8.0741701	567	30	6	44	54.003559	1.2273536	26	11	0.25	6	44	1	12	0.27272728	37	0	14.115355	12.207107	9.9200497	4.6035533	0	262.46799	18	0	0	16	0	0	0	0	1	0	0	18	14.248559	13.041451	8.0592365	5.7974348	0	0.50325835	5.1699252
mol909	[nH0]1(C)c2ccccc2c(c2ccccc2)c1C	111	8	0.5	1	4	2.7138939	7.9051843	468	28	15	32	37.396641	1.168645	15	3	0.088235296	16	34	0	3	0.088235296	18	0	10.143366	9.6961527	5.8824611	4.9880338	0	221.30299	17	0	0	16	0	0	0	1	0	0	0	19	11.828063	11.250712	8.287694	7.0436769	0	0.56150466	5.2479277
mol2683	O=C1NC(C)=C(C(=O)OC(C)C)C(N1)c1ccc2OCOc2c1	186.2	10	0.5	1	5	3.1265681	8.7834721	1129	36	6	41	66.991341	1.6339352	18	7	0.1627907	6	43	3	7	0.1627907	34	0	13.135099	10.093858	7.342433	4.4700847	0	318.32898	23	0	0	16	0	0	0	2	5	0	0	25	16.560114	11.02458	10.952397	5.5317106	0	0.45137304	5.643856
mol4204	O=[N+]([O-])C=1C=CC=2C(=NC(=C3C=CC(C=C3)=C3N=C4C=C([N+](=O)[O-])C=CC4=C3O)C=2O)C=1	360	17	0.47058824	0.8888889	9	3.8429086	9.6710863	3214	57	0	44	75.578171	1.7176857	12	4	0.083333336	0	48	14	6	0.125	34	0	16.089777	11.773502	9.3165865	6.7974348	0	428.35999	32	0	0	22	0	0	0	4	6	0	0	36	22.568186	13.999271	15.329408	9.5656462	0	0.36708876	6.1699252
mol1091	O=C1C(C)C2CC(OC(=O)C)C3C1(C2O)C(O)CC1C(C)(C)CCCC31CO	119.5	8	0.5	1	4	2.8468235	9.4086971	1551	67	0	62	82.56916	1.3317608	34	10	0.15384616	0	65	2	10	0.15384616	63	0	17.350479	14.784093	10.72243	9.0417299	1	394.508	28	0	0	22	0	0	0	0	6	0	0	31	20.645901	14.938793	13.035418	9.2024136	0	0.39893496	5.9541965
mol65	O=C(O)CCc1ccccc1	49	7	0.42857143	0.75	4	2.6487896	6.559793	174	10	6	21	28.490061	1.3566695	10	4	0.19047619	6	21	1	4	0.19047619	14	0	6.1564269	5.3009648	3.5455213	3.1177905	0	150.177	11	0	0	9	0	0	0	0	2	0	0	11	8.1044483	6.1044478	5.2876935	4.1329932	0	0.68403846	4.4594316
mol892	O=[N+]([O-])c1ccc(cc1)C(=C(C#N)C(=O)OCC)C(C(=O)OCC)C(=O)OCC	110	11	0.45454547	0.83333331	6	3.2757742	9.4883614	2100	46	6	49	81.971596	1.6728897	20	16	0.32653061	6	49	5	17	0.34693879	37	1	16.168486	12.008072	8.7118454	5.808713	1	404.375	29	0	0	19	0	0	0	2	8	0	0	29	21.974327	13.275657	13.814498	7.1625619	0	0.36205125	5.8579812
mol3175	Clc1ccc(Cl)c(NC(=O)C(C(F)(F)F)C(F)(F)F)c1	211	8	0.5	1	4	2.9375174	8.3760681	785	30	6	25	53.75771	2.1503084	5	5	0.2	6	25	1	5	0.2	18	0	10.753223	5.309401	5.5759702	2.6040592	0	340.04999	20	0	0	10	2	6	0	1	1	0	0	20	15.715178	6.0080719	8.9255571	3.3770101	0	0.4689956	5.321928
mol2989	[Cl-].[N+]c1ccccc1C=Cc1ccccc1	202	9	1	0	0	2.9578743	7.4788661	404	18	12	30	40.60078	1.3533593	14	3	0.1	12	30	1	4	0.13333334	17	0	9.6918535	7.850853	5.0022707	4.6487174	0	231.726	16	0	0	14	1	0	0	1	0	0	0	16	10.510225	9.5102253	7.3601732	6.7828231	0	0.54356444	5
mol3029	[S+2]([O-])([O-])([O-])[O-].[N+]C(c1ccccc1)=C([N+])c1ccccc1	204	9	0.8888889	8	1	2.8759809	7.792851	464	22	12	37	65.446808	1.7688326	16	4	0.10810811	12	37	1	5	0.13513513	24	0	12.045454	7.7735028	7.2784739	4.5713673	0	308.358	21	0	0	14	0	0	0	2	4	0	1	21	15.880469	9.3804693	9.787694	6.6329932	0	0.45371634	5.3923173
mol3900	O=C1C(C)C2CC(O)C3C1(C2O)C(O)CC1C(C)(CCCC31CO)CO	266.20001	9	0.44444445	0.80000001	5	2.8090613	9.188076	1259	66	0	58	77.81456	1.3416303	32	9	0.14754099	0	61	1	9	0.14754099	60	0	15.635515	12.991199	10.006459	8.3952827	0	368.47	26	0	0	20	0	0	0	0	6	0	0	29	19.06855	13.068549	12.20223	8.4786167	0	0.42228913	5.8579812
mol804	O=C1OCC23CCCC1(C)C3CC(OC)C13C(=O)C(C)C(CC(OC(=O)C)C21)C3O	105.2	9	0.44444445	0.80000001	5	2.9237347	9.6072426	1848	75	0	62	85.466759	1.3784962	32	8	0.12121212	0	66	3	8	0.12121212	63	0	18.180796	15.284093	11.238877	8.7917299	1	420.50198	30	0	0	23	0	0	0	0	7	0	0	34	21.637465	15.516144	14.14059	8.9910879	0	0.38632196	6.0874629
mol2154	Brc1ccc(cc1)c1oc(cc1)C=CC(=O)c1occc1	164.5	13	0.46153846	0.85714287	7	3.481447	8.4406452	1080	26	16	32	47.704498	1.4907656	11	4	0.11764706	16	34	2	5	0.14705883	16	0	12.539558	9.350853	7.1322556	5.0980763	1	343.17599	21	0	1	17	0	0	0	0	3	0	0	23	14.656489	11.242276	10.220346	7.3409014	0	0.48250595	5.523562
mol3390	O=C1OC(OC(=O)C1=NNc1ccc(cc1)C(=O)O)(C)C	223	12	0.5	1	6	3.3854558	8.4510403	1032	31	6	33	57.829964	1.7524232	12	6	0.17647059	6	34	4	7	0.20588236	24	0	11.24507	7.809401	5.9210567	3.5713673	0	292.24698	21	0	0	13	0	0	0	2	6	0	0	22	15.620955	8.7925291	9.7824945	4.6329932	0	0.46827638	5.4594316
mol3422	S1CN(C[nH0]2c1[nH0][nH0]c2c1ccccc1)C(C)C	225.5	9	0.44444445	0.80000001	5	2.9428592	8.0476179	587	27	11	34	52.868019	1.5549418	16	4	0.11111111	11	36	0	4	0.11111111	25	0	11.391914	8.378315	7.0950913	3.3153841	0	260.36499	18	0	0	13	0	0	0	4	0	0	1	20	12.53517	9.2591486	8.7540197	4.3045306	0	0.53921634	5.321928
mol121	O=C(C)CCc1ccc(cc1)CCC(=O)C	55.5	11	0.45454547	0.83333331	6	3.2600389	7.6362495	536	17	6	34	42.612118	1.2532976	18	8	0.23529412	6	34	2	8	0.23529412	26	0	9.9543247	9.1378279	5.6438289	5.2355809	1	218.29599	16	0	0	14	0	0	0	0	2	0	0	16	11.966255	9.9662552	7.5753875	6.4206867	0	0.54356444	5
mol250	O=C1OC(OC(=O)C)c2ccccc21	70.5	7	0.42857143	0.75	4	2.6038618	7.3205299	289	19	6	22	32.888214	1.4949188	8	3	0.13043478	6	23	2	3	0.13043478	15	0	7.5197444	5.8867512	4.1539264	2.8660254	1	192.17	14	0	0	10	0	0	0	0	4	0	0	15	10.129392	6.7151785	6.6815405	3.8938468	0	0.61744827	4.9068904
mol257	Brc1c(Br)c(C)c(C)c(C)c1C	71.5	5	0.2	0.25	4	2.1339197	6.9102907	174	21	6	24	31.800268	1.3250113	12	4	0.16666667	6	24	0	4	0.16666667	18	0	10.927922	7	5.4639611	3.5	0	292.01401	12	0	2	10	0	0	0	0	0	0	0	12	9.4641018	7.4641018	5.4641018	4.309401	0	0.65002245	4.5849624
mol3753	I.O=C(OCCN(C)C)c1ccccc1	250.5	9	1	0	0	2.9976575	7.2673101	352	15	6	31	49.526337	1.5976238	16	7	0.23333333	6	30	1	7	0.23333333	23	0	11.303288	7.3009648	4.5682621	2.6606836	0	321.15799	15	0	0	11	0	0	1	1	2	0	0	14	10.388906	8.1044483	6.6983771	3.6498299	0	0.54200274	4.8073549
mol2323	O=[N+]([O-])c1ccc(NN=CC(C)=CC=C)c([N+](=O)[O-])c1	171	12	0.5	1	6	3.3490233	8.3273153	916	27	6	32	57.960899	1.8112781	12	7	0.21875	6	32	5	10	0.3125	21	0	10.645843	7.1712084	5.4662819	3.5569658	0	276.25198	20	0	0	12	0	0	0	4	4	0	0	20	15.120955	8.552042	9.4515963	5.0672803	0	0.4689956	5.321928
mol228	O=[N+]([O-])c1ccccc1C(C)(C#N)C(=O)OCC	68.199997	8	0.5	1	4	2.7694929	8.0880394	564	30	6	30	51.167618	1.7055873	12	8	0.26666668	6	30	2	8	0.26666668	21	1	10.043928	7.5165076	5.2937427	3.784457	1	248.23799	18	0	0	12	0	0	0	2	4	0	0	18	13.759149	8.4746914	8.4685793	4.7878404	0	0.50325835	5.1699252
mol198	O=[N+]([O-])c1cc(C)ccc1NC(=O)OCC	64.5	9	0.44444445	0.80000001	5	2.9117048	7.7042832	455	21	6	28	48.367107	1.7273967	12	7	0.25	6	28	2	7	0.25	20	0	9.0193644	6.4391575	4.7308192	2.9451406	0	224.21599	16	0	0	10	0	0	0	2	4	0	0	16	12.129392	7.1378284	7.5409126	3.7507834	0	0.54356444	5
mol1792	Nc1cc(N)c(cc1C)C=Cc1ccccc1N	151	10	0.5	1	5	3.0975258	8.025075	647	26	12	35	46.67979	1.3337083	17	6	0.16666667	12	36	1	7	0.19444445	23	0	10.350853	8.6188021	5.75876	4.8927345	0	239.32199	18	0	0	15	0	0	0	3	0	0	0	19	13.120955	10.120955	8.575387	6.8433366	0	0.52150291	5.2479277
mol3692	S=C1SC(N=Nc2ccccc2C(=O)O)C(=O)N1	244.5	9	0.44444445	0.80000001	5	3.0439172	8.0344906	641	24	6	25	51.715866	2.0686345	7	4	0.15384616	6	26	4	5	0.1923077	16	0	10.494378	5.3867512	6.1115379	2.3660254	0	281.31601	18	0	0	10	0	0	0	3	3	0	2	19	13.120955	6.2925286	8.575387	3.3164966	0	0.52150291	5.2479277
mol3856	O=C([nH0]1c[nH0]c2c1[nH0]c[nH0]c2N)C=Cc1cc(OC)ccc1OC	261	12	0.5	1	6	3.4080503	8.8673897	1422	38	15	39	67.162796	1.722123	15	8	0.19512194	16	41	2	9	0.21951219	23	0	13.132401	9.5414515	7.0170913	3.1487174	0	325.328	24	0	0	16	0	0	0	5	3	0	0	26	17.104084	10.991199	11.634561	4.4494896	0	0.43739632	5.7004399
mol1539	BrCCNC(=O)c1cc([N+](=O)[O-])cc([N+](=O)[O-])c1	140	9	0.44444445	0.80000001	5	2.9948609	8.057025	622	25	6	26	53.317581	2.0506761	8	6	0.23076923	6	26	3	6	0.23076923	17	0	10.545894	5.1462646	5.855969	2.4820509	1	318.08301	18	0	1	9	0	0	0	3	5	0	0	18	13.706742	5.8449349	8.4515963	3.2828231	0	0.50325835	5.1699252
mol2697	s1c2sc(c(C)c2c(C)c1C(=O)OCC)C(=O)OCC	187	12	0.5	1	6	3.1970742	8.3342361	823	32	8	36	58.814331	1.6337314	16	10	0.27027026	9	37	2	10	0.27027026	26	0	13.496696	9.4142132	8.0075502	4.1642137	0	312.41	20	0	0	14	0	0	0	0	4	0	2	21	14.861443	10.033015	9.5064373	4.9022474	0	0.48464775	5.3923173
mol270	Clc1cc(NC(=O)C(C)(C(F)(F)F)C(F)(F)F)ccc1F	72	9	0.44444445	0.80000001	5	3.0337141	8.5087709	886	38	6	28	57.249222	2.044615	7	6	0.21428572	6	28	1	6	0.21428572	21	0	10.919944	6.2320509	5.5819802	2.9880338	0	337.62198	21	0	0	11	1	7	0	1	1	0	0	21	16.637829	6.9307213	9.3035488	3.7550015	0	0.45371634	5.3923173
mol3905	O=C1Nc2ccccc2C1=C1CCCC1=O	267	7	0.42857143	0.75	4	2.6162057	7.7293282	394	24	6	27	40.2225	1.4897221	11	0	0	6	29	3	1	0.034482758	20	0	8.7472181	7.4307213	5.4427052	4.5344572	0	213.23599	16	0	0	13	0	0	0	1	2	0	0	18	11.120955	8.4138489	7.7708569	5.7996597	0	0.58587331	5.1699252
mol3383	O=[N+]([O-])c1ccc(cc1)C=C(c1ccccc1C(=O)O)C(=O)O	222.5	11	0.45454547	0.83333331	6	3.3057556	8.7594891	1222	35	12	34	55.410213	1.6297122	11	7	0.2	12	35	4	8	0.22857143	19	0	11.670786	8.6961527	6.4202847	4.9760675	0	313.26498	23	0	0	16	0	0	0	1	6	0	0	24	16.982763	10.405413	10.896754	7.0993195	0	0.43892586	5.5849624
mol2105	NN=C(c1ccccc1)C(=NN)c1ccc2ccccc2c1	163	11	0.45454547	0.83333331	6	3.1799228	8.640584	1035	35	16	38	52.362595	1.3779631	16	5	0.125	17	40	2	7	0.175	21	0	11.977331	9.9282036	6.9396791	5.9760675	0	288.354	22	0	0	18	0	0	0	4	0	0	0	24	15.363597	11.949383	10.830029	8.5993195	0	0.46637034	5.5849624
mol648	O=C(OCC)NNC(=O)NCCCC	97	11	0.45454547	0.83333331	6	3.2069359	7.2538114	393	13	0	31	50.583443	1.631724	17	11	0.36666667	0	30	2	11	0.36666667	28	0	8.5531721	5.8284273	4.6688147	2.4142137	1	203.24199	14	0	0	8	0	0	0	3	3	0	0	13	10.811555	5.9831276	6.7019072	2.4142137	0	0.56466961	4.7004399
mol1620	S1c2[nH0][nH0]c([nH0]2NC1c1ccc(O)c(OC)c1)c1ccc(OCCCC)cc1	143.5	17	0.47058824	0.8888889	9	3.7847064	9.2785854	2319	43	17	50	84.891861	1.6978372	22	10	0.18867925	17	53	0	10	0.18867925	36	0	16.570219	12.240123	10.06015	5.8051829	0	398.487	28	0	0	20	0	0	0	4	3	0	1	31	19.509861	13.68987	13.690203	7.473093	0	0.39893496	5.9541965
mol4138	BrC(C1C(=O)N(N=C1C)c1ccccc1)C1(Br)C(=O)N(N=C1C)c1ccccc1	307.5	14	0.5	1	7	3.4684446	9.435442	2136	54	12	47	81.768356	1.7397523	18	6	0.12	12	50	4	6	0.12	34	0	18.961475	12.428204	10.786489	6.5207257	1	518.20898	29	0	2	21	0	0	0	4	2	0	0	32	20.758783	14.18987	13.852097	8.6537189	0	0.38828552	6
mol3427	O=C1CCC2(C)C(CCC3C2CCC2(C)C(=O)CCC32O)C1	226	10	0.5	1	5	2.9325483	8.6528368	885	50	0	50	62.121361	1.2424272	28	3	0.056603774	0	53	2	3	0.056603774	51	0	13.859722	12.596012	9.0855274	8.4536724	0	304.42999	22	0	0	19	0	0	0	0	3	0	0	25	15.750712	12.750712	10.311132	8.6564322	0	0.47938794	5.643856
mol3124	Clc1ccc(cc1)c1[nH0]c(sc1)C(=NNc1ccc(C)cc1)C#N	209	15	0.46666667	0.875	8	3.6035104	8.842783	1535	33	17	37	61.585407	1.6644704	13	6	0.15384616	17	39	1	7	0.17948718	20	1	14.396432	10.196153	8.4358692	5.1814094	0	352.849	24	0	0	18	1	0	0	4	0	0	1	26	16.940947	12.112519	11.652199	7.3264999	0	0.43739632	5.7004399
mol1302	O=C(Cc1ccccc1)CC(N1CCCCC1)c1occc1	129.5	11	0.45454547	0.83333331	6	3.2507505	8.6349506	1099	28	11	45	60.38084	1.3417965	23	6	0.12765957	11	47	1	6	0.12765957	35	0	12.90961	11.6459	8.1582136	6.6236091	0	297.39798	22	0	0	19	0	0	0	1	2	0	0	24	15.200459	12.916003	10.8265	8.1910715	0	0.46637034	5.5849624
mol3043	BrCc1c(C)c(C)c(CBr)c(CBr)c1CBr	205	7	0.42857143	0.75	4	2.5055296	7.7586503	392	29	6	30	42.884197	1.4294733	14	6	0.2	6	30	0	6	0.2	24	0	15.684271	7.8284273	9.4691343	3.9142137	1	477.85999	16	0	4	12	0	0	0	0	0	0	0	16	12.292529	8.2925291	7.6161208	4.7876935	0	0.54356444	5
mol293	BrCC(OC(=O)C)C1OC(=O)C(OC)=C1OC	74	8	0.5	1	4	2.7979169	7.908762	503	25	0	30	50.371944	1.6790649	13	9	0.30000001	0	30	3	9	0.30000001	27	0	11.275258	6.8618073	5.931633	2.0302567	1	309.112	17	0	1	10	0	0	0	0	6	0	0	17	12.999636	7.1712084	8.0444422	2.3189318	0	0.52255934	5.0874629
mol1570	BrC1CC=C(OC1OCC)C(=O)N	141.5	7	0.42857143	0.75	4	2.6198351	7.0966196	250	17	0	25	44.321968	1.7728786	12	5	0.2	0	25	2	5	0.2	23	0	8.9123201	5.1462646	4.9865084	2.3956118	1	250.092	13	0	1	8	0	0	0	1	3	0	0	13	9.8449354	5.4307213	6.1470656	2.6902699	0	0.6193822	4.7004399
mol3974	O=C1NN(c2ccccc2)C(=O)C1=NNc1ccc(C)cc1	277	13	0.46153846	0.85714287	7	3.4090564	8.5987835	1143	32	12	36	58.814331	1.6337314	14	4	0.10526316	12	38	3	5	0.13157895	23	0	11.907076	9.1961527	6.7583332	4.7320509	1	294.314	22	0	0	16	0	0	0	4	2	0	0	24	15.526733	10.828063	10.647867	6.6935067	0	0.46637034	5.5849624
mol1114	O=C1CCC2C3CCC4CCCCC4(C)C3CCC12C	120.5	9	0.44444445	0.80000001	5	2.830241	8.3768663	689	42	0	50	54.275471	1.0855094	30	2	0.03773585	0	53	1	2	0.03773585	52	0	13.288717	12.880469	9.0887175	8.884594	0	274.448	20	0	0	19	0	0	0	0	1	0	0	23	13.957819	12.957819	9.5553141	8.9779634	0	0.51481563	5.523562
mol1623	ClC(c1[nH0]cccc1)C(Cl)c1ccccc1[N+](=O)[O-]	143.8	9	0.44444445	0.80000001	5	2.9981515	8.2163019	694	29	12	29	53.55645	1.8467742	10	4	0.13333334	12	30	1	4	0.13333334	17	0	11.252213	7.2735028	6.4065771	4.0267091	1	297.14099	19	0	0	13	2	0	0	2	2	0	0	20	13.828063	8.5436058	9.1090612	5.5580783	0	0.5023343	5.321928
mol2428	S(C)c1cc2N(N(c3ccccc3)C(=O)c2c2c3ccccc3OCCc21)C	175.5	11	0.45454547	0.83333331	6	3.1661813	9.3721733	1740	57	18	48	73.59771	1.5332857	20	4	0.07692308	18	52	1	4	0.07692308	33	0	16.623384	13.687716	10.521012	6.6689377	1	388.491	28	0	0	23	0	0	0	2	2	0	1	32	19.250347	15.681434	13.702708	9.1910715	0	0.40790597	6
mol1385	O=C(OC1COC(C#N)C(OC(=O)C)C1OC(=O)C)C	133.5	8	0.5	1	4	2.8877068	8.3985548	779	28	0	35	58.250511	1.6643003	15	10	0.2857143	0	35	3	10	0.2857143	31	1	11.32146	8.0165081	5.8767591	3.1969235	1	285.25198	20	0	0	12	0	0	0	1	7	0	0	20	15.284093	8.4556656	9.3454428	3.5485475	0	0.4689956	5.321928
mol1929	O=C(OC(c1ccccc1)C(=O)c1ccc2CCc3cccc1c32)c1ccccc1	156	12	0.5	1	6	3.3914268	9.5596905	2325	51	22	50	62.617397	1.2523479	20	6	0.11111111	23	54	2	6	0.11111111	29	0	16.376562	15.151818	10.1086	9.2605247	0	392.45398	30	0	0	27	0	0	0	0	3	0	0	34	20.501425	17.794317	14.720346	12.749149	0	0.38632196	6.0874629
mol2345	FC(F)(F)C(C(=O)Nc1ccc(OCCCC)cc1)C(F)(F)F	172	13	0.46153846	0.85714287	7	3.5102372	8.7175789	1346	32	6	38	70.005142	1.8422406	15	10	0.2631579	6	38	1	10	0.2631579	31	0	12.092355	8.5080719	6.725316	4.3944993	0	343.267	23	0	0	14	0	6	0	1	2	0	0	23	17.673363	9.2591486	10.552878	5.2507834	0	0.42622864	5.523562
mol1115	O=C(OC1CCC2(C)C(CCC3C4CCC(O)(CCC)C4(C)CCC32)C1)C	120.5	14	0.5	1	7	3.4259932	9.204957	1746	56	0	67	78.756866	1.1754756	40	9	0.12857144	0	70	1	9	0.12857144	69	0	17.928637	16.664927	11.629308	10.76175	1	376.58099	27	0	0	24	0	0	0	0	3	0	0	30	19.449383	16.742277	12.732947	10.839101	0	0.41024774	5.9068904
mol3952	O=C1N(c2[nH0]c3ccccc3[nH]2)C(=O)c2ccccc21	273.5	9	0.44444445	0.80000001	5	2.9834509	8.3585081	751	34	15	29	46.993877	1.6204785	9	1	0.03125	16	32	2	1	0.03125	14	0	10.329726	8.1188021	6.1809826	4.1547008	0	263.25598	20	0	0	15	0	0	0	3	2	0	0	23	13.68987	9.6983061	9.7540197	5.9663267	0	0.51481563	5.523562
mol2603	O=[N+]([O-])c1ccc(NN=C(C)C=C(C)c2ccc(C)cc2)c([N+](=O)[O-])c1	182.8	15	0.46666667	0.875	8	3.6730604	9.0816126	1921	38	12	44	74.097694	1.6840384	18	9	0.2	12	45	4	11	0.24444444	29	0	14.593436	11.118802	7.7614751	5.8867512	0	354.366	26	0	0	18	0	0	0	4	4	0	0	27	19.26722	12.698306	12.273765	7.9812002	0	0.40176207	5.7548876
mol2192	O=[N+]([O-])c1ccc(cc1)C=NNc1ccccc1	166	12	0.5	1	6	3.3849092	7.9777241	740	22	12	29	47.967098	1.6540378	11	4	0.13333334	12	30	2	5	0.16666667	16	0	9.4844265	7.2735028	5.3412867	4.0207257	0	241.25	18	0	0	13	0	0	0	3	2	0	0	19	12.794683	8.8031187	8.7540197	5.857738	0	0.52150291	5.2479277
mol990	O(C)c1ccc2c[nH0]c(C)cc2c1	114.8	7	0.42857143	0.75	4	2.5712812	7.0909653	238	18	10	24	33.931606	1.4138168	11	3	0.12	11	25	0	3	0.12	14	0	7.7422132	6.8867512	4.1982374	3.1040592	0	173.215	13	0	0	11	0	0	0	1	1	0	0	14	9.2591486	7.8449349	6.2920251	4.2684216	0	0.64772749	4.8073549
mol1771	s1c([nH0][nH0]c1C(F)(F)F)NC(=O)Nc1ccccc1	150	11	0.45454547	0.83333331	6	3.2944915	8.1619167	797	23	11	26	56.585781	2.1763761	7	5	0.18518518	11	27	1	5	0.18518518	15	0	10.048065	5.3867512	5.8037128	2.1606836	0	288.25299	19	0	0	10	0	3	0	4	1	0	1	20	13.880469	6.3449349	8.9485083	3.1051717	0	0.5023343	5.321928
mol2032	O=C1Cc2c1c1CC(=O)c1c(C)c2C	160.5	6	0.33333334	0.5	4	2.3924949	7.3459907	264	23	6	24	31.800268	1.3250113	10	2	0.07692308	6	26	2	2	0.07692308	18	0	8.23071	7.4142137	4.8224621	4.4142137	0	186.20999	14	0	0	12	0	0	0	0	2	0	0	16	10.033015	8.0330153	6.6090608	5.4543605	0	0.64206427	5
mol2447	O=C(OC1CCC2(C)C(C1)C(O)C(O)C1C3CCC(C(C)CCC(=O)OC)C3(C)C(OC(=O)C)CC12)C	176	17	0.47058824	0.8888889	9	3.6719713	10.149611	4000	74	0	83	110.16297	1.3272648	46	17	0.19767442	0	86	3	17	0.19767442	83	0	23.274275	19.930357	14.114614	11.493819	1	522.67902	37	0	0	29	0	0	0	0	8	0	0	40	27.283728	20.162407	17.338314	11.703215	0	0.32120815	6.321928
mol808	O=C1OC(OC(=O)C1=NNc1ccccc1C)(C)C	105.5	10	0.5	1	5	3.123152	8.1867647	734	28	6	33	55.05632	1.6683733	14	5	0.14705883	6	34	3	6	0.17647059	25	0	10.889607	8.3094015	5.7493086	3.8273504	0	262.26498	19	0	0	13	0	0	0	2	4	0	0	20	14.043606	9.2151785	8.8886471	4.893847	0	0.5023343	5.321928
mol4034	O=C(Nc1cccc(N=Nc2cccc(NC(=O)c3ccccc3)c2)c1)c1ccccc1	285	19	0.47368422	0.89999998	10	4.0090466	9.6705303	3594	45	24	52	77.772873	1.4956322	20	8	0.14545454	24	55	3	9	0.16363636	28	0	17.10323	14.392304	10.019564	7.9641018	0	420.47198	32	0	0	26	0	0	0	4	2	0	0	35	22.175152	17.346724	15.669836	11.565646	0	0.3597711	6.129283
mol3	O=C(OC)C(=Cc1ccccc1)Cc1ccccc1	27.5	10	0.5	1	5	3.0835316	8.2117624	742	24	12	35	44.038036	1.2582296	16	6	0.16666667	12	36	2	7	0.19444445	22	0	10.874456	10.05796	6.1723208	5.3558245	0	252.31299	19	0	0	17	0	0	0	0	2	0	0	20	13.501789	11.794683	9.2920246	7.5993195	0	0.5023343	5.321928
mol3126	N(=Nc1ccc(N=Nc2ccc(N=Nc3ccc(N=Nc4ccccc4)cc3)c(C)c2)cc1)c1ccccc1	209	27	0.48148149	0.9285714	14	4.4902344	10.204098	7170	54	30	63	88.949448	1.411896	24	9	0.13432837	30	67	4	13	0.19402985	33	0	21.202065	17.624355	12.29099	9.7021351	0	508.58899	39	0	0	31	0	0	0	8	0	0	0	43	26.70225	21.045395	19.208643	13.942657	0	0.31356117	6.4262648
mol3055	Oc1c(cc(cc1C(C)(C)C)C(=NC)NC)C(C)(C)C	205.5	7	0.42857143	0.75	4	2.7565753	8.40452	734	33	6	48	61.985394	1.2913624	28	13	0.27083334	6	48	1	14	0.29166666	41	0	14.049128	12.6547	7.0491276	5.4047008	0	276.42398	20	0	0	17	0	0	0	2	1	0	0	20	15.715178	13.300965	9.018404	6.2103434	0	0.4689956	5.321928
mol691	Clc1ccc(cc1)C(CC=O)=C(C#N)C#N	100	8	0.5	1	4	2.8246763	7.719624	445	22	6	23	39.370892	1.7117778	7	5	0.2173913	6	23	2	6	0.26086956	13	2	9.030427	6.5938582	4.8330317	3.583169	1	230.65399	16	0	0	12	1	0	0	2	1	0	0	16	11.966255	7.9662552	7.7230754	5.0244045	0	0.54356444	5
mol426	S1c2[nH0][nH0]c([nH0]2NC1c1ccccc1)c1ccccc1	83	11	0.45454547	0.83333331	6	3.1744545	8.3320932	817	29	17	32	50.37709	1.5742841	12	2	0.057142857	17	35	0	2	0.057142857	18	0	11.417238	8.350853	7.2862306	4.3600426	0	280.35501	20	0	0	15	0	0	0	4	0	0	1	23	13.363597	9.957819	9.9158163	6.2996597	0	0.51481563	5.523562
mol91	O=C1Cc2cc(C)ccc21	52.5	6	0.5	1	3	2.226959	6.3159904	112	11	6	18	22.529325	1.2516291	8	1	0.052631579	6	19	1	1	0.052631579	12	0	5.8474059	5.4391575	3.3992648	3.1951406	0	132.162	10	0	0	9	0	0	0	0	1	0	0	11	7.1378284	6.1378284	4.7708569	4.1935067	0	0.76016748	4.4594316
mol977	Clc1ccc2oc(CCC(=NO)C)c(c2c1)c1oc(C)cc1	114.5	10	0.5	1	5	3.1265702	8.6477394	1027	32	14	38	61.179489	1.6099865	16	7	0.175	15	40	1	8	0.2	24	0	13.145782	10.300965	7.4128742	5.6058245	1	317.772	22	0	0	17	1	0	0	1	3	0	0	24	15.68987	11.568549	10.579719	7.2540202	0	0.46637034	5.5849624
mol760	O=C1C(C(=O)c2cccc3ccccc32)C2CCC1(C)C2(C)C	103.5	9	0.44444445	0.80000001	5	3.0100932	8.7820244	1053	46	10	45	54.787228	1.217494	22	5	0.10416666	11	48	2	5	0.10416666	35	0	13.926863	13.110366	8.4407759	8.0325279	0	306.405	23	0	0	21	0	0	0	0	2	0	0	26	16.405413	14.405413	10.876845	9.7221451	0	0.46357921	5.7004399
mol992	[S+2]([O-])([O-])(Oc1ccccc1)c1ccc([N+](=O)[O-])cc1	115	11	0.45454547	0.83333331	6	3.2100725	8.175663	750	27	12	28	51.447422	1.8374079	9	4	0.13793103	12	29	1	4	0.13793103	16	0	10.409352	6.6961522	6.6373024	3.7320509	0	279.272	19	0	0	12	0	0	0	1	5	0	1	20	13.880469	8.0960121	8.9880009	5.4494896	0	0.5023343	5.321928
mol2057	SC(=Cc1ccc(O)c(OC)c1)C(=O)O	161	8	0.5	1	4	2.8722565	7.5011172	388	20	6	25	41.657845	1.6663138	10	7	0.28	6	25	2	8	0.31999999	17	0	8.8619652	5.809401	4.4999146	2.5653841	1	226.252	15	0	0	10	0	0	0	0	4	0	1	15	11.422285	6.7151785	7.0409126	3.6161563	0	0.56650949	4.9068904
mol3982	O=CC=1C=C2C=C(C(=O)N=C2=CC=1N)C(=O)c1ccccc1	278.5	11	0.45454547	0.83333331	6	3.2177634	8.6268578	1040	37	6	33	52.169502	1.580894	11	4	0.11428571	6	35	8	4	0.11428571	21	0	11.445461	9.1961527	6.5612488	5.1814094	1	291.28598	22	0	0	17	0	0	0	2	3	0	0	24	15.68987	10.982763	10.596556	7.3409014	0	0.46637034	5.5849624
mol740	Oc1ccc(C)cc1C(O)c1ccccc1	102.5	8	0.5	1	4	2.8032303	7.7100439	430	23	12	30	38.60078	1.2866926	14	5	0.16129032	12	31	0	5	0.16129032	19	0	9.09058	8.1961527	5.2078733	4.7260675	0	214.26399	16	0	0	14	0	0	0	0	2	0	0	17	11.543606	9.5436058	7.6815405	6.5268402	0	0.56510133	5.0874629
mol3292	[P+]1([O-])(Oc2ccccc2C2C1(C(=O)OCC)C1c3ccccc3O[P+]([O-])(OCC)C21C(=O)OCC)OCC	218	10	0.40000001	0.66666669	6	3.0548503	10.313764	3432	86	12	68	109.31004	1.6075007	30	14	0.19444445	12	72	2	14	0.19444445	58	0	23.367695	16.601931	15.7226	8.7151785	1	564.46399	38	0	0	26	0	0	0	0	10	2	0	42	27.346724	18.104084	18.228712	10.526804	0	0.32014427	6.3923173
mol849	O=C1CCC2(C)C(CCC3C4CCC(C(C)CCC(=O)O)C4(C)C(O)CC32)C1	108	14	0.5	1	7	3.4271033	9.3224316	1901	57	0	66	81.469666	1.2343888	38	9	0.13043478	0	69	2	9	0.13043478	67	0	17.823444	16.11252	11.59098	10.700926	0	390.564	28	0	0	24	0	0	0	0	4	0	0	31	20.26722	16.26722	13.174412	10.86501	0	0.39893496	5.9541965
mol1434	FC(F)(F)C(C(=O)NC(C)C)C(F)(F)F	136	6	0.5	1	3	2.5002472	7.5541177	348	20	0	24	46.348515	1.9311881	9	7	0.30434781	0	23	1	7	0.30434781	22	0	7.8307357	4.6547008	3.8974187	2.020726	0	237.14299	15	0	0	7	0	6	0	1	1	0	0	14	12.439157	4.7320509	6.4592309	2.0653841	0	0.54200274	4.8073549
mol2434	O=[N+]([O-])c1ccc(cc1)C1OC(=O)c2ccc(OC)cc2C1	175.5	12	0.5	1	6	3.3244503	8.6064682	1089	36	12	35	55.809547	1.5945585	13	4	0.10810811	12	37	2	4	0.10810811	23	0	11.814364	9.3259087	6.7049561	4.8598781	0	299.28198	22	0	0	16	0	0	0	1	5	0	0	24	15.68987	10.698306	10.579719	6.5824828	0	0.46637034	5.5849624
mol3667	Brc1ccc(N=Nc2sc([nH0]c2C)C(=NNc2ccccc2Cl)C#N)cc1	241.5	16	0.5	1	8	3.7393661	9.1891117	2150	38	17	39	72.542709	1.8600695	12	7	0.17073171	17	41	2	9	0.21951219	21	1	17.177469	10.118802	9.6876373	4.8987174	0	459.759	27	0	1	18	1	0	0	6	0	0	1	29	19.225405	11.982763	13.062881	6.9350882	0	0.40063059	5.8579812
mol2312	c1cc2c3Cc(c1)cccc3c1cccc3cccc2c31	171	7	0.2857143	0.40000001	5	2.6822507	8.5496578	744	47	20	35	33.983273	0.9709506	14	0	0	23	39	0	0	0	16	0	11.63531	11.63531	7.4331746	7.4331746	0	266.34299	21	0	0	21	0	0	0	0	0	0	0	25	13.811191	13.811191	10.415816	10.415816	0	0.51002371	5.643856
mol2602	O=[N+]([O-])c1ccc(cc1)C=Cc1ccc([N+](=O)[O-])cc1	182.5	13	0.46153846	0.85714287	7	3.4913173	8.2843342	980	27	12	30	50.684467	1.6894822	10	4	0.12903225	12	31	3	5	0.16129032	16	0	10.300923	7.7735028	5.7309284	4.5534182	0	270.24399	20	0	0	14	0	0	0	2	4	0	0	21	14.53517	9.3804693	9.5585508	6.5824828	0	0.48464775	5.3923173
mol2189	O=C(Nc1cccc2c(N)cccc12)C	166	7	0.42857143	0.75	4	2.6549256	7.5296488	348	22	10	27	40.342861	1.4941801	12	4	0.14285715	11	28	1	4	0.14285715	16	0	8.4497004	6.9641018	4.7308331	3.7380338	0	200.241	15	0	0	12	0	0	0	2	1	0	0	16	10.836499	8.1293917	7.1815405	5.2103434	0	0.59002918	5
mol1078	O=C(OC1CCC2(C)C(CCC3C4CCC(=CC)C4(C)CCC32)C1)C	119	13	0.46153846	0.85714287	7	3.3333342	8.9832516	1412	50	0	61	69.615753	1.1412418	36	6	0.09375	0	64	2	7	0.109375	62	0	16.64456	15.828063	10.711066	10.067116	1	344.539	25	0	0	23	0	0	0	0	2	0	0	28	17.819626	16.11252	11.881013	10.487165	0	0.43513325	5.8073549
mol3849	Brc1cc2c3c(oc2c(Br)c1)[c+]cc(C)c1cc(oc13)C.[Cl+3]([O-])([O-])([O-])[O-]	260.5	8	0.875	7	1	2.8357444	8.5868053	809	40	17	37	67.699387	1.8297131	11	2	0.051282052	20	39	0	2	0.051282052	19	0	17.398056	9.8867512	10.024832	5.3927345	0	506.53	26	0	2	17	1	0	0	0	6	0	0	28	19.223249	11.309036	12.041714	7.2540202	0	0.41210872	5.8073549
mol419	O=C(OC(C)(C)C)C(c1ccccc1)C(=O)Cc1ccccc1	82.800003	10	0.5	1	5	3.1777675	8.7859459	1190	31	12	45	57.832443	1.2851654	22	10	0.2173913	12	46	2	10	0.2173913	32	0	13.782704	12.55796	7.7109962	6.8944993	1	310.39301	23	0	0	20	0	0	0	0	3	0	0	24	16.872032	14.164926	10.865992	8.9494896	0	0.43892586	5.5849624
mol1327	Clc1ccc(cc1)C=C(C#N)c1scc([nH0]1)c1cccc2ccccc21	131	14	0.5	1	7	3.543684	9.0928164	1770	40	21	39	57.917473	1.4850634	13	4	0.095238097	22	42	1	5	0.11904762	18	1	15.258619	12.005553	9.3160057	6.75876	0	372.879	26	0	0	22	1	0	0	2	0	0	1	29	17.93251	14.518297	12.741515	9.7323132	0	0.42228913	5.8579812
mol4198	O=[N+]([O-])c1cc(C#N)ccc1C=Cc1ccc(cc1)C=Cc1ccc(C#N)cc1[N+](=O)[O-]	350	19	0.47368422	0.89999998	10	3.9975975	9.6622343	3608	49	18	46	74.741783	1.6248213	14	8	0.16666667	18	48	4	10	0.20833333	24	2	16.504751	13.082904	9.2435265	7.6188021	0	422.39999	32	0	0	24	0	0	0	4	4	0	0	34	23.087212	15.93251	15.405417	11.015136	0	0.35236704	6.0874629
mol3308	O=C(OC1OC(CO)C(O)C(O)C1O)C1(C)CCCC2(C)C1CCC13CC(CCC32O)C(=C)C1O	219	14	0.5	1	7	3.5564315	9.9823771	3358	84	0	75	103.54352	1.3805803	40	12	0.15189873	0	79	2	13	0.16455697	77	0	20.597897	16.689871	12.969007	10.281022	1	496.59698	35	0	0	26	0	0	0	0	9	0	0	39	25.551678	17.137465	16.359663	10.632811	0	0.34185782	6.2854023
mol3936	Clc1ccc(Cl)c(NN=C(c2sc3ccccc3[nH0]2)C(=O)N)c1	271	11	0.45454547	0.83333331	6	3.3116078	8.7553701	1237	34	15	33	64.642365	1.9588596	10	5	0.14285715	16	35	2	6	0.17142858	17	0	13.914009	8.0414515	8.0612488	4.0653839	0	365.24399	23	0	0	15	2	0	0	4	1	0	1	25	16.396976	9.5685492	11.041714	5.7828231	0	0.45137304	5.643856
mol4137	ClC=1C=CC(=NN=C2C3=NC(=O)C=C(N3N=C2N)C)=CC=1	307.5	11	0.45454547	0.83333331	6	3.2584972	8.4729509	964	32	0	31	56.745312	1.8304939	10	3	0.090909094	0	33	9	5	0.15151516	24	0	11.742311	7.3867512	6.4237108	3.3987174	0	301.71698	21	0	0	13	1	0	0	6	1	0	0	23	14.982763	8.5769854	10.041714	4.6935067	0	0.48250595	5.523562
mol1995	s1c([nH0]c(C)c1N=Nc1ccc(OC)cc1)CC#N	159	13	0.46153846	0.85714287	7	3.3865318	8.1520605	823	24	11	31	54.454819	1.7566071	12	7	0.21875	11	32	1	8	0.25	19	1	11.438355	8.0165081	6.4336252	3.2784741	0	272.332	19	0	0	13	0	0	0	4	1	0	1	20	13.664926	9.1293917	9.223877	4.4519253	0	0.5023343	5.321928
mol2610	O=C1C(=C)C2CC(OC(=O)C)C3C45COCC(C)(CCC4)C5CC(OC)C13C2O	183.3	8	0.5	1	4	2.8593347	9.5112486	1684	71	0	61	82.223274	1.3479226	32	7	0.10769231	0	65	3	8	0.12307692	62	0	17.609411	15.120955	10.915727	8.5881529	1	404.50299	29	0	0	23	0	0	0	0	6	0	0	33	20.76722	15.6459	13.719869	9.0559664	0	0.39679351	6.044394
mol2941	O=C1N(C(=O)C2C(=NOC12)C(=O)c1c([nH0]([nH0]c1C(=O)OCC)c1ccc(C)cc1)C)c1ccccc1C	199.5	16	0.5	1	8	3.6940718	10.154646	4139	68	17	61	99.844139	1.6367892	24	11	0.16923077	17	65	5	11	0.16923077	43	0	20.718954	16.48061	11.798003	8.3051834	0	500.51099	37	0	0	27	0	0	0	4	6	0	0	41	26.429993	18.446865	17.73929	10.721981	0	0.32703882	6.3575521
mol3496	O=C=1N=C(C)C=C2OC(N)=C(C(=O)OC)C(c3ccccc3)C=12	231	9	0.44444445	0.80000001	5	2.9083014	8.8138714	1034	41	6	38	61.331017	1.6139742	15	6	0.15000001	6	40	6	6	0.15000001	28	0	12.699009	10.041451	7.0188169	4.8540592	1	311.31699	23	0	0	17	0	0	0	2	4	0	0	25	16.560114	11.438793	11.024076	6.5436769	0	0.45137304	5.643856
mol3455	O=[N+]([O-])c1ccc(NN=Cc2ccccc2CCC)c([N+](=O)[O-])c1	227.5	13	0.46153846	0.85714287	7	3.5037637	8.8630323	1495	35	12	40	68.877121	1.7219281	16	8	0.19512194	12	41	3	9	0.21951219	26	0	13.007649	9.5330153	7.3240356	5.4147196	0	328.328	24	0	0	16	0	0	0	4	4	0	0	25	17.526733	10.957819	11.524076	7.1397595	0	0.42571631	5.643856
mol4094	ClC(=Cc1ccc(cc1)C=C(Cl)c1ccc(C#N)cc1[N+](=O)[O-])c1ccc(C#N)cc1[N+](=O)[O-]	296	19	0.47368422	0.89999998	10	3.982908	9.8484983	4053	55	18	46	83.0252	1.8048956	12	8	0.16666667	18	48	4	10	0.20833333	24	2	18.617838	12.928204	10.210752	7.4521356	0	491.28998	34	0	0	24	2	0	0	4	4	0	0	36	24.827698	15.672997	16.226784	10.681803	0	0.33644459	6.1699252
mol1090	O=C(N(C)c1ccccc1)c1ccccc1CC(=O)c1ccccc1C	119.2	13	0.46153846	0.85714287	7	3.4444814	9.1180811	1710	41	18	47	62.785084	1.3358529	21	8	0.1632653	18	49	2	8	0.1632653	29	0	14.976371	13.71266	8.5751667	7.272491	0	343.42599	26	0	0	23	0	0	0	1	2	0	0	28	18.518297	15.940947	12.575387	10.17667	0	0.41210872	5.8073549
mol127	O=C1OC(=CCN=[N+]=[N-])C(OC)=C1OC	56	9	0.44444445	0.80000001	5	2.9046116	7.5005641	389	20	0	24	44.754887	1.864787	9	6	0.25	0	24	5	8	0.33333334	19	0	8.2590914	5.2844572	4.0002685	1.4469234	1	211.177	15	0	0	8	0	0	0	3	4	0	0	15	11.259149	5.7236147	7.239912	1.9082483	0	0.56650949	4.9068904
mol3845	Cl.N(CCc1ccccc1)CCc1ccccc1	260	12	1	0	0	3.3875155	7.8024049	668	18	12	38	48.982685	1.289018	20	6	0.15789473	12	38	0	6	0.15789473	26	0	11.326674	9.6019297	6.2355809	5.5284739	0	261.79599	18	0	0	16	1	0	0	1	0	0	0	18	11.761302	11.054195	8.4494896	7.4494896	0	0.50325835	5.1699252
mol792	O=C1Cc2c1c(OC)ccc2OC	105	7	0.42857143	0.75	4	2.4850113	7.1105638	232	19	6	23	32.848476	1.4281946	10	4	0.16666667	6	24	1	4	0.16666667	17	0	7.5865521	6.3618073	4.0466595	2.6177905	0	178.187	13	0	0	10	0	0	0	0	3	0	0	14	9.4222851	7.0080719	6.2743869	3.4663265	0	0.64772749	4.8073549
mol2542	Clc1cc2c(cc1Cl)C(O)OC2=O	179.5	6	0.33333334	0.5	4	2.3612239	7.1222939	220	20	6	17	30.731981	1.8077636	4	1	0.055555556	6	18	1	1	0.055555556	11	0	7.7635479	4.2320509	4.2294188	2.1933756	0	219.02299	13	0	0	8	2	0	0	0	3	0	0	14	9.5854216	4.878315	6.0922241	2.9663265	0	0.64772749	4.8073549
mol1044	O=C1C(=CC(CC)C(=O)O)C2CCC1(C)C2(C)C	118	7	0.42857143	0.75	4	2.7364006	8.0669947	554	33	0	40	51.411381	1.2852845	22	8	0.19512194	0	41	3	9	0.21951219	38	0	11.617082	10.353372	6.7470455	6.1151905	1	250.338	18	0	0	15	0	0	0	0	3	0	0	19	13.715178	10.715178	8.2530546	6.5210037	0	0.52150291	5.2479277
mol2807	Clc1ccc(cc1)C=C1N=C(OC1=O)c1ccccc1	192.5	12	0.5	1	6	3.2958593	8.3204279	875	27	12	30	47.987438	1.5995812	10	2	0.0625	12	32	3	3	0.09375	17	0	11.171106	8.7735023	6.4359336	4.809401	0	283.71399	20	0	0	16	1	0	0	1	2	0	0	22	13.949383	10.53517	9.7203465	6.932653	0	0.49991596	5.4594316
mol4162	S=C1SC(=Cc2cccc(c2)C=C2SC(=S)NC2=O)C(=O)N1	316	12	0.5	1	6	3.3714092	8.6046953	1145	29	6	30	57.903748	1.930125	8	2	0.0625	6	32	6	4	0.125	20	0	14.179578	7.4641018	8.5585508	3.4760678	0	364.49399	22	0	0	14	0	0	0	2	2	0	4	24	15.68987	8.8614426	10.50804	4.932653	0	0.46637034	5.5849624
mol3602	FC(F)(F)C(C(=O)NC=1C(=O)N(N(C)C=1C)c1ccccc1)C(F)(F)F	238	11	0.45454547	0.83333331	6	3.3031578	9.1302986	1601	44	6	39	77.156952	1.9783833	13	8	0.2	6	40	3	8	0.2	31	0	13.442812	8.9641018	7.1368847	3.7767091	1	381.276	26	0	0	15	0	6	0	3	2	0	0	27	19.861443	9.9996357	11.853078	4.9711971	0	0.40176207	5.7548876
mol2306	O=C(O)CC(c1ccccc1)C(C)(C)C(=O)O	170.5	7	0.42857143	0.75	4	2.6766326	7.9213619	490	25	6	33	46.359291	1.404827	16	9	0.27272728	6	33	2	9	0.27272728	25	0	9.8821325	8.1712084	5.3552976	4.4998355	0	236.267	17	0	0	13	0	0	0	0	4	0	0	17	13.052042	9.052042	7.8530779	5.5436769	0	0.52255934	5.0874629
mol290	O=C([nH0]1c2ccccc2c(C)c1C)C	73.5	6	0.5	1	3	2.3684244	7.3542361	266	23	9	27	37.256695	1.3798777	13	4	0.14285715	10	28	1	4	0.14285715	17	0	8.6648626	7.809401	4.7022948	3.8273504	0	187.24199	14	0	0	12	0	0	0	1	1	0	0	15	10.292529	8.7151785	6.6258979	5.0485473	0	0.61744827	4.9068904
mol1890	O=[N+]([O-])c1cccc(NC(=O)c2ccccc2)c1	155	10	0.5	1	5	3.1333439	8.0255594	653	24	12	28	46.526054	1.6616447	10	4	0.13793103	12	29	2	4	0.13793103	15	0	9.3681107	7.1961522	5.27493	3.9820509	0	242.23399	18	0	0	13	0	0	0	2	3	0	0	19	12.957819	8.6733618	8.6647034	5.7828231	0	0.52150291	5.2479277
mol3428	O=C1C=C(NNc2[nH0]c[nH0]c3[nH0]([nH0]cc32)C)C(=O)c2ccccc12	226	12	0.5	1	6	3.345443	8.8665686	1363	41	15	36	61.587975	1.710777	12	4	0.1025641	16	39	3	4	0.1025641	20	0	12.646803	9.0414515	7.1942544	3.9433756	1	320.31198	24	0	0	16	0	0	0	6	2	0	0	27	16.681435	10.568549	11.647867	5.5412416	0	0.44886449	5.7548876
mol320	Sc1cc(c(O)c(c1)C(C)(C)C)C(C)(C)C	75.5	6	0.33333334	0.5	4	2.5098557	7.7498035	392	25	6	38	48.01078	1.2634416	22	10	0.2631579	6	38	0	10	0.2631579	32	0	11.943555	10.1547	6.0491276	5.1547008	1	238.395	16	0	0	14	0	0	0	0	1	0	1	16	12.723615	10.723615	7.0317106	5.8770099	0	0.54356444	5
mol85	O=C1Cc2cc(OC)ccc21	51.5	7	0.42857143	0.75	4	2.4408393	6.5839596	152	13	6	19	26.181297	1.3779631	8	2	0.1	6	20	1	2	0.1	13	0	6.2556543	5.4391575	3.5116372	2.6951406	0	148.161	11	0	0	9	0	0	0	0	2	0	0	12	7.8449349	6.1378284	5.3088617	3.6161563	0	0.71860999	4.5849624
mol1857	O=C(Nc1ccc(OC)cc1)c1ccccc1	153	11	0.45454547	0.83333331	6	3.1770048	7.8377218	578	22	12	30	43.798031	1.4599345	13	5	0.16129032	12	31	1	5	0.16129032	18	0	9.5126486	8.1961527	5.2985473	3.9820509	0	227.263	17	0	0	14	0	0	0	1	2	0	0	18	12.087576	9.6733618	8.2920246	5.7828231	0	0.54234898	5.1699252
mol1706	S=C(Nc1ccccc1)N(C)CC(=O)C1(C)CCC(C)C1(C)C	147	12	0.5	1	6	3.3583739	8.7405949	1249	39	6	51	71.977135	1.4113163	28	11	0.21153846	6	52	2	11	0.21153846	44	0	15.665628	13.085422	8.6956091	6.3920641	0	332.51199	23	0	0	19	0	0	0	2	1	0	1	24	17.250711	13.966255	10.681376	7.3912473	0	0.43892586	5.5849624
mol151	O=C(OC)CCC(C)C1CCC2C3C=CC4CCCCC4(C)C3CCC21C	59.5	14	0.5	1	7	3.4632087	9.2047396	1796	53	0	67	75.454445	1.1261858	40	9	0.12857144	0	70	2	9	0.12857144	68	0	18.006367	17.189871	11.650449	10.833953	1	372.59299	27	0	0	25	0	0	0	0	2	0	0	30	19.233841	17.526733	12.897849	11.205144	0	0.41024774	5.9068904
mol608	O=C(Oc1ccc(cc1)C=CC(=O)c1ccccc1)c1cc(OC)c(OC)c(OC)c1	94.5	18	0.5	1	9	3.9505725	9.5702753	3260	48	18	53	73.866112	1.3937001	22	12	0.21818182	18	55	3	13	0.23636363	34	0	17.455044	15.005553	9.4510489	6.7974348	1	418.44498	31	0	0	25	0	0	0	0	6	0	0	33	22.216969	17.38854	15.049575	9.7323132	0	0.36097246	6.044394
mol1150	Cl.Oc1ccc(cc1)CCNCc1ccc2OCOc2c1	122	13	1	0	0	3.4973211	8.2796516	995	25	12	39	62.31715	1.5978756	18	6	0.15000001	12	40	0	6	0.15000001	28	0	12.358334	9.3698788	6.6828198	4.7665076	0	307.77698	21	0	0	16	1	0	0	1	3	0	0	22	13.786246	10.664926	9.8096628	6.4158163	0	0.46827638	5.4594316
mol3125	Clc1cc(Cl)c(N2N=C(SC2=N)C(=O)c2sccc2)c(Cl)c1	209	11	0.45454547	0.83333331	6	3.2056701	8.6282129	1037	34	11	28	59.480671	2.1243098	6	3	0.1	11	30	3	4	0.13333334	16	0	14.540597	6.8867512	8.6800508	3.1100423	0	390.702	22	0	0	13	3	0	0	3	1	0	2	24	15.853006	8.154336	10.469234	4.3745747	0	0.46637034	5.5849624
mol3935	o1c2ccc1c1oc(cc1)C=Cc1oc(cc1)c1oc(cc1)C=C2	270.5	9	0.11111111	0.125	8	3.0563927	8.9134207	1248	34	20	36	48.659187	1.3516442	12	0	0	20	40	2	0	0	18	0	12.561196	10.928204	7.597095	5.9641018	0	316.31198	24	0	0	20	0	0	0	0	4	0	0	28	15.93251	13.104083	11.831633	8.5656462	0	0.46012789	5.8073549
mol2451	Clc1cccc(Cl)c1NN=C(c1sc2ccccc2[nH0]1)C(=O)N	176	11	0.45454547	0.83333331	6	3.2789683	8.7594156	1221	35	15	33	64.642365	1.9588596	10	5	0.14285715	16	35	2	6	0.17142858	17	0	13.914009	8.0414515	8.0672321	4.0713673	0	365.24399	23	0	0	15	2	0	0	4	1	0	1	25	16.396976	9.5685492	11.058551	5.7996597	0	0.45137304	5.643856
mol2460	O=C(NCCC=1N=CNC=1)C1=NC=NC1	176	9	0.44444445	0.80000001	5	3.061816	7.4589028	430	14	0	25	42.738159	1.7095263	10	5	0.1923077	0	26	5	5	0.1923077	21	0	8.0504742	5.3533711	4.6078954	1.7457819	1	204.213	15	0	0	9	0	0	0	5	1	0	0	16	10.510225	5.9746914	7.3601732	2.0580783	0	0.59002918	5
mol894	O=C(OC1C2OCC(O2)C(OC(=O)C)C1OC(=O)C)C	110	8	0.5	1	4	2.8369439	8.3982067	749	29	0	36	55.097752	1.530493	16	9	0.24324325	0	37	3	9	0.24324325	34	0	11.359844	8.0938578	6.1692152	3.2415817	1	288.25198	20	0	0	12	0	0	0	0	8	0	0	21	14.861443	8.3259087	9.3799181	3.4736323	0	0.48464775	5.3923173
mol3053	Brc1ccc([N+](=O)[O-])c2c(cccc12)C=NNc1ccc([N+](=O)[O-])cc1	205.2	13	0.46153846	0.85714287	7	3.5752003	9.0822916	1831	42	16	37	69.20916	1.8705178	11	5	0.12820514	17	39	3	6	0.15384616	19	0	14.712098	9.2735023	8.1560392	5.2647429	0	415.203	26	0	1	17	0	0	0	4	4	0	0	28	18.681435	11.112519	12.469234	7.5075679	0	0.41210872	5.8073549
mol2246	O=C1Cc2c1c(C)c1c(CC1=O)c2C(=O)OC	168	7	0.42857143	0.75	4	2.6250033	7.9187961	458	29	6	27	39.056965	1.4465543	10	4	0.13793103	6	29	3	4	0.13793103	20	0	9.5472069	7.9142137	5.3889585	4.1642137	0	230.21899	17	0	0	13	0	0	0	0	4	0	0	19	12.317472	8.6103659	8.0577497	5.2103434	0	0.56150466	5.2479277
mol1851	O=C(Nc1ccc(OCCCCCCCC)cc1)c1ccc(OC)cc1	152.8	20	0.5	1	10	4.0087738	9.0305052	2271	33	12	55	74.230949	1.3496537	29	14	0.25	12	56	1	14	0.25	43	0	15.793295	14.068549	9.4091368	7.5998411	0	355.478	26	0	0	22	0	0	0	1	3	0	0	27	18.614674	15.493353	12.723877	9.306426	0	0.40176207	5.7548876
mol852	O=C(OC1CC2C3CCC4CCCCC4(C)C3CCC2(C)C1)C	108	11	0.45454547	0.83333331	6	3.1470094	8.7619419	1084	44	0	57	65.262329	1.1449531	34	5	0.083333336	0	60	1	5	0.083333336	59	0	15.274316	14.457819	10.095041	9.4510899	1	318.50101	23	0	0	21	0	0	0	0	2	0	0	26	16.242277	14.53517	10.922287	9.5284405	0	0.46357921	5.7004399
mol1667	Clc1[nH0]c(c[nH0]c1C(C)(C)C)C(=O)Nc1c(C)cccc1C	145.5	11	0.45454547	0.83333331	6	3.2927732	8.6122637	1099	35	12	42	65.797012	1.5665956	20	9	0.20930232	12	43	1	9	0.20930232	30	0	14.24597	11.309402	7.4827824	5.282692	0	317.82001	22	0	0	17	1	0	0	3	1	0	0	23	16.491199	12.369879	10.197396	6.5014539	0	0.4530769	5.523562
mol540	ClC1(Cl)CC(C)=C(C)CC(Cl)(Cl)C1=O	90.5	5	0.2	0.25	4	2.1872056	7.3777933	256	26	0	24	40.290493	1.6787705	10	2	0.083333336	0	24	2	2	0.083333336	22	0	10.858035	5.9142137	5.6361246	3.1642137	0	275.98999	14	0	0	9	4	0	0	0	1	0	0	14	11.146264	6.1462646	6.166338	3.5889876	0	0.59167278	4.8073549
mol2567	O1C(=CC(C=C1c1ccccc1)=Cc1ccc(N(C)C)cc1)c1ccccc1	180.5	13	0.46153846	0.85714287	7	3.5337284	9.3329554	2127	42	18	51	63.040337	1.2360849	23	6	0.11111111	18	54	3	7	0.12962963	33	0	16.170416	15.314955	9.4010677	7.8747854	0	365.47598	28	0	0	26	0	0	0	1	1	0	0	31	19.346724	18.062267	13.686673	11.382143	0	0.39893496	5.9541965
mol2854	[Cl-].[N+]c1ccccc1C=Cc1ccccc1	195	9	1	0	0	2.9578743	7.4788661	404	18	12	30	40.60078	1.3533593	14	3	0.1	12	30	1	4	0.13333334	17	0	9.6918535	7.850853	5.0022707	4.6487174	0	231.726	16	0	0	14	1	0	0	1	0	0	0	16	10.510225	9.5102253	7.3601732	6.7828231	0	0.54356444	5
mol2543	BrC(=CN(O)c1ccccc1)c1ccccc1	179.5	10	0.5	1	5	3.0831301	7.8566885	560	22	12	29	44.558929	1.5365149	12	4	0.13333334	12	30	1	5	0.16666667	17	0	10.709241	7.850853	6.0238285	4.3600426	1	290.16	17	0	1	14	0	0	0	1	1	0	0	18	12.087576	9.5102253	8.2708569	6.3745747	0	0.54234898	5.1699252
mol206	OC12CCCC2c2ccccc21	66	5	0.40000001	0.66666669	3	2.1950407	6.88656	170	17	6	24	28.965803	1.2069085	12	1	0.03846154	6	26	0	1	0.03846154	20	0	6.9552851	6.5080719	4.6401091	4.416502	0	160.216	12	0	0	11	0	0	0	0	1	0	0	14	8.181798	7.1817985	5.8223152	5.3223152	0	0.71067685	4.8073549
mol4022	O=C1N(C)c2ccccc2C(O)=C1C1=NNC(=O)C1=Cc1ccccc1	283	12	0.5	1	6	3.2784486	9.1335964	1553	46	12	41	65.107933	1.5879984	15	4	0.090909094	12	44	5	5	0.11363637	27	0	13.93164	11.273502	8.0388803	5.8153839	0	345.358	26	0	0	20	0	0	0	3	3	0	0	29	18.258783	13.26722	12.575387	8.2828226	0	0.42228913	5.8579812
mol598	OCC1(C)CCC(C)C1(C)C	94	5	0.40000001	0.66666669	3	1.9753089	6.6571431	133	19	0	31	33.922241	1.0942659	20	6	0.19354838	0	31	0	6	0.19354838	31	0	8.1458845	7.6986704	4.5476084	4.2313805	0	156.269	11	0	0	10	0	0	0	0	1	0	0	11	8.6986704	7.6986704	4.9384871	4.2313805	0	0.68403846	4.4594316
mol432	Clc1[nH0]c(c[nH0]c1)C(=O)Nc1cccc(C)c1	83.5	9	0.44444445	0.80000001	5	3.0390334	7.8595505	552	22	12	27	47.388245	1.7551202	10	4	0.14285715	12	28	1	4	0.14285715	15	0	9.9006701	6.9641018	5.3833995	3.1487174	0	247.685	17	0	0	12	1	0	0	3	1	0	0	18	12.250712	8.1293917	8.1478672	4.3601732	0	0.54234898	5.1699252
mol3184	O=C1CCC2C3CCC4CC(O)(CCC4(C)C3CCC12C)C(=O)C	211.5	11	0.45454547	0.83333331	6	3.1590049	8.8829193	1193	52	0	56	68.218323	1.2181844	32	5	0.084745765	0	59	2	5	0.084745765	57	0	15.437073	14.173362	9.9735556	9.3417006	1	332.48398	24	0	0	21	0	0	0	0	3	0	0	27	17.328062	14.328063	11.205796	9.551096	0	0.44886449	5.7548876
mol2670	Fc1ccc(NN=C2C(=O)N(N=C2C(F)(F)F)c2ccccc2)cc1	186	13	0.46153846	0.85714287	7	3.3978593	9.0017643	1524	38	12	35	66.305626	1.8944464	10	4	0.10810811	12	37	3	5	0.13513513	22	0	12.457899	8.6961527	7.010138	4.4820509	0	350.27499	25	0	0	16	0	4	0	4	1	0	0	27	18.026733	10.328063	11.859192	6.4048314	0	0.42433795	5.7548876
mol3661	S1c2[nH0][nH0]c([nH0]2NC1c1ccccc1O)c1ccc(O)cc1	241	12	0.5	1	6	3.291091	8.6088161	1066	34	17	34	61.350826	1.8044361	12	4	0.10810811	17	37	0	4	0.10810811	20	0	12.156965	8.1961527	7.5607944	4.1873927	0	312.353	22	0	0	15	0	0	0	4	2	0	1	25	15.104083	9.6983061	10.720346	5.9494896	0	0.47938794	5.643856
mol3071	O=C1Cc2c3CC(=O)c3c(C)c(C)c21	206.5	7	0.42857143	0.75	4	2.4227684	7.3422251	265	23	6	24	31.800268	1.3250113	10	2	0.07692308	6	26	2	2	0.07692308	18	0	8.23071	7.4142137	4.8224621	4.4142137	0	186.20999	14	0	0	12	0	0	0	0	2	0	0	16	10.033015	8.0330153	6.6090608	5.4543605	0	0.64206427	5
mol1717	Clc1ccc(cc1)c1oc(cc1)C=CC(=O)c1occc1	147.5	13	0.46153846	0.85714287	7	3.481447	8.4406452	1080	26	16	32	47.704498	1.4907656	11	4	0.11764706	16	34	2	5	0.14705883	16	0	11.709491	9.350853	6.7172217	5.0980763	1	298.72501	21	0	0	17	1	0	0	0	3	0	0	23	14.656489	11.242276	10.220346	7.3409014	0	0.48250595	5.523562
mol3713	O=C(Nc1ccc(N=Nc2ccc(N=Nc3ccc(N=Nc4ccc(NC(=O)C)cc4)cc3)cc2)cc1)C	246.5	27	0.48148149	0.9285714	14	4.5104632	10.122542	6861	51	24	62	98.515137	1.5889537	24	12	0.18461539	24	65	5	15	0.23076923	36	0	20.737383	16.237604	11.635358	8.2854691	0	504.55399	38	0	0	28	0	0	0	8	2	0	0	41	26.744066	19.087212	18.423857	11.686673	0	0.31455502	6.3575521
mol2679	O=[N+]([O-])c1ccc(C=Cc2ccccc2O)c([N+](=O)[O-])c1	186	11	0.45454547	0.83333331	6	3.2642508	8.4852886	982	31	12	31	53.448196	1.7241353	10	5	0.15625	12	32	3	6	0.1875	17	0	10.670786	7.6961522	5.8771849	4.4760675	0	286.24298	21	0	0	14	0	0	0	2	5	0	0	22	15.405413	9.2507124	9.9860706	6.432653	0	0.46827638	5.4594316
mol1757	Clc1ccc(cc1)C=C1SC(=S)N(CN2CCOCC2)C1=O	149	13	0.46153846	0.85714287	7	3.3979607	8.6022778	1137	31	6	37	69.54306	1.8795421	15	3	0.07692308	6	39	3	4	0.1025641	30	0	14.216592	8.9222851	8.546381	3.6487174	0	354.88199	22	0	0	15	1	0	0	2	2	0	2	24	15.526733	9.957819	10.63103	4.7828231	0	0.46637034	5.5849624
mol6	O=C(OC)C1=Cc2ccccc2C1C	31.5	7	0.42857143	0.75	4	2.5758195	7.3247094	284	21	6	26	34.172333	1.3143204	12	4	0.14814815	6	27	2	4	0.14814815	19	0	8.2805986	7.4641018	4.6258979	3.809401	0	188.226	14	0	0	12	0	0	0	0	2	0	0	15	10.129392	8.4222851	6.736382	5.0436769	0	0.61744827	4.9068904
mol3963	N1=C(N=C(c2ccccc2)C1=C=1C=CC=CC=1)c1ccccc1	275	10	0.40000001	0.66666669	6	3.1382401	8.7813492	1149	34	12	38	46.57922	1.2257689	15	2	0.048780486	12	41	6	3	0.073170729	23	0	12.554681	11.660254	7.6264782	6.7320509	0	295.36499	23	0	0	21	0	0	0	2	0	0	0	26	15.484917	14.070704	11.415816	9.7828226	0	0.46357921	5.7004399
mol3517	O=C1Oc2ccccc2c2[nH0]c(NC)c(cc12)C(=O)OCC	232.5	11	0.45454547	0.83333331	6	3.1007457	8.6475048	982	39	12	36	58.814331	1.6337314	14	6	0.15789473	12	38	2	6	0.15789473	24	0	12.174065	9.5938578	6.8683167	4.3618073	0	298.298	22	0	0	16	0	0	0	2	4	0	0	24	15.68987	10.861443	10.651397	5.8400998	0	0.46637034	5.5849624
mol2407	O=C(C=CNc1ccccc1)c1ccc2CCCCc2c1	174.5	13	0.46153846	0.85714287	7	3.4654047	8.4426212	1076	29	12	40	51.455879	1.286397	19	4	0.095238097	12	42	2	5	0.11904762	28	0	12.010179	11.10193	7.4706321	6.7278328	0	277.367	21	0	0	19	0	0	0	1	1	0	0	23	14.493353	12.786246	10.3265	8.8409014	0	0.48250595	5.523562
mol1259	[N+]=1=NC(C)=CC=1c1ccccc1	127.5	7	0.42857143	0.75	4	2.5456429	6.8434668	197	13	6	21	28.490061	1.3566695	9	2	0.090909094	6	22	3	2	0.090909094	13	0	6.8585286	5.9641018	3.8852475	3.2380338	0	157.196	12	0	0	10	0	0	0	2	0	0	0	13	8.3889055	6.9746914	5.8601732	4.5436769	0	0.68129086	4.7004399
mol868	O=C1C(=NO)C(=O)C2(C)CCC1C2(C)C	109	6	0.5	1	3	2.2672262	7.5770268	296	33	0	30	45.794724	1.5264908	15	4	0.12903225	0	31	3	5	0.16129032	28	0	9.2024879	7.4915638	5.1710072	4.3391519	0	209.245	15	0	0	11	0	0	0	1	3	0	0	16	11.430721	7.7236147	6.8592076	4.5891519	0	0.59002918	5
mol2559	O=[N+]([O-])c1cc([N+](=O)[O-])cc(c1)C(=O)NCc1ccc(C)cc1C	180	12	0.5	1	6	3.4272406	8.8708906	1440	36	12	39	67.162796	1.722123	15	8	0.2	12	40	3	8	0.2	25	0	13.106877	9.6712084	7.058826	5.073638	0	329.31198	24	0	0	16	0	0	0	3	5	0	0	25	17.853006	10.991199	11.273765	6.8120985	0	0.42571631	5.643856
mol2688	Sc1sc([nH0][nH0]1)C	186.5	4	0.5	1	2	1.7170408	5.2595143	41	4	5	11	21.298861	1.93626	4	2	0.18181819	5	11	0	2	0.18181819	6	0	5.460813	2	3.042779	0.5	1	132.211	7	0	0	3	0	0	0	2	0	0	2	7	5.276021	2.1547005	3.2876937	0.57735026	0	0.86312056	3.8073549
mol2825	O=[N+]([O-])c1oc(cc1)C=CC(=O)C	193.5	8	0.5	1	4	2.8503656	7.0506568	277	13	5	20	34.787079	1.7393539	7	4	0.2	5	20	3	5	0.25	12	0	6.8896079	4.809401	3.5224948	2.3213673	1	181.147	13	0	0	8	0	0	0	1	4	0	0	13	9.8449354	5.5604777	6.0922241	3.2103434	0	0.6193822	4.7004399
mol660	O=C1C(C(=O)c2ccccc2)C2CCC1(C)C2(C)C	98	8	0.5	1	4	2.8239665	8.2228136	627	36	6	39	48.205257	1.2360322	20	5	0.12195122	6	41	2	5	0.12195122	33	0	11.772162	10.955666	7.0300922	6.6218438	0	256.345	19	0	0	17	0	0	0	0	2	0	0	21	13.836499	11.836499	8.8936825	7.7389817	0	0.51875818	5.3923173
mol1948	P(c1ccccc1)(c1ccccc1)C(O)c1ccccc1	156.5	9	0.44444445	0.80000001	5	2.9734972	8.5296431	880	31	18	38	49.223755	1.295362	17	5	0.125	18	40	0	5	0.125	22	0	12.526459	10.737604	8.3951626	6.0207257	1	292.31799	21	0	0	19	0	0	0	0	1	1	0	23	14.493353	12.916003	10.360173	8.7828226	0	0.48250595	5.523562
mol2644	O=C1CCC2(C)C3CCC4(C)C(=O)CCC4(C)C3CCC2(C)C1	185	10	0.5	1	5	2.9353297	8.7882147	980	55	0	55	63.736118	1.1588385	32	4	0.068965517	0	58	2	4	0.068965517	56	0	15.335158	14.518661	9.7138557	9.3056068	0	316.48499	23	0	0	21	0	0	0	0	2	0	0	26	16.673363	14.673362	10.663068	9.5083675	0	0.46357921	5.7004399
mol3430	Clc1ccc(Cl)c(N2C(=O)C3ON=C(C(=O)c4c([nH0]([nH0]c4C(=O)OCC)c4ccc(C)cc4)C)C3C2=O)c1	226	16	0.5	1	8	3.7261746	10.230998	4457	70	17	58	105.60313	1.8207436	20	10	0.16129032	17	62	5	10	0.16129032	40	0	21.909389	15.403259	12.34258	7.7158666	0	555.37396	38	0	0	26	2	0	0	4	6	0	0	42	27.300236	17.317108	18.133137	9.9611273	0	0.32014427	6.3923173
mol3179	s1cc([nH0]c1C(=NNc1ccccc1[N+](=O)[O-])C#N)c1ccccc1	211	13	0.46153846	0.85714287	7	3.5314567	8.9808121	1647	36	17	36	64.967041	1.8046401	11	6	0.15789473	17	38	2	7	0.18421052	18	1	13.603599	9.2735023	8.0529776	4.7767091	0	349.37399	25	0	0	17	0	0	0	5	2	0	1	27	17.648054	11.242276	12.185872	6.9494896	0	0.42433795	5.7548876
mol2333	S1C(=N)N(N=C1C(=O)C)c1cccc(C)c1C	171	8	0.5	1	4	2.8344824	7.8906045	497	26	6	30	51.326565	1.7108855	13	5	0.16129032	6	31	3	6	0.19354838	22	0	10.759471	7.7320509	6.0437064	3.4940169	0	247.32199	17	0	0	12	0	0	0	3	1	0	1	18	12.576985	8.5854216	8.0029078	4.5485473	0	0.54234898	5.1699252
mol1033	[S+2]([O-])([O-])(c1ccccc1)c1c([nH0]([nH0]c1C(=O)c1ccccc1)c1ccccc1)c1ccc([N+](=O)[O-])cc1	117	13	0.46153846	0.85714287	7	3.4304557	10.198027	3814	65	29	56	93.530785	1.6701926	19	7	0.11666667	29	60	2	7	0.11666667	29	0	20.077282	15.469655	12.691863	8.8034182	0	509.54199	37	0	0	28	0	0	0	3	5	0	1	41	25.992989	18.631182	17.875048	12.749149	0	0.32703882	6.3575521
mol322	Clc1ccc(NN=C(C(=O)OCC)C(=O)C(F)(F)F)cc1	75.5	11	0.45454547	0.83333331	6	3.2317009	8.5000305	984	29	6	31	65.831482	2.1235962	10	8	0.25806451	6	31	3	9	0.29032257	22	0	11.456253	7.0165076	6.0106287	3.2784741	1	322.66998	21	0	0	12	1	3	0	2	3	0	0	21	16.043606	7.9222851	9.7522373	4.2954416	0	0.45371634	5.3923173
mol4200	Clc1ccc(NN=C2C(=O)NC(=O)NC2=O)cc1	353	11	0.45454547	0.83333331	6	3.1710756	8.0134706	660	25	6	25	50.470753	2.0188301	7	2	0.07692308	6	26	4	3	0.11538462	16	0	9.6152525	5.309401	5.1978998	2.3213673	0	266.64398	18	0	0	10	1	0	0	4	3	0	0	19	13.120955	6.2925286	8.5585508	3.2996597	0	0.52150291	5.2479277
mol2210	N(Nc1ccccc1)=C(Cc1ccccc1)c1ccc2ccccc2c1	166	12	0.5	1	6	3.3817418	9.129138	1733	37	22	46	55.60619	1.2088301	20	5	0.10204082	23	49	1	6	0.12244898	25	0	14.469275	13.522061	8.7910719	8.0938578	0	336.43799	26	0	0	24	0	0	0	2	0	0	0	29	17.606237	16.192024	12.882143	11.565646	0	0.42228913	5.8579812
mol267	O=C1Cc2c1ccc1ccccc21	72	7	0.42857143	0.75	4	2.4614966	7.1029301	224	19	10	21	25.219116	1.2009103	8	0	0	11	23	1	0	0	11	0	7.0794568	6.6712084	4.3992648	4.1951408	0	168.19499	13	0	0	12	0	0	0	0	1	0	0	15	8.8364992	7.8364987	6.3601732	5.7828231	0	0.67461002	4.9068904
mol1134	S1c2[nH0][nH0]c([nH0]2NC1C=CC)c1c[nH0]ccc1	121	10	0.5	1	5	2.9923787	7.8601065	521	23	11	28	46.888802	1.6746	11	3	0.1	11	30	1	4	0.13333334	18	0	10.055051	6.5414519	6.1806202	2.7380338	0	245.31	17	0	0	11	0	0	0	5	0	0	1	19	11.664926	7.5520415	8.381341	3.7651849	0	0.56150466	5.2479277
mol1511	O=[N+]([O-])c1ccc(COC(=O)c2ccccc2)c([N+](=O)[O-])c1	139	12	0.5	1	6	3.372936	8.6132164	1144	32	12	32	55.967976	1.7489992	10	6	0.18181819	12	33	3	6	0.18181819	18	0	11.169826	7.8259091	6.1267047	4.2522707	0	302.242	22	0	0	14	0	0	0	2	6	0	0	23	16.11252	9.2507124	10.486071	6.0244045	0	0.4530769	5.523562
mol4080	O=[N+]([O-])c1ccc2c([N+]([O-])=C(c3ccc(cc3)C3=[N+]([O-])c4cc([N+](=O)[O-])ccc4C3=O)C2=O)c1	294	17	0.47058824	0.8888889	9	3.8276577	9.8582535	3633	65	18	44	76.888214	1.7474594	10	4	0.083333336	18	48	6	4	0.083333336	24	0	16.828344	11.773502	9.6427689	6.7974348	0	458.34198	34	0	0	22	0	0	0	4	8	0	0	38	24.308672	13.999271	16.184448	9.5656462	0	0.34983629	6.2479277
mol264	O=[N+]([O-])c1ccccc1C(C#N)C(=O)C	71.5	6	0.5	1	3	2.5306921	7.5534048	348	22	6	23	40.067757	1.7420764	8	5	0.2173913	6	23	2	5	0.2173913	14	1	8.0059233	5.8867512	4.2098618	3.1933756	1	204.185	15	0	0	10	0	0	0	2	3	0	0	15	11.422285	6.8449349	7.0745859	4.3020949	0	0.56650949	4.9068904
mol128	O=C(Oc1ccccc1C=Cc1ccccc1)C	56	10	0.5	1	5	3.1486831	8.0286398	666	22	12	32	40.697033	1.2717823	14	5	0.15151516	12	33	2	6	0.18181819	19	0	10.16735	9.350853	5.7610898	5.1487174	1	238.286	18	0	0	16	0	0	0	0	2	0	0	19	12.794683	11.087576	8.7540197	7.3601732	0	0.52150291	5.2479277
mol2373	O=C1C=CC2CCC1(C)C2(C)C	173.5	4	0.25	0.33333334	3	1.8640336	6.9308162	157	24	0	28	32.552189	1.1625782	16	3	0.10344828	0	29	2	3	0.10344828	27	0	8.054513	7.6462646	4.7099428	4.5058188	1	164.248	12	0	0	11	0	0	0	0	1	0	0	13	8.9831276	7.9831276	5.4829988	4.9056487	0	0.68129086	4.7004399
mol2723	Oc1[nH0]c([nH0][nH0]1c1ccccc1)C=CC	188	9	0.44444445	0.80000001	5	2.8605981	7.4994068	375	19	11	26	41.349049	1.590348	11	4	0.14814815	11	27	1	5	0.18518518	15	0	8.3303061	6.5414519	4.6516833	3.1100423	0	201.22899	15	0	0	11	0	0	0	3	1	0	0	16	10.673362	7.6817985	7.3088617	4.4318519	0	0.59002918	5
mol789	Brc1cccc(NC(=O)c2[nH0]c(Cl)c([nH0]c2)C(C)(C)C)c1	104.5	11	0.45454547	0.83333331	6	3.3104913	8.4659386	996	31	12	36	64.155693	1.7821026	15	7	0.1891892	12	37	1	7	0.1891892	24	0	14.287281	9.3867512	7.5421128	4.3600426	0	368.66199	21	0	1	15	1	0	0	3	1	0	0	22	15.620955	10.499636	9.7698755	5.4965835	0	0.46827638	5.4594316
mol1802	S=C(NC1CCCCC1)C(=S)NC1CCCCC1	151	11	0.45454547	0.83333331	6	3.2255883	8.0140867	683	22	0	42	59.135262	1.4079825	24	5	0.11627907	0	43	2	5	0.11627907	41	0	12.675258	9.2257681	8.1850882	5.8829932	0	284.492	18	0	0	14	0	0	0	2	0	0	2	19	12.794683	9.3804693	8.7540197	5.9663267	0	0.52150291	5.2479277
mol1298	O=C(O)CCc1ccc(O)cc1	129.5	8	0.5	1	4	2.7882257	6.8100977	223	12	6	22	31.604002	1.4365456	10	5	0.22727273	6	22	1	5	0.22727273	15	0	6.5262899	5.2236147	3.6798117	3.0284741	0	166.17599	12	0	0	9	0	0	0	0	3	0	0	12	8.9746914	5.9746914	5.6815405	3.9494898	0	0.65002245	4.5849624
mol2916	O=[N+]([O-])c1ccc(cc1)C=Cc1ccc(N)cc1[N+](=O)[O-]	198	12	0.5	1	6	3.3929741	8.4586067	1040	30	12	32	55.888397	1.7465124	11	5	0.15151516	12	33	3	6	0.18181819	18	0	10.800923	7.6961522	5.9362702	4.4700847	0	285.259	21	0	0	14	0	0	0	3	4	0	0	22	15.405413	9.2507124	9.9692345	6.4158163	0	0.46827638	5.4594316
mol5	O=C(OC1Cc2ccccc21)C	31	7	0.42857143	0.75	4	2.6096692	6.8331542	203	13	6	22	29.668934	1.3485879	10	3	0.13043478	6	23	1	3	0.13043478	16	0	6.9103546	6.0938582	4.0217776	3.3778272	1	162.188	12	0	0	10	0	0	0	0	2	0	0	13	8.552042	6.8449349	5.7708569	4.3770099	0	0.68129086	4.7004399
mol2831	O=[N+]([O-])c1cc([N+](=O)[O-])c([O-])c([N+](=O)[O-])c1.Oc1cc2c(cc1OC)CC[N+](C)C2CC(C)C	194	9	0.55555558	1.25	4	2.785207	8.910099	983	54	12	60	103.43401	1.7239002	26	11	0.18032786	12	61	3	11	0.18032786	46	0	19.140263	13.585422	10.371424	6.4228268	0	478.45798	34	0	0	21	0	0	0	4	9	0	0	35	25.739758	14.72325	15.865188	7.8120985	0	0.32963872	6.129283
mol2711	[Cl-].[N+]C1Cc2ccccc21	188	5	1	0	0	2.0374763	6.0111661	82	9	6	20	29.21928	1.4609641	10	1	0.050000001	6	20	0	1	0.050000001	14	0	6.4348583	4.5938582	3.2860754	2.8778272	0	155.62799	10	0	0	8	1	0	0	1	0	0	0	10	6.2675848	5.2675848	4.3770099	3.7996597	0	0.72192812	4.321928
mol4131	Fc1ccc(cc1)C=C(C#N)C1=NC(=O)C=2C=CC=CC=2=N1	305.5	12	0.5	1	6	3.2934546	8.6194363	1084	34	6	31	50.809006	1.6390002	9	3	0.090909094	6	33	7	4	0.12121212	19	1	11.324006	9.1961527	6.4872079	4.9760675	0	290.27701	22	0	0	17	0	1	0	3	1	0	0	24	15.526733	11.112519	10.669035	7.1742344	0	0.46637034	5.5849624
mol238	O=C1OC(C)(C)c2ccccc21	69.5	5	0.40000001	0.66666669	3	2.144737	6.9010563	170	18	6	22	29.668934	1.3485879	10	2	0.086956523	6	23	1	2	0.086956523	16	0	7.1258979	6.309401	3.9397228	3.3273504	0	162.188	12	0	0	10	0	0	0	0	2	0	0	13	8.7675848	7.0604777	5.6109905	4.2718382	0	0.68129086	4.7004399
mol3454	[Cl+3]([O-])([O-])([O-])[O-].[s+]1c(cc(cc1c1ccccc1)C(=O)Nc1ccccc1)c1ccccc1	227.5	12	0.91666669	11	1	3.390569	9.2714367	1874	40	24	50	85.48542	1.7097083	18	5	0.096153848	24	52	1	5	0.096153848	27	0	18.214834	13.314955	11.41726	7.6367512	0	467.92899	32	0	0	24	1	0	0	1	5	0	1	34	22.97648	16.062267	15.292827	11.082483	0	0.35236704	6.0874629
mol3190	O=C1N(CCc2ccccc2)C(C)=CC=2OC(N)=C(C(=O)OC)C(c3ccc(OC)cc3)C1=2	212	15	0.46666667	0.875	8	3.5657442	9.8278532	3032	59	12	59	89.043434	1.5092107	26	11	0.17741935	12	62	5	11	0.17741935	45	0	18.830872	15.765066	10.622338	7.5289798	0	446.50299	33	0	0	26	0	0	0	2	5	0	0	36	23.534805	17.836134	15.939091	10.084918	0	0.3512581	6.1699252
mol1065	Brc1cccc(c1)C(=O)c1cc(OC)c(OC)cc1[N+](=O)[O-]	118.5	10	0.5	1	5	3.0912499	8.6573248	1008	36	12	34	59.741188	1.7570938	12	7	0.2	12	35	2	7	0.2	21	0	13.416517	8.9641018	6.9756722	3.9760678	0	366.16699	22	0	1	15	0	0	0	1	5	0	0	23	16.275656	10.284093	10.472764	5.5993195	0	0.4530769	5.523562
mol1902	O=C(C=Nc1ccccc1)c1ccc(cc1)C(=O)C=Nc1ccccc1	155	17	0.47058824	0.8888889	9	3.8393612	9.0520449	2085	35	18	42	60.369835	1.4373771	16	6	0.13636364	18	44	4	8	0.18181819	22	0	13.948528	12.237604	8.0919447	6.7200847	0	340.38199	26	0	0	22	0	0	0	2	2	0	0	28	18.192024	14.77781	12.720346	9.7491493	0	0.41210872	5.8073549
mol2116	O=[N+]([O-])c1c(C)c2CC(=O)c2c(C)c1C	163.5	7	0.42857143	0.75	4	2.4850101	7.5535073	324	26	6	26	41.349049	1.590348	11	4	0.14814815	6	27	2	4	0.14814815	19	0	8.8790655	7.2071066	4.7499862	3.9571068	0	205.213	15	0	0	11	0	0	0	1	3	0	0	16	11.325909	7.7485585	6.9472647	4.8818808	0	0.59002918	5
mol55	O=CNN(C)c1ccccc1	46.799999	7	0.42857143	0.75	4	2.5454869	6.5837879	164	12	6	21	33.019386	1.5723517	10	4	0.19047619	6	21	1	4	0.19047619	14	0	6.3195634	4.9641018	3.3294883	1.9106836	1	150.181	11	0	0	8	0	0	0	2	1	0	0	11	8.1044483	5.8199911	5.342535	2.8164966	0	0.68403846	4.4594316
mol281	Fc1ccc(O)c([N+](=O)[O-])c1	73	5	0.40000001	0.66666669	3	2.2397416	6.6242061	148	14	6	15	30.338696	2.0225797	4	2	0.13333334	6	15	1	2	0.13333334	8	0	5.3209391	3.2320509	2.739378	1.7380339	0	157.09999	11	0	0	6	0	1	0	1	3	0	0	11	8.4307213	3.8533711	5.1090608	2.4663265	0	0.68403846	4.4594316
mol2923	Clc1ccc(cc1)C1Sc2[nH0][nH0]c([nH0]2N1)c1cccc([N+](=O)[O-])c1	198.5	13	0.46153846	0.85714287	7	3.431464	8.8577232	1387	37	17	34	67.541458	1.9865134	10	3	0.081081077	17	37	1	3	0.081081077	19	0	13.660142	8.1961527	8.2632999	4.1814094	0	359.797	24	0	0	15	1	0	0	5	2	0	1	27	16.681435	9.6983061	11.614194	5.932653	0	0.44886449	5.7548876
mol1954	S1c2[nH0][nH0]c([nH0]2N=C1C(=O)c1ccccc1)C(F)(F)F	157	10	0.5	1	5	3.1302242	8.3388538	808	30	11	25	53.678127	2.1471252	5	3	0.11111111	11	27	2	3	0.11111111	14	0	10.442492	5.8867512	6.1745334	2.6606836	0	298.24799	20	0	0	11	0	3	0	4	1	0	1	22	14.328063	6.9222851	9.4653454	3.7718384	0	0.49991596	5.4594316
mol35	C1=CC2c3ccccc3C1C12CC1	43	5	0.40000001	0.66666669	3	2.1980956	7.1308017	203	21	6	25	24.971138	0.99884552	12	0	0	6	28	1	0	0	21	0	7.5330157	7.5330157	5.1891575	5.1891575	0	168.239	13	0	0	13	0	0	0	0	0	0	0	16	8.4662552	8.4662552	6.4174504	6.4174504	0	0.70010787	5
mol2879	S1c2[nH0][nH0]c([nH0]2NC1c1ccccc1OC)c1ccccc1	196	11	0.45454547	0.83333331	6	3.2394912	8.6192293	1050	34	17	36	60.814331	1.6892869	14	4	0.1025641	17	39	0	4	0.1025641	22	0	12.748137	9.2735023	7.8152699	4.2767091	0	310.38098	22	0	0	16	0	0	0	4	1	0	1	25	14.940947	10.828063	10.864505	6.1329932	0	0.47938794	5.643856
mol2646	s1cccc1C(=O)C=1SC(=N)N(N=1)c1cccc(c1)C(F)(F)F	185	11	0.45454547	0.83333331	6	3.3095534	8.7488508	1212	34	11	31	64.767342	2.0892692	8	4	0.12121212	11	33	3	5	0.15151516	19	0	12.92751	7.5414519	7.9628243	3.5267091	0	355.36398	23	0	0	14	0	3	0	3	1	0	2	25	16.61252	8.9138489	10.859192	4.9965835	0	0.45137304	5.643856
mol2079	O=C(OC1CCC2(C)C(CCC3C4CCC(O)(C=Cc5ccccc5)C4(C)CCC32)C1)C	162	17	0.47058824	0.8888889	9	3.7293208	9.6830769	2962	63	6	72	85.721138	1.1905714	40	8	0.10526316	6	76	2	9	0.11842106	68	0	20.055874	18.792164	12.890015	12.022457	1	436.63599	32	0	0	29	0	0	0	0	3	0	0	36	22.562267	19.85516	15.250586	13.356739	0	0.36708876	6.1699252
mol1600	Nc1ccc(cc1)c1ccc2[nH0][nH0]([nH0]c2c1)c1ccccc1	142.5	13	0.46153846	0.85714287	7	3.3894904	8.5914907	1116	33	21	36	49.75568	1.3821023	14	3	0.07692308	22	39	0	3	0.07692308	17	0	11.847195	9.9282036	7.0795803	5.7200847	0	286.33798	22	0	0	18	0	0	0	4	0	0	0	25	14.940947	11.949383	10.792827	8.2491493	0	0.47938794	5.643856
mol2054	[S+2]([O-])([O-])(c1ccccc1)c1c(o[nH0]c1C(=O)c1cccc2ccccc21)c1ccc([N+](=O)[O-])cc1	161	14	0.5	1	7	3.5537887	10.008198	3478	63	27	51	85.572487	1.6778919	16	6	0.10909091	28	55	2	6	0.10909091	25	0	18.806267	14.237604	11.931347	8.3034182	0	484.48798	35	0	0	26	0	0	0	2	6	0	1	39	24.578775	17.087212	16.875048	11.915816	0	0.34185782	6.2854023
mol3207	O=[N+]([O-])c1ccc(cc1)C(=O)C1=NOC2C(=O)N(C(=O)C12)c1ccc(O)cc1	212.5	15	0.46666667	0.875	8	3.5787592	9.3085337	2077	49	12	39	68.611916	1.75928	11	5	0.11904762	12	42	5	5	0.11904762	25	0	14.011847	9.7735023	8.0795307	5.342093	0	381.29999	28	0	0	18	0	0	0	3	7	0	0	31	19.999271	11.430357	13.379918	7.2659864	0	0.39893496	5.9541965
mol3397	[S+2]([O-])([O-])([O-])OC.[nH0+]1(C)c(ccc2ccccc12)C=Cc1ccc(N(C)C)cc1	223.5	13	0.84615386	5.5	2	3.4310851	8.6517067	1210	37	16	52	84.145096	1.618175	24	8	0.1509434	17	53	1	9	0.16981132	35	0	17.180368	13.428204	9.8907938	5.4700847	0	400.49899	28	0	0	21	0	0	0	2	4	0	1	29	20.733841	15.372033	13.208528	7.9158163	0	0.38060221	5.8579812
mol7	O=C(C)c1cccc(c1)C(=O)C	32	6	0.5	1	3	2.4735358	6.8644905	197	15	6	22	29.668934	1.3485879	10	4	0.18181819	6	22	2	4	0.18181819	14	0	7.1258979	6.309401	3.7296154	3.3213673	0	162.188	12	0	0	10	0	0	0	0	2	0	0	12	9.1378279	7.1378284	5.6090608	4.4543605	0	0.65002245	4.5849624
mol743	OC1(C#Cc2ccccc2)CCC2C3CCC4CCCCC4(C)C3CCC21C	102.5	14	0.5	1	7	3.4735315	9.3116283	1953	57	6	64	69.50074	1.0859491	36	5	0.073529415	6	68	0	6	0.088235296	61	1	17.714434	17.26722	11.768884	11.545278	0	376.58398	28	0	0	27	0	0	0	0	1	0	0	32	19.407566	18.407566	13.462892	12.962892	0	0.40790597	6
mol1597	O=C1OC(OC(=O)C1=Cc1oc(cc1)c1ccccc1)(C)C	142.5	12	0.5	1	6	3.3585639	8.5998983	1118	32	11	36	51.717823	1.4366062	14	4	0.10526316	11	38	3	5	0.13157895	24	0	12.160044	10.118802	6.7817106	5.1487174	0	298.29401	22	0	0	17	0	0	0	0	5	0	0	24	15.742276	11.620955	10.44429	6.9494896	0	0.46637034	5.5849624
mol4085	O=C1N(C)c2ccccc2C(O)=C1C1=NNC(=O)C1=C1c2ccccc2c2ccccc21	295	12	0.5	1	6	3.3312049	9.7555866	2525	64	18	49	73.912704	1.5084226	17	3	0.055555556	18	54	5	4	0.074074075	31	0	17.08634	14.428204	10.205546	7.9820509	0	419.44	32	0	0	26	0	0	0	3	3	0	0	37	21.982399	16.990835	15.575387	11.282823	0	0.37432221	6.2094536
mol4038	O=[N+]([O-])c1ccc2Cc3c(cccc3[N+](=O)[O-])c2c1	286	9	0.44444445	0.80000001	5	2.9456413	8.2107897	657	32	12	27	46.276245	1.713935	8	2	0.068965517	12	29	2	2	0.068965517	15	0	9.6986284	7.1712084	5.6166677	4.4391575	0	256.21698	19	0	0	13	0	0	0	2	4	0	0	21	13.568549	8.4138489	9.075387	6.0993195	0	0.51875818	5.3923173
mol4161	Fc1ccccc1C=CC(=O)c1ccccc1	314.5	10	0.5	1	5	3.1113698	7.8485055	574	22	12	28	37.94883	1.3553154	11	3	0.10344828	12	29	2	4	0.13793103	15	0	9.1370659	8.350853	5.2918239	4.8987174	1	226.25	17	0	0	15	0	1	0	0	1	0	0	18	12.087576	10.087576	8.2708569	7.1161566	0	0.54234898	5.1699252
mol1215	BrC(N(O)c1ccccc1)C(Br)c1ccccc1	125	10	0.5	1	5	3.057492	8.0395031	625	26	12	31	50.171402	1.6184323	13	5	0.15625	12	32	0	5	0.15625	20	0	12.750552	7.9282031	7.3929682	4.4433756	1	371.07199	18	0	2	14	0	0	0	1	1	0	0	19	12.957819	9.3804693	8.6983776	6.2996597	0	0.52150291	5.2479277
mol910	FC(F)(F)C(F)(F)C(F)(F)C(F)(F)C(F)(F)C(F)(F)C(F)(F)C(F)(F)C(=O)Nc1ccc(C)c(C)c1	111	15	0.46666667	0.875	8	3.6365354	10.066088	3721	83	6	46	81.890831	1.7802355	10	12	0.26086956	6	46	1	12	0.26086956	39	0	17.065695	9.7320509	8.6548557	4.7380338	0	567.23895	36	0	0	17	0	17	0	1	1	0	0	36	29.137829	10.430721	15.553549	5.6597023	0	0.30954343	6.1699252
mol3217	O=C1C(=C)C2CC(OC(=O)C)C3C45COC(OC(=O)C)C(C)(CCC4)C5CC(OC)C13C2OC(=O)C	213.7	12	0.5	1	6	3.2664232	10.120529	3158	83	0	72	101.20601	1.4056391	36	12	0.15789473	0	76	5	13	0.17105263	71	0	21.665434	17.991199	12.827579	9.5232744	1	504.57599	36	0	0	27	0	0	0	0	9	0	0	40	26.206377	18.670843	16.928284	10.145789	0	0.33426812	6.321928
mol251	O=C1C(=C)C2CC(OC(=O)C)C3C45CCCC(C)(COC4OC)C5CC(OC(=O)C)C13C2OC(=O)C	70.699997	9	0.44444445	0.80000001	5	3.030705	10.149651	2998	83	0	72	101.20601	1.4056391	36	12	0.15789473	0	76	5	13	0.17105263	71	0	21.665434	17.991199	12.827579	9.5232744	1	504.57599	36	0	0	27	0	0	0	0	9	0	0	40	26.206377	18.670843	16.928284	10.145789	0	0.33426812	6.321928
mol1032	O=[N+]([O-])c1ccc(C=Cc2ccccc2)c(N)c1.O=[N+]([O-])c1cc([N+](=O)[O-])c(O)c([N+](=O)[O-])c1	117	11	0.63636363	1.75	4	3.0646031	8.8606071	1089	49	18	49	89.939896	1.8355081	15	8	0.16	18	50	5	9	0.18000001	27	0	17.007608	10.928204	9.0814047	6.2141018	0	469.366	34	0	0	20	0	0	0	5	9	0	0	35	25.413485	13.104083	16.005816	8.8989792	0	0.32963872	6.129283
mol1405	O=C(OC1C=CC=CCC1OC(=O)Nc1ccccc1)Nc1ccccc1	134.5	15	0.46666667	0.875	8	3.6399305	9.2120867	2062	38	12	47	72.388451	1.5401797	20	8	0.1632653	12	49	4	8	0.1632653	33	0	14.577704	11.944711	8.592432	6.3045306	0	364.401	27	0	0	21	0	0	0	2	4	0	0	29	18.89913	14.070704	13.20351	8.7828226	0	0.40063059	5.8579812
mol561	O=C(C=Cc1ccc(OCC2OC2)cc1)c1ccccc1	91.5	14	0.5	1	7	3.592818	8.4277382	1147	26	12	37	48.936237	1.322601	16	6	0.15384616	12	39	2	7	0.17948718	25	0	11.567162	10.342417	6.930532	5.7092309	1	280.323	21	0	0	18	0	0	0	0	3	0	0	23	14.493353	12.07914	10.309663	7.9158163	0	0.48250595	5.523562
mol4042	s1c2sc(c(NC(=O)c3ccccc3)c2c(NC(=O)c2ccccc2)c1C(=O)OCC)C(=O)OCC	287	14	0.5	1	7	3.5532868	10.104801	3831	58	20	58	99.934196	1.7230034	22	14	0.22950819	21	61	4	14	0.22950819	36	0	21.086697	15.187716	12.737165	7.4855809	0	522.60199	36	0	0	26	0	0	0	2	6	0	2	39	25.656126	17.413485	17.439091	10.047207	0	0.3281796	6.2854023
mol155	ClC1(Cc2ccccc21)c1ccccc1	60	8	0.5	1	4	2.7025421	7.514926	346	22	12	26	30.854715	1.1867199	11	1	0.035714287	12	28	0	1	0.035714287	16	0	9.0371523	7.9032593	5.5120873	4.9451408	1	214.69499	15	0	0	14	1	0	0	0	0	0	0	17	10.303119	9.3031187	7.3054786	6.8054786	0	0.61261392	5.0874629
mol1812	O=[N+]([O-])c1cc([N+](=O)[O-])c(O)c([N+](=O)[O-])c1[O-].O(C)c1cc2CC[N+](C)C(CC(C)C)c2cc1OCc1ccccc1	151.5	12	0.66666669	2	4	3.2563047	9.5392027	1990	68	18	74	123.67433	1.6712748	32	14	0.18421052	18	76	3	14	0.18421052	55	0	23.56502	17.601931	13.05111	8.6097136	0	584.58197	42	0	0	28	0	0	0	4	10	0	0	44	31.137098	19.413485	19.848351	10.887013	0	0.28591514	6.4594316
mol174	C(#Cc1ccccc1)c1ccccc1	62.5	9	0.44444445	0.80000001	5	2.948199	7.2638764	343	15	12	24	23.51685	0.97986877	10	2	0.079999998	12	25	0	3	0.12	12	1	7.7735028	7.7735028	4.5713673	4.5713673	0	178.23399	14	0	0	14	0	0	0	0	0	0	0	15	9.6399822	9.6399822	6.9494896	6.9494896	0	0.61744827	4.9068904
mol4132	[Cl+3]([O-])([O-])([O-])[O-].[P+]([O-])(c1ccccc1)(c1ccccc1)c1cc([nH0+](C)c(c1)c1ccccc1)c1ccccc1	305.5	11	0.90909094	10	1	3.287035	9.8847256	2806	59	30	63	101.65587	1.6135852	25	6	0.090909094	30	66	0	6	0.090909094	36	0	22.165695	17.201706	14.603686	9.2974348	0	545.95898	38	0	0	30	1	0	0	1	5	1	0	41	27.175152	20.597801	18.175688	13.565646	0	0.31455502	6.3575521
mol3512	Clc1ccc2OC=C(C=C3SC(=S)N(CC)C3=O)C(=O)c2c1	232	11	0.45454547	0.83333331	6	3.2365386	8.6206903	1054	37	6	32	61.422474	1.9194523	10	3	0.088235296	6	34	5	4	0.11764706	23	0	13.849199	8.5938578	8.076746	4.0611663	0	351.83398	22	0	0	15	1	0	0	1	3	0	2	24	15.853006	9.8614426	10.507239	5.3981781	0	0.46637034	5.5849624
mol585	O=C(O)C1Cc2ccc(OC)cc21	93	7	0.42857143	0.75	4	2.6071055	7.0877805	244	17	6	23	32.848476	1.4281946	10	4	0.16666667	6	24	1	4	0.16666667	17	0	7.2802181	6.0165076	4.1172891	3.0771859	0	178.187	13	0	0	10	0	0	0	0	3	0	0	14	9.4222851	6.7151785	6.2195454	3.9494898	0	0.64772749	4.8073549
mol3750	O=C1CC2C(=C)C(=O)C3(C1C14C(=O)OC3CC4C(C)(C)CCC1=O)C2O	250.10001	8	0.5	1	4	2.7231827	9.1938953	1211	69	0	48	68.022369	1.4171326	22	3	0.057692308	0	52	5	4	0.07692308	47	0	14.91074	12.422285	9.2962151	7.781693	1	358.38998	26	0	0	20	0	0	0	0	6	0	0	30	18.809036	13.10193	12.106803	8.4035549	0	0.43230852	5.9068904
mol2271	O=C(N)C1Nc2ccccc2C1(C)C	169	6	0.33333334	0.5	4	2.4006972	7.3474679	266	23	6	28	41.249222	1.4731865	14	4	0.13793103	6	29	1	4	0.13793103	22	0	8.3723497	6.8867512	4.6861749	3.6547005	0	190.246	14	0	0	11	0	0	0	2	1	0	0	15	10.344935	7.6378284	6.5317106	4.5605135	0	0.61744827	4.9068904
mol517	OC1(C)Cc2c1c(C)c(C)c(C)c2C	89.5	6	0.33333334	0.5	4	2.3509555	7.3554702	262	24	6	32	36.835632	1.1511135	18	6	0.18181819	6	33	0	6	0.18181819	27	0	9.6543207	9.2071066	5.1807137	4.9571066	0	190.286	14	0	0	13	0	0	0	0	1	0	0	15	10.671208	9.6712084	6.3598781	5.8598781	0	0.61744827	4.9068904
mol4023	O=[N+]([O-])c1ccc(cc1)C1=NN(c2ccccc2)C(=O)C1=CC1C(=O)N(N=C1c1ccc([N+](=O)[O-])cc1)c1ccccc1	283.5	16	0.5	1	8	3.7758284	10.612342	6242	74	24	63	105.53044	1.6750863	20	7	0.10294118	24	68	7	8	0.11764706	37	0	22.179777	17.047005	12.99086	9.6634607	0	572.53699	43	0	0	31	0	0	0	6	6	0	0	48	30.086847	20.363232	20.812571	13.715476	0	0.29449749	6.5849624
mol2931	O=C(OC)CC(CC(=O)OC)(c1cc(C)c(O)c(C)c1)c1cc(C)c(O)c(C)c1	199	10	0.5	1	5	3.0693028	9.503684	1944	52	12	57	78.317093	1.3739841	28	16	0.27586207	12	58	2	16	0.27586207	44	0	17.751036	15.223615	9.3038216	7.2236147	1	400.47098	29	0	0	23	0	0	0	0	6	0	0	30	21.930357	16.516144	13.549786	9.0096741	0	0.37091795	5.9068904
mol1495	[O-][N+](=Nc1ccccc1)c1ccc(N=Nc2ccc([N+]([O-])=Nc3ccccc3)cc2)cc1	138.5	21	0.47619048	0.90909094	11	4.1483769	9.6404009	3866	45	24	50	79.585281	1.5917057	18	6	0.11320755	24	53	3	9	0.16981132	26	0	16.892082	13.392304	9.7708912	7.4641018	0	422.448	32	0	0	24	0	0	0	6	2	0	0	35	22.175152	16.192024	15.669836	10.898979	0	0.3597711	6.129283
mol220	O=[N+]([O-])c1ccccc1C(C#N)=C(OC)C	67.5	7	0.42857143	0.75	4	2.6524751	7.7409215	419	24	6	26	44.183517	1.699366	10	6	0.23076923	6	26	2	7	0.26923078	17	1	8.9285736	6.809401	4.5020847	3.0773504	0	218.21199	16	0	0	11	0	0	0	2	3	0	0	16	12.129392	7.8449349	7.6125908	4.3020949	0	0.54356444	5
mol44	O=[N+]([O-])c1ccccc1O	44.5	5	0.40000001	0.66666669	3	2.1508632	6.3392239	114	12	6	15	26.729055	1.7819371	5	2	0.13333334	6	15	1	2	0.13333334	8	0	5.0203247	3.309401	2.6397123	1.8273503	0	139.11	10	0	0	6	0	0	0	1	3	0	0	10	7.5604777	3.9831276	4.7152143	2.6498299	0	0.72192812	4.321928
mol1759	O=C(O)C1Cc2cc3OCOc3cc21	149.5	7	0.42857143	0.75	4	2.6303205	7.3039179	287	19	6	22	32.888214	1.4949188	8	2	0.083333336	6	24	1	2	0.083333336	17	0	7.318223	5.6462646	4.4071822	2.9938524	0	192.17	14	0	0	10	0	0	0	0	4	0	0	16	9.7067423	6.2925286	6.7540202	3.7828231	0	0.64206427	5
mol3636	S1CN(C[nH0]2c1[nH0][nH0]c2c1cccc([N+](=O)[O-])c1)c1cccc([N+](=O)[O-])c1	239.5	13	0.46153846	0.85714287	7	3.5023208	9.2150612	1884	44	17	39	75.601364	1.9384965	12	4	0.095238097	17	42	2	4	0.095238097	23	0	14.574036	9.0330153	8.8153601	3.8927345	0	384.37601	27	0	0	16	0	0	0	6	4	0	1	30	18.965891	10.53517	13.024878	5.5993195	0	0.41024774	5.9068904
mol429	[S+2]([O-])([O-])(N(C)C)c1cccc(c1)C(=O)c1ccccc1	83	10	0.5	1	5	3.1129844	8.3530807	812	32	12	35	57.563301	1.6446657	15	6	0.16666667	12	36	1	6	0.16666667	23	0	12.092855	9.1961527	7.4906969	4.2320509	0	289.35501	20	0	0	15	0	0	0	1	3	0	1	21	14.750712	10.673362	9.4255571	6.1161566	0	0.48464775	5.3923173
mol98	FC(F)(F)C(C(=O)N(C(C)C)C(C)C)C(F)(F)F	53	6	0.5	1	3	2.54038	8.1071625	547	28	0	33	59.132591	1.7918967	15	10	0.3125	0	32	1	10	0.3125	31	0	10.3553	7.2320509	5.2534485	3.1754265	0	279.224	18	0	0	10	0	6	0	1	1	0	0	17	14.886751	7.309401	7.7974348	3.2200847	0	0.48445687	5.0874629
mol1908	O=[N+]([O-])c1cc([N+](=O)[O-])c(O)c([N+](=O)[O-])c1.[nH0]1ccccc1c1ccccc1	155.5	7	0.42857143	0.75	4	2.5765328	8.3624344	606	39	18	40	72.719223	1.8179805	12	5	0.12195122	18	41	3	5	0.12195122	20	0	14.03641	9.350853	7.5757375	5.1040592	0	384.30399	28	0	0	17	0	0	0	4	7	0	0	29	20.681435	11.242276	13.307438	7.357738	0	0.38060221	5.8579812
mol4045	S1c2ccccc2N2C1=C(C#N)c1cc([nH0]c(C)c1C2=O)C	287	9	0.44444445	0.80000001	5	2.877084	8.6730413	891	43	12	33	54.169502	1.6415001	11	3	0.083333336	12	36	2	3	0.083333336	21	1	12.861385	9.8867512	7.6752105	4.9047008	0	305.36099	22	0	0	17	0	0	0	3	1	0	1	25	15.430357	11.438793	10.613392	6.6959419	0	0.47938794	5.643856
mol2268	O=C(Oc1ccc(cc1)C(=O)C=Cc1ccc2OCOc2c1)c1ccc(OC)cc1	169	19	0.47368422	0.89999998	10	4.0045915	9.4614868	3093	44	18	48	67.470673	1.4056391	18	8	0.15686275	18	51	3	9	0.17647059	30	0	16.162149	13.71266	9.2059193	6.7914519	1	402.40198	30	0	0	24	0	0	0	0	6	0	0	33	20.924074	16.095648	14.618525	9.715476	0	0.37824166	6.044394
mol556	CC(C)=C1C2C=CC1c1ccccc12	91.5	6	0.33333334	0.5	4	2.4051967	7.340178	263	21	6	28	28	1	14	2	0.06666667	6	30	2	3	0.1	22	0	8.6188021	8.6188021	5.2320509	5.2320509	0	182.26599	14	0	0	14	0	0	0	0	0	0	0	16	9.7067423	9.7067423	6.7876935	6.7876935	0	0.64206427	5
mol1843	O=C1C(=Cc2ccc(N(C)C)cc2)C(=O)C2(C)CCC1C2(C)C	152.5	11	0.45454547	0.83333331	6	3.2553174	8.7389183	1162	46	6	48	63.543232	1.3238174	25	7	0.14	6	50	3	8	0.16	41	0	14.642025	13.378315	8.2641516	6.7378693	1	311.42499	23	0	0	20	0	0	0	1	2	0	0	25	16.991199	14.413849	10.681376	8.0386419	0	0.45137304	5.643856
mol1687	S=C1NC(c2ccccc2)C(=C(N1C)C)C(=O)OCC	146.5	9	0.44444445	0.80000001	5	2.8972197	8.3910408	753	33	6	38	61.759235	1.6252431	18	7	0.17948718	6	39	3	7	0.17948718	30	0	12.659663	9.6712084	6.9375386	4.1951408	0	290.38699	20	0	0	15	0	0	0	2	2	0	1	21	14.698306	10.706742	9.5577497	5.4342871	0	0.48464775	5.3923173
mol4098	Clc1ccc(Nc2[nH0]c(N)[nH0][nH0]c2c2ccccc2)cc1	297	11	0.45454547	0.83333331	6	3.1812451	8.4974298	942	30	18	33	53.232456	1.6131047	12	4	0.11428571	18	35	0	4	0.11428571	17	0	11.749037	8.1961527	6.6820998	4.2320509	0	297.74899	21	0	0	15	1	0	0	5	0	0	0	23	14.656489	9.828063	10.220346	6.1161566	0	0.48250595	5.523562
mol701	O=C1C(CC(=O)N)C2CCC1(C)C2(C)C	100.5	6	0.5	1	3	2.4629424	7.5438204	319	27	0	34	47.243565	1.3895166	19	6	0.17142858	0	35	2	6	0.17142858	33	0	9.6698675	8.276021	5.6312103	4.9342871	0	209.289	15	0	0	12	0	0	0	1	2	0	0	16	11.430721	8.4307213	6.8043661	5.0723152	0	0.59002918	5
mol2146	s1cccc1C(=O)C1=NOC2C(=O)N(C(=O)C12)c1cccc([N+](=O)[O-])c1	164	12	0.5	1	6	3.3610539	9.1166	1604	44	11	35	66.730919	1.9065976	9	4	0.10526316	11	38	5	4	0.10526316	22	0	13.712028	8.6961527	8.3093786	4.4760675	0	371.32898	26	0	0	16	0	0	0	3	6	0	1	29	18.421921	10.1459	12.486071	6.0412416	0	0.42228913	5.8579812
mol3365	Cl.Sc1[nH0]ccc([nH0]1)C	221.5	4	1	0	0	1.892153	5.6637831	61	7	6	16	30.738874	1.9211797	7	2	0.13333334	6	15	0	2	0.13333334	9	0	6.6155133	3.1547005	2.7218482	1.1220084	1	162.644	9	0	0	5	1	0	0	2	0	0	1	8	5.9831276	3.5689142	3.7876937	1.4855986	0	0.71696228	4
mol3194	s1c(N=Nc2ccc(F)cc2)c([nH0]c1C(=NNc1cccc(c1)C(F)(F)F)C#N)C	212	17	0.47058824	0.8888889	9	3.8713145	9.4923353	2899	43	17	42	79.237381	1.8866044	12	8	0.18181819	17	44	2	10	0.22727273	24	1	16.091473	10.618802	9.1386557	5.1427345	0	432.405	30	0	0	19	0	4	0	6	0	0	1	32	21.725405	12.482763	14.25737	7.2069268	0	0.37005648	6
mol4084	Clc1cc(c(Cl)cc1C(=O)O)C(=O)O	295	7	0.42857143	0.75	4	2.5928702	7.3271637	291	21	6	18	33.058651	1.8365917	4	4	0.22222222	6	18	2	4	0.22222222	10	0	8.1334114	4.1547008	4.1440558	2.1547005	0	235.02199	14	0	0	8	2	0	0	0	4	0	0	14	10.878315	4.878315	6.430428	2.9663265	0	0.59167278	4.8073549
mol1435	[S+]([O-])(OC(C)C(O)(c1ccccc1)c1ccccc1)C(C)(C)C	136	9	0.44444445	0.80000001	5	3.0494092	8.7971878	1112	38	12	47	65.561066	1.3949163	24	11	0.22916667	12	48	0	11	0.22916667	36	0	14.839308	12.350853	8.7590742	6.6873927	0	332.46399	23	0	0	19	0	0	0	0	3	0	1	24	17.087576	13.803119	10.758891	8.5763693	0	0.43892586	5.5849624
mol2582	O=[N+]([O-])c1ccc(cc1)C=CC1OC(=O)c2ccccc2C1	181	13	0.46153846	0.85714287	7	3.4793708	8.579011	1193	33	12	35	53.93232	1.5409235	13	3	0.081081077	12	37	3	4	0.10810811	22	0	11.638166	9.5579596	6.8485665	5.6158609	0	295.29401	22	0	0	17	0	0	0	1	4	0	0	24	15.526733	11.242276	10.63103	7.7491498	0	0.46637034	5.5849624
mol1147	[nH0]1c2ccccc2[nH0]c(c2ccc3ccccc3c2)c1c1ccccc1	121.5	11	0.45454547	0.83333331	6	3.2496188	9.1376305	1565	44	26	42	50.438232	1.2009103	16	2	0.043478262	28	46	0	2	0.043478262	18	0	14.132031	13.237604	8.6978455	7.8034182	0	332.40601	26	0	0	24	0	0	0	2	0	0	0	30	17.346724	15.93251	12.882143	11.249149	0	0.43230852	5.9068904
mol2556	O=C(N1CC(C=C1c1ccccc1)c1ccccc1)c1ccccc1	180	11	0.45454547	0.83333331	6	3.2313697	9.0263529	1447	38	18	44	55.462444	1.2605101	19	4	0.08510638	18	47	2	4	0.08510638	27	0	13.877523	13.022061	8.518548	7.5509825	0	325.41098	25	0	0	23	0	0	0	1	1	0	0	28	17.062267	15.484917	12.3265	10.674234	0	0.43513325	5.8073549
mol3490	O=C(O)C(O)(c1ccccc1)c1ccccc1	230	8	0.5	1	4	2.6970255	7.9155951	474	28	12	29	39.804043	1.3725532	12	5	0.16666667	12	30	1	5	0.16666667	17	0	9.0761786	7.7735028	5.2227049	4.5713673	0	228.24699	17	0	0	14	0	0	0	0	3	0	0	18	12.303119	9.3031187	8.1537189	6.4990187	0	0.54234898	5.1699252
mol1447	O=C(OC1CCC2(C)C(=CCC3C4CCC(=CC)C4(C)CCC32)C1)C	137	13	0.46153846	0.85714287	7	3.3333342	8.9832516	1412	50	0	59	68.06028	1.1535641	34	6	0.096774191	0	62	3	7	0.11290322	59	0	16.437452	15.620955	10.406371	9.7624207	1	342.52298	25	0	0	23	0	0	0	0	2	0	0	28	17.819626	16.11252	11.881013	10.487165	0	0.43513325	5.8073549
mol3645	Brc1cccc(NN=C2C(=O)NN=C2C=2C(=O)N(C)c3ccccc3C=2O)c1	240	13	0.46153846	0.85714287	7	3.4593163	9.3331623	1997	49	12	42	76.099213	1.811886	14	5	0.11111111	12	45	5	6	0.13333334	28	0	16.188114	10.618802	9.0514078	5.1487174	0	440.25699	28	0	1	19	0	0	0	5	3	0	0	31	19.836134	12.430357	13.469234	7.2828231	0	0.39893496	5.9541965
mol1390	Fc1ccc(cc1)C=C(C#N)c1[nH0]c2ccccc2[nH0]1C	134	11	0.45454547	0.83333331	6	3.2137449	8.4865379	942	32	15	33	49.203701	1.4910213	12	4	0.11428571	16	35	1	5	0.14285715	17	1	11.415758	9.6961527	6.4802976	4.7260675	0	277.302	21	0	0	17	0	1	0	3	0	0	0	23	14.819627	11.53517	10.185872	6.8409014	0	0.48250595	5.523562
mol1228	O=C1CCC2C3CCC4CC(OC(=O)C)(CCC4(C)C3CCC12C)CC	126	12	0.5	1	6	3.2981906	9.1108255	1527	54	0	62	74.246056	1.197517	36	7	0.10769231	0	65	2	7	0.10769231	63	0	17.105213	15.880469	10.968857	10.152361	1	360.53799	26	0	0	23	0	0	0	0	3	0	0	29	18.742277	16.03517	12.239583	10.323081	0	0.42228913	5.8579812
mol2392	Brc1ccc(cc1)c1o[nH0]c(c1[S+2]([O-])([O-])c1ccccc1)C(=O)c1ccc2ccccc2c1	174	14	0.5	1	7	3.5187118	9.8329334	2994	58	27	49	80.909348	1.6512113	16	5	0.094339624	28	53	1	5	0.094339624	24	0	19.506517	14.237604	12.318589	8.2974348	0	518.38696	33	0	1	26	0	0	0	1	4	0	1	37	23.001425	17.087212	15.947527	11.898979	0	0.35823497	6.2094536
mol729	O=C(Nc1ccc(cc1)CCCCCCC)c1ccc(cc1)CC	102	18	0.5	1	9	3.8448634	8.8059816	1738	31	12	53	64.590843	1.218695	29	12	0.22222222	12	54	1	12	0.22222222	41	0	14.976798	14.068549	9.2181787	8.5140543	0	323.47998	24	0	0	22	0	0	0	1	1	0	0	25	17.20046	15.493353	11.723877	10.330029	0	0.42571631	5.643856
mol1179	[S+2]([O-])([O-])(Oc1ccc2CC3(CCC(CC3)c3ccc(cc3)C(C)(C)C)Cc2c1)C(F)(F)F	123	17	0.47058824	0.8888889	9	3.9040563	9.6585388	3344	55	12	61	95.287346	1.5620877	29	8	0.125	12	64	0	8	0.125	52	0	19.444826	15.861443	12.419336	9.5358934	1	466.564	32	0	0	25	0	3	0	0	3	0	1	35	23.363596	17.15649	14.780336	11.268535	0	0.3597711	6.129283
mol2904	OC1(C#C)CCC2C3CCC4CC5(OCCO5)CCC4(C)C3CCC21C	198	12	0.5	1	6	3.2685428	9.1085644	1489	57	0	60	72.642883	1.2107148	34	4	0.0625	0	64	0	5	0.078125	63	1	16.428637	15.164926	10.839581	9.6303759	0	358.522	26	0	0	23	0	0	0	0	3	0	0	30	18.208897	15.794683	12.359468	10.152361	0	0.43230852	5.9068904
mol3302	O=C1N(c2ccccc2)c2ccccc2C(O)=C1C(=Nc1c(O)ccc2ccccc21)C	218.5	13	0.46153846	0.85714287	7	3.4559004	9.742981	2713	60	22	52	74.84745	1.4393741	20	6	0.10714286	23	56	3	7	0.125	30	0	17.357357	15.160254	10.24544	8.4760675	0	420.46799	32	0	0	27	0	0	0	2	3	0	0	36	22.241911	17.957455	15.558551	12.010003	0	0.36708876	6.1699252
mol2395	s1cccc1C(=O)C(=NNc1cccc(c1)C(F)(F)F)C#N	174	11	0.45454547	0.83333331	6	3.351512	8.61308	1152	30	11	30	60.393974	2.0131326	8	6	0.19354838	11	31	2	7	0.22580644	17	1	11.702765	7.5414519	6.7880793	3.7767091	0	323.298	22	0	0	14	0	3	0	3	1	0	1	23	16.164927	9.0436058	10.414034	5.4048314	0	0.4530769	5.523562
mol1164	Brc1[nH0][nH0]c([nH0]c1c1[nH0]c([nH0][nH0]c1Br)N(C)C)N(C)C	122.5	9	0.44444445	0.80000001	5	2.9989483	8.3734941	780	32	12	32	57.761169	1.8050365	12	7	0.21212122	12	33	0	7	0.21212122	21	0	14.50563	7	7.1388836	0.75	0	404.07001	20	0	2	10	0	0	0	8	0	0	0	21	14.861443	7.4641018	9.3967543	1	0	0.48464775	5.3923173
mol1965	O=C(O)C(=Cc1ccccc1)Cc1ccccc1	157.5	10	0.5	1	5	3.0781927	8.0429192	647	22	12	32	40.697033	1.2717823	14	5	0.15151516	12	33	2	6	0.18181819	19	0	9.9134216	9.0579596	5.783555	5.3558245	0	238.286	18	0	0	16	0	0	0	0	2	0	0	19	12.794683	10.794683	8.7540197	7.5993195	0	0.52150291	5.2479277
mol484	O=C(c1ccccc1)C(=O)c1ccc2ccccc2c1	87	11	0.45454547	0.83333331	6	3.1865485	8.3366203	830	31	16	32	39.921799	1.2475562	12	3	0.088235296	17	34	2	3	0.088235296	15	0	10.744699	9.9282036	6.384316	5.9760675	1	260.29199	20	0	0	18	0	0	0	0	2	0	0	22	13.949383	11.949383	9.7540197	8.5993195	0	0.49991596	5.4594316
mol4111	ClCN1N=C(OC1=S)c1oc2ccccc2c1	300	9	0.44444445	0.80000001	5	2.9515975	7.8620563	516	24	9	24	48.333866	2.0139112	7	2	0.07692308	10	26	2	2	0.07692308	14	0	10.16342	6.0938582	5.8487945	2.6547005	1	266.70801	17	0	0	11	1	0	0	2	2	0	1	19	11.828063	7.1293921	8.2751884	3.7996597	0	0.56150466	5.2479277
mol3188	Sc1[nH0][nH0]c([nH0]1N=Cc1ccc(F)cc1)C(F)(F)F	211.5	10	0.5	1	5	3.1541259	8.1847162	744	26	11	25	51.367348	2.0546939	6	4	0.15384616	11	26	1	5	0.1923077	14	0	10.029104	5.3867512	5.3394179	2.3600423	1	290.24399	19	0	0	10	0	4	0	4	0	0	1	20	14.043606	6.3449349	8.876029	3.3299165	0	0.5023343	5.321928
mol2751	O=C1NC(C)=C(C(=O)OCC)C(N1)C	189.5	8	0.5	1	4	2.6468761	7.323895	297	20	0	28	46.018757	1.643527	14	6	0.21428572	0	28	3	6	0.21428572	25	0	8.509202	6.2844572	4.5128551	2.5731323	0	198.222	14	0	0	9	0	0	0	2	3	0	0	14	10.715178	6.5938582	6.5577493	2.8618073	0	0.59167278	4.8073549
mol8	O=C(OC)[nH0]1[nH0]c(C)cc1	32.5	6	0.5	1	3	2.3319473	6.3110805	120	10	5	18	31.548876	1.7527152	8	4	0.22222222	5	18	1	4	0.22222222	12	0	5.8656244	4.1547008	2.8439176	1.1220084	0	140.142	10	0	0	6	0	0	0	2	2	0	0	10	7.5604777	4.5689139	4.736382	1.4855986	0	0.72192812	4.321928
mol3793	s1c2ccccc2[nH0]c1C(=NNc1cccc2ccccc12)C#N	254.5	12	0.5	1	6	3.4050772	8.8660669	1411	37	19	36	54.387127	1.5107535	12	4	0.1025641	21	39	1	5	0.12820514	16	1	13.417238	10.350853	8.2414961	5.6487174	0	328.39899	24	0	0	19	0	0	0	4	0	0	1	27	16.35516	12.526733	11.847668	8.1910715	0	0.44886449	5.7548876
mol2361	O=[N+]([O-])c1ccc(cc1)C(=O)OCCc1ccc(cc1)CCOC(=O)c1ccc([N+](=O)[O-])cc1	172.5	23	0.47826087	0.91666669	12	4.30618	9.8089695	4849	49	18	54	88.286263	1.6349308	20	12	0.21428572	18	56	4	12	0.21428572	34	0	17.917044	13.75663	10.242565	7.6712084	0	464.42999	34	0	0	24	0	0	0	2	8	0	0	36	24.501425	15.93251	16.329407	10.382143	0	0.33644459	6.1699252
mol2829	O=C1Oc2ccccc2C(NC2CCCCC2)=C1	194	9	0.44444445	0.80000001	5	2.9420142	8.049715	596	26	6	35	49.434677	1.4124194	17	2	0.054054055	6	37	2	2	0.054054055	29	0	10.316133	8.9996357	6.6222448	5.4711971	0	243.306	18	0	0	15	0	0	0	1	2	0	0	20	12.372033	9.957819	8.8264999	6.6161566	0	0.53921634	5.321928
mol158	OCC(CCC(O)(C)C(O)C(C)C)C(C)C	60	8	0.5	1	4	2.9115047	7.7022142	468	22	0	44	52.748451	1.1988285	28	15	0.3488372	0	43	0	15	0.3488372	43	0	11.272362	9.9307213	6.2328262	5.434793	0	232.364	16	0	0	13	0	0	0	0	3	0	0	15	12.930721	9.9307213	7.2192497	5.434793	0	0.521222	4.9068904
mol4007	[Cl+3]([O-])([O-])([O-])[O-].[o+]1ccc(cc1c1ccc(OC)cc1)c1ccc(OC)cc1	280.5	14	0.9285714	13	1	3.42628	8.6367292	1171	33	18	44	70.366013	1.5992277	17	6	0.13333334	18	45	0	6	0.13333334	27	0	15.342484	11.350853	8.858305	5.342093	0	392.79099	27	0	0	19	1	0	0	0	7	0	0	28	19.863596	13.242276	12.796356	7.6573977	0	0.39086518	5.8073549
mol1993	O[nH0]1c2ccccc2c(C#N)c1C	159	6	0.5	1	3	2.3080299	7.1322675	218	21	9	21	33.019386	1.5723517	8	3	0.13636364	10	22	0	3	0.13636364	11	1	7.151042	5.809401	3.9481707	3.0773504	0	172.187	13	0	0	10	0	0	0	2	1	0	0	14	9.4222851	6.8449349	6.2532187	4.3020949	0	0.64772749	4.8073549
mol2861	O=C1C(=C2OC(C2=O)C2C(=O)C3(C)CCC2C3(C)C)C2CCC1(C)C2(C)C	195.5	10	0.5	1	5	3.2350624	9.2204704	1692	59	0	57	73.226089	1.2846682	30	7	0.1147541	0	61	4	8	0.13114753	57	0	17.270821	15.637828	10.435844	9.383646	0	370.48898	27	0	0	23	0	0	0	0	4	0	0	31	19.731686	16.02458	12.393517	9.8449707	0	0.41972107	5.9541965
mol3438	ON=C1CC(Cc2cc[nH0]cc12)c1ccccc1	226.5	9	0.44444445	0.80000001	5	2.9085798	8.0553865	581	28	12	32	46.093674	1.4404273	14	2	0.05882353	12	34	1	3	0.088235296	21	0	9.9520063	8.6103659	6.0736504	5.1336455	0	238.28999	18	0	0	15	0	0	0	2	1	0	0	20	12.372033	9.957819	8.881341	6.7659864	0	0.53921634	5.321928
mol3131	O=C1Oc2ccccc2c2[nH0]c(NCC)c(cc12)C(=O)OC	209.5	10	0.5	1	5	3.0375495	8.6579475	968	39	12	36	58.814331	1.6337314	14	6	0.15789473	12	38	2	6	0.15789473	24	0	12.174065	9.5938578	6.8414435	4.3618073	0	298.298	22	0	0	16	0	0	0	2	4	0	0	24	15.68987	10.861443	10.651397	5.8400998	0	0.46637034	5.5849624
mol2921	S=C1SC(N=Nc2ccccc2C(=O)O)C(=O)N1c1ccccc1	198.5	12	0.5	1	6	3.4155869	8.8674898	1412	37	12	35	65.96138	1.8846109	11	5	0.13513513	12	37	4	6	0.16216215	21	0	13.828343	8.7735023	8.1930418	4.2767091	0	357.414	24	0	0	16	0	0	0	3	3	0	2	26	17.104084	10.405413	11.575387	6.1329932	0	0.43739632	5.7004399
mol3552	s1c2ccccc2[nH0]c1C(C#N)=C1CCCC1	235	8	0.5	1	4	2.8620777	7.8820662	504	23	9	29	42.558929	1.4675493	12	2	0.064516127	10	31	1	3	0.096774191	19	1	10.257	8.1378279	6.6800222	4.7844572	0	240.33	17	0	0	14	0	0	0	2	0	0	1	19	11.664926	9.2507124	8.381341	6.0412416	0	0.56150466	5.2479277
mol2190	O=C1C(=CNc2ccccc2)C2CCC1(C)C2(C)C	166	9	0.44444445	0.80000001	5	3.0061815	8.1848125	693	33	6	40	51.151588	1.2787898	21	5	0.11904762	6	42	2	6	0.14285715	34	0	11.863914	10.955666	7.0313101	6.2885108	0	255.36099	19	0	0	17	0	0	0	1	1	0	0	21	13.673362	11.966255	8.9661617	7.4805636	0	0.51875818	5.3923173
mol2786	O=[N+]([O-])c1ccc(C=Cc2ccc(O)c(OC)c2)c([N+](=O)[O-])c1	191	12	0.5	1	6	3.4148059	8.7411585	1292	35	12	35	60.392223	1.725492	12	7	0.19444445	12	36	3	8	0.22222222	21	0	12.001684	8.6188021	6.4002409	4.3867512	0	316.26898	23	0	0	15	0	0	0	2	6	0	0	24	16.982763	10.120955	10.917923	6.2491498	0	0.43892586	5.5849624
mol3372	O=C1CC2CC3(OCCO3)CCC2(C)C2CC(=O)C3(C)C(CCC3C(C)CCC(=O)O)C12	222	15	0.46666667	0.875	8	3.562995	9.7081604	2716	66	0	70	91.907356	1.3129623	38	8	0.10810811	0	74	3	8	0.10810811	71	0	19.730732	17.242277	12.663114	10.841536	0	446.58398	32	0	0	26	0	0	0	0	6	0	0	36	22.88854	17.474327	15.105462	11.088954	0	0.36708876	6.1699252
mol3541	O=C1Nc2ccc(cc2CC1)CCC(=O)O	234	10	0.5	1	5	3.0522709	7.6614861	471	21	6	29	45.001293	1.5517688	13	4	0.13333334	6	30	2	4	0.13333334	22	0	8.8241882	7.0604777	5.2841024	4.1522474	0	219.23999	16	0	0	12	0	0	0	1	3	0	0	17	11.543606	7.8364987	7.6478672	5.0993195	0	0.56510133	5.0874629
mol3050	O=COC1CCC2(C)C(CCC3C4CCC(O)(C#Cc5ccccc5)C4(C)CCC32)C1	205	17	0.47058824	0.8888889	9	3.6782694	9.5938435	2686	62	6	67	80.949852	1.2082068	36	7	0.098591551	6	71	1	8	0.11267605	63	1	18.978523	17.714813	12.292487	11.361773	0	420.59299	31	0	0	28	0	0	0	0	3	0	0	35	21.692024	18.984917	14.894744	12.779388	0	0.37643659	6.129283
mol1668	Brc1ccc(cc1)C(=O)c1[nH0]oc(c2ccc(Cl)cc2)c1[S+2]([O-])([O-])c1ccccc1	145.5	13	0.46153846	0.85714287	7	3.3878481	9.562767	2291	51	23	43	79.116173	1.839911	13	5	0.10869565	23	46	1	5	0.10869565	22	0	18.40836	12.005553	11.39152	6.8034182	0	502.772	30	0	1	22	1	0	0	1	4	0	1	33	21.302753	14.38854	14.375048	9.7491493	0	0.37824166	6.044394
mol3740	O=C(NC1C(NC(=O)C)C2(C)CCC1C2(C)C)C	250	7	0.42857143	0.75	4	2.6614404	8.0865479	536	31	0	42	59.135262	1.4079825	24	9	0.20930232	0	43	2	9	0.20930232	41	0	11.962761	10.146264	6.7414174	5.2558188	0	252.358	18	0	0	14	0	0	0	2	2	0	0	19	13.715178	10.300965	8.1982126	5.4105191	0	0.52150291	5.2479277
mol1562	O=[N+]([O-])c1ccccc1COC(=O)NC(Cc1ccccc1)C(=O)O	141	13	0.46153846	0.85714287	7	3.5547082	8.9853611	1694	34	12	41	68.662987	1.6747071	16	10	0.23809524	12	42	3	10	0.23809524	27	0	13.123384	9.6877165	7.3941488	5.1420641	0	344.323	25	0	0	17	0	0	0	2	6	0	0	26	18.233841	11.242276	11.969234	7.0244045	0	0.41335541	5.7004399
mol1425	c1ccc(cc1)c1ccc2c(c1)c1CCCCc1c1CCCCc21	136	11	0.45454547	0.83333331	6	3.1718986	8.8947411	1224	44	16	48	48	1	24	1	0.01923077	17	52	0	1	0.01923077	35	0	14.275657	14.275657	9.5629311	9.5629311	0	312.45599	24	0	0	24	0	0	0	0	0	0	0	28	15.93251	15.93251	11.915816	11.915816	0	0.46012789	5.8073549
mol1276	O=C(OCC1OC(C(=O)N)C(OC(=O)C)C(OC(=O)C)C1OC(=O)C)C	128.5	10	0.5	1	5	3.1075401	9.1758471	1545	38	0	47	77.004372	1.6383909	21	15	0.31914893	0	47	5	15	0.31914893	42	0	14.753692	10.093858	7.6232357	4.0302567	1	375.32999	26	0	0	15	0	0	0	1	10	0	0	26	20.016144	10.48061	12.022653	4.384316	0	0.39124358	5.7004399
mol850	N(=Nc1cc(c(N=Nc2ccccc2)cc1C)C(C)C)c1ccccc1	108	15	0.46666667	0.875	8	3.6171608	9.0921659	1856	37	18	48	63.863209	1.3304836	22	8	0.16	18	50	2	10	0.2	30	0	15.294408	13.505553	8.713871	7.4194436	0	342.44598	26	0	0	22	0	0	0	4	0	0	0	28	18.35516	15.526733	12.63103	9.9980373	0	0.41210872	5.8073549
mol1356	S1CC2=NN=CC2C1	132.5	4	0.5	1	2	1.6981174	5.6808267	55	6	0	13	22.886435	1.7604951	5	0	0	0	14	2	0	0	12	0	5.1107359	2.9915638	3.6596384	1.2457819	0	125.175	8	0	0	5	0	0	0	2	0	0	1	9	5.3973413	3.2760208	3.9663265	1.5580782	0	0.85714841	4.1699252
mol60	O=C(O)CCCc1ccccc1	48	8	0.5	1	4	2.8430476	6.8023958	233	11	6	24	31.800268	1.3250113	12	5	0.20833333	6	24	1	5	0.20833333	17	0	6.8635335	6.0080719	4.0455213	3.6177905	0	164.20399	12	0	0	10	0	0	0	0	2	0	0	12	8.8115549	6.8115549	5.7876935	4.6329932	0	0.65002245	4.5849624
mol1373	O=C1N(N=C(N1C(=O)N)CCC)c1ccccc1	133	9	0.44444445	0.80000001	5	2.9028752	8.0635376	586	27	6	32	53.677483	1.6774213	14	6	0.18181819	6	33	3	6	0.18181819	24	0	10.036452	7.3009648	5.709908	3.4713438	0	246.26999	18	0	0	12	0	0	0	4	2	0	0	19	13.120955	8.2591486	8.6470661	4.4318519	0	0.52150291	5.2479277
mol1614	O1CCOC11Cc2ccccc2C2(OCCO2)Cc2ccccc21	143.5	8	0.375	0.60000002	5	2.8283615	8.9446001	1086	46	12	44	59.337868	1.3485879	20	0	0	12	48	0	0	0	36	0	13.494436	11.861443	8.5401115	6.5689139	0	324.37601	24	0	0	20	0	0	0	0	4	0	0	28	16.037323	13.208896	11.814827	8.4006138	0	0.46012789	5.8073549
mol3861	O=C(OC)C1Cc2c(CC1C(=O)OC)c1CC(C(=O)OC)C(Cc1c1CC(C(=O)OC)C(Cc21)C(=O)OC)C(=O)OC	262	13	0.38461539	0.625	8	3.5132463	10.567812	5253	84	6	78	113.91781	1.4604846	36	18	0.22222222	6	81	6	18	0.22222222	69	0	24.605722	19.706743	13.70184	8.8028612	1	588.60596	42	0	0	30	0	0	0	0	12	0	0	45	30.877586	20.634945	20.055212	9.8989792	0	0.29071587	6.4918532
mol3472	S1c2[nH0][nH0]c([nH0]2NC1c1ccc([N+](=O)[O-])cc1)c1ccc([N+](=O)[O-])cc1	229	15	0.46666667	0.875	8	3.6379619	9.0680418	1832	41	17	36	70.784882	1.9662468	10	4	0.1025641	17	39	2	4	0.1025641	20	0	13.789958	8.1961527	8.2851086	4.1814094	0	370.349	26	0	0	15	0	0	0	6	4	0	1	29	18.258783	9.6983061	12.524878	5.932653	0	0.42228913	5.8579812
mol3560	O=CN1C(=O)NC(C)=C(C(=O)OC)C1c1ccccc1	235.5	8	0.5	1	4	2.7566948	8.4084282	723	34	6	34	56.367798	1.6578765	14	6	0.17142858	6	35	4	6	0.17142858	25	0	11.121658	8.5414515	5.9843616	3.4880338	0	274.276	20	0	0	14	0	0	0	2	4	0	0	21	14.698306	9.7067423	9.5957537	4.72718	0	0.48464775	5.3923173
mol3696	O=C1Nc2cc(NC(=O)C)c(cc2CC1)CCC(=O)OC	245	11	0.45454547	0.83333331	6	3.1832304	8.5020142	952	30	6	39	62.468678	1.601761	18	8	0.2	6	40	3	8	0.2	31	0	12.116121	9.4831276	6.7936592	4.5689139	1	290.319	21	0	0	15	0	0	0	2	4	0	0	22	15.405413	10.284093	9.9904022	5.5100031	0	0.46827638	5.4594316
mol1475	O=C(OC1CCC2(C)C(CCC3C4CCC(O)(CCc5ccccc5)C4(C)CCC32)C1)C	138	17	0.47058824	0.8888889	9	3.7293208	9.6830769	2962	63	6	74	87.38588	1.1808903	42	9	0.11538462	6	78	1	9	0.11538462	71	0	20.315388	19.051678	13.186438	12.318881	1	438.65198	32	0	0	29	0	0	0	0	3	0	0	36	22.562267	19.85516	15.250586	13.356739	0	0.36708876	6.1699252
mol225	O=C(OC1CC(C)CCC1C(C)C)C1=CCC(=CC1)C(=O)OC1CC(C)CCC1C(C)C	68	15	0.46666667	0.875	8	3.8224795	9.6823063	3346	51	0	76	92.021561	1.2108101	44	14	0.17948718	0	78	4	14	0.17948718	74	0	21.063351	19.430357	12.952276	11.664375	0	444.65598	32	0	0	28	0	0	0	0	4	0	0	34	23.413485	19.999271	15.150775	12.363081	0	0.35236704	6.0874629
mol4208	Ic1ccc(Nc2[nH0]c(N)[nH0][nH0]c2c2ccccc2)cc1	389	11	0.45454547	0.83333331	6	3.1812451	8.4974298	942	30	18	33	53.232456	1.6131047	12	4	0.11428571	18	35	0	4	0.11428571	17	0	13.150606	8.1961527	7.3828845	4.2320509	0	389.19998	21	0	0	15	0	0	1	5	0	0	0	23	14.656489	9.828063	10.220346	6.1161566	0	0.48250595	5.523562
mol1518	s1cccc1C(=O)c1[nH0]oc(c2ccc([N+](=O)[O-])cc2)c1[S+2]([O-])([O-])c1ccccc1	139.5	12	0.5	1	6	3.4054239	9.558795	2309	50	22	42	77.509445	1.8454629	12	6	0.13333334	22	45	2	6	0.13333334	21	0	16.721609	10.928204	10.884801	5.9373927	0	440.45599	30	0	0	20	0	0	0	2	6	0	2	33	21.302753	13.104083	14.391884	8.5244045	0	0.37824166	6.044394
mol901	O.O=C(O)CC(c1ccccc1)C(C)(C)C(=O)O	110.5	7	1	0	0	2.6766326	7.9213619	490	25	6	36	51.343292	1.4262025	18	9	0.25714287	6	35	2	9	0.25714287	27	0	10.382133	8.1712084	5.3552976	4.4998355	0	254.282	18	0	0	13	0	0	0	0	5	0	0	17	13.052042	9.052042	7.8530779	5.5436769	0	0.48445687	5.0874629
mol587	S=C(N1CCCCC1)c1ccc(C)cc1	93	9	0.44444445	0.80000001	5	2.8773861	7.494626	378	20	6	32	42.407413	1.3252317	17	3	0.090909094	6	33	1	3	0.090909094	26	0	10.016893	8.3449354	6.0398021	4.5713673	0	219.35201	15	0	0	13	0	0	0	1	0	0	1	16	10.673362	9.0960121	7.2708569	5.5436769	0	0.59002918	5
mol3559	Brc1ccc2[nH0]c(sc2c1)NC(=O)COc1ccc(Cl)cc1	235.5	14	0.5	1	7	3.54952	8.5733042	1241	29	15	32	64.177361	2.0055425	10	5	0.14705883	16	34	1	5	0.14705883	17	0	14.334868	8.248559	8.3307638	3.9129546	0	397.67999	22	0	1	15	1	0	0	2	2	0	1	24	15.526733	9.6983061	10.597357	5.5075679	0	0.46637034	5.5849624
mol2799	O=[N+]([O-])c1cc(NC(=O)C)ccc1C=Cc1ccccc1	192	12	0.5	1	6	3.3468463	8.4759655	1016	28	12	35	55.467049	1.5847728	14	6	0.16666667	12	36	3	7	0.19444445	21	0	11.445461	9.2735023	6.3522806	5.059401	0	282.29898	21	0	0	16	0	0	0	2	3	0	0	22	15.242276	10.957819	10.058551	7.1766701	0	0.46827638	5.4594316
mol282	ClCc1ccc(OCc2ccccc2)c(OC)c1	73	11	0.45454547	0.83333331	6	3.1935105	8.0186787	669	24	12	33	47.258289	1.4320693	15	6	0.17647059	12	34	0	6	0.17647059	22	0	10.983406	9.0330153	6.2627797	4.3558245	1	262.73599	18	0	0	15	1	0	0	0	2	0	0	19	12.794683	10.380469	8.8300295	6.0993195	0	0.52150291	5.2479277
mol431	O=C(OC1CCC2(C)C(C=CC3C4CCC(C(C)CCC(=O)OCC)C4(C)C(OC(=O)C)CC32)C1)C	83.5	18	0.5	1	9	3.7622912	10.053712	3937	68	0	82	104.51892	1.274621	46	16	0.1882353	0	85	4	16	0.1882353	81	0	23.086954	20.637465	14.18575	12.200926	1	502.69199	36	0	0	30	0	0	0	0	6	0	0	39	26.250347	21.129028	17.000111	12.726818	0	0.3281796	6.2854023
mol1756	BrC1CN(C)C(=O)NC1=O	149	5	0.40000001	0.66666669	3	2.1110144	6.3436699	111	13	0	17	34.225742	2.013279	7	1	0.05882353	0	17	2	1	0.05882353	15	0	7.0121284	3.284457	3.7261133	0.69692343	1	207.02699	10	0	1	5	0	0	0	2	2	0	0	10	7.7236147	3.4391575	4.6090608	0.74158162	0	0.72192812	4.321928
mol2191	O=C1C=C(NCc2ccc(N(C)C)cc2)C(=O)c2ccccc12	166	13	0.46153846	0.85714287	7	3.4699495	8.7181368	1304	37	12	41	59.890358	1.4607404	18	6	0.13953489	12	43	3	6	0.13953489	28	0	13.166969	11.403259	7.4594569	5.3296213	1	306.36499	23	0	0	19	0	0	0	2	2	0	0	25	16.396976	13.112519	11.058551	7.5075679	0	0.45137304	5.643856
mol2932	S1CN(C[nH0]2c1[nH0][nH0]c2c1ccccc1)c1ccccc1C	199	11	0.45454547	0.83333331	6	3.1976383	8.6281261	1032	35	17	38	57.934376	1.5245888	16	3	0.073170729	17	41	0	3	0.073170729	24	0	13.123965	10.110366	8.2331486	4.4880338	0	308.409	22	0	0	17	0	0	0	4	0	0	1	25	14.940947	11.664926	10.8265	6.3770099	0	0.47938794	5.643856
mol138	OC1(C)Cc2cc(C)cc(C)c21	57.5	6	0.5	1	3	2.2917132	6.8806396	178	16	6	26	30.854715	1.1867199	14	4	0.14814815	6	27	0	4	0.14814815	21	0	7.809021	7.3618073	4.3354139	4.1118073	0	162.23199	12	0	0	11	0	0	0	0	1	0	0	13	8.9307213	7.9307213	5.504837	5.004837	0	0.68129086	4.7004399
mol1832	s1cccc1c1[nH0]([nH0]c(c1[S+2]([O-])([O-])c1ccccc1)C(=O)OCC)c1ccc(F)cc1	152	12	0.5	1	6	3.2491417	9.683486	2357	52	22	48	88.483833	1.8434132	17	8	0.15686275	22	51	1	8	0.15686275	28	0	17.990185	12.63531	11.69545	6.3944993	0	456.51801	31	0	0	22	0	1	0	2	4	0	2	34	22.009861	14.811191	14.929889	8.8981781	0	0.36875206	6.0874629
mol927	O=C(OC1C(OC(C)C(OC(=O)C)C1OC(=O)C)OCc1ccccc1)C	111.5	12	0.5	1	6	3.3528979	9.2565231	1820	39	6	51	74.543968	1.4616464	24	13	0.25	6	52	3	13	0.25	43	0	15.746595	12.48061	8.6025543	5.6749206	1	380.39301	27	0	0	19	0	0	0	0	8	0	0	28	19.974327	13.438793	12.773765	6.8674793	0	0.39086518	5.8073549
mol2788	O=C1Oc2ccccc2c2[nH0]c(N)c(cc12)C(=O)OCC	191.5	11	0.45454547	0.83333331	6	3.0926573	8.5008116	874	37	12	33	54.842098	1.6618817	12	5	0.14285715	12	35	2	5	0.14285715	21	0	11.251415	8.5938578	6.406992	4.3618073	0	284.271	21	0	0	15	0	0	0	2	4	0	0	23	14.982763	9.8614426	10.113392	5.8400998	0	0.48250595	5.523562
mol2318	FC(F)(F)C1=NN(c2ccccc2)C(=O)C1C(O)c1ccc(N(C)C)cc1	171	13	0.46153846	0.85714287	7	3.4125624	9.2329159	1800	45	12	45	79.85434	1.7745409	18	8	0.17021276	12	47	2	8	0.17021276	33	0	14.681849	11.350853	8.1995335	5.1814094	1	377.366	27	0	0	19	0	3	0	3	2	0	0	29	19.76722	12.905413	12.697396	7.0714984	0	0.40063059	5.8579812
mol409	c1ccc(cc1)C=CCCC=Cc1ccccc1	82	13	0.46153846	0.85714287	7	3.50792	7.9632692	809	19	12	36	36	1	18	5	0.13513513	12	37	2	7	0.1891892	23	0	10.497117	10.497117	6.3818808	6.3818808	0	234.342	18	0	0	18	0	0	0	0	0	0	0	19	12.468409	12.468409	8.9494896	8.9494896	0	0.52150291	5.2479277
mol2200	Brc1ccc(NC(=O)C(=O)C)cc1	166	8	0.5	1	4	2.7945561	7.0638723	268	15	6	21	37.709339	1.7956829	8	4	0.19047619	6	21	2	4	0.19047619	13	0	8.589859	5.309401	4.461596	2.5713673	1	242.07199	13	0	1	9	0	0	0	1	2	0	0	13	9.8449354	6.1378284	6.0922241	3.5436769	0	0.6193822	4.7004399
mol1100	O=C1CCC2(CC1C(=O)O)Cc1cc(OC)ccc1C2=O	120	10	0.5	1	5	3.0586994	8.5027761	862	38	6	37	53.140133	1.4362198	16	4	0.1025641	6	39	3	4	0.1025641	30	0	11.718035	9.6378279	6.9397511	5.4913993	0	288.29898	21	0	0	16	0	0	0	0	5	0	0	23	15.198306	10.491199	9.9651632	6.5404067	0	0.48250595	5.523562
mol4043	O=C1N(C)c2ccccc2C(O)=C1C1=NNC(=O)C1	287	9	0.44444445	0.80000001	5	2.8418901	8.2306538	631	33	6	30	51.537479	1.717916	11	3	0.09375	6	32	4	3	0.09375	22	0	10.174645	7.5165076	5.7579527	3.534457	0	257.24899	19	0	0	13	0	0	0	3	3	0	0	21	13.568549	8.5769854	9.0922241	4.7996597	0	0.51875818	5.3923173
mol3206	O=C(OCCc1ccc(cc1)CCOC(=O)Nc1ccccc1)Nc1ccccc1	212.5	21	0.47619048	0.90909094	11	4.1727176	9.4490595	3457	37	18	54	80.685722	1.4941801	24	12	0.21428572	18	56	2	12	0.21428572	36	0	16.544325	13.911331	9.7436876	7.3498411	0	404.466	30	0	0	24	0	0	0	2	4	0	0	32	21.020451	16.192024	14.686673	10.082483	0	0.37005648	6
mol1118	O=[N+]([O-])c1cc(OC)c(OC)cc1C(=O)c1cccc(C)c1	120.5	10	0.5	1	5	3.0912499	8.6573248	1008	36	12	37	58.536774	1.582075	15	8	0.21052632	12	38	2	8	0.21052632	24	0	12.452557	9.9641018	6.4936919	4.4760675	0	301.298	22	0	0	16	0	0	0	1	5	0	0	23	16.275656	11.284093	10.472764	6.1766701	0	0.4530769	5.523562
mol3342	O=C1N=NC=2OC=3C=CC=CC=3=CC=21	221	7	0.42857143	0.75	4	2.5263374	7.3219037	274	21	0	19	31.881701	1.6779842	5	0	0	0	21	7	0	0	14	0	7.0976753	5.3867512	4.1642866	2.9047005	0	185.162	14	0	0	10	0	0	0	2	2	0	0	16	9.5436058	6.4222851	6.8433366	4.1329932	0	0.64206427	5
mol4016	O=C1N(C)c2ccccc2C(O)=C1C1=NNC(=O)C1=CNc1ccc(C)cc1	282	14	0.5	1	7	3.4946849	9.3273373	2018	49	12	46	74.031647	1.6093836	18	6	0.12244898	12	49	5	7	0.14285715	32	0	15.35429	12.196153	8.699564	5.9373927	0	374.39999	28	0	0	21	0	0	0	4	3	0	0	31	19.836134	14.137464	13.469234	8.2684212	0	0.39893496	5.9541965
mol1606	O=C(Oc1ccc(OC)cc1)Nc1ccc(cc1)CCCC	143	16	0.5	1	8	3.6737587	8.5635443	1312	28	12	43	61.27718	1.4250507	21	10	0.22727273	12	44	1	10	0.22727273	31	0	12.964868	11.240123	7.4281397	5.7033944	0	299.37	22	0	0	18	0	0	0	1	3	0	0	23	15.786246	12.664926	10.70704	7.3813415	0	0.4530769	5.523562
mol548	BrCC(=O)c1cccc(c1)C(=O)CBr	91	8	0.5	1	4	2.7419138	7.3118234	311	19	6	22	36.888214	1.6767371	8	4	0.18181819	6	22	2	4	0.18181819	14	0	10.468033	5.7236147	6.2141824	3.0284741	1	319.97998	14	0	2	10	0	0	0	0	2	0	0	14	10.552042	6.5520415	6.6850705	4.1161566	0	0.59167278	4.8073549
mol1161	OC1C2CCC1C1OC2C=C1	122	4	0.25	0.33333334	3	1.8606181	6.6571555	124	17	0	23	30.49305	1.3257848	12	1	0.039999999	0	25	1	1	0.039999999	24	0	6.3111272	5.4556656	4.3794332	3.6498299	0	152.19299	11	0	0	9	0	0	0	0	2	0	0	13	7.4222851	5.7151785	5.3601732	3.9663265	0	0.75070029	4.7004399
mol1790	O(C)c1cc2CCNC(CC(C)C)c2cc1OCC	151	9	0.44444445	0.80000001	5	2.9863555	8.2187738	688	29	6	44	58.118587	1.320877	25	9	0.2	6	45	0	9	0.2	39	0	12.454325	11.137828	7.2226334	5.4752331	0	263.38098	19	0	0	16	0	0	0	1	2	0	0	20	13.828063	11.706742	9.1513968	6.2195454	0	0.5023343	5.321928
mol4048	O=C1Oc2ccccc2c2[nH0]c(N)c(C#N)cc12	288.5	9	0.44444445	0.80000001	5	2.8030853	8.0679693	546	32	12	25	41.584316	1.6633726	7	2	0.074074075	12	27	1	2	0.074074075	13	1	9.175025	6.8867512	5.2265687	3.6547005	0	237.218	18	0	0	13	0	0	0	3	2	0	0	20	12.698306	8.2840929	8.7027082	5.2079082	0	0.53921634	5.321928
mol3335	O=C1C=C(O)C2CCC1(C)C2(C)C	220.5	5	0.40000001	0.66666669	3	1.9938178	7.1657729	196	27	0	29	36.827702	1.2699207	16	4	0.13333334	0	30	2	4	0.13333334	28	0	8.4243755	7.5689139	4.844233	4.416502	0	180.24699	13	0	0	11	0	0	0	0	2	0	0	14	9.8533716	7.8533711	5.8936825	4.7389817	0	0.64772749	4.8073549
mol168	O(CC)C(OCC)CN=Cc1cccc(c1)C=NCC(OCC)OCC	61	16	0.5	1	8	3.8463507	9.0733986	2155	31	6	58	83.324333	1.4366264	32	18	0.31034482	6	58	2	20	0.34482759	50	0	16.388863	13.861443	9.2900038	6.0436411	0	364.48599	26	0	0	20	0	0	0	2	4	0	0	26	19.037323	14.794683	12.727407	7.0944133	0	0.39124358	5.7004399
mol1088	[S+2]([O-])([O-])(c1ccccc1)C(=NNc1ccc(OC)cc1)C(=O)c1cccc2ccccc21	119	14	0.5	1	7	3.5334544	9.743391	2863	54	22	52	83.887901	1.6132288	20	8	0.14545454	23	55	2	9	0.16363636	30	0	18.042557	14.237604	11.291873	7.5534182	0	444.51099	32	0	0	25	0	0	0	2	4	0	1	35	22.553831	16.93251	15.502368	10.915816	0	0.3597711	6.129283
mol3954	O=[N+]([O-])c1ccc(NN=C(C#N)C2=NC(=O)C=3C=CC=CC=3=N2)cc1	274	14	0.5	1	7	3.5784478	8.9673738	1660	39	6	34	60.179749	1.7699926	9	5	0.1388889	6	36	8	6	0.16666667	21	1	12.579615	8.6188021	7.0068445	4.3987174	0	333.28699	25	0	0	16	0	0	0	6	3	0	0	27	17.81119	10.405413	12.079719	6.357738	0	0.42433795	5.7548876
mol2052	O=C1CC2CC(OCCC)CCC2(C)C2CCC3(C)C(CCC3OCCC)C12	161	16	0.5	1	8	3.5118854	9.3084841	1971	55	0	70	81.721184	1.1674455	42	10	0.1369863	0	73	1	10	0.1369863	72	0	18.674128	17.449383	12.195533	10.942654	0	390.608	28	0	0	25	0	0	0	0	3	0	0	31	19.940947	17.526733	13.435854	11.042007	0	0.39893496	5.9541965
mol4168	O=C1c2ccccc2C(=O)c2c(O)c3ccccc3cc12	321	9	0.44444445	0.80000001	5	2.8809576	8.5271921	796	42	16	31	40.547268	1.3079764	10	1	0.029411765	17	34	2	1	0.029411765	15	0	10.959863	9.6961527	6.6139059	5.9820509	0	274.27499	21	0	0	18	0	0	0	0	3	0	0	24	14.560114	11.560114	10.18154	8.4494896	0	0.49641782	5.5849624
mol1823	OC1CCC2(C)C(CCC3C4CCC(O)(CCc5ccccc5)C4(C)CCC32)C1	152	15	0.46666667	0.875	8	3.5376384	9.4097576	2168	59	6	69	78.229103	1.1337551	40	7	0.09589041	6	73	0	7	0.09589041	67	0	18.446104	17.551678	12.300686	11.818881	0	396.61499	29	0	0	27	0	0	0	0	2	0	0	33	20.277811	18.277811	13.856739	12.779388	0	0.39679351	6.044394
mol2657	Clc1cccc(Cl)c1C=C(C#N)c1[nH0]c2ccccc2[nH0]1C	185.5	10	0.5	1	5	3.1340578	8.6425438	1023	36	15	33	52.169502	1.580894	11	4	0.11428571	16	35	1	5	0.14285715	17	1	13.22823	9.6188021	7.3478584	4.6487174	0	328.202	22	0	0	17	2	0	0	3	0	0	0	24	15.68987	11.405413	10.613392	6.6910715	0	0.46637034	5.5849624
mol1335	O=C(OCC)C(C)C(=O)CC(O)CC1CC=C(C)C1(C)C	131.89999	12	0.5	1	6	3.3519695	8.4718866	1025	31	0	49	63.027977	1.2862853	28	14	0.2857143	0	49	3	14	0.2857143	46	0	13.809787	12.137828	7.7431989	6.5839524	1	296.40698	21	0	0	17	0	0	0	0	4	0	0	21	16.206743	12.499636	9.6956129	7.0553141	0	0.45371634	5.3923173
mol207	O=C1C=C(C=Cc2ccccc2)CCC1	66	9	0.44444445	0.80000001	5	3.0020404	7.4711604	412	17	6	29	34.275513	1.1819142	14	2	0.06666667	6	30	3	3	0.1	21	0	8.6483707	8.2401228	5.3099484	5.1058245	0	198.265	15	0	0	14	0	0	0	0	1	0	0	16	10.510225	9.5102253	7.3433366	6.7659864	0	0.59002918	5
mol2004	O=[N+]([O-])c1ccc2OC3(N(Cc4ccccc4)c4ccccc4C3(C)C)C=Cc2c1	159	13	0.46153846	0.85714287	7	3.3949726	9.5492573	2226	59	18	52	75.464081	1.4512323	22	5	0.089285716	18	56	2	5	0.089285716	36	0	16.909184	14.79001	10.00075	8.2403049	0	398.46201	30	0	0	25	0	0	0	2	3	0	0	34	20.93251	17.070704	14.421471	11.141378	0	0.38632196	6.0874629
mol2445	O=C1C(=CNc2ccccc2C(=O)O)C2CCC1(C)C2(C)C	176	9	0.44444445	0.80000001	5	3.0963542	8.6261654	1032	40	6	43	61.27718	1.4250507	21	7	0.15555556	6	45	3	8	0.17777778	36	0	13.142025	11.378315	7.6257076	6.4551773	0	299.37	22	0	0	18	0	0	0	1	3	0	0	24	16.120956	12.413849	10.287529	7.6472301	0	0.46637034	5.5849624
mol2417	O=[N+]([O-])c1cc(N(C(=O)C)C(=O)C)c(C=Cc2ccccc2)c([N+](=O)[O-])c1C=Cc1ccccc1	175	14	0.5	1	7	3.5049253	10.026553	3486	57	18	56	90.497116	1.6160198	21	11	0.18965517	18	58	6	13	0.22413793	34	0	18.951385	15.160254	10.476664	8.2200851	0	471.46899	35	0	0	26	0	0	0	3	6	0	0	37	25.534805	17.802753	16.701284	11.570517	0	0.32906306	6.2094536
mol1410	O=C1C=C(NCNc2[nH0]cccc2)C(=O)c2ccccc12	135	12	0.5	1	6	3.3376834	8.4592247	1008	32	12	34	54.113132	1.5915627	13	4	0.11111111	12	36	3	4	0.11111111	21	0	11.166969	8.9032593	6.5405364	4.4433756	1	279.29898	21	0	0	16	0	0	0	3	2	0	0	23	14.656489	10.53517	10.25402	6.3745747	0	0.48250595	5.523562
mol2988	s1c(N=Nc2ccccc2)c([nH0]c1C(=NNc1cc(C)ccc1C)C#N)C	202	15	0.46666667	0.875	8	3.70047	9.1950159	2119	38	17	45	70.126404	1.5583645	18	9	0.19148937	17	47	2	11	0.23404256	27	1	16.079615	12.118802	9.13871	5.8987174	0	374.47198	27	0	0	20	0	0	0	6	0	0	1	29	19.225405	13.982763	13.062881	8.0897884	0	0.40063059	5.8579812
mol2734	Clc1ccc(cc1)C1C(=C(OC(C)=C1C(=O)OCC)N)c1sc2ccccc2[nH0]1	189	11	0.45454547	0.83333331	6	3.2475533	9.4780798	2013	50	15	48	82.505196	1.7188582	19	8	0.15686275	16	51	3	8	0.15686275	32	0	17.511206	12.903259	10.354602	6.7218494	0	426.92398	29	0	0	22	1	0	0	2	3	0	1	32	20.543242	14.714814	13.990402	8.9006138	0	0.38828552	6
mol3364	Brc1cccc2c(cccc12)C=NNc1ccc([N+](=O)[O-])cc1[N+](=O)[O-]	221.5	13	0.46153846	0.85714287	7	3.5429344	9.0921345	1816	42	16	37	69.20916	1.8705178	11	5	0.12820514	17	39	3	6	0.15384616	19	0	14.712098	9.2735023	8.1560392	5.2647429	0	415.203	26	0	1	17	0	0	0	4	4	0	0	28	18.681435	11.112519	12.469234	7.5075679	0	0.41210872	5.8073549
mol3891	O=[N+]([O-])c1ccc(NN=C2C=C(c3ccccc32)c2ccccc2)cc1	265.5	14	0.5	1	7	3.575968	9.0876703	1801	40	18	41	62.062721	1.5137249	15	4	0.090909094	18	44	3	5	0.11363637	23	0	13.793828	11.582904	8.17272	6.8867512	0	341.37	26	0	0	21	0	0	0	3	2	0	0	29	17.93251	13.940947	12.720346	9.9158163	0	0.42228913	5.8579812
mol4110	Sc1[nH0][nH0]c([nH0]1N=C1c2ccccc2NC1=O)C(F)(F)F	300	9	0.44444445	0.80000001	5	2.9995592	8.5153818	870	33	11	27	58.453911	2.1649597	6	3	0.10344828	11	29	2	4	0.13793103	16	0	10.982038	5.809401	6.0372753	2.5773504	1	313.263	21	0	0	11	0	3	0	5	1	0	1	23	15.198306	6.7925286	9.876029	3.6051717	0	0.48250595	5.523562
mol2097	s1c2ccccc2[nH0]c1C(Oc1ccccc1)=Cc1ccc(C)cc1	163	11	0.45454547	0.83333331	6	3.2975061	9.0181656	1519	35	21	42	58.882969	1.4019754	17	5	0.11111111	22	45	1	6	0.13333334	22	0	14.663111	12.582904	8.966958	6.8867512	0	343.44998	25	0	0	22	0	0	0	1	1	0	1	28	17.062267	14.940947	12.27599	9.8264999	0	0.43513325	5.8073549
mol885	S(C)C(N(CC=C)CC=C)=C(C#N)C(=O)N	109.5	7	0.42857143	0.75	4	2.7092233	7.7427759	442	22	0	31	52.168091	1.6828417	15	10	0.33333334	0	30	4	13	0.43333334	25	1	10.087898	6.9831276	5.7925787	2.3829932	0	237.327	16	0	0	11	0	0	0	3	1	0	1	15	12.552042	8.2675848	7.6161208	3.4891286	0	0.521222	4.9068904
mol4090	FC(F)(F)C=1N2N=C(N)C(=NN=C3=CC=CC=C3OC)C2=NC(=O)C=1	295.5	11	0.45454547	0.83333331	6	3.3326528	9.0023594	1487	41	0	35	70.737991	2.0210855	10	5	0.13513513	0	37	9	7	0.1891892	28	0	12.650559	7.8867512	6.7920666	3.1547005	0	351.26801	25	0	0	14	0	3	0	6	2	0	0	27	18.189871	9.0769854	11.80788	4.4216685	0	0.42433795	5.7548876
mol2896	ClC1=C(Cl)C(=O)c2c(O)ccc(O)c2C1=O	197.5	6	0.33333334	0.5	4	2.4111421	7.7605844	370	31	6	20	35.21928	1.760964	4	2	0.095238097	6	21	3	2	0.095238097	12	0	9.1334114	5.1547008	4.9000387	2.9106836	0	259.04401	16	0	0	10	2	0	0	0	4	0	0	17	12.033015	6.0330157	7.4472647	3.9831634	0	0.56510133	5.0874629
mol3271	Clc1ccc(cc1)C=C1SC(=S)N(CNc2ccc([N+](=O)[O-])cc2)C1=O	216.5	16	0.5	1	8	3.7216599	9.0673342	1938	38	12	38	75.405052	1.9843435	12	5	0.125	12	40	4	6	0.15000001	24	0	15.605814	9.4032593	9.0340223	4.4700847	0	405.88599	26	0	0	17	1	0	0	3	3	0	2	28	18.681435	11.112519	12.435561	6.4158163	0	0.41210872	5.8073549
mol972	S=C(Sc1ccc2ccccc2c1)N(C)C	114	9	0.44444445	0.80000001	5	2.9649563	7.6783481	458	22	10	29	42.670017	1.4713799	13	5	0.16666667	11	30	1	5	0.16666667	18	0	10.938155	8.0414515	6.2705355	3.3153841	0	247.386	16	0	0	13	0	0	0	1	0	0	2	17	11.543606	9.2591486	7.6647038	4.7828231	0	0.56510133	5.0874629
mol689	O=C(Nc1ccccc1)C1CCCCC1=CCc1ccccc1	99.800003	13	0.46153846	0.85714287	7	3.4407332	8.7435036	1308	31	12	46	57.803261	1.2565926	23	5	0.10416666	12	48	2	6	0.125	34	0	13.371985	12.463737	8.4151201	7.7109962	0	305.42099	23	0	0	21	0	0	0	1	1	0	0	25	15.907567	14.200459	11.3265	9.9326534	0	0.45137304	5.643856
mol2792	O=C(NC(=Cc1ccccc1)C(=O)O)C	191.5	8	0.5	1	4	2.8384478	7.5153441	390	17	6	26	41.349049	1.590348	11	6	0.23076923	6	26	3	7	0.26923078	17	0	8.2278118	6.4641018	4.3698888	3.2380338	0	205.213	15	0	0	11	0	0	0	1	3	0	0	15	11.259149	7.5520415	7.0922241	4.5436769	0	0.56650949	4.9068904
mol3860	Clc1c(Cl)c(Cl)c2C(=O)c3c([N+](=O)[O-])c(C)ccc3C(=O)c2c1Cl	262	9	0.44444445	0.80000001	5	2.9273176	8.9335794	1113	52	12	29	54.668449	1.885119	5	2	0.064516127	12	31	3	2	0.064516127	16	0	14.770481	8.1547003	7.9254737	4.6606836	0	405.01999	24	0	0	15	4	0	0	1	4	0	0	26	17.919767	9.3424168	11.179316	6.22718	0	0.43739632	5.7004399
mol1129	BrC(N(O)c1ccccc1)C1C(=O)C2(C)CCC1C2(C)C	121	9	0.44444445	0.80000001	5	2.9967604	8.5068817	849	40	6	43	63.73502	1.4822098	22	7	0.15555556	6	45	1	7	0.15555556	38	0	14.299652	11.033015	8.4363251	6.416502	1	352.272	21	0	1	17	0	0	0	1	2	0	0	23	15.413849	11.836499	9.8043661	7.4056487	0	0.48250595	5.523562
mol30	O(CCCCC)c1ccc(N=Nc2ccc(cc2)CCCC)cc1	41.799999	19	0.47368422	0.89999998	10	3.9170706	8.798213	1812	29	12	52	67.578262	1.299582	28	12	0.2264151	12	53	1	13	0.24528302	40	0	14.871225	13.568549	9.0505142	7.9105015	0	324.46799	24	0	0	21	0	0	0	2	1	0	0	25	17.037323	14.916003	11.813193	9.5884485	0	0.42571631	5.643856
mol1991	O=[N+]([O-])c1cc([N+](=O)[O-])c(O)c([N+](=O)[O-])c1.N1CC=CC1	159	6	0.66666669	2	2	2.5531638	7.8413172	423	25	6	31	59.49004	1.9190335	10	4	0.12903225	6	31	4	4	0.12903225	21	0	10.461959	5.7236147	5.5015097	2.8045304	0	298.211	21	0	0	10	0	0	0	4	7	0	0	21	15.991199	6.5520415	9.8411121	3.7996597	0	0.45371634	5.3923173
mol2390	BrC(c1[nH0]cccc1)C(Br)c1ccccc1[N+](=O)[O-].O=[N+]([O-])c1cc([N+](=O)[O-])c(O)c([N+](=O)[O-])c1	174	9	0.55555558	1.25	4	2.8887124	8.9924784	1102	54	18	48	97.122894	2.0233936	13	8	0.1632653	18	49	4	8	0.1632653	27	0	20.305393	10.428204	11.009629	5.6814094	1	615.14697	35	0	2	19	0	0	0	5	9	0	0	36	26.283728	12.26722	16.450172	7.857738	0	0.32256484	6.1699252
mol1386	O=C1OC(Cc2cc(OC)ccc12)(C(=O)OC)C(=O)OC	133.60001	9	0.44444445	0.80000001	5	2.9303885	8.5323496	838	39	6	35	53.267483	1.5219281	14	8	0.22222222	6	36	3	8	0.22222222	27	0	11.796896	8.9391575	6.0528789	3.1951406	1	294.259	21	0	0	14	0	0	0	0	7	0	0	22	15.620955	9.7925291	9.9787292	4.1388116	0	0.46827638	5.4594316
mol950	O=C1Nc2c(C)cccc2C(O)=C1C=C1C(=O)N(N=C1c1ccccc1)c1ccccc1	113	13	0.46153846	0.85714287	7	3.477284	9.7438612	2763	57	18	51	76.861862	1.5070953	19	5	0.090909094	18	55	5	6	0.10909091	32	0	17.241041	14.582904	10.14541	8.1427345	0	421.45599	32	0	0	26	0	0	0	3	3	0	0	36	22.241911	17.250347	15.541714	11.510003	0	0.36708876	6.1699252
mol3932	O=[N+]([O-])c1cc([N+](=O)[O-])c(cc1C=Cc1ccccc1NC(=O)C)C=Cc1ccccc1NC(=O)C	270	16	0.5	1	8	3.8082829	10.072167	4271	55	18	58	95.934196	1.6540378	22	12	0.2	18	60	6	14	0.23333333	36	0	19.426821	15.082904	10.716527	8.1307678	0	486.48398	36	0	0	26	0	0	0	4	6	0	0	38	26.241911	17.672998	17.150774	11.387013	0	0.32203031	6.2479277
mol3757	Clc1ccccc1C(O)C1C(=O)N(N=C1C(F)(F)F)c1ccccc1	251	11	0.45454547	0.83333331	6	3.1647742	9.0349255	1376	42	12	37	71.488472	1.9321208	12	5	0.12820514	12	39	2	5	0.12820514	25	0	13.368529	9.350853	7.6544294	5.1873927	1	368.742	25	0	0	17	1	3	0	2	2	0	0	27	18.189871	10.905413	11.803549	7.088335	0	0.42433795	5.7548876
mol334	Brc1oc(cc1)C=CC(=O)c1occc1	77	9	0.44444445	0.80000001	5	3.0020142	7.4699707	412	15	10	22	35.647377	1.6203352	7	3	0.13043478	10	23	2	4	0.17391305	11	0	9.2301579	6.0414519	5.0608883	3.0267091	1	267.078	15	0	1	11	0	0	0	0	3	0	0	16	10.673362	7.2591486	7.2540202	4.3745747	0	0.59002918	5
mol329	O=C1CC(c2ccccc21)c1ccccc1	76.5	8	0.5	1	4	2.729423	7.7132759	409	24	12	28	32.983028	1.1779653	12	1	0.033333335	12	30	1	1	0.033333335	17	0	8.8888578	8.4806099	5.5313101	5.3271856	0	208.25999	16	0	0	15	0	0	0	0	1	0	0	18	10.957819	9.957819	7.8601732	7.2828231	0	0.58587331	5.1699252
mol1772	c1ccc(cc1)C=Cc1cccc(c1)C=Cc1ccccc1	150	14	0.5	1	7	3.5700679	8.5812216	1267	27	18	40	39.710979	0.99277443	18	4	0.095238097	18	42	2	6	0.14285715	22	0	12.392304	12.392304	7.4641018	7.4641018	0	282.38599	22	0	0	22	0	0	0	0	0	0	0	24	15.037323	15.037323	10.898979	10.898979	0	0.46637034	5.5849624
mol1864	O=[N+]([O-])c1cc([N+](=O)[O-])c(cc1C1OC1)C1OC1	153.5	7	0.42857143	0.75	4	2.7163601	8.0872231	557	29	6	26	47.482376	1.8262453	8	4	0.14285715	6	28	2	4	0.14285715	20	0	9.0675316	5.7236147	5.2748127	3.0485475	1	252.18199	18	0	0	10	0	0	0	2	6	0	0	20	12.861443	6.2925286	8.575387	3.7828231	0	0.53921634	5.321928
mol2229	O=NN(C)C1=CC(=O)C2(C)CCC1C2(C)C	167	7	0.42857143	0.75	4	2.4906337	7.746418	371	33	0	34	50.895538	1.4969275	18	6	0.17142858	0	35	3	6	0.17142858	32	0	10.279838	8.5689144	5.6740208	4.416502	0	222.28799	16	0	0	12	0	0	0	2	2	0	0	17	12.137828	8.8533716	7.342371	4.7389817	0	0.56510133	5.0874629
mol2059	FC(F)(F)C(F)(F)C(F)(F)C(F)(F)C(F)(F)C(F)(F)C(F)(F)C(F)(F)C(=O)Nc1[nH0]cccc1C	161	14	0.5	1	7	3.5537138	9.9933882	3374	81	6	42	76.735619	1.8270385	7	11	0.26190478	6	42	1	11	0.26190478	35	0	16.012909	8.2320509	8.1039696	3.7053418	0	554.19995	35	0	0	15	0	17	0	2	1	0	0	35	28.267584	8.8533716	15.159702	4.3576069	0	0.31599712	6.129283
mol2222	S1c2[nH0][nH0]c([nH0]2NC1c1ccc(N(C)C)cc1)c1ccc(OC)cc1	166.5	15	0.46666667	0.875	8	3.5895629	8.9557362	1633	39	17	44	72.836075	1.6553655	19	7	0.14893617	17	47	0	7	0.14893617	30	0	15.118	11.196153	8.8380041	4.1814094	0	353.44998	25	0	0	18	0	0	0	5	1	0	1	28	17.38854	12.698306	12.152199	5.932653	0	0.43513325	5.8073549
mol1293	O=[N+]([O-])c1ccc(cc1)C=NO	129.5	8	0.5	1	4	2.7351544	6.8169379	215	14	6	18	33.142502	1.8412502	6	3	0.16666667	6	18	2	4	0.22222222	10	0	6.0448885	3.8867514	3.1569965	2.1100423	0	166.136	12	0	0	7	0	0	0	2	3	0	0	12	8.9746914	4.6902347	5.736382	3.0412414	0	0.65002245	4.5849624
mol2820	O=C1N(CCOCC(=O)NC(C)C(=O)NC(CCC(=O)O)C(=O)O)C(=O)c2ccccc21	193.5	18	0.5	1	9	4.0148153	9.6685619	3678	47	6	55	94.210083	1.7129107	23	17	0.30357143	6	56	6	17	0.30357143	44	0	17.199015	11.999636	9.6875067	5.5974059	0	449.41599	32	0	0	20	0	0	0	3	9	0	0	33	23.836134	13.137464	15.111969	6.7852583	0	0.3448742	6.044394
mol387	o1c(ccc1C(c1ccc(cc1)C(c1oc(cc1)CC)c1oc(cc1)CC)c1oc(cc1)CC)CC	80.5	15	0.46666667	0.875	8	3.732204	10.071667	4094	55	26	70	88.076073	1.2582296	34	14	0.1891892	26	74	0	14	0.1891892	48	0	21.544325	19.911331	13.071786	11.438793	0	482.62	36	0	0	32	0	0	0	0	4	0	0	40	25.070339	22.241911	17.626387	14.3604	0	0.33426812	6.321928
mol1048	BrC(c1ccccc1)C(=O)c1ccc2CCc3cccc1c32	118	10	0.5	1	5	3.1272647	8.6346369	997	38	16	37	47.707855	1.2894014	15	3	0.075000003	17	40	1	3	0.075000003	22	0	13.637276	11.265066	8.4378586	7.0998411	1	351.24298	22	0	1	20	0	0	0	0	1	0	0	25	15.104083	13.104083	10.75402	9.5993195	0	0.47938794	5.643856
mol2562	O=[N+]([O-])c1cc([N+](=O)[O-])c(O)c([N+](=O)[O-])c1.O=C(OC)NCCc1ccccc1NC(=O)C	180.5	10	0.60000002	1.5	4	2.9872856	8.7869215	998	45	12	52	95.824669	1.8427821	19	13	0.25	12	52	5	13	0.25	35	0	17.341404	10.878315	8.9496508	4.8356042	0	465.375	33	0	0	18	0	0	0	5	10	0	0	33	25.129028	12.275657	15.471341	6.4350882	0	0.32984608	6.044394
mol4121	SC=1=Nc2ccccc2N=1	303	5	0.40000001	0.66666669	3	2.1091723	6.3333778	108	11	0	15	25.342234	1.6894822	5	1	0.0625	0	16	4	1	0.0625	12	0	6.0454693	3.809401	3.3925979	1.8273503	1	149.19701	10	0	0	7	0	0	0	2	0	0	1	11	6.9746914	4.5604777	4.8601732	2.6498299	0	0.76016748	4.4594316
mol3798	Brc1ccc(cc1)c1oc(cc1)C=C1C(=O)NC(=O)NC1=O	255	13	0.46153846	0.85714287	7	3.4056711	8.5945644	1141	32	11	31	56.447403	1.8208839	9	2	0.060606062	11	33	4	3	0.090909094	18	0	12.638406	8.0414515	7.0620022	4.059401	0	361.151	22	0	1	15	0	0	0	2	4	0	0	24	15.68987	9.5685492	10.524878	5.7659864	0	0.46637034	5.5849624
mol3228	s1c(N=Nc2ccc(OC)cc2)c([nH0]c1C(=NNc1ccc(F)cc1)C#N)C	214.5	18	0.5	1	9	3.8537028	9.2847795	2453	39	17	43	78.50563	1.8257123	15	9	0.2	17	45	2	11	0.24444444	25	1	15.865828	11.118802	8.9340811	4.8927345	0	394.43399	28	0	0	19	0	1	0	6	1	0	1	30	19.93251	12.982763	13.58405	6.9182515	0	0.38983503	5.9068904
mol365	s1cc([nH0]c1C(C#N)=Cc1ccc(C)cc1)c1ccccc1	79	13	0.46153846	0.85714287	7	3.415791	8.6025696	1152	30	17	36	50.10371	1.3917696	14	5	0.13157895	17	38	1	6	0.15789473	19	1	12.970025	10.850853	7.838376	5.8480763	0	302.401	22	0	0	19	0	0	0	2	0	0	1	24	15.363597	12.949383	10.758351	8.3264999	0	0.46637034	5.5849624
mol3059	FC(F)(F)C(=O)C(=NNc1cccc([N+](=O)[O-])c1)C(=O)C	205.5	10	0.5	1	5	3.2278121	8.4915562	988	30	6	29	61.317924	2.1144114	8	7	0.24137931	6	29	4	8	0.27586207	19	0	10.470715	6.309401	5.332531	3.0713673	1	303.19598	21	0	0	11	0	3	0	3	4	0	0	21	16.206743	7.2151785	9.6249161	4.1656852	0	0.45371634	5.3923173
mol2033	O=C1Cc2c1c(C)c(C)c(C)c2C	160.5	6	0.33333334	0.5	4	2.2858872	7.1355581	216	22	6	27	32.059444	1.1873868	14	4	0.14285715	6	28	1	4	0.14285715	21	0	8.6153555	8.2071066	4.661231	4.4571066	0	174.243	13	0	0	12	0	0	0	0	1	0	0	14	9.748559	8.748559	6.036581	5.4592309	0	0.64772749	4.8073549
mol959	Clc1ccc(c(Cl)c1)C(=O)c1cc(OC)c(OC)cc1[N+](=O)[O-]	113.5	11	0.45454547	0.83333331	6	3.148596	8.7850056	1134	39	12	34	62.706989	1.8443232	11	7	0.2	12	35	2	7	0.2	21	0	13.642993	8.8867512	7.0442519	3.8927345	0	356.16098	23	0	0	15	2	0	0	1	5	0	0	24	17.145901	10.154336	10.883448	5.432653	0	0.43892586	5.5849624
mol1190	O=C1Nc2cc(ccc2CC1)CCC(=O)OCC	123.5	11	0.45454547	0.83333331	6	3.2371359	8.0036659	679	24	6	35	51.980183	1.4851481	17	6	0.16666667	6	36	2	6	0.16666667	28	0	10.49233	8.7675848	6.2604017	4.859354	1	247.29399	18	0	0	14	0	0	0	1	3	0	0	19	12.957819	9.5436058	8.6858721	5.8064265	0	0.52150291	5.2479277
mol1413	O=C(C=Cc1ccc(OC)cc1)c1cccc(c1)C(=O)C=Cc1ccc(OC)cc1	135	20	0.5	1	10	3.9954638	9.4759045	3071	43	18	52	68.103935	1.3096911	22	10	0.18518518	18	54	4	12	0.22222222	32	0	16.870598	15.237604	9.4184618	7.7854691	1	398.45798	30	0	0	26	0	0	0	0	4	0	0	32	21.346724	17.93251	14.58405	11.198639	0	0.37005648	6
mol3483	O=C1C(=C)C2CC(OC(=O)C)C3C1(C2OC(=O)C)C1OC(OC(=O)C)C32C(OC(=O)C)CCC(C)(C)C2C1	230	10	0.5	1	5	3.1220443	10.303976	3490	85	0	74	105.55703	1.4264463	36	14	0.17948718	0	78	6	15	0.1923077	72	0	22.736818	18.654337	13.264422	10.013091	1	532.586	38	0	0	28	0	0	0	0	10	0	0	42	27.946865	19.411331	17.68219	10.712955	0	0.32014427	6.3923173
mol3324	O=C(OC)c1cc2cc3cc(c(cc3cc2cc1C(=O)OC)C(=O)OC)C(=O)OC	220	13	0.46153846	0.85714287	7	3.489233	9.5413284	2383	55	14	48	70.912056	1.4773345	18	12	0.23999999	16	50	4	12	0.23999999	30	0	16.730087	13.464102	8.7300882	5.4641018	0	410.37799	30	0	0	22	0	0	0	0	8	0	0	32	21.999271	15.170844	14.336468	7.5656462	0	0.37005648	6
mol2503	O=C(NC)NC(=O)C	178	5	0.40000001	0.66666669	3	2.2083943	5.6321611	71	6	0	16	28	1.75	8	5	0.33333334	0	15	2	5	0.33333334	13	0	4.8164964	3	2.1582482	0.5	0	116.12	8	0	0	4	0	0	0	2	2	0	0	7	6.5689139	3.1547005	3.6639025	0.57735026	0	0.75787848	3.8073549
mol578	ClC(Cl)c1ccc(cc1)C(Cl)Cl	92.5	7	0.42857143	0.75	4	2.6133058	6.8320513	206	15	6	18	27.548876	1.530493	6	2	0.11111111	6	18	0	2	0.11111111	12	0	8.9996758	4.4641018	5.0173321	2.3987174	0	243.948	12	0	0	8	4	0	0	0	0	0	0	12	9.1378279	5.1378284	5.6090608	3.2996597	0	0.65002245	4.5849624
mol3139	Nc1[nH0][nH0](c2[nH0]c3ccccc3[nH0]c21)c1ccccc1	210	10	0.5	1	5	3.0112572	8.3590336	757	33	19	31	45.313339	1.4617206	11	2	0.05882353	21	34	0	2	0.05882353	13	0	10.562357	8.1961527	6.2919564	4.2380338	0	261.28799	20	0	0	15	0	0	0	5	0	0	0	23	13.526733	9.828063	9.8264999	6.1329932	0	0.51481563	5.523562
mol3151	O=[N+]([O-])c1cc(C#N)ccc1C=Cc1ccccc1C=O	210	11	0.45454547	0.83333331	6	3.256187	8.4884129	984	31	12	31	49.605919	1.6001909	10	5	0.15625	12	32	3	6	0.1875	16	1	10.892674	8.7735023	6.0628071	5.0147429	1	278.267	21	0	0	16	0	0	0	2	3	0	0	22	15.242276	10.664926	10.151397	7.2491498	0	0.46827638	5.4594316
mol1404	O=C(O)CC(O)(CC(=O)O)C(=O)O.NN(CCC(C)CCCC(=C)C)c1ccc(C)cc1	134.5	13	0.76923078	3.3333333	3	3.3182998	8.6809483	1124	38	6	68	102.13676	1.5020112	36	21	0.31343284	6	67	4	22	0.3283582	57	0	19.081768	15.043606	10.391368	8.0865345	1	452.548	32	0	0	23	0	0	0	2	7	0	0	31	24.896976	16.319626	14.762451	9.4794178	0	0.32961199	5.9541965
mol1842	O=C1CCC2C3CCC4CC5(OCCO5)CCC4(C)C3CCC12C	152.5	11	0.45454547	0.83333331	6	3.1628296	8.8797045	1190	50	0	56	68.218323	1.2181844	32	2	0.033333335	0	60	1	2	0.033333335	59	0	15.312321	14.087576	10.281424	9.0917006	0	332.48398	24	0	0	21	0	0	0	0	3	0	0	28	16.57914	14.164926	11.469527	9.18507	0	0.46012789	5.8073549
mol3323	O=C1CCC2C3CCC4CC(OCc5ccccc5)CCC4(C)C3CCC12C	220	15	0.46666667	0.875	8	3.6082549	9.2852936	2097	54	6	64	73.671265	1.1511135	36	5	0.073529415	6	68	1	5	0.073529415	61	0	17.661068	16.84457	11.693829	10.965327	0	380.57199	28	0	0	26	0	0	0	0	2	0	0	32	19.35516	17.648054	13.504804	12.019205	0	0.40790597	6
mol2010	O=C(O)c1cccc2ccccc21	159.5	6	0.5	1	3	2.389801	7.1217313	226	19	10	21	28.184917	1.342139	8	2	0.090909094	11	22	1	2	0.090909094	10	0	6.896914	6.0414519	3.9990981	3.5713673	0	172.183	13	0	0	11	0	0	0	0	2	0	0	14	9.2591486	7.2591486	6.2876935	5.1329932	0	0.64772749	4.8073549
mol1972	Nc1ccc(c(N)c1)c1ccc(N)cc1N	158	9	0.44444445	0.80000001	5	2.8279092	7.7031384	426	24	12	30	42.884197	1.4294733	14	5	0.16129032	12	31	0	5	0.16129032	19	0	8.7735023	6.4641018	4.8807683	3.7260678	0	214.272	16	0	0	12	0	0	0	4	0	0	0	17	11.706742	7.7067423	7.5753875	5.2659864	0	0.56510133	5.0874629
mol2038	O=C1CCC2(C)C3CCC4(C)C(CCC4C(C)CCCC(C)C)C3CC(OC(=O)C)C2(O)C1	160.5	15	0.46666667	0.875	8	3.5973444	9.8037357	2994	67	0	81	96.568199	1.1922001	48	14	0.16666667	0	84	2	14	0.16666667	82	0	21.991585	20.319626	13.833938	12.762257	1	460.69897	33	0	0	29	0	0	0	0	4	0	0	36	24.181435	20.474327	15.420194	12.948997	0	0.3512581	6.1699252
mol1722	O=C1CC(C)(C)CC(=O)C1=NNc1ccccc1	147.5	10	0.5	1	5	3.1079597	8.0218878	641	25	6	34	51.670769	1.5197284	16	4	0.11428571	6	35	3	5	0.14285715	26	0	10.564675	8.8009653	5.9303589	4.8248973	0	244.29399	18	0	0	14	0	0	0	2	2	0	0	19	13.173362	9.7591486	8.4779634	6.0067668	0	0.52150291	5.2479277
mol1879	c1ccc(cc1)C=CCc1ccccc1	154.5	10	0.5	1	5	3.1102245	7.45368	436	16	12	29	28.975121	0.99914211	14	3	0.1	12	30	1	4	0.13333334	17	0	8.6353102	8.6353102	5.2051773	5.2051773	0	194.27699	15	0	0	15	0	0	0	0	0	0	0	16	10.347089	10.347089	7.4494896	7.4494896	0	0.59002918	5
mol3573	O=[N+]([O-])c1ccc(cc1)C=Cc1ccc(NC(=O)C)cc1[N+](=O)[O-]	236	14	0.5	1	7	3.5799499	8.8472681	1527	34	12	37	64.279533	1.7372845	13	7	0.18421052	12	38	4	8	0.21052632	22	0	12.631821	9.1961527	6.8517194	4.9700847	0	327.29599	24	0	0	16	0	0	0	3	5	0	0	25	17.689871	10.828063	11.363081	6.9931664	0	0.42571631	5.643856
mol2313	BrCC1(OCCO1)C1CCC2C3CC=C4CC(OC(=O)C)CCC4(C)C3CCC21C	171	14	0.5	1	7	3.5297747	9.5103149	2328	61	0	67	89.581795	1.3370417	37	7	0.098591551	0	71	2	7	0.098591551	69	0	20.33923	16.742277	13.150273	10.131994	1	481.47098	30	0	1	25	0	0	0	0	4	0	0	34	21.148054	17.026733	14.3221	10.514039	0	0.38632196	6.0874629
mol1381	O=C(O)c1cc(C)ccc1C	133.5	5	0.40000001	0.66666669	3	2.2397416	6.6242061	148	14	6	21	28.490061	1.3566695	10	4	0.19047619	6	21	1	4	0.19047619	14	0	6.5875125	5.7320509	3.4157648	2.9880338	0	150.177	11	0	0	9	0	0	0	0	2	0	0	11	8.4307213	6.4307213	5.1090608	3.9543605	0	0.68403846	4.4594316
mol2653	S=C(Nc1ccccc1OC)c1cc(c(O)c(c1)C(C)(C)C)C(C)(C)C	185.5	10	0.5	1	5	3.2533314	9.1369553	1610	43	12	55	76.98584	1.3997425	29	14	0.25	12	56	1	14	0.25	43	0	17.544308	14.964102	9.1804028	7.2320509	0	371.54498	26	0	0	22	0	0	0	1	2	0	1	27	19.698307	16.284092	11.946726	8.8601732	0	0.40176207	5.7548876
mol1574	Brc1ccc([N+](=O)[O-])c2c(cccc12)C=CC(=O)O	141.5	8	0.5	1	4	2.8949151	8.2287779	668	30	10	27	48.276245	1.7880092	8	4	0.14285715	11	28	3	5	0.17857143	14	0	11.124585	7.0414519	6.0638509	4.0653839	0	322.11398	19	0	1	13	0	0	0	1	4	0	0	20	13.991199	8.4138489	9.0029078	5.7828231	0	0.5023343	5.321928
mol1461	O=C(OCC)C1=CN=NC1C	137.2	6	0.5	1	3	2.436631	6.5972228	158	12	0	20	34.257751	1.7128876	9	5	0.25	0	20	3	5	0.25	17	0	6.4953809	4.7844572	3.374511	1.9957819	1	153.161	11	0	0	7	0	0	0	2	2	0	0	11	8.2675848	5.1462646	5.2532187	2.3593719	0	0.68403846	4.4594316
mol200	BrCC(Br)c1cccc(c1)C(Br)CBr	65	8	0.5	1	4	2.7419138	7.3118234	311	19	6	24	35.600536	1.4833558	10	4	0.16666667	6	24	0	4	0.16666667	18	0	13.734159	5.878315	8.2604609	3.215214	1	449.806	14	0	4	10	0	0	0	0	0	0	0	14	10.552042	6.5520415	6.6850705	4.1161566	0	0.59167278	4.8073549
mol3057	O=C1NC(C)=C(C(=O)OCC)C(N1)c1occc1	205.5	8	0.5	1	4	2.7927694	8.0803223	570	26	5	32	53.677483	1.6774213	14	6	0.18181819	5	33	3	6	0.18181819	25	0	10.149501	7.5165076	5.619348	3.2397988	0	250.254	18	0	0	12	0	0	0	2	4	0	0	19	13.120955	8.2925291	8.630229	4.0260386	0	0.52150291	5.2479277
mol428	O=NN1CCc2ccccc12	83	6	0.5	1	3	2.2612374	6.6150665	143	14	6	19	30.710623	1.6163486	8	1	0.050000001	6	20	1	1	0.050000001	13	0	6.0262899	4.7236147	3.6033125	2.6809037	0	148.16499	11	0	0	8	0	0	0	2	1	0	0	12	7.6817985	5.3973413	5.4150147	3.5580783	0	0.71860999	4.5849624
mol1768	O=C(OC)C(C)(C)C1=CCC2(C)C(CCC3C4CCC(O)C4(C)CCC32)C1	150	13	0.46153846	0.85714287	7	3.3802176	9.2114811	1726	58	0	65	77.238678	1.1882873	38	9	0.13235295	0	68	2	9	0.13235295	66	0	17.884666	16.620956	11.103136	10.02844	1	374.565	27	0	0	24	0	0	0	0	3	0	0	30	19.61252	16.905413	12.641866	10.371811	0	0.41024774	5.9068904
mol1474	ON=C(Cc1ccccc1)c1ccc2CCc3cccc1c32	138	10	0.5	1	5	3.136826	8.6371813	1009	36	16	39	50.205257	1.2873143	17	4	0.095238097	17	42	1	5	0.11904762	24	0	12.28925	11.394823	7.6532044	7.2295976	0	287.362	22	0	0	20	0	0	0	1	1	0	0	25	14.940947	13.23384	10.864505	9.7491493	0	0.47938794	5.643856
mol2485	O=C(Nc1ccccc1)C(c1ccccc1)c1ccccc1	177.2	10	0.5	1	5	3.1332338	8.6523104	1044	31	18	39	50.205257	1.2873143	17	5	0.12195122	18	41	1	5	0.12195122	22	0	12.145853	11.237604	7.3022003	6.5980763	0	287.362	22	0	0	20	0	0	0	1	1	0	0	24	15.200459	13.493353	10.843337	9.4494896	0	0.46637034	5.5849624
mol726	O=C1CCC2(C)C(CCC3C4CCCC4(C)CCC32)C1	102	9	0.44444445	0.80000001	5	2.871006	8.3704844	699	40	0	50	54.275471	1.0855094	30	2	0.03773585	0	53	1	2	0.03773585	52	0	13.288717	12.880469	9.045825	8.8417006	0	274.448	20	0	0	19	0	0	0	0	1	0	0	23	13.957819	12.957819	9.5284405	8.9510899	0	0.51481563	5.523562
mol1793	FC(F)(F)C=1N=C2C=CC=CC2=NC(=O)C=1NNc1ccc2ccccc2c1	151	13	0.46153846	0.85714287	7	3.4787431	9.3287163	2032	49	10	41	72.360466	1.7648895	13	4	0.090909094	11	44	6	4	0.090909094	27	0	14.287422	10.850853	8.3082323	5.8927345	1	382.345	28	0	0	20	0	3	0	4	1	0	0	31	19.725405	12.896976	13.414835	8.3879948	0	0.39893496	5.9541965
mol2416	S=C1NC(C)=C(C(=O)OC)C(N1)c1ccc([N+](=O)[O-])cc1	175	10	0.5	1	5	3.1165483	8.5033665	910	34	6	34	64.007416	1.8825711	13	6	0.17142858	6	35	4	6	0.17142858	25	0	12.191703	7.8867512	6.4550166	3.3987174	0	307.32999	21	0	0	13	0	0	0	3	4	0	1	22	15.568549	8.8698788	9.9347591	4.5436769	0	0.46827638	5.4594316
mol3087	O=C1CCN2CCCCC2C1	207.5	6	0.5	1	3	2.2845867	6.6107807	144	14	0	26	35.078751	1.3491826	15	0	0	0	27	1	0	0	26	0	6.8825598	6.0270977	4.618382	3.5236034	0	153.22499	11	0	0	9	0	0	0	1	1	0	0	12	7.6817985	6.1044478	5.3601732	3.6329932	0	0.71860999	4.5849624
mol830	ON=C(CC)C1=CC2(C)CCC1C2(C)C	107	6	0.5	1	3	2.4825389	7.5428123	324	26	0	36	45.772919	1.27147	21	7	0.1891892	0	37	2	8	0.21621622	35	0	10.170448	9.276021	5.9007692	5.4771624	0	207.317	15	0	0	13	0	0	0	1	1	0	0	16	11.267585	9.5604782	6.9596553	5.8443003	0	0.59002918	5
mol2522	[S+2]([O-])([O-])(c1ccccc1)c1c(o[nH0]c1C(=O)c1ccccc1)c1ccc2ccccc2c1	179	13	0.46153846	0.85714287	7	3.4298244	9.751792	2704	56	27	49	75.422478	1.5392343	17	5	0.094339624	28	53	1	5	0.094339624	24	0	17.619905	14.314955	11.425925	8.3867512	0	439.491	32	0	0	26	0	0	0	1	4	0	1	36	22.131182	17.216969	15.55368	12.082483	0	0.36708876	6.1699252
mol1599	Clc1ccc(C=C(C#N)c2scc([nH0]2)c2ccc(OC)cc2)c(Cl)c1	142.5	15	0.46666667	0.875	8	3.5881181	8.9692049	1655	37	17	37	65.0196	1.7572865	12	6	0.15384616	17	39	1	7	0.17948718	20	1	15.49136	10.696153	8.9119921	5.1754265	0	387.29001	25	0	0	19	2	0	0	2	1	0	1	27	17.81119	12.68987	12.100886	7.3989797	0	0.42433795	5.7548876
mol2634	O=C1N(c2ccccc2)c2ccccc2C(O)=C1C(=Nc1ccccc1)C	184.5	12	0.5	1	6	3.3014834	9.2492647	1722	47	18	45	64.032814	1.4229515	18	5	0.10416666	18	48	3	6	0.125	27	0	14.832793	13.082904	8.6944828	7.1487174	0	354.409	27	0	0	23	0	0	0	2	2	0	0	30	18.802753	15.518297	13.164703	10.193506	0	0.41024774	5.9068904
mol4195	O=C(OCC)C1=C2C=C3C(=NC(C)=C3C(=O)OCC)C=C2N=C1C	342	12	0.5	1	6	3.2412388	8.8938341	1275	41	0	42	66.360031	1.5800008	18	10	0.22727273	0	44	8	10	0.22727273	36	0	14.096334	11.568914	7.8571882	5.5689139	0	326.35199	24	0	0	18	0	0	0	2	4	0	0	26	17.430357	12.60193	11.472764	6.8685741	0	0.43739632	5.7004399
mol771	O=C(OC)c1cc(OC)c(C)c(OC)c1	104	7	0.42857143	0.75	4	2.6535599	7.5387692	356	23	6	29	41.524731	1.4318873	14	8	0.27586207	6	29	1	8	0.27586207	22	0	9.287694	7.6547008	4.4459419	2.4047005	0	210.22899	15	0	0	11	0	0	0	0	4	0	0	15	11.422285	8.3009653	7.133759	3.2103434	0	0.56650949	4.9068904
mol2358	Fc1ccc(N2C(=O)C3ON=C(C(=O)c4ccc(C)cc4)C3C2=O)cc1	172.5	14	0.5	1	7	3.4340425	9.1042566	1643	45	12	39	67.314346	1.7260089	13	4	0.095238097	12	42	4	4	0.095238097	26	0	13.678887	10.773502	7.9561515	5.842093	0	352.32098	26	0	0	19	0	1	0	2	4	0	0	29	18.421921	12.430357	12.469234	7.8433366	0	0.42228913	5.8579812
mol291	O=COCC1C(=O)C2(C)CCC1C2(C)C	74	7	0.42857143	0.75	4	2.5893347	7.5242748	331	27	0	33	43.63192	1.3221793	18	6	0.17647059	0	34	2	6	0.17647059	32	0	9.5781164	8.3533716	5.5449376	4.5807338	0	210.27299	15	0	0	12	0	0	0	0	3	0	0	16	11.267585	8.5604782	6.948524	4.6640668	0	0.59002918	5
mol1132	O=[N+]([O-])c1ccc(NN=C(C)C=C(C)C=Cc2ccccc2)c([N+](=O)[O-])c1	121	16	0.5	1	8	3.7984159	9.1813831	2238	37	12	45	75.364113	1.6747582	18	9	0.19565217	12	46	5	12	0.26086956	29	0	14.825487	11.350853	8.0114756	6.1367512	0	366.37698	27	0	0	19	0	0	0	4	4	0	0	28	19.81119	13.242276	12.863081	8.5705166	0	0.39086518	5.8073549
mol1780	O=C(OCc1ccccc1)NC1C(OC(COC(=O)C)C(OC(=O)C)C1OC(=O)C)OC(=O)C	150	15	0.46666667	0.875	8	3.6224272	9.9285393	3447	48	6	61	97.231773	1.5939635	27	18	0.29032257	6	62	5	18	0.29032257	51	0	19.178448	14.187716	10.341597	6.0058188	1	481.45398	34	0	0	22	0	0	0	1	11	0	0	35	25.250347	15.3006	16.061459	7.2757277	0	0.32963872	6.129283
mol1269	ClC(=Cc1ccccc1[N+](=O)[O-])c1[nH0]cccc1.O=[N+]([O-])c1cc([N+](=O)[O-])c(O)c([N+](=O)[O-])c1	128.2	9	0.55555558	1.25	4	2.9040473	8.8936892	1034	50	18	46	90.214714	1.9611894	12	7	0.14893617	18	47	5	8	0.17021276	24	0	17.434013	10.350853	9.2254562	5.5980763	0	489.784	34	0	0	19	1	0	0	5	9	0	0	35	25.413485	12.396976	16.022652	8.0075684	0	0.32963872	6.129283
mol3230	S=C1SC(=Cc2ccc(O)c(OC)c2)C(=O)N1CNc1cccc([N+](=O)[O-])c1	214.5	15	0.46666667	0.875	8	3.7214789	9.297308	2304	43	12	43	81.302849	1.8907639	15	8	0.17777778	12	45	4	9	0.2	29	0	16.250032	10.325909	9.2197218	4.3867512	0	417.466	28	0	0	18	0	0	0	3	5	0	2	30	20.258783	11.982763	13.384249	6.2491498	0	0.38983503	5.9068904
mol1827	Brc1cc(Br)c(N)c(c1)C(O)c1ccccc1	152	8	0.5	1	4	2.8317878	7.8933635	500	26	12	28	46.446472	1.6588026	11	4	0.13793103	12	29	0	4	0.13793103	17	0	12.071288	7.1188021	6.6535692	4.1427345	0	357.04498	17	0	2	13	0	0	0	1	1	0	0	18	12.413849	8.4138489	8.0922241	5.7828231	0	0.54234898	5.1699252
mol3301	O=C(OCC)c1c(O)[nH0]c(O)cc1C	218.5	8	0.5	1	4	2.6468761	7.323895	297	20	6	25	41.513332	1.6605333	11	7	0.28	6	25	1	7	0.28	18	0	7.9425945	5.7844572	4.1258078	2.534457	0	197.19	14	0	0	9	0	0	0	1	4	0	0	14	10.715178	6.3009648	6.5577493	3.1009536	0	0.59167278	4.8073549
mol3686	O1c2ccccc2NC11CCCCC1	244	7	0.42857143	0.75	4	2.5680966	7.3147836	278	20	6	29	39.258541	1.3537427	15	0	0	6	31	0	0	0	25	0	8.2531834	7.3449349	5.4427052	4.5344572	0	189.258	14	0	0	12	0	0	0	1	1	0	0	16	9.4328747	8.0186615	6.8805399	5.3569369	0	0.64206427	5
mol2256	Clc1ccc(OC(C)C(=O)Nc2ccc3[nH0]c(sc3c2)SCc2ccccc2)c(Cl)c1	168.5	19	0.47368422	0.89999998	10	3.97733	9.5703859	3261	45	21	49	88.02021	1.7963308	18	9	0.17307693	22	52	1	9	0.17307693	29	0	19.616297	13.13531	12.034531	6.6063299	0	489.44699	31	0	0	23	2	0	0	2	2	0	2	34	21.794317	15.258784	14.974367	9.0680819	0	0.36875206	6.0874629
mol3212	Nc1ccccc1C=CC1=[N+]=C2C=CC=CC2=N1	213	10	0.5	1	5	3.1490524	8.0070906	660	24	6	30	40.828922	1.3609641	12	3	0.09375	6	32	6	4	0.125	20	0	9.7452803	8.2735023	5.7484865	4.5653839	0	234.282	18	0	0	15	0	0	0	3	0	0	0	20	12.372033	9.957819	8.8264999	6.6161566	0	0.53921634	5.321928
mol2459	Fc1cc(NC(=O)C)ccc1[N+](=O)[O-]	176	8	0.5	1	4	2.801717	7.2917805	317	18	6	21	41.832294	1.9920141	7	4	0.19047619	6	21	2	4	0.19047619	13	0	7.2819738	4.7320509	3.7198954	2.2380338	0	198.153	14	0	0	8	0	1	0	2	3	0	0	14	10.715178	5.4307213	6.5029078	3.0436769	0	0.59167278	4.8073549
mol3888	O=[N+]([O-])c1cc([N+](=O)[O-])c(cc1C=Cc1ccccc1)C=Cc1ccccc1NC(=O)C	265	15	0.46666667	0.875	8	3.6830246	9.7293358	3094	48	18	51	82.179443	1.6113616	19	9	0.16981132	18	53	5	11	0.20754717	30	0	17.095922	13.660254	9.5957365	7.7141018	0	429.43198	32	0	0	24	0	0	0	3	5	0	0	34	23.087212	16.225405	15.346245	10.97633	0	0.35236704	6.0874629
mol1639	O=C(OCC)NNC(=O)Nc1ccccc1	144.5	11	0.45454547	0.83333331	6	3.2265446	7.6547956	530	17	6	29	50.046677	1.7257475	13	8	0.27586207	6	29	2	8	0.27586207	21	0	8.8186026	6.0938582	4.7688379	2.6177905	1	223.23199	16	0	0	10	0	0	0	3	3	0	0	16	11.803119	6.9746914	7.7195454	3.5236034	0	0.54356444	5
mol1111	Brc1cc2c3c(oc2c(Br)c1)CCC(C)c1cc(oc31)C	120.5	8	0.5	1	4	2.8433459	8.5312891	793	40	14	35	52.735069	1.5067163	14	2	0.052631579	15	38	0	2	0.052631579	23	0	14.968033	10.223615	8.6403351	5.8598781	0	410.10498	21	0	2	17	0	0	0	0	2	0	0	24	14.72325	11.309036	10.041714	7.2540202	0	0.49641782	5.5849624
mol550	S1CCCSC1=C(C(=O)C)C(=O)C	91	6	0.5	1	3	2.467638	7.1195216	240	17	0	25	40.547531	1.6219012	12	4	0.16	0	25	3	5	0.2	22	0	9.3873062	6.1213202	6.1150441	2.75	0	216.325	13	0	0	9	0	0	0	0	2	0	2	13	9.8449354	6.4307213	6.1258979	3.1547005	0	0.6193822	4.7004399
mol1174	Clc1ccc(NN=C2C(=O)N(N=C2C)CN2CCCCC2)c(Cl)c1	123	14	0.5	1	7	3.5248785	8.8522291	1478	35	6	43	75.009125	1.7443981	19	5	0.11111111	6	45	3	6	0.13333334	36	0	14.939581	9.9746914	8.6853895	4.7380338	0	368.26801	24	0	0	16	2	0	0	5	1	0	0	26	17.104084	10.828063	11.541714	5.7103434	0	0.43739632	5.7004399
mol4001	O=[N+]([O-])c1cccc(c1)c1oc(cc1)C=C1C(=O)NC(=O)NC1=O	280	13	0.46153846	0.85714287	7	3.4774485	8.8532658	1446	36	11	33	59.067661	1.789929	9	3	0.085714288	11	35	5	4	0.11428571	19	0	11.938155	8.0414515	6.668777	4.059401	0	327.25198	24	0	0	15	0	0	0	3	6	0	0	26	17.26722	9.5685492	11.435561	5.7659864	0	0.43739632	5.7004399
mol2742	[nH0]1[nH0]c([nH0]2[nH]c(cc12)c1ccccc1)CC	189	9	0.44444445	0.80000001	5	2.8893394	7.6832824	435	22	14	28	40.566837	1.4488156	12	3	0.1	15	30	0	3	0.1	15	0	9.0128489	7.1712084	5.3667278	3.7986941	0	212.256	16	0	0	12	0	0	0	4	0	0	0	18	10.957819	8.2591486	7.8813415	5.0816817	0	0.58587331	5.1699252
mol1870	S=C(OCCC(=O)C1(C)CCC(C)C1(C)C)Nc1ccccc1	154	13	0.46153846	0.85714287	7	3.493535	8.7143898	1357	37	6	50	71.100227	1.4220045	27	11	0.21568628	6	51	2	11	0.21568628	43	0	15.33377	12.792529	8.7013597	6.8920641	0	333.496	23	0	0	19	0	0	0	1	2	0	1	24	17.087576	13.673362	10.770693	7.8912473	0	0.43892586	5.5849624
mol988	O=[N+]([O-])c1ccc2c(c1)C(=O)OC2=O	114.5	7	0.42857143	0.75	4	2.5766551	7.3205919	283	21	6	17	29.122341	1.7130789	3	1	0.055555556	6	18	3	1	0.055555556	9	0	6.7205057	4.2320509	3.6432855	2.2380338	0	193.114	14	0	0	8	0	0	0	1	5	0	0	15	10.292529	5.0080719	6.5922241	3.1329932	0	0.61744827	4.9068904
mol1801	s1cccc1C(=O)C(=NNc1c[nH0]ccc1)C(=O)C(F)(F)F	151	10	0.5	1	5	3.147258	8.651454	1064	30	11	30	63.591225	2.1197076	8	6	0.19354838	11	31	3	7	0.22580644	17	0	11.611014	7.0414519	6.7076445	3.1993587	1	327.28598	22	0	0	13	0	3	0	3	2	0	1	23	16.164927	8.3364992	10.392865	4.5134201	0	0.4530769	5.523562
mol1146	O=C(C)CCc1ccc(cc1)CCC(NC(=O)c1ccccc1)C	121.5	16	0.5	1	8	3.7822459	8.817543	1704	30	12	49	64.785713	1.3221574	25	11	0.22	12	50	2	11	0.22	36	0	14.418427	13.10193	8.4752331	7.5283093	1	323.436	24	0	0	21	0	0	0	1	2	0	0	25	17.363596	14.656489	11.541714	9.5705166	0	0.42571631	5.643856
mol145	CC=1Cc2ccccc2C=1c1ccccc1	58.200001	8	0.5	1	4	2.7057326	7.7181115	405	24	12	30	29.903749	0.99679166	14	2	0.0625	12	32	1	2	0.0625	19	0	9.4032593	9.4032593	5.6951408	5.6951408	0	206.28799	16	0	0	16	0	0	0	0	0	0	0	18	10.957819	10.957819	7.8601732	7.8601732	0	0.58587331	5.1699252
mol1349	O=Cc1c(C)c(C)c(C)c(C)c1C	132.5	6	0.33333334	0.5	4	2.2806838	7.1425867	220	23	6	29	33.8619	1.1676517	16	6	0.20689656	6	29	1	6	0.20689656	22	0	8.9855986	8.5773506	4.5243773	4.2886753	1	176.259	13	0	0	12	0	0	0	0	1	0	0	13	10.171208	9.1712084	6.0021062	5.2949996	0	0.6193822	4.7004399
mol3543	FC(F)(F)C1(O)NC(O)(C(C(=O)OCC)C(c2ccccc2)C1C(=O)OCC)C(F)(F)F	234	10	0.5	1	5	3.0030038	9.807025	2318	64	6	53	99.610947	1.8794518	21	13	0.24074075	6	54	2	13	0.24074075	46	0	16.828222	11.533015	9.409893	5.9349394	1	473.366	32	0	0	19	0	6	0	1	6	0	0	33	24.53517	12.413849	14.653031	6.9747272	0	0.3448742	6.044394
mol1023	ClC(=Cc1ccccc1)c1cccc2ccccc21	116.5	10	0.5	1	5	3.0817008	8.1958971	712	28	16	32	36.835632	1.1511135	13	2	0.05882353	17	34	1	3	0.088235296	16	0	11.139447	10.005553	6.626348	6.059401	0	264.755	19	0	0	18	1	0	0	0	0	0	0	21	13.07914	12.07914	9.3433371	8.7659864	0	0.51875818	5.3923173
mol3061	OC1CCC2(C)C3CCC4=C(CCC4(C)C(O)C)C3CCC2(C)C1	206	11	0.45454547	0.83333331	6	3.1208899	8.8899813	1171	53	0	60	68.188637	1.1364774	36	7	0.11111111	0	63	1	7	0.11111111	62	0	16.067789	15.173362	10.297421	9.7810221	0	332.52798	24	0	0	22	0	0	0	0	2	0	0	27	17.328062	15.328063	11.21178	10.057079	0	0.44886449	5.7548876
mol3154	O=C1N(c2[nH0][nH0][nH0](C)c2C=C1)C1OC(CO)C(O)C1O	210.5	9	0.44444445	0.80000001	5	2.8850856	8.3826084	729	35	5	34	62.007378	1.8237464	14	6	0.16666667	5	36	2	6	0.16666667	29	0	10.6182	6.6712084	6.0769258	2.5689318	0	282.25598	20	0	0	11	0	0	0	4	5	0	0	22	14.438793	7.1627722	9.5409126	3.0580783	0	0.49991596	5.4594316
mol1367	Clc1cccc(F)c1C=NO	133	6	0.5	1	3	2.3361123	6.6155171	152	14	6	16	32.738876	2.0461798	5	2	0.125	6	16	1	3	0.1875	9	0	6.2156863	3.809401	3.24682	2.032692	0	173.57399	11	0	0	7	1	1	0	1	1	0	0	11	8.2675848	4.5604777	5.2532187	2.8914115	0	0.68403846	4.4594316
mol2188	O=C1C2(CCCCC2)C(=O)C21CCCCC2	166	8	0.5	1	4	2.6617434	7.7209449	392	28	0	36	44.375771	1.2326603	20	0	0	0	38	2	0	0	36	0	9.8875647	9.0710678	6.8224621	6.4142137	0	220.312	16	0	0	14	0	0	0	0	2	0	0	18	11.225768	9.2257681	7.7236147	6.5689139	0	0.58587331	5.1699252
mol3617	Clc1ccccc1N=Nc1c2N=C(C)C=C([nH0]2[nH0]c1N)C(F)(F)F	239	11	0.45454547	0.83333331	6	3.2898402	8.8825531	1323	39	11	34	66.186821	1.9466712	10	5	0.1388889	11	36	3	6	0.16666667	22	0	12.967957	7.8867512	7.0425167	3.6547005	0	354.72299	24	0	0	14	1	3	0	6	0	0	0	26	17.482763	9.0769854	11.269876	4.9990187	0	0.43739632	5.7004399
mol3653	O=[N+]([O-])c1ccc(cc1)C=Cc1ccc([N+](=O)[O-])cc1[N+](=O)[O-]	240	13	0.46153846	0.85714287	7	3.4997821	8.7252493	1336	34	12	32	57.903042	1.8094701	9	5	0.15151516	12	33	4	6	0.18181819	17	0	11.487283	7.6961522	6.2363501	4.4700847	0	315.241	23	0	0	14	0	0	0	3	6	0	0	24	16.982763	9.2507124	10.879918	6.4158163	0	0.43892586	5.5849624
mol86	OC1(CC)c2ccccc2C1C	51.5	6	0.5	1	3	2.2885394	6.885026	178	18	6	26	30.854715	1.1867199	14	4	0.14814815	6	27	0	4	0.14814815	21	0	7.5410719	7.0938582	4.5163178	4.2927108	0	162.23199	12	0	0	11	0	0	0	0	1	0	0	13	8.7675848	7.7675848	5.698524	5.198524	0	0.68129086	4.7004399
mol1497	Cc1c2CCc2c(C)c(C)c1C	139	5	0.2	0.25	4	2.144737	6.9034352	172	20	6	28	27.586388	0.98522812	16	4	0.13793103	6	29	0	4	0.13793103	23	0	8.4142132	8.4142132	4.7071066	4.7071066	0	160.25999	12	0	0	12	0	0	0	0	0	0	0	13	8.878315	8.878315	5.6258979	5.6258979	0	0.68129086	4.7004399
mol765	O1C=2CCCCC=2C(c2ccc(OC)cc2)C=2CCCCC1=2	103.5	10	0.5	1	5	3.0677004	8.6489744	971	38	6	46	55.60619	1.2088301	24	3	0.06122449	6	49	2	3	0.06122449	41	0	13.360102	12.543606	8.6222267	7.6016064	0	296.41	22	0	0	20	0	0	0	0	2	0	0	25	14.940947	13.526733	10.864505	8.9326534	0	0.47938794	5.643856
mol2159	O=[N+]([O-])c1cc([N+](=O)[O-])c(cc1C=Nc1ccccc1)C=Nc1ccccc1	164.5	14	0.5	1	7	3.5437369	9.3389158	2149	41	18	42	70.735802	1.6841857	14	6	0.13636364	18	44	4	8	0.18181819	22	0	14.504751	11.082904	8.19454	6.0534182	0	374.35599	28	0	0	20	0	0	0	4	4	0	0	30	19.93251	13.363597	13.541714	8.7491493	0	0.38983503	5.9068904
mol361	O=[N+]([O-])c1ccccc1c1oc(cc1)C(=O)C	78.5	8	0.5	1	4	2.8783486	7.8844962	511	24	11	26	42.66256	1.6408676	9	4	0.14814815	11	27	2	4	0.14814815	14	0	9.0443087	6.9641018	4.9391613	3.7380338	0	231.207	17	0	0	12	0	0	0	1	4	0	0	18	12.413849	8.1293917	8.0922241	5.2103434	0	0.54234898	5.1699252
mol1587	O=C1OC=2c3ccc(OC)cc3CCC=2C(CC)C1(C)C	142.5	10	0.5	1	5	3.0275106	8.5038013	844	41	6	43	55.408352	1.2885664	22	6	0.13333334	6	45	2	6	0.13333334	37	0	13.155466	11.930721	7.6125908	6.387846	1	286.371	21	0	0	18	0	0	0	0	3	0	0	23	15.198306	12.784093	9.9847307	7.4755282	0	0.48250595	5.523562
mol1955	O=C(NC1Cc2ccccc21)c1ccccc1	157	10	0.5	1	5	3.0781248	7.848321	554	22	12	30	40.497643	1.3499215	13	3	0.09375	12	32	1	3	0.09375	19	0	9.3888578	8.4806099	5.7813101	5.0385108	0	223.27499	17	0	0	15	0	0	0	1	1	0	0	19	11.664926	9.957819	8.3433371	6.9494896	0	0.56150466	5.2479277
mol3373	O=C(N)NN=C(CC)C1CC2(C)CCC1C2(C)C	222	8	0.5	1	4	2.888406	8.0503445	583	29	0	43	59.175125	1.3761656	25	9	0.20454545	0	44	2	10	0.22727273	42	0	11.91594	9.9831276	6.9349599	5.744947	1	251.37399	18	0	0	14	0	0	0	3	1	0	0	19	13.552042	10.137828	8.3154974	5.8443003	0	0.52150291	5.2479277
mol209	O(CC#C)Cc1cc(COCC#C)c(cc1COCC#C)COCC#C	66	13	0.46153846	0.85714287	7	3.5032296	9.1345053	1847	33	6	48	63.863209	1.3304836	22	16	0.33333334	6	48	0	20	0.41666666	38	4	14.753949	13.120955	7.9472294	5.6378284	0	350.414	26	0	0	22	0	0	0	0	4	0	0	26	19.037323	16.208897	12.76108	8.7610798	0	0.39124358	5.7004399
mol4120	[nH0]1cc([nH0]c2ccccc12)c1cc(cc(c1)c1[nH0]c2ccccc2[nH0]c1)c1[nH0]c2ccccc2[nH0]c1	302	14	0.42857143	0.75	8	3.6408389	10.080634	3954	63	36	54	72.988785	1.3516442	18	3	0.050000001	39	60	0	3	0.050000001	21	0	19.075586	16.392305	11.617185	8.8301268	0	462.51599	36	0	0	30	0	0	0	6	0	0	0	42	23.898766	19.656126	17.797958	12.623724	0	0.34626856	6.3923173
mol2766	OC1(C#C)CCC2(C)C(CCC3C4CCC(O)(C)C4(C)CCC32)C1	190.2	11	0.45454547	0.83333331	6	3.1427665	8.8844547	1180	53	0	58	66.681664	1.1496838	34	6	0.098360658	0	61	0	7	0.1147541	60	1	15.64514	14.750712	10.077589	9.6303759	0	330.51199	24	0	0	22	0	0	0	0	2	0	0	27	17.380468	15.380469	11.152361	10.152361	0	0.44886449	5.7548876
mol1081	O=C1OC(=CC2CCC=CC32OC(=O)C(OC)=C3OC)C(OC)=C1OC	119	11	0.45454547	0.83333331	6	3.204967	9.1459274	1531	48	0	46	68.586639	1.4910139	20	9	0.1875	0	48	6	10	0.20833333	42	0	14.989601	11.723615	8.0234232	4.3491888	0	364.35001	26	0	0	18	0	0	0	0	8	0	0	28	18.896976	12.654336	12.516734	5.3223152	0	0.41210872	5.8073549
mol2239	O=[N+]([O-])c1cc([N+](=O)[O-])c(O)c([N+](=O)[O-])c1.[nH0]1c(ccc2ccccc12)C=Cc1ccc(N(C)C)cc1	167.5	13	0.69230771	2.25	4	3.3035362	9.093502	1484	55	22	58	100.1667	1.7270122	21	9	0.15000001	23	60	4	10	0.16666667	33	0	19.715675	14.582904	10.679905	7.1247854	0	503.47098	37	0	0	25	0	0	0	5	7	0	0	39	27.112156	17.095648	17.561459	10.215476	0	0.31532151	6.2854023
mol3079	Clc1cc(Cl)c(c(Cl)c1)C1c2c(OC(N)=C1C#N)[nH0]([nH0]c2C(F)(F)F)c1ccccc1	207	12	0.5	1	6	3.2086794	9.6839399	2272	58	17	41	82.492012	2.0120003	10	5	0.11363637	17	44	1	5	0.11363637	25	1	17.481615	10.618802	9.7405472	5.6814094	0	485.67999	31	0	0	20	3	3	0	4	1	0	0	34	22.499271	12.507708	14.629248	7.8130798	0	0.36875206	6.0874629
mol1554	O=C(Nc1ccc(OCCCCCCCC)cc1)c1ccc(C)cc1	141	19	0.47368422	0.89999998	10	3.9534993	8.9167366	2028	31	12	54	69.774979	1.2921293	29	13	0.23636363	12	55	1	13	0.23636363	42	0	15.385046	14.068549	9.2967644	8.0998411	0	339.479	25	0	0	22	0	0	0	1	2	0	0	26	17.907566	15.493353	12.185872	9.8837767	0	0.41335541	5.7004399
mol2088	O=C(C)C=Cc1ccc(cc1)C=CC(=O)C	162.5	11	0.45454547	0.83333331	6	3.2600389	7.6362495	536	17	6	30	38.60078	1.2866926	14	6	0.2	6	30	4	8	0.26666668	20	0	9.4352989	8.6188021	5.0509825	4.6427345	1	214.26399	16	0	0	14	0	0	0	0	2	0	0	16	11.966255	9.9662552	7.5753875	6.4206867	0	0.54356444	5
mol3378	O=C1NC(=O)C(N1)=Cc1ccccc1	222	8	0.5	1	4	2.7725205	7.2922354	314	16	6	22	36.888214	1.6767371	8	1	0.043478262	6	23	3	2	0.086956523	14	0	7.2805982	5.4641018	4.1462822	2.7380338	0	188.18599	14	0	0	10	0	0	0	2	2	0	0	15	9.9662552	6.5520415	6.7540202	3.9663265	0	0.61744827	4.9068904
mol80	[S+2]([O-])([O-])(OCC#N)c1ccc(C)cc1	50.5	9	0.44444445	0.80000001	5	2.832751	7.292419	318	18	6	23	42.228386	1.8360169	9	5	0.2173913	6	23	0	5	0.2173913	16	1	8.4132109	5.5165076	5.2995749	2.6749206	0	211.241	14	0	0	9	0	0	0	1	3	0	1	14	10.604448	6.3973413	6.5596786	3.7103434	0	0.59167278	4.8073549
mol1934	N#CC(=CNc1ccccc1)c1ccccc1	156	10	0.5	1	5	3.1012123	7.8573198	572	21	12	29	37.258541	1.2847773	12	4	0.13333334	12	30	1	5	0.16666667	16	1	9.2980661	8.350853	5.3723245	4.6100426	0	220.27499	17	0	0	15	0	0	0	2	0	0	0	18	11.924439	10.217332	8.3981781	6.7828231	0	0.54234898	5.1699252
mol2754	Clc1cccc(Cl)c1C(C#N)c1[nH0][nH0]c(Sc2ccccc2)cc1	189.5	13	0.46153846	0.85714287	7	3.4644482	8.8524523	1443	37	18	35	59.657619	1.7045034	11	5	0.13513513	18	37	0	5	0.13513513	18	1	14.685025	9.850853	8.6608686	5.4314094	0	372.27899	24	0	0	18	2	0	0	3	0	0	1	26	16.940947	11.819627	11.685872	7.6910715	0	0.43739632	5.7004399
mol2047	O=C1CC2CC(O)CCC2(C)C2CC(O)C3(C)C(CCC3C(C)CCC(=O)OCC)C12	160.5	16	0.5	1	8	3.5844371	9.6115084	2569	63	0	73	91.558784	1.25423	42	12	0.15789473	0	76	2	12	0.15789473	74	0	19.809042	17.689871	12.668848	11.251403	1	434.617	31	0	0	26	0	0	0	0	5	0	0	34	22.551678	17.84457	14.6231	11.405451	0	0.36875206	6.0874629
mol528	O=C(OC)[nH0]1[nH0]c(C)c(c1C)C(=O)OC	89.5	8	0.5	1	4	2.6868186	7.5330367	353	23	5	27	46.833088	1.7345588	12	8	0.2962963	5	27	2	8	0.2962963	20	0	9.02742	6.5	4.2538137	1.75	0	212.205	15	0	0	9	0	0	0	2	4	0	0	15	11.585422	6.8867512	7.0232744	2.1547005	0	0.56650949	4.9068904
mol3902	O=C1c2ccccc2C(=O)C1=C1Nc2cc(O)ccc2C=C1	266.5	10	0.5	1	5	3.1325552	8.6305265	996	39	12	33	48.597721	1.4726582	11	1	0.027777778	12	36	4	2	0.055555556	20	0	11.459863	9.6961527	6.857923	5.7260675	0	289.28998	22	0	0	18	0	0	0	1	3	0	0	25	15.26722	11.560114	10.647867	8.0993195	0	0.47938794	5.643856
mol3854	O=[N+]([O-])c1cccc(c1)C=C1C(=O)NN=C1C=1C(=O)N(C)c2ccccc2C=1O	261	13	0.46153846	0.85714287	7	3.4501758	9.4427176	2149	52	12	43	73.97821	1.7204236	14	5	0.10869565	12	46	6	6	0.13043478	28	0	15.118	11.196153	8.5383186	5.7260675	0	390.35498	29	0	0	20	0	0	0	4	5	0	0	32	20.706377	13.137464	13.879918	8.0993195	0	0.38828552	6
mol1408	O=C(OC1CCC2(C)C(CCC3C4CCC(C)(CCc5ccccc5)C4(C)CCC32)C1)C	135	17	0.47058824	0.8888889	9	3.7293208	9.6830769	2962	63	6	76	85.420784	1.1239576	44	9	0.1125	6	80	1	9	0.1125	73	0	20.868174	20.051678	13.462831	12.818881	1	436.67999	32	0	0	30	0	0	0	0	2	0	0	36	22.562267	20.85516	15.250586	13.856739	0	0.36708876	6.1699252
mol2893	Brc1ccc(NN=C(C#N)c2scc([nH0]2)c2ccc(OC)cc2)cc1	197	16	0.5	1	8	3.6796744	8.9574003	1741	35	17	38	68.256882	1.7962337	13	7	0.175	17	40	1	8	0.2	21	1	15.634748	10.196153	8.9632759	4.6814094	0	413.29898	25	0	1	18	0	0	0	4	1	0	1	27	17.648054	12.112519	12.190203	6.7491498	0	0.42433795	5.7548876
mol513	O=C1N2C=CC(C)CC2=Cc2ccccc12	89	8	0.5	1	4	2.6758657	7.719099	395	27	6	29	39.472763	1.3611298	13	1	0.032258064	6	31	3	1	0.032258064	22	0	9.1813707	8.3259087	5.570056	4.6605191	0	211.26399	16	0	0	14	0	0	0	1	1	0	0	18	11.120955	9.5436058	7.7540202	6.1017551	0	0.58587331	5.1699252
mol3547	O=C1OCC2(C)CCCC11C3C(OC(=O)C)CC4C(=C)C(=O)C3(C4OC(=O)C)C(OC(=O)C)CC21	234.5	9	0.44444445	0.80000001	5	3.0176036	10.065729	2788	81	0	67	95.687218	1.4281675	32	10	0.14084508	0	71	6	11	0.15492958	65	0	20.588083	16.913849	12.317498	9.4845991	1	488.53299	35	0	0	26	0	0	0	0	9	0	0	39	25.499271	17.670843	16.390278	10.145789	0	0.34185782	6.2854023
mol3990	O=C(N1C2=CC3=NC(C)C=C3C=C2C=C1C)C	279	8	0.5	1	4	2.7751596	7.8892817	473	27	0	30	43.798031	1.4599345	13	4	0.125	0	32	6	4	0.125	26	0	10.112077	8.8094015	5.6315594	4.309401	0	225.271	17	0	0	14	0	0	0	2	1	0	0	19	12.154336	9.8698788	8.0585508	5.6647038	0	0.56150466	5.2479277
mol3456	O=[N+]([O-])c1ccc(C=Cc2cccc3ccccc32)c([N+](=O)[O-])c1	227.5	12	0.5	1	6	3.389142	8.8730536	1399	38	16	36	58.039101	1.6121973	12	4	0.10526316	17	38	3	5	0.13157895	18	0	12.455624	9.9282036	7.1475949	5.9700847	0	320.30399	24	0	0	18	0	0	0	2	4	0	0	26	17.104084	11.949383	11.558551	8.5824833	0	0.43739632	5.7004399
mol3516	O=C1N(c2ccccc2)c2ccccc2c2[nH0]c(N)[nH0]c(C)c12	232.5	10	0.5	1	5	2.9558485	8.8023348	1026	43	18	37	56.388157	1.5240042	14	3	0.075000003	18	40	1	3	0.075000003	21	0	12.523392	10.196153	7.2960806	5.2380338	0	302.33701	23	0	0	18	0	0	0	4	1	0	0	26	15.974327	11.982763	11.164703	7.3770099	0	0.46357921	5.7004399
mol2034	O=C1C(=Cc2cc3ccccc3cc2C=C1C(=O)OCC)C(=O)OCC	160.5	11	0.36363637	0.5714286	7	3.2179809	9.1489439	1543	47	10	44	61.308033	1.3933644	18	8	0.17391305	11	46	5	8	0.17391305	30	0	14.574257	12.533015	8.3989363	6.8009648	1	350.37	26	0	0	21	0	0	0	0	5	0	0	28	18.681435	14.26722	12.545244	8.9966965	0	0.41210872	5.8073549
mol3995	FC(F)(F)C=1N2N=C(N)C(=NN=C3=CC=CC(C)=C3)C2=NC(=O)C=1	280	11	0.45454547	0.83333331	6	3.318882	8.8772535	1340	38	0	34	66.186821	1.9466712	10	4	0.11111111	0	36	9	6	0.16666667	27	0	12.242311	7.8867512	6.6737108	3.6487174	0	335.26898	24	0	0	14	0	3	0	6	1	0	0	26	17.482763	9.0769854	11.253038	4.982182	0	0.43739632	5.7004399
mol2429	O=C1CCC2(O)C3CCC4(C)CC(OC)(OC)CCC4(C)C3CCC12C	175.5	11	0.45454547	0.83333331	6	3.143945	9.1309481	1413	63	0	62	76.935379	1.2408931	36	8	0.12307692	0	65	1	8	0.12307692	64	0	17.19062	15.518661	10.458083	8.8056068	0	364.526	26	0	0	22	0	0	0	0	4	0	0	29	19.010225	15.596012	12.097648	8.8989773	0	0.42228913	5.8579812
mol1347	O=C(O)C1CCc2cc(OC)ccc2C1C	132.5	9	0.44444445	0.80000001	5	2.8320937	7.6974301	423	26	6	32	43.139397	1.3481061	16	5	0.15151516	6	33	1	5	0.15151516	26	0	9.5646753	8.3009653	5.5279727	4.4878693	0	220.26799	16	0	0	13	0	0	0	0	3	0	0	17	11.706742	8.9996357	7.630229	5.3601732	0	0.56510133	5.0874629
mol3706	S=C1NC(=O)C(=NNc2ccc(OC)cc2)C(=O)N1	246	12	0.5	1	6	3.2878666	8.1629601	784	27	6	29	56.853531	1.9604666	10	4	0.13333334	6	30	4	5	0.16666667	20	0	10.706104	6.309401	5.6515741	2.3213673	0	278.29199	19	0	0	11	0	0	0	4	3	0	1	20	13.828063	7.2925286	9.0965557	3.2996597	0	0.5023343	5.321928
mol592	ClC1CCC2(C)C(=CCC3C4CCC(C(C)CCCC(C)C)C4(C)CCC32)C1	93.199997	15	0.46666667	0.875	8	3.5490704	9.3020458	2022	54	0	73	76.341843	1.0457786	45	10	0.13157895	0	76	1	10	0.13157895	75	0	20.03087	18.896976	13.026299	12.371646	1	405.10999	28	0	0	27	1	0	0	0	0	0	0	31	20.104084	19.104084	13.253692	12.676341	0	0.39893496	5.9541965
mol2722	Sc1[nH0][nH0]c([nH0]1N=Cc1ccc(OC)cc1)C(F)(F)F	188	11	0.45454547	0.83333331	6	3.2753305	8.3246794	878	28	11	29	61.543488	2.1221893	9	6	0.2	11	30	1	7	0.23333333	18	0	11.059388	6.3867512	5.7628078	2.3600423	1	302.28	20	0	0	11	0	3	0	4	1	0	1	21	14.750712	7.3449349	9.4140339	3.3299165	0	0.48464775	5.3923173
mol1571	Fc1ccccc1C=C1C(=O)OC(OC1=O)(C)C	141.5	9	0.44444445	0.80000001	5	2.9595907	8.0477905	597	27	6	29	46.721985	1.6111029	11	3	0.1	6	30	3	4	0.13333334	21	0	9.8977089	7.8867512	5.3184276	3.9047005	0	250.22499	18	0	0	13	0	1	0	0	4	0	0	19	13.336499	8.9222851	8.3886471	5.1329932	0	0.52150291	5.2479277
mol2263	s1c2ccccc2[nH0]c1C(=Cc1ccc(OC)cc1)C(=O)N	169	12	0.5	1	6	3.3215697	8.6164932	1100	32	15	36	59.327461	1.6479851	14	6	0.15789473	16	38	2	7	0.18421052	20	0	12.761958	9.6961527	7.5031981	4.7260675	0	310.37698	22	0	0	17	0	0	0	2	2	0	1	24	15.526733	11.405413	10.669035	6.7659864	0	0.46637034	5.5849624
mol4000	Clc1ccc(cc1)c1oc(cc1)C=C1C(=O)NC(=S)NC1=O	280	13	0.46153846	0.85714287	7	3.4056711	8.5945644	1141	32	11	31	59.692513	1.925565	9	2	0.060606062	11	33	4	3	0.090909094	18	0	12.624835	8.0414515	7.0552168	4.059401	0	332.767	22	0	0	15	1	0	0	2	3	0	1	24	15.68987	9.5685492	10.524878	5.7659864	0	0.46637034	5.5849624
mol3835	FC(F)(F)c1[nH0][nH0]2c([nH0]1)NC(C(C#N)=C2N)c1occc1	259.5	9	0.44444445	0.80000001	5	3.0087152	8.5128298	859	34	10	28	56.636044	2.0227158	7	4	0.13333334	10	30	1	4	0.13333334	18	1	10.217748	5.809401	5.6584563	2.282692	0	296.21201	21	0	0	11	0	3	0	6	1	0	0	23	15.198306	6.7925286	9.9140339	3.1051717	0	0.48250595	5.523562
mol332	ClC(=Cc1ccccc1)c1ccc2CCc3cccc1c32	77	10	0.5	1	5	3.1387773	8.4870892	905	34	16	36	41.075378	1.1409827	15	2	0.051282052	17	39	1	3	0.07692308	21	0	12.39896	11.265066	7.6667881	7.0998411	0	290.793	21	0	0	20	1	0	0	0	0	0	0	24	14.23384	13.23384	10.3265	9.7491493	0	0.49641782	5.5849624
mol1839	s1cc([nH0]c1C(=NNc1ccc(C)cc1)C#N)c1ccc(OC)cc1	152	16	0.5	1	8	3.6796744	8.9574003	1741	35	17	41	66.949013	1.6329026	16	8	0.18604651	17	43	1	9	0.20930232	24	1	14.670786	11.196153	8.4812956	5.1814094	0	348.42999	25	0	0	19	0	0	0	4	1	0	1	27	17.648054	13.112519	12.190203	7.3264999	0	0.42433795	5.7548876
mol2867	S1c2[nH0][nH0]c([nH0]2NC1c1ccc([N+](=O)[O-])cc1)c1ccccc1OC	195.5	13	0.46153846	0.85714287	7	3.4897432	8.9716835	1565	40	17	38	70.951004	1.8671316	13	5	0.12195122	17	41	1	5	0.12195122	23	0	13.934497	9.1961527	8.3147087	4.1873927	0	355.37799	25	0	0	16	0	0	0	5	3	0	1	28	17.38854	10.698306	12.169035	5.9494896	0	0.43513325	5.8073549
mol2501	O=C(OCC)CC(CC(=O)OCC)(c1cc(C)c(O)c(C)c1)c1cc(C)c(O)c(C)c1	178	10	0.5	1	5	3.1644523	9.6967392	2360	54	12	63	84.962456	1.3486104	32	18	0.28125	12	64	2	18	0.28125	50	0	19.165249	16.637829	10.478889	8.6378279	1	428.52499	31	0	0	25	0	0	0	0	6	0	0	32	23.34457	17.930357	14.549786	10.423888	0	0.35309514	6
mol19	O=C(O)C1(C)CCCCC1	38.200001	5	0.40000001	0.66666669	3	2.1110144	6.3436699	111	13	0	24	30.736132	1.2806721	14	3	0.125	0	24	1	3	0.125	23	0	6.390996	5.5355339	3.8848376	3.4571068	0	142.198	10	0	0	8	0	0	0	0	2	0	0	10	7.612884	5.612884	4.6504827	3.4957819	0	0.72192812	4.321928
mol3712	[O-][N+](=Nc1ccc(N)cc1)c1ccc(N=Nc2ccc(N)cc2)cc1	246.5	17	0.47058824	0.8888889	9	3.7998519	8.9320459	1862	34	18	41	65.091209	1.5875905	16	6	0.13953489	18	43	2	8	0.18604651	23	0	13.280006	9.9282036	7.5184531	5.4641018	0	332.367	25	0	0	18	0	0	0	6	1	0	0	27	17.648054	11.949383	12.097357	7.8989797	0	0.42433795	5.7548876
mol3940	O=[N+]([O-])c1ccc(NN=C(C)c2[nH0]c3c([nH0]c2C)ccc2ccccc23)cc1	271	15	0.46666667	0.875	8	3.6819115	9.2933645	2230	47	20	45	71.798218	1.5955158	17	6	0.125	22	48	2	7	0.14583333	24	0	15.378854	12.273502	8.7397966	6.559401	0	371.39999	28	0	0	21	0	0	0	5	2	0	0	31	19.672998	14.26722	13.524878	9.0873537	0	0.39893496	5.9541965
mol163	O=C(OC)c1ccc(cc1)C1(C)C=CC=CC=C1	61	10	0.5	1	5	3.0786383	8.0221024	624	30	6	34	42.973736	1.2639334	16	5	0.14285715	6	35	4	5	0.14285715	25	0	10.589999	9.7735023	5.8818808	5.0653839	0	240.30199	18	0	0	16	0	0	0	0	2	0	0	19	13.010225	11.303119	8.6548138	6.9621086	0	0.52150291	5.2479277
mol773	O=C(OC1CC(C)CCC1C(C)C)C(C=Cc1ccccc1)C(=O)c1ccccc1	104	12	0.5	1	6	3.4588308	9.5613766	2495	45	12	62	76.023323	1.2261826	32	11	0.171875	12	64	3	12	0.1875	49	0	18.16102	16.936275	10.983845	10.13577	1	404.54999	30	0	0	27	0	0	0	0	3	0	0	32	21.509861	18.802753	14.452397	12.4812	0	0.37005648	6
mol4159	Clc1ccccc1NC1=NC(=S)N=NC1=C1=CC=CC=C1	314.5	10	0.5	1	5	3.0830398	8.511548	914	31	6	31	53.757446	1.7341112	10	2	0.060606062	6	33	7	3	0.090909094	20	0	12.396432	8.1961527	7.0117803	4.2380338	0	313.79199	21	0	0	15	1	0	0	4	0	0	1	23	14.656489	9.828063	10.237184	6.1329932	0	0.48250595	5.523562
mol1905	o1c(C)ccc1C(c1ccc(cc1)C(c1oc(C)cc1)c1oc(C)cc1)c1oc(C)cc1	155.5	13	0.46153846	0.85714287	7	3.5572486	9.7273207	2926	47	26	58	74.945526	1.2921642	26	10	0.16129032	26	62	0	10	0.16129032	36	0	18.715897	17.082903	10.829145	9.1961527	0	426.51199	32	0	0	28	0	0	0	0	4	0	0	36	22.241911	19.413485	15.474367	12.208381	0	0.36708876	6.1699252
mol3303	BrC(=C1C(=O)N(N=C1C)c1ccccc1)C1C(=O)N(N=C1C)c1ccccc1	218.5	14	0.5	1	7	3.4873536	9.3273201	2005	48	12	45	75.407852	1.6757301	17	5	0.10416666	12	48	5	6	0.125	31	0	16.920164	12.350853	9.5692625	6.4373927	1	437.297	28	0	1	21	0	0	0	4	2	0	0	31	19.836134	14.26722	13.486071	8.787694	0	0.39893496	5.9541965
mol3802	S=C1Oc2ccccc2N1CN1CCCCC1	255	9	0.44444445	0.80000001	5	2.9069257	7.8751736	510	24	6	33	52.359291	1.5866451	16	2	0.057142857	6	35	1	2	0.057142857	28	0	10.579462	8.052042	6.5600958	3.8273504	0	248.34999	17	0	0	13	0	0	0	2	1	0	1	19	11.664926	8.8031187	8.3433371	4.6498299	0	0.56150466	5.2479277
mol4032	Oc1cccc(NN=C(C#N)c2[nH0]c3ccccc3[nH0]2C)c1	285	11	0.45454547	0.83333331	6	3.3057525	8.6156197	1107	33	15	35	55.809547	1.5945585	13	6	0.16216215	16	37	1	7	0.1891892	19	1	11.85487	9.1188021	6.6347857	4.1487174	0	291.314	22	0	0	16	0	0	0	5	1	0	0	24	15.526733	10.828063	10.685872	6.0244045	0	0.46637034	5.5849624
mol2076	O=C(OC)CCC(C)C1CCC2C3C(O)C(O)C4CC(O)CCC4(C)C3CC(O)C21C	162	15	0.46666667	0.875	8	3.4954863	9.6247549	2461	66	0	73	93.773682	1.2845709	42	13	0.17105263	0	76	1	13	0.17105263	75	0	19.535707	16.930357	12.343111	10.493819	1	438.60498	31	0	0	25	0	0	0	0	6	0	0	34	22.714813	17.007708	14.55062	10.548514	0	0.36875206	6.0874629
mol1737	O=C(N)NN=CC=C(C)C(C)(C)C	148	8	0.5	1	4	2.9204364	7.0419221	298	13	0	30	44.435638	1.4811879	17	9	0.31034482	0	29	3	11	0.37931034	26	0	8.587513	6.6547008	4.0966134	2.8720086	0	183.25499	13	0	0	9	0	0	0	3	1	0	0	12	10.483128	7.0689139	5.8372226	3.2742736	0	0.5894835	4.5849624
mol2528	S1C(=NN=Cc2ccccc2OC)N(N=C1C(=O)C)c1ccccc1[N+](=O)[O-]	179	12	0.5	1	6	3.489311	9.3376617	2125	43	12	43	80.057732	1.8618078	15	8	0.17777778	12	45	5	10	0.22222222	28	0	15.789958	10.696153	8.8759985	4.6933756	0	397.41501	28	0	0	18	0	0	0	5	4	0	1	30	20.095648	12.405413	13.507239	6.6185918	0	0.38983503	5.9068904
mol4158	O=C1CC(C)(C)CC=2Nc3ccc4ccccc4c3C(c3ccccc3)C1=2	314.5	10	0.5	1	5	3.0628707	9.2761621	1558	51	16	50	62.054482	1.2410896	23	3	0.055555556	17	54	2	3	0.055555556	35	0	15.750665	14.842417	9.6330805	8.928956	0	353.465	27	0	0	25	0	0	0	1	1	0	0	31	18.595648	16.88854	13.033607	11.63976	0	0.41972107	5.9541965
mol1997	O=C(O)C(C)=CC=Cc1ccccc1	159	9	0.44444445	0.80000001	5	3.0164735	7.2595115	361	15	6	26	34.172333	1.3143204	12	5	0.1923077	6	26	3	7	0.26923078	17	0	7.9742641	7.1188021	4.3324313	3.9047005	0	188.226	14	0	0	12	0	0	0	0	2	0	0	14	10.388906	8.3889055	6.6983771	5.5436769	0	0.59167278	4.8073549
mol3906	O=C1N(c2ccccc2)c2ccccc2C(O)=C1C(=NN=C1c2ccccc2NC1=O)C	267	14	0.5	1	7	3.5664248	9.725091	2854	58	18	50	78.282867	1.5656574	18	5	0.09259259	18	54	5	7	0.12962963	31	0	17.110905	14.005553	10.015273	7.5653839	0	422.444	32	0	0	25	0	0	0	4	3	0	0	36	22.241911	16.543242	15.558551	10.693506	0	0.36708876	6.1699252
mol3462	[S+2]([O-])([O-])(OC)c1cc([N+](=O)[O-])ccc1C#Cc1ccc([N+](=O)[O-])cc1[S+2]([O-])([O-])OC	228.2	13	0.46153846	0.85714287	7	3.5295532	9.5435629	2481	51	12	42	82.238503	1.9580595	12	10	0.23255815	12	43	2	11	0.25581396	28	1	16.890501	9.4641018	10.444819	4.2260675	0	456.40799	30	0	0	16	0	0	0	2	10	0	2	31	22.689871	11.120955	13.923888	6.2491498	0	0.36176345	5.9541965
mol2927	S1c2ccccc2N2C1=C(C(c1ccc(C)cc1)=C(C#N)C2=O)C(=O)N	199	11	0.45454547	0.83333331	6	3.1127687	9.1569548	1442	49	12	39	64.83152	1.6623467	13	5	0.11904762	12	42	4	5	0.11904762	25	1	14.631821	11.118802	8.7148132	5.8987174	0	359.409	26	0	0	20	0	0	0	3	2	0	1	29	18.421921	13.137464	12.524076	8.2684212	0	0.42228913	5.8579812
mol1384	O=[N+]([O-])c1ccc(cc1)C1OC(=O)c2ccccc2C1C(=O)OC	133.5	11	0.45454547	0.83333331	6	3.213012	8.8984308	1266	42	12	37	59.647415	1.6120923	13	5	0.12820514	12	39	3	5	0.12820514	24	0	12.670206	9.7735023	7.1472783	5.0980763	1	327.29199	24	0	0	17	0	0	0	1	6	0	0	26	17.26722	11.275657	11.524076	6.9494896	0	0.43739632	5.7004399
mol2636	S1C(=NC(=O)C)N(N=C1C(=O)C)c1ccccc1[N+](=O)[O-]	184.5	8	0.5	1	4	2.9464281	8.531004	881	31	6	31	61.341255	1.9787501	10	6	0.1875	6	32	5	7	0.21875	21	0	11.955994	7.309401	6.6171327	3.0773504	0	306.302	21	0	0	12	0	0	0	4	4	0	1	22	15.568549	8.2925291	9.8967543	4.1378636	0	0.46827638	5.4594316
mol2858	[Br-].O=[N+]([O-])c1cc([N+](=O)[O-])cc(c1)C(=O)NCCC[nH0+]1ccccc1	195	13	1	0	0	3.5687275	8.848238	1555	33	12	40	76.060768	1.9015192	15	8	0.2	12	40	3	8	0.2	25	0	14.586966	8.7401228	7.1331978	4.3153839	0	411.21201	25	0	1	15	0	0	0	4	5	0	0	25	17.526733	10.087576	11.469234	5.7828231	0	0.40217918	5.643856
mol3615	O=C(N)c1c[nH0][nH0](CCO)c1N	238.8	7	0.42857143	0.75	4	2.5458014	6.8536425	199	15	5	22	39.378441	1.789929	10	6	0.27272728	5	22	1	6	0.27272728	16	0	6.3961535	3.4915638	3.3844109	1.2886752	0	170.172	12	0	0	6	0	0	0	4	2	0	0	12	9.1378279	3.8533711	5.6639023	1.5749149	0	0.65002245	4.5849624
mol1713	O=C(OC1CCC2(C)C(=CCC3C4CCC(O)(C#Cc5ccccc5)C4(C)CCC32)C1)C	147.5	17	0.47058824	0.8888889	9	3.7293208	9.6830769	2962	63	6	68	82.19384	1.2087328	36	8	0.11111111	6	72	2	9	0.125	63	1	19.694067	18.430357	12.424636	11.557079	1	432.604	32	0	0	29	0	0	0	0	3	0	0	36	22.562267	19.85516	15.250586	13.356739	0	0.36708876	6.1699252
mol2760	O=C(NNc1ccccc1)C=CC	190	9	0.44444445	0.80000001	5	2.9414527	7.0460582	290	13	6	25	37.857574	1.514303	12	5	0.2	6	25	2	6	0.23999999	17	0	7.4497004	6.0414519	4.0641665	3.1100423	1	176.21899	13	0	0	10	0	0	0	2	1	0	0	13	9.5186615	7.1044478	6.3256984	4.4318519	0	0.6193822	4.7004399
mol1144	Sc1[nH0][nH0][nH0][nH0]1C	121.5	3	0.33333334	0.5	2	1.5451531	5.2775674	40	5	5	11	20.053747	1.823068	4	2	0.18181819	5	11	0	2	0.18181819	6	0	4.6304951	1.5	2.1652477	0	1	116.148	7	0	0	2	0	0	0	4	0	0	1	7	5.276021	1.5773503	3.3045304	0	0	0.86312056	3.8073549
mol1470	O=C(O)c1ccccc1CC(=O)c1ccccc1C	137.5	9	0.44444445	0.80000001	5	3.0322773	8.2085218	714	28	12	33	44.40715	1.3456712	14	6	0.17647059	12	34	2	6	0.17647059	20	0	10.589619	9.3259087	5.9936624	5.3618073	0	254.28499	19	0	0	16	0	0	0	0	3	0	0	20	13.828063	10.828063	9.0922241	7.3601732	0	0.5023343	5.321928
mol3441	O=C(Oc1ccc2cc(NC(=O)c3ccccc3)ccc2c1)c1ccccc1	226.5	17	0.47058824	0.8888889	9	3.8199556	9.2723999	2394	42	22	45	62.852535	1.3967229	17	6	0.125	23	48	2	6	0.125	23	0	14.962349	13.237604	8.8639317	7.5474348	0	367.40399	28	0	0	24	0	0	0	1	3	0	0	31	19.346724	15.93251	13.686673	10.898979	0	0.39893496	5.9541965
mol1754	S1c2[nH0][nH0]c([nH0]2NC1c1ccc(O)c(OC)c1)c1ccccc1	149	12	0.5	1	6	3.3521876	8.7374592	1219	36	17	37	65.446808	1.7688326	14	5	0.125	17	40	0	5	0.125	23	0	13.118	9.1961527	7.9495602	4.1873927	0	326.38	23	0	0	16	0	0	0	4	2	0	1	26	15.811191	10.698306	11.258351	5.9494896	0	0.46357921	5.7004399
mol2327	O=C(Nc1cccc(NCC(=O)c2ccccc2)c1)C	171	12	0.5	1	6	3.3895719	8.3157911	937	25	12	36	54.117302	1.5032583	16	7	0.1891892	12	37	2	7	0.1891892	23	0	11.219756	9.4032593	6.3474059	4.8356042	0	268.31598	20	0	0	16	0	0	0	2	2	0	0	21	14.372033	10.957819	9.6478672	6.7684216	0	0.48464775	5.3923173
mol3304	OC1CCC2(C)C3CCC4(C)C(CCC4(O)C(O)C)C3CCC2(C)C1	219	11	0.45454547	0.83333331	6	3.1145928	9.0151243	1278	59	0	63	74.285004	1.1791271	38	8	0.12121212	0	66	0	8	0.12121212	66	0	16.592354	15.250712	10.659056	9.9190512	0	350.543	25	0	0	22	0	0	0	0	3	0	0	28	18.250711	15.250712	11.573751	9.9190512	0	0.43513325	5.8073549
mol2632	Clc1cc(c([N+](=O)[O-])cc1[N+](=O)[O-])C1C(=O)c2ccccc2C1=O	184.5	10	0.5	1	5	3.0936658	8.91502	1206	44	12	31	57.815468	1.865015	7	3	0.090909094	12	33	4	3	0.090909094	17	0	12.519262	8.0414515	7.0007815	4.8480763	0	346.68201	24	0	0	15	1	0	0	2	6	0	0	26	17.593494	9.4387932	11.324275	6.6161566	0	0.43739632	5.7004399
mol1779	O=[N+]([O-])c1ccccc1C=CNC(=O)C	150	8	0.5	1	4	2.9175735	7.4946718	402	18	6	25	42.902954	1.7161182	10	5	0.2	6	25	3	6	0.23999999	16	0	8.1360598	5.9641018	4.2809134	2.9493587	0	206.20099	15	0	0	10	0	0	0	2	3	0	0	15	11.259149	6.9746914	7.1090608	4.1354284	0	0.56650949	4.9068904
mol2299	O=C1C(=CNc2ccc(OC)cc2)C2CCC1(C)C2(C)C	170.5	11	0.45454547	0.83333331	6	3.2589772	8.4562798	963	37	6	44	59.114418	1.3435094	23	7	0.15217391	6	46	2	8	0.17391305	38	0	13.194812	11.878315	7.5543661	6.1991944	0	285.38699	21	0	0	18	0	0	0	1	2	0	0	23	15.250712	12.836499	9.8980141	7.29706	0	0.48250595	5.523562
mol3018	O=C1N(C(=O)C2C(=NOC12)C(=O)c1occc1)c1ccccc1C	203.5	11	0.45454547	0.83333331	6	3.2111988	8.8921061	1251	41	11	36	60.00124	1.6667012	12	4	0.1025641	11	39	4	4	0.1025641	24	0	12.631821	9.6961527	7.3469534	4.9820509	0	324.29199	24	0	0	17	0	0	0	2	5	0	0	27	16.84457	11.1459	11.592224	6.6354284	0	0.44886449	5.7548876
mol2895	O=C1CC2C(C)(C)CCCC2(C)C=2C(=O)C(O)=C(C(=O)C1=2)C(C)C	197.5	9	0.44444445	0.80000001	5	2.9034419	8.9337559	1092	53	0	50	65.542816	1.3108563	26	7	0.13461539	0	52	5	7	0.13461539	47	0	15.155087	13.483128	8.825614	7.9896345	0	330.42398	24	0	0	20	0	0	0	0	4	0	0	26	18.02458	14.02458	11.020397	8.7109957	0	0.43739632	5.7004399
mol230	OC1C=C(C)c2ccccc21	68.900002	5	0.40000001	0.66666669	3	2.1151943	6.6342177	137	15	6	21	25.800104	1.2285764	10	2	0.090909094	6	22	1	2	0.090909094	15	0	6.4113154	5.9641018	3.7462327	3.4880338	0	146.189	11	0	0	10	0	0	0	0	1	0	0	12	7.8449349	6.8449349	5.2876935	4.7103434	0	0.71860999	4.5849624
mol2230	O=C(O)C1C2C=CC(C2)C1C(=O)Nc1c(C)cccc1C	167	9	0.44444445	0.80000001	5	3.027842	8.5088339	889	32	6	40	57.924744	1.4481187	19	7	0.16666667	6	42	3	7	0.16666667	33	0	12.166969	10.403259	7.2697186	6.1378636	0	285.34299	21	0	0	17	0	0	0	1	3	0	0	23	15.1459	11.438793	9.9860706	7.4375238	0	0.48250595	5.523562
mol2350	[S+2]([O-])([O-])(Oc1ccc2ccccc2c1)c1cccc(c1)C(=O)Oc1ccc2ccccc2c1	172	18	0.5	1	9	3.9002709	9.7703257	3568	54	26	51	74.243439	1.4557537	18	6	0.10909091	28	55	1	6	0.10909091	26	0	18.158291	14.892304	11.631004	8.7021351	0	454.50198	33	0	0	27	0	0	0	0	5	0	1	37	22.838287	17.924074	15.976296	12.531973	0	0.35823497	6.2094536
mol3671	S=C1NC(=O)C(=NNc2ccccc2C)C(=O)N1	242	10	0.5	1	5	3.0719101	8.0302029	638	26	6	28	53.332909	1.9047468	10	3	0.10344828	6	29	4	4	0.13793103	19	0	10.297856	6.309401	5.5451846	2.8273504	0	262.293	18	0	0	11	0	0	0	4	2	0	1	19	13.120955	7.2925286	8.575387	3.8938468	0	0.52150291	5.2479277
mol2114	S=C(NCc1ccccc1C)Nc1ccccc1	163.3	11	0.45454547	0.83333331	6	3.258594	8.0048008	702	22	12	34	48.370377	1.4226582	16	6	0.17142858	12	35	1	6	0.17142858	22	0	11.128004	8.9032593	6.3075132	4.5915871	0	256.37299	18	0	0	15	0	0	0	2	0	0	1	19	12.794683	10.380469	8.7540197	6.4519253	0	0.52150291	5.2479277
mol974	OC1OC(Cc2ccccc21)c1ccc(OC)cc1	114.2	11	0.45454547	0.83333331	6	3.1372895	8.1804199	714	30	12	35	46.77002	1.3362862	16	4	0.10810811	12	37	0	4	0.10810811	25	0	10.74432	9.4806099	6.3298454	4.9878693	0	256.30099	19	0	0	16	0	0	0	0	3	0	0	21	13.242276	10.828063	9.2751884	6.7659864	0	0.51875818	5.3923173
mol2270	Clc1ccc(NN=C(C#N)c2scc([nH0]2)c2ccccc2)cc1	169	14	0.5	1	7	3.5330789	8.722971	1353	31	17	34	57.433121	1.6892095	11	5	0.1388889	17	36	1	6	0.16666667	17	1	13.473782	9.2735023	8.0251856	4.7707257	0	338.82199	23	0	0	17	1	0	0	4	0	0	1	25	16.070704	11.242276	11.258351	6.932653	0	0.45137304	5.643856
mol2515	O=[N+]([O-])c1ccc2c([nH0](c(c3ccccc3)c2O)C(=O)C)c1	178.5	10	0.5	1	5	3.024019	8.6595097	958	38	15	34	55.954185	1.6457114	12	5	0.1388889	16	36	2	5	0.1388889	18	0	11.685187	9.1188021	6.5860238	4.8987174	0	296.28198	22	0	0	16	0	0	0	2	4	0	0	24	15.853006	10.698306	10.502908	6.8601732	0	0.46637034	5.5849624
mol173	O=C(OC)c1ccc(C#N)cc1	62	8	0.5	1	4	2.6851485	6.8286514	210	15	6	19	30.529814	1.6068323	7	4	0.21052632	6	19	1	4	0.21052632	11	1	6.5731111	5.309401	3.3614707	2.3213673	0	161.16	12	0	0	9	0	0	0	1	2	0	0	12	8.9746914	6.2675848	5.7743869	3.3745749	0	0.65002245	4.5849624
mol3868	Clc1ccc(C=C(c2sc3ccccc3[nH0]2)C(=O)N)c(Cl)c1	263.5	11	0.45454547	0.83333331	6	3.2146344	8.633193	1055	33	15	32	58.78072	1.8368975	10	4	0.11764706	16	34	2	5	0.14705883	16	0	13.544146	8.6188021	7.9413857	4.6427345	0	349.241	22	0	0	16	2	0	0	2	1	0	1	24	15.68987	10.275657	10.541714	6.5993195	0	0.46637034	5.5849624
mol3715	BrC(Br)c1ccc2C(=O)c3c(Cl)c(Cl)c(Cl)c(Cl)c3C(=O)c2c1[N+](=O)[O-]	247	10	0.5	1	5	3.0434909	9.1630564	1397	56	12	29	59.523201	2.0525243	3	2	0.064516127	12	31	3	2	0.064516127	16	0	18.275753	7.7320509	9.9819355	4.4493589	0	562.81201	26	0	2	15	4	0	0	1	4	0	0	28	19.497118	8.9197674	12.089999	5.9831634	0	0.41210872	5.8073549
mol3778	O=C1N(C(=N)c2ccccc21)c1[nH0][nH]c2[nH0]cccc21	253.5	9	0.44444445	0.80000001	5	2.920022	8.3711786	729	35	15	29	47.439514	1.6358453	9	1	0.03125	16	32	2	2	0.0625	14	0	10.291341	7.5414519	6.0866561	3.782692	0	263.26001	20	0	0	14	0	0	0	5	1	0	0	23	13.68987	8.9911995	9.7708569	5.3914113	0	0.51481563	5.523562
mol544	O=C1N2c3ccccc3C=CC2Cc2ccccc12	90.5	9	0.44444445	0.80000001	5	2.8329768	8.2253466	620	35	12	32	42.407413	1.3252317	13	0	0	12	35	2	0	0	21	0	10.413422	9.5579596	6.5313807	5.6218438	0	247.297	19	0	0	17	0	0	0	1	1	0	0	22	12.819627	11.242276	9.3433371	7.7659864	0	0.53475124	5.4594316
mol571	O=C1Cc2cc(C)cc(OC)c21	92.5	6	0.5	1	3	2.3291202	6.880477	183	16	6	22	29.668934	1.3485879	10	3	0.13043478	6	23	1	3	0.13043478	16	0	7.1783037	6.3618073	3.928304	3.1118073	0	162.188	12	0	0	10	0	0	0	0	2	0	0	13	8.7151785	7.0080719	5.7195454	4.0268402	0	0.68129086	4.7004399
mol880	N(=Nc1ccc(N=Nc2ccccc2)c(C)c1)c1ccccc1	109	15	0.46666667	0.875	8	3.6522048	8.6988649	1446	30	18	39	53.420063	1.3697453	16	5	0.12195122	18	41	2	7	0.17073171	21	0	12.794408	11.005553	7.3538284	6.059401	0	300.36499	23	0	0	19	0	0	0	4	0	0	0	25	15.907567	13.07914	11.309663	8.6766701	0	0.45137304	5.643856
mol2535	O=C1CCC2(C)C(CCC3C4CCC(=O)C4(C)CCC32)C1	179.5	10	0.5	1	5	2.9431849	8.50912	802	44	0	49	57.804222	1.179678	28	2	0.03846154	0	52	2	2	0.03846154	50	0	13.489859	12.673362	8.9999485	8.5917006	0	288.431	21	0	0	19	0	0	0	0	2	0	0	24	14.828063	12.828063	9.9491606	8.7944603	0	0.49641782	5.5849624
mol41	Fc1ccc(NC(=O)C(C)(C(F)(F)F)C(F)(F)F)c(F)c1F	44	9	0.44444445	0.80000001	5	3.0282574	8.6527348	985	42	6	28	52.513088	1.8754675	6	6	0.21428572	6	28	1	6	0.21428572	21	0	10.464629	6.1547008	5.3156481	2.9106836	0	339.15698	22	0	0	11	0	9	0	1	1	0	0	22	17.508072	6.8009648	9.7310696	3.6051717	0	0.43949699	5.4594316
mol3931	Brc1cccc2cc(ccc12)C=NNC(=O)N	270	10	0.5	1	5	3.1458993	7.8329954	572	23	10	27	47.388245	1.7551202	10	4	0.14285715	11	28	2	5	0.17857143	15	0	10.438225	6.5414519	5.7273116	3.520726	0	292.13599	17	0	1	12	0	0	0	3	1	0	0	18	12.250712	7.8364987	8.1647034	5.0244045	0	0.54234898	5.1699252
mol2710	O=C1OC(=O)C2Cc3ccccc3CC12	187.8	7	0.42857143	0.75	4	2.5796857	7.5296817	329	24	6	25	35.102688	1.4041075	10	0	0	6	27	2	0	0	19	0	8.1030598	6.878315	5.0781336	4.2616372	1	202.209	15	0	0	12	0	0	0	0	3	0	0	17	10.413849	7.7067423	7.2540202	5.2828231	0	0.61261392	5.0874629
mol4063	O=[N+]([O-])c1ccccc1C=Cc1cc(C=Cc2ccccc2[N+](=O)[O-])c([N+](=O)[O-])cc1[N+](=O)[O-]	291	14	0.5	1	7	3.6896613	9.9095325	3583	55	18	48	84.667732	1.7639111	14	8	0.16	18	50	6	10	0.2	26	0	17.137745	12.082904	9.4857893	7.1307683	0	462.37399	34	0	0	22	0	0	0	4	8	0	0	36	24.827698	14.518297	16.184448	10.232313	0	0.33644459	6.1699252
mol108	O=[N+]([O-])c1ccccc1COC(=O)Cc1ccccc1	54	11	0.45454547	0.83333331	6	3.324121	8.3232565	920	26	12	33	51.755932	1.5683615	13	6	0.17647059	12	34	2	6	0.17647059	20	0	10.690573	8.6103659	6.0843725	4.7986941	1	271.272	20	0	0	15	0	0	0	1	4	0	0	21	14.372033	10.087576	9.6647034	6.6910715	0	0.48464775	5.3923173
mol278	O=C(OC(CCC(=O)c1ccccc1)c1ccccc1)C	72.5	11	0.45454547	0.83333331	6	3.2660942	8.4932213	1008	27	12	39	51.258499	1.3143204	18	8	0.2	12	40	2	8	0.2	26	0	11.989811	10.765066	6.9699187	6.1218438	1	282.33899	21	0	0	18	0	0	0	0	3	0	0	22	15.07914	12.372033	10.164703	8.1935062	0	0.46827638	5.4594316
mol2830	N(C)(C)c1ccc(cc1)c1ccc(N(C)C)cc1	194	11	0.45454547	0.83333331	6	3.2258244	7.9945097	671	26	12	38	46.982685	1.2363864	20	7	0.17948718	12	39	0	7	0.17948718	27	0	11.513229	10.618802	6.1288023	3.8927345	0	240.34999	18	0	0	16	0	0	0	2	0	0	0	19	13.120955	11.966255	8.575387	5.5993195	0	0.52150291	5.2479277
mol3069	S1c2[nH0][nH0]c([nH0]2NC1c1ccc(OC)cc1)c1cccc([N+](=O)[O-])c1	206	14	0.5	1	7	3.5216489	8.9696369	1583	39	17	38	70.951004	1.8671316	13	5	0.12195122	17	41	1	5	0.12195122	23	0	13.934497	9.1961527	8.3087254	4.1814094	0	355.37799	25	0	0	16	0	0	0	5	3	0	1	28	17.38854	10.698306	12.152199	5.932653	0	0.43513325	5.8073549
mol3189	OC1CCC2C3CCC4CC5(OCCO5)CCC4(C)C3CCC21C	212	11	0.45454547	0.83333331	6	3.1628296	8.8797045	1190	50	0	58	69.795609	1.2033726	34	3	0.048387095	0	62	0	3	0.048387095	62	0	15.428637	14.164926	10.428868	9.18507	0	334.5	24	0	0	21	0	0	0	0	3	0	0	28	16.57914	14.164926	11.469527	9.18507	0	0.46012789	5.8073549
mol2023	O=C(O)C1CCCC1C(=O)O	160	5	0.40000001	0.66666669	3	2.2216802	6.6266689	148	13	0	21	31.367901	1.4937096	10	4	0.19047619	0	21	2	4	0.19047619	19	0	5.9869447	4.276021	3.5826421	2.7271802	0	158.153	11	0	0	7	0	0	0	0	4	0	0	11	8.4307213	4.4307213	5.1258979	2.8164966	0	0.68403846	4.4594316
mol3848	O=C1CCC2(C)c3ccc4cc(O)ccc4c3CCC12C	260.5	10	0.5	1	5	2.9452913	8.5070801	802	45	10	41	50.510448	1.2319621	20	3	0.06818182	11	44	1	3	0.06818182	32	0	12.570641	11.715178	7.7406621	7.3129311	0	280.367	21	0	0	19	0	0	0	0	2	0	0	24	14.828063	12.828063	9.9551439	8.8004436	0	0.49641782	5.5849624
mol2177	O=C1C=C(NCc2cc[nH0]cc2)C(=O)c2ccccc12	165.5	11	0.45454547	0.83333331	6	3.2001963	8.3320665	840	31	12	32	48.98045	1.5306391	12	3	0.088235296	12	34	3	3	0.088235296	19	0	10.666969	8.9032593	6.2804704	4.7522707	1	264.284	20	0	0	16	0	0	0	2	2	0	0	22	13.949383	10.53517	9.7540197	6.6910715	0	0.49991596	5.4594316
mol1816	O=C(c1ccc2ccccc2c1)C(O)c1ccccc1	151.5	11	0.45454547	0.83333331	6	3.1865485	8.3366203	830	31	16	34	42.612118	1.2532976	14	4	0.11111111	17	36	1	4	0.11111111	18	0	10.861015	10.005553	6.5157409	6.0534182	0	262.30798	20	0	0	18	0	0	0	0	2	0	0	22	13.949383	11.949383	9.7540197	8.5993195	0	0.49991596	5.4594316
mol3395	O=C1CCC2C3CCC(CC(=O)O)C(C)(CC(=O)O)C3CCC12C	223.5	10	0.5	1	5	3.0757155	8.9140549	1185	46	0	52	69.496666	1.3364743	28	8	0.14814815	0	54	3	8	0.14814815	51	0	14.585427	12.466255	9.1512861	8.0917006	0	336.42798	24	0	0	19	0	0	0	0	5	0	0	26	17.698307	12.698306	11.181211	8.2944603	0	0.43739632	5.7004399
mol3015	Brc1ccc(NN=C2C(=O)CC(C)(C)CC2=O)cc1	203.5	11	0.45454547	0.83333331	6	3.214304	8.1709433	758	27	6	34	57.06741	1.6784532	15	4	0.11428571	6	35	3	5	0.14285715	26	0	12.451285	8.7236147	6.8230233	4.7355809	0	323.19	19	0	1	14	0	0	0	2	2	0	0	20	14.043606	9.6293917	8.8718109	5.8232632	0	0.5023343	5.321928
mol4157	O=[N+]([O-])c1cccc(c1)c1ccc(cc1)C(=O)O	314.20001	10	0.5	1	5	3.1352224	8.0172539	644	26	12	27	43.746922	1.6202563	9	4	0.14285715	12	28	2	4	0.14285715	14	0	9.2379742	7.1188021	5.1592207	4.1427345	0	243.21799	18	0	0	13	0	0	0	1	4	0	0	19	13.120955	8.5436058	8.575387	5.932653	0	0.52150291	5.2479277
mol1304	C=1C=Cc2ccc3C=CC=Cc4ccc(C=1)c2Cc43	130	8	0.5	1	4	2.6653922	8.248702	582	44	10	33	32.451416	0.9833762	14	0	0	10	36	4	0	0	22	0	10.63531	10.63531	6.6831746	6.6831746	0	242.321	19	0	0	19	0	0	0	0	0	0	0	22	12.656489	12.656489	9.4158163	9.4158163	0	0.53475124	5.4594316
mol3795	N#CCC[nH0]1c[nH0]c2c1[nH0]c[nH0]c2N	255	8	0.5	1	4	2.743655	7.2959661	303	19	9	22	34.597721	1.5726236	8	4	0.17391305	10	23	0	4	0.17391305	12	1	7.3823323	4.5689139	4.1092858	1.3535534	0	188.194	14	0	0	8	0	0	0	6	0	0	0	15	9.9662552	5.2675848	6.8256984	1.6666666	0	0.61744827	4.9068904
mol3961	O=C1NN(c2ccccc2)C(=O)C1=Cc1ccccc1	275	11	0.45454547	0.83333331	6	3.173727	8.3416519	826	29	12	32	48.98045	1.5306391	12	2	0.05882353	12	34	3	3	0.088235296	19	0	10.614563	8.850853	6.2277861	4.8987174	1	264.284	20	0	0	16	0	0	0	2	2	0	0	22	13.949383	10.664926	9.7540197	7.1161566	0	0.49991596	5.4594316
mol2959	[S+2]([O-])([O-])(NN=C(C)C=C(C)c1ccc(cc1)c1ccccc1)c1ccc([N+](=O)[O-])c([N+](=O)[O-])c1	200.5	19	0.47368422	0.89999998	10	4.0374961	9.8431187	4145	54	18	54	96.773666	1.7921048	20	10	0.17857143	18	56	4	12	0.21428572	34	0	19.021429	13.505553	11.396904	7.5474348	0	480.50101	34	0	0	23	0	0	0	4	6	0	1	36	24.880104	15.811191	16.080225	10.55368	0	0.33644459	6.1699252
mol3800	O=C1N=C(N=C=2C=CC=CC1=2)C(=NNc1ccccc1OC)C#N	255	12	0.5	1	6	3.3949647	8.8738127	1405	38	6	36	60.00124	1.6667012	12	6	0.15789473	6	38	7	7	0.18421052	24	1	12.724154	9.6188021	7.0364447	4.4047008	0	318.31598	24	0	0	17	0	0	0	5	2	0	0	26	16.940947	11.405413	11.723877	6.3745747	0	0.43739632	5.7004399
mol559	O=C(NC(Cc1ccc2OCOc2c1)C(=O)O)C	91.5	9	0.44444445	0.80000001	5	3.0471692	8.038702	634	23	6	31	50.845181	1.6401671	13	7	0.21875	6	32	2	7	0.21875	24	0	9.8038216	7.2236147	5.4446397	3.2885108	0	251.23799	18	0	0	12	0	0	0	1	5	0	0	19	13.120955	7.9996357	8.5585508	4.1935067	0	0.52150291	5.2479277
mol2925	c1ccc2c(c1)c1ccccc1c1ccccc21	199	7	0.2857143	0.40000001	5	2.6107824	8.0912857	513	33	18	30	29.128517	0.9709506	12	0	0	21	33	0	0	0	12	0	9.9282036	9.9282036	6.2320509	6.2320509	0	228.29399	18	0	0	18	0	0	0	0	0	0	0	21	11.949383	11.949383	8.9494896	8.9494896	0	0.55642158	5.3923173
mol221	OC1(Cc2ccccc21)c1ccccc1	67.800003	8	0.5	1	4	2.7025421	7.514926	346	22	12	27	32.059444	1.1873868	12	2	0.068965517	12	29	0	2	0.068965517	17	0	8.3504725	7.9032593	5.1687474	4.9451408	0	196.24899	15	0	0	14	0	0	0	0	1	0	0	17	10.303119	9.3031187	7.3054786	6.8054786	0	0.61261392	5.0874629
mol2749	O=C1NC(C)=C(C(=O)OCC)C(N1)c1ccc(O)c(OC)c1	189.5	10	0.5	1	5	3.073096	8.6596804	1003	36	6	40	65.605476	1.6401368	18	9	0.21951219	6	41	3	9	0.21951219	32	0	12.596715	9.5165081	6.798193	4.022491	0	306.31799	22	0	0	15	0	0	0	2	5	0	0	23	16.275656	10.447229	10.472764	5.0841169	0	0.4530769	5.523562
mol3433	S1c2[nH0][nH0]c([nH0]2NC1c1ccc(O)c(OC)c1)c1ccc([N+](=O)[O-])cc1	226	14	0.5	1	7	3.5755079	9.0799522	1779	42	17	39	74.415329	1.9080853	13	6	0.14285715	17	42	1	6	0.14285715	24	0	14.304359	9.1188021	8.4489994	4.0980763	0	371.37698	26	0	0	16	0	0	0	5	4	0	1	29	18.258783	10.568549	12.562881	5.7659864	0	0.42228913	5.8579812
mol1211	FC(F)(F)C(F)(F)C(F)(F)C(F)(F)C(F)(F)C(F)(F)C(F)(F)C(F)(F)C(=O)Nc1ccc([N+](=O)[O-])cc1[N+](=O)[O-]	125	16	0.5	1	8	3.7704003	10.369067	5034	91	6	44	87.760239	1.9945508	4	12	0.27272728	6	44	3	12	0.27272728	35	0	17.593115	7.7320509	8.832366	3.7380338	0	629.17896	40	0	0	15	0	17	0	3	5	0	0	40	32.29253	8.4307213	17.374916	4.5050015	0	0.28639695	6.321928
mol3851	O=C1C(=C)C2CC(O)C3C1(C2O)C1OC(OC)C32C(O)CCC(C)(C)C2C1	260.60001	8	0.5	1	4	2.7541692	9.3055792	1344	71	0	57	77.519569	1.3599925	30	7	0.1147541	0	61	2	8	0.13114753	59	0	16.220722	13.654336	10.107167	8.0130911	0	378.465	27	0	0	21	0	0	0	0	6	0	0	31	19.516144	14.10193	12.644808	8.4035549	0	0.41972107	5.9541965
mol1195	O=C(O)C1(C)CCC(C=Cc2ccccc2)C1(C)C	124	10	0.5	1	5	3.0991187	8.1838598	719	32	6	41	50.065269	1.2211041	22	7	0.16666667	6	42	2	8	0.19047619	34	0	11.888477	11.033015	6.844233	6.416502	0	258.36099	19	0	0	17	0	0	0	0	2	0	0	20	14.096012	12.096012	8.8768454	7.7221451	0	0.5023343	5.321928
mol768	BrC1=C(OC)C2CCC(C)(C1=O)C2(C)C	104	6	0.33333334	0.5	4	2.2448595	7.5798316	295	33	0	32	45.49358	1.4216744	17	5	0.15151516	0	33	2	5	0.15151516	31	0	11.272021	8.4915638	6.137629	4.3391519	0	273.16998	15	0	1	12	0	0	0	0	2	0	0	16	11.430721	8.7236147	6.8592076	4.5891519	0	0.59002918	5
mol3616	O=C1c2c(O)c(c(O)c(O)c2C2(C)CCCC(C)(C)C2C1=O)C(C)CO	239	10	0.5	1	5	2.9926832	9.1666193	1352	59	6	52	72.263092	1.3896749	26	10	0.18518518	6	54	2	10	0.18518518	46	0	15.588479	12.983128	8.9927025	7.5974059	1	362.422	26	0	0	20	0	0	0	0	6	0	0	28	19.601931	13.60193	11.985922	8.3920641	0	0.41210872	5.8073549
mol3846	[S+2]([O-])([O-])([O-])c1cc([N+](=O)[O-])ccc1C=Cc1ccc([N+](=O)[O-])cc1[S+2]([O-])([O-])[O-].[nH0+]1(C)ccccc1.[nH0+]1(C)ccccc1	260	13	0.76923078	3.3333333	3	3.4646931	9.4511509	2170	55	24	66	123.4602	1.870609	24	8	0.11940298	24	67	3	9	0.13432837	40	0	23.713131	15.392304	14.382896	7.0534182	0	616.62799	42	0	0	26	0	0	0	4	10	0	2	43	31.501425	18.192024	19.590261	10.249149	0	0.28107527	6.4262648
mol857	O=C1OC(=O)C2(OC1(C)CC2)C(C)C	108.5	6	0.5	1	3	2.2815144	7.3619652	252	27	0	28	40.083687	1.4315603	14	4	0.13793103	0	29	2	4	0.13793103	27	0	8.6245565	6.9915638	4.8752275	3.6504824	1	198.218	14	0	0	10	0	0	0	0	4	0	0	15	10.560478	7.1462646	6.4061365	3.7278328	0	0.61744827	4.9068904
mol3429	N(=Nc1ccc(N=Nc2cc(c(N=Nc3ccc(N=Nc4ccccc4)cc3)cc2C)C(C)C)cc1)c1ccccc1	226	27	0.48148149	0.9285714	14	4.4589219	10.437903	8200	61	30	72	100.05415	1.3896409	30	12	0.15789473	30	76	4	16	0.21052632	42	0	23.702065	20.124355	13.651032	11.062178	0	550.66998	42	0	0	34	0	0	0	8	0	0	0	46	29.149843	23.492989	20.53001	15.264024	0	0.29547828	6.523562
mol3238	Brc1oc(cc1)C=C1C(=O)NC(=S)NC1=O	215	9	0.44444445	0.80000001	5	2.8878303	7.6943154	442	21	5	21	45.344814	2.1592767	5	1	0.045454547	5	22	4	2	0.090909094	13	0	10.145501	4.7320509	5.3988833	1.9880339	0	301.12	16	0	1	9	0	0	0	2	3	0	1	17	11.706742	5.585422	7.5585508	2.7996597	0	0.56510133	5.0874629
mol3859	s1c2sc(c(N)c2c(N)c1C#N)C(=O)OCC	261.5	10	0.5	1	5	2.9361539	7.8704925	507	27	8	26	51.707939	1.9887669	9	7	0.25925925	9	27	1	7	0.25925925	16	1	10.575007	5.7071066	6.4044771	2.4571068	0	267.33301	17	0	0	10	0	0	0	3	2	0	2	18	12.576985	6.4556656	8.0957537	3.115355	0	0.54234898	5.1699252
mol2789	O=C1Oc2ccccc2C(N)=C1CN1CCOCC1	191.5	10	0.5	1	5	3.0336707	8.2023687	688	30	6	35	55.467049	1.5847728	16	3	0.081081077	6	37	2	3	0.081081077	29	0	10.594244	8.3449354	6.357985	3.9309037	0	260.293	19	0	0	14	0	0	0	2	3	0	0	21	13.242276	9.2507124	9.2540197	5.0580783	0	0.51875818	5.3923173
mol48	CC(C)CC1c2ccccc2c2ccccc21	45	7	0.42857143	0.75	4	2.6616149	7.9118023	465	27	12	35	34.979385	0.99941105	18	4	0.10810811	12	37	0	4	0.10810811	25	0	10.48061	10.48061	6.453248	6.453248	0	222.33099	17	0	0	17	0	0	0	0	0	0	0	19	11.828063	11.828063	8.2708569	8.2708569	0	0.56150466	5.2479277
mol3518	O=[N+]([O-])c1cc([N+](=O)[O-])c(N(c2ccccc2)C(=O)C)cc1N(c1ccccc1)C(=O)C	232.5	12	0.5	1	6	3.2839997	9.7778616	2589	55	18	50	85.516891	1.7103378	18	10	0.1923077	18	52	4	10	0.1923077	30	0	17.166548	12.928204	9.4034672	6.4760675	0	434.40799	32	0	0	22	0	0	0	4	6	0	0	34	23.413485	15.104083	15.218122	9.0873537	0	0.35236704	6.0874629
mol4018	Brc1ccc(cc1)C1C(=C(OC2c3ccccc3OC21)N)C(=O)Nc1ccccc1	282	12	0.5	1	6	3.3696542	9.5613947	2265	52	18	49	77.616173	1.5840036	19	5	0.094339624	18	53	2	5	0.094339624	33	0	17.50366	13.237604	10.446526	7.592093	0	463.33099	30	0	1	24	0	0	0	2	3	0	0	34	20.664562	15.543242	14.614194	10.432653	0	0.38632196	6.0874629
mol3240	O=C(O)c1ccc(NN=C(C(=O)C)C(=O)C)cc1	215	10	0.5	1	5	3.2117403	8.0095797	691	24	6	30	51.167618	1.7055873	12	8	0.26666668	6	30	4	9	0.30000001	20	0	9.9285736	7.309401	5.1045599	3.5713673	0	248.23799	18	0	0	12	0	0	0	2	4	0	0	18	13.706742	8.2925291	8.4135914	4.7876935	0	0.50325835	5.1699252
mol1397	O=[N+]([O-])c1ccc(cc1)CC(C#N)c1ccccc1	134	11	0.45454547	0.83333331	6	3.2471344	8.175458	772	26	12	31	47.957176	1.5470057	12	5	0.15625	12	32	1	5	0.15625	18	1	10.191533	8.4806099	5.8835649	5.0712028	0	252.27299	19	0	0	15	0	0	0	2	2	0	0	20	13.664926	10.087576	9.2027082	7.0075679	0	0.5023343	5.321928
mol866	c1ccc2CCc3ccccc3CCc2c1	108.8	8	0.375	0.60000002	5	2.7587259	7.7079358	412	26	12	32	32	1	16	0	0	12	34	0	0	0	22	0	9.4472294	9.4472294	6.0689139	6.0689139	0	208.304	16	0	0	16	0	0	0	0	0	0	0	18	10.794683	10.794683	7.932653	7.932653	0	0.58587331	5.1699252
mol4076	O=C(N1CCc2cc3N(CCc3cc12)C(=O)c1ccccc1)c1ccccc1	293.5	15	0.46666667	0.875	8	3.5967083	9.3015242	2095	47	18	48	67.60054	1.4083445	20	4	0.07692308	18	52	2	4	0.07692308	32	0	15.467554	13.75663	9.6183052	7.6831746	0	368.436	28	0	0	24	0	0	0	2	2	0	0	32	19.087212	15.93251	13.720346	10.415816	0	0.40790597	6
mol987	Clc1c2OC(Oc2c(Cl)c(Cl)c1Cl)c1ccccc1	114.5	9	0.44444445	0.80000001	5	2.9460437	8.2083998	661	33	12	25	42.480915	1.6992365	6	1	0.037037037	12	27	0	1	0.037037037	15	0	12.316172	6.9641018	6.8467984	3.6993587	0	336.00098	19	0	0	13	4	0	0	0	2	0	0	21	13.568549	8.154336	9.0922241	5.1498299	0	0.51875818	5.3923173
mol4183	S=C1NC(=O)C(=NNc2ccccc2[N+](=O)[O-])C(=O)N1	330	10	0.5	1	5	3.1472359	8.3469038	844	30	6	27	55.901558	2.0704281	7	3	0.10714286	6	28	5	4	0.14285715	17	0	10.561566	5.309401	5.6339397	2.3273504	0	293.263	20	0	0	10	0	0	0	5	4	0	1	21	14.698306	6.2925286	9.4860706	3.3164966	0	0.48464775	5.3923173
mol3707	O=C1c2cc3c([nH]c(c4ccccc4)c3OC(=O)C)cc2[N+]([O-])=C1c1ccccc1	246	14	0.5	1	7	3.4990916	9.5355234	2344	53	21	46	70.044746	1.522712	16	5	0.1	22	50	3	5	0.1	25	0	16.00841	13.428204	9.4223518	7.4760675	1	396.40198	30	0	0	24	0	0	0	2	4	0	0	34	20.827698	15.836134	14.541714	10.510003	0	0.38632196	6.0874629
mol141	O=[N+]([O-])c1cc(ccc1CCC(=O)C)CCC(=O)C	57.5	11	0.45454547	0.83333331	6	3.2361398	8.187109	776	24	6	36	55.327461	1.5368739	17	9	0.25	6	36	3	9	0.25	27	0	11.140685	9.0604782	6.149251	5.1522474	1	263.293	19	0	0	14	0	0	0	1	4	0	0	19	14.413849	9.8364992	8.8967543	6.2540202	0	0.48546076	5.2479277
mol1527	O=C1C=C2CCC3C4CCC(OC(=O)C)C4(C)CCC3C2(C)CC1	140	12	0.5	1	6	3.212923	8.8792534	1220	48	0	54	66.563652	1.2326603	30	5	0.087719299	0	57	3	5	0.087719299	54	0	15.268351	14.043606	9.7553234	8.9072495	1	330.46799	24	0	0	21	0	0	0	0	3	0	0	27	17.11252	14.405413	11.343008	9.3718109	0	0.44886449	5.7548876
mol3611	S1C2=C(N(c3ccccc3)C1=C(C(=O)OC)C(=O)OC)C(=O)c1ccccc1C2=O	238.5	10	0.40000001	0.66666669	6	3.1497078	9.5911827	2098	57	12	45	74.912758	1.664728	15	7	0.14583333	12	48	6	8	0.16666667	30	0	16.8176	12.696153	9.6748409	5.7380338	0	421.42899	30	0	0	22	0	0	0	1	6	0	1	33	21.413485	14.714814	14.489601	8.1329927	0	0.37824166	6.044394
mol1393	O=C1Nc2ccc(cc2CC1)CCC(=O)OC	134	11	0.45454547	0.83333331	6	3.1622183	7.8346472	570	23	6	32	48.536037	1.5167512	15	5	0.15151516	6	33	2	5	0.15151516	25	0	9.785223	8.0604782	5.6728683	4.1522474	1	233.267	17	0	0	13	0	0	0	1	3	0	0	18	12.250712	8.8364992	8.1858721	5.0993195	0	0.54234898	5.1699252
mol860	O=C(c1ccc(C)cc1)c1ccc(OC)c(OC)c1	108.5	11	0.45454547	0.83333331	6	3.157891	8.1881599	732	29	12	35	46.77002	1.3362862	16	7	0.19444445	12	36	1	7	0.19444445	23	0	11.266197	10.041451	5.9882703	4.559401	0	256.30099	19	0	0	16	0	0	0	0	3	0	0	20	13.828063	11.413849	9.1513968	6.3433366	0	0.5023343	5.321928
mol3312	Clc1ccc(cc1)c1[nH0]c(sc1)C(=NNc1ccc2ccccc2c1)C#N	219	16	0.5	1	8	3.7243617	9.1830864	2115	40	21	40	64.532745	1.6133186	13	5	0.11627907	22	43	1	6	0.13953489	19	1	15.628482	11.428204	9.4298868	6.1754265	0	388.88199	27	0	0	21	1	0	0	4	0	0	1	30	18.639618	13.811191	13.224678	8.8989792	0	0.41024774	5.9068904
mol1911	Clc1ccc(NN=C2C(=O)OC(OC2=O)(C)C)cc1	155.5	11	0.45454547	0.83333331	6	3.214304	8.1709433	758	27	6	30	56.133419	1.871114	11	4	0.12903225	6	31	3	5	0.16129032	22	0	11.023501	7.309401	5.8102722	3.3213673	0	282.68298	19	0	0	12	1	0	0	2	4	0	0	20	14.043606	8.2151785	8.8718109	4.2996597	0	0.5023343	5.321928
mol3882	[O-][N+](=Nc1c[nH0][nH0](c2ccccc2)c1C#N)c1c[nH0][nH0](c2ccccc2)c1C#N	265	15	0.46666667	0.875	8	3.6309495	9.4185381	2352	46	22	41	66.201523	1.6146712	12	6	0.13636364	22	44	1	7	0.15909091	19	2	14.914161	10.928204	8.4865437	5.3987174	0	380.371	29	0	0	20	0	0	0	8	1	0	0	32	20.216969	13.363597	14.223877	7.932653	0	0.38828552	6
mol1760	[P+]([O-])(Oc1ccccc1)(Oc1ccccc1)C(NC(=O)CCCCNC(=O)C12CC3CC(CC(C3)C2)C1)C	149.5	18	0.5	1	9	4.0685511	10.178387	5576	59	12	77	115.59552	1.5012405	39	15	0.18518518	12	81	2	15	0.18518518	67	0	23.036854	18.653971	15.613655	11.237165	0	538.625	38	0	0	30	0	0	0	2	5	1	0	42	26.589365	20.260939	18.333885	13.142161	0	0.32014427	6.3923173
mol25	O=C(Oc1ccccc1)C1CC2(C)CCC1C2(C)C	41	9	0.44444445	0.80000001	5	3.0114975	8.1903753	688	31	6	41	50.065269	1.2211041	22	6	0.13953489	6	43	1	6	0.13953489	36	0	11.979269	11.162772	7.2073431	6.5949707	1	258.36099	19	0	0	17	0	0	0	0	2	0	0	21	13.673362	11.966255	8.9392881	7.5454416	0	0.51875818	5.3923173
mol3733	O=C(Nc1cccc2c3[nH0]c(c4ccccc4)c([nH0]c3ccc12)c1ccccc1)C	249	13	0.46153846	0.85714287	7	3.4439349	9.5500164	2316	52	26	49	67.44384	1.3764049	19	5	0.094339624	28	53	1	5	0.094339624	24	0	16.462929	14.660254	9.8246193	8.2260675	0	389.45798	30	0	0	26	0	0	0	3	1	0	0	34	20.501425	17.380104	14.70351	11.67667	0	0.38632196	6.0874629
mol1933	FC(F)(F)C(C(=O)Nc1ccccc1[N+](=O)[O-])C(F)(F)F	156	8	0.5	1	4	2.956934	8.5224428	894	32	6	27	57.388245	2.1254904	6	6	0.22222222	6	27	2	6	0.22222222	19	0	9.8264971	5.3867512	5.1201482	2.6933756	0	316.15698	21	0	0	10	0	6	0	2	3	0	0	21	16.422285	6.1378284	9.4423943	3.5605135	0	0.45371634	5.3923173
mol2845	O=C1OC(=O)c2c1c(C)ccc2C	194.5	5	0.40000001	0.66666669	3	2.197238	7.1434827	212	21	6	21	30.264498	1.4411665	8	2	0.090909094	6	22	2	2	0.090909094	14	0	7.3794456	6.1547008	3.9771802	3.1606836	0	176.17099	13	0	0	10	0	0	0	0	3	0	0	14	9.5854216	6.878315	6.1090608	4.1378636	0	0.64772749	4.8073549
mol1237	S1c2[nH0][nH0]c([nH0]2NC1c1occc1)c1ccc(OCCCC)cc1	126.5	15	0.46666667	0.875	8	3.6101356	8.8270817	1510	33	16	42	71.931816	1.7126622	18	7	0.15555556	16	45	0	7	0.15555556	29	0	14.123005	10.240123	8.8813047	5.022491	0	342.423	24	0	0	17	0	0	0	4	2	0	1	27	16.35516	11.53517	11.847668	6.4150147	0	0.44886449	5.7548876
mol21	N#CC1=Cc2ccccc2C1	39.799999	6	0.33333334	0.5	4	2.3427186	6.599185	147	13	6	18	22.187885	1.2326603	7	1	0.052631579	6	19	1	1	0.052631579	11	1	6.0410719	5.5938582	3.5854142	3.3618073	0	141.173	11	0	0	10	0	0	0	1	0	0	0	12	7.6817985	6.6817985	5.3981781	4.6910715	0	0.71860999	4.5849624
mol1523	O=[N+]([O-])c1cc([N+](=O)[O-])c(O)c([N+](=O)[O-])c1.O=C(OCC)c1c[nH0]ccc1C	139.8	7	0.42857143	0.75	4	2.5730336	8.3670902	609	40	12	42	78.041679	1.8581352	14	9	0.21428572	12	42	4	9	0.21428572	26	0	14.595912	9.0938578	7.4756846	4.272491	0	394.29599	28	0	0	15	0	0	0	4	9	0	0	28	21.430357	10.284093	13.094331	5.5672803	0	0.37123233	5.8073549
mol3142	[S+2]1([O-])([O-])Cc2[nH0]cc3ccccc3c2C1	210	7	0.42857143	0.75	4	2.5579183	7.5330672	325	23	10	24	41.456028	1.7273345	9	0	0	11	26	0	0	0	15	0	8.7894201	6.3009648	6.5369887	3.3231323	0	219.26399	15	0	0	11	0	0	0	1	2	0	1	17	10.466255	7.2591486	7.1565967	4.5412416	0	0.61261392	5.0874629
mol1154	Clc1ccc(cc1)C=CC(=O)c1ccc(C)cc1	122	12	0.5	1	6	3.2977488	7.9950981	702	23	12	31	41.474369	1.3378829	13	4	0.125	12	32	2	5	0.15625	18	0	10.815644	9.2735023	6.0744886	5.3034182	1	256.73199	18	0	0	16	1	0	0	0	1	0	0	19	12.957819	10.957819	8.6478672	7.4931664	0	0.52150291	5.2479277
mol597	O=[N+]([O-])c1cc(ccc1C=CC(=O)OCCC(C)C)C=CC(=O)OCCC(C)C	93.5	19	0.47368422	0.89999998	10	3.9875824	9.383935	2874	36	6	58	85.264175	1.470072	29	17	0.29310346	6	58	5	19	0.3275862	47	0	17.421284	14.52458	9.667901	7.6852989	0	403.47498	29	0	0	22	0	0	0	1	6	0	0	29	21.81119	15.819627	13.684448	9.2252169	0	0.36205125	5.8579812
mol288	O=[N+]([O-])c1ccccc1NN=C(C(=O)OCC)C(=O)C	73.5	10	0.5	1	5	3.1587744	8.3592472	862	28	6	33	58.975212	1.7871276	13	9	0.27272728	6	33	4	10	0.30303031	23	0	10.952176	7.5165076	5.7214732	3.534457	0	279.25198	20	0	0	12	0	0	0	3	5	0	0	20	15.120955	8.4222851	9.4684334	4.6009536	0	0.4689956	5.321928
mol3256	Oc1ccc2ccccc2c1c1c(O)ccc2ccccc21	216	9	0.44444445	0.80000001	5	2.8901184	8.6745024	915	40	20	36	44.375771	1.2326603	14	3	0.07692308	22	39	0	3	0.07692308	17	0	11.822631	10.928204	7.1732812	6.7260675	0	286.32999	22	0	0	20	0	0	0	0	2	0	0	25	15.104083	13.104083	10.75402	9.5993195	0	0.47938794	5.643856
mol3102	O=[N+]([O-])c1ccc(cc1)c1oc(cc1)C=C1N=C(OC1=O)c1ccccc1	208	16	0.5	1	8	3.7490299	9.1734781	2129	39	17	39	63.062935	1.6169983	12	4	0.095238097	17	42	4	5	0.11904762	21	0	13.863872	10.928204	8.0266743	5.9700847	0	360.32498	27	0	0	20	0	0	0	2	5	0	0	30	18.802753	13.104083	13.097357	8.5824833	0	0.41024774	5.9068904
mol1698	Clc1ccc2[nH0]c(sc2c1)NC=C1C(=O)c2cc(C)ccc2OC1OCC	147	13	0.46153846	0.85714287	7	3.5007045	9.2154512	1909	44	15	44	77.534676	1.7621517	17	6	0.12765957	16	47	2	7	0.14893617	29	0	16.356506	11.825909	9.7064333	5.7605247	0	400.88599	27	0	0	20	1	0	0	2	3	0	1	30	18.965891	13.430357	13.046045	7.6253581	0	0.41024774	5.9068904
mol684	OC12CCCCCC2c2ccccc21	99.5	6	0.33333334	0.5	4	2.4124548	7.3417611	265	24	6	30	35.101002	1.1700333	16	1	0.03125	6	32	0	1	0.03125	26	0	8.3694992	7.9222851	5.6401091	5.416502	0	188.26999	14	0	0	13	0	0	0	0	1	0	0	16	9.5960121	8.5960121	6.8223152	6.3223152	0	0.64206427	5
mol3960	S1c2ccccc2N2C1=C(C#N)c1[nH0]cccc1C2=O	275	8	0.375	0.60000002	5	2.7743032	8.3937788	690	38	12	27	45.372231	1.6804531	7	1	0.033333335	12	30	2	1	0.033333335	15	1	11.016086	8.0414515	6.8377938	4.032692	0	277.30701	20	0	0	15	0	0	0	3	1	0	1	23	13.68987	9.6983061	9.8088617	5.7996597	0	0.51481563	5.523562
mol543	Clc1ccc(cc1)C=C(C#N)C#N	90.5	8	0.5	1	4	2.8029203	7.0672078	270	15	6	18	28.229729	1.5683182	5	3	0.16666667	6	18	1	4	0.22222222	9	2	7.415072	5.3867512	3.9128778	2.8987174	0	188.61699	13	0	0	10	1	0	0	2	0	0	0	13	9.681798	6.6817985	6.2575502	4.2659864	0	0.6193822	4.7004399
mol1022	O=C(OCC)C(C#N)=Cc1oc(cc1)c1ccccc1	116.5	12	0.5	1	6	3.3219867	8.3265772	900	26	11	33	49.604401	1.5031637	13	7	0.20588236	11	34	2	8	0.23529412	20	1	10.997868	9.3259087	6.1846027	4.8558245	0	267.284	20	0	0	16	0	0	0	1	3	0	0	21	14.372033	10.957819	9.7407131	6.7315116	0	0.48464775	5.3923173
mol2583	O=C1C=C2CC(OC(=O)C)CCC2(C)C2CCC3(C)C(=O)CCC3C12	181.5	12	0.5	1	6	3.2486496	8.9981813	1360	51	0	53	68.735184	1.2968901	28	5	0.089285716	0	56	4	5	0.089285716	52	0	15.469492	13.836499	9.7094479	8.6572495	1	344.45099	25	0	0	21	0	0	0	0	4	0	0	28	17.982763	14.275657	11.753692	9.2051439	0	0.43513325	5.8073549
mol3017	S1c2[nH0][nH0]c([nH0]2NC1c1ccc(OC)cc1)c1ccccc1OC	203.5	13	0.46153846	0.85714287	7	3.4302914	8.8571529	1383	38	17	40	69.390259	1.7347564	16	6	0.13953489	17	43	0	6	0.13953489	26	0	14.079035	10.196153	8.3383255	4.1873927	0	340.40698	24	0	0	17	0	0	0	4	2	0	1	27	16.518297	11.698306	11.796356	5.9494896	0	0.44886449	5.7548876
mol197	O=C([nH0]1cc(C)c2ccccc12)C	64.5	6	0.5	1	3	2.374434	7.1226959	223	19	9	24	33.931606	1.4138168	11	3	0.12	10	25	1	3	0.12	14	0	7.7422132	6.8867512	4.2755618	3.3660254	0	173.215	13	0	0	11	0	0	0	1	1	0	0	14	9.4222851	7.8449349	6.1983771	4.5461121	0	0.64772749	4.8073549
mol2993	Sc1[nH0][nH0]c([nH0]1N=C(C)c1ccc(C)cc1)C(F)(F)F	202	10	0.5	1	5	3.1377239	8.3493204	823	29	11	31	59.7519	1.9274807	11	6	0.1875	11	32	1	7	0.21875	20	0	11.57379	7.309401	6.0771685	3.3213673	1	300.30798	20	0	0	12	0	3	0	4	0	0	1	21	14.913849	8.2151785	9.2867126	4.4097023	0	0.48464775	5.3923173
mol16	OC1Cc2cc(OC)ccc21	38	7	0.42857143	0.75	4	2.4408393	6.5839596	152	13	6	21	28.490061	1.3566695	10	3	0.13636364	6	22	0	3	0.13636364	16	0	6.3719697	5.5165076	3.6590819	2.7885108	0	150.177	11	0	0	9	0	0	0	0	2	0	0	12	7.8449349	6.1378284	5.3088617	3.6161563	0	0.71860999	4.5849624
mol3293	O=C(Nc1cc(N)c(cc1C=Cc1ccccc1)C=Cc1ccccc1)C	218	14	0.5	1	7	3.5730631	9.2237644	2022	37	18	49	64.97419	1.3260038	22	8	0.15686275	18	51	3	10	0.19607843	30	0	15.223203	13.737604	8.7902346	7.7974348	0	354.453	27	0	0	24	0	0	0	2	1	0	0	29	19.062267	16.35516	13.114194	11.142997	0	0.40063059	5.8579812
mol695	O=C(Nc1ccccc1)C(=O)C	100	7	0.42857143	0.75	4	2.6459539	6.8380055	212	13	6	21	33.180016	1.5800008	9	4	0.19047619	6	21	2	4	0.19047619	13	0	6.703248	5.3867512	3.5689318	2.6606836	1	163.17599	12	0	0	9	0	0	0	1	2	0	0	12	8.9746914	6.2675848	5.6983771	3.7271802	0	0.65002245	4.5849624
mol2826	Brc1ccc(cc1)C=1OC(=CC([P+]([O-])(c2ccccc2)c2ccccc2)C=1)c1ccc(Br)cc1	193.5	12	0.41666666	0.71428573	7	3.4129457	9.9419041	3140	59	24	55	80.854668	1.4700849	21	5	0.084745765	24	59	2	5	0.084745765	33	0	22.210415	16.124355	14.244287	9.2081184	0	592.26697	34	0	2	29	0	0	0	0	2	1	0	38	23.545395	19.338287	16.535862	13.198639	0	0.34983629	6.2479277
mol3918	FC(F)(F)C=1N2N=C(N)C(=NN=C=3C=CC(O)=CC=3)C2=NC(=O)C=1	268.5	12	0.5	1	6	3.3664963	8.8699703	1357	38	0	32	65.629623	2.0509257	8	4	0.11764706	0	34	9	6	0.17647059	25	0	11.689525	6.8867512	6.3973179	3.1487174	0	337.241	24	0	0	13	0	3	0	6	2	0	0	26	17.482763	8.0769854	11.253038	4.4048314	0	0.43739632	5.7004399
mol3111	FC(F)(F)C=1[nH0]2[nH0]c(N)c(N=Nc3cccc(C)c3)c2N=C(C)C=1	209	11	0.45454547	0.83333331	6	3.318882	8.8772535	1340	38	11	37	65.776039	1.7777307	13	6	0.15384616	11	39	3	7	0.17948718	25	0	12.834063	8.8867512	6.9695868	4.1487174	0	334.30499	24	0	0	15	0	3	0	6	0	0	0	26	17.482763	10.076985	11.253038	5.5595322	0	0.43739632	5.7004399
mol1207	BrC1C(=O)C2C3CCC(C(C)CCC(=O)OCC)C3(C)C(OC(=O)C)CC2C2(C)CCC(OC(=O)C)CC12	125	18	0.5	1	9	3.7401998	10.221196	4378	75	0	83	115.13668	1.3871889	45	16	0.18604651	0	86	4	16	0.18604651	82	0	25.381813	20.560114	15.434451	12.111609	1	597.58698	38	0	1	30	0	0	0	0	7	0	0	41	27.990835	20.869514	17.838314	12.410321	0	0.31455502	6.3575521
mol2840	O=C(OC1CCC2C3CCC4CC(O)CCC4(C)C3CCC21C)c1ccccc1	194	15	0.46666667	0.875	8	3.5548208	9.408886	2194	57	6	65	78.370285	1.2056967	36	6	0.086956523	6	69	1	6	0.086956523	62	0	17.978523	16.714813	11.857293	10.955144	0	396.57098	29	0	0	26	0	0	0	0	3	0	0	33	20.225405	17.518297	13.915487	11.94429	0	0.39679351	6.044394
mol4160	Clc1ccc(NC2=NC(=S)N=NC2=C2=CC=CC=C2)cc1	314.5	11	0.45454547	0.83333331	6	3.1812451	8.4974298	942	30	6	31	53.757446	1.7341112	10	2	0.060606062	6	33	7	3	0.090909094	20	0	12.396432	8.1961527	7.0057969	4.2320509	0	313.79199	21	0	0	15	1	0	0	4	0	0	1	23	14.656489	9.828063	10.220346	6.1161566	0	0.48250595	5.523562
mol2205	S=C1SC(=Cc2ccccc2O)C(=O)N1CN1CCCCC1	166	12	0.5	1	6	3.3245561	8.6135044	1107	32	6	40	67.818474	1.6954619	18	4	0.095238097	6	42	3	5	0.11904762	33	0	13.828771	9.6293917	8.6316738	4.6547008	0	334.46399	22	0	0	16	0	0	0	2	2	0	2	24	15.526733	10.664926	10.647867	5.7996597	0	0.46637034	5.5849624
mol1141	Clc1ccccc1C(=O)c1cc(OC)c(OC)cc1[N+](=O)[O-]	121.5	10	0.5	1	5	3.0512011	8.6629181	993	37	12	34	59.741188	1.7570938	12	7	0.2	12	35	2	7	0.2	21	0	12.58645	8.9641018	6.5666218	3.9820509	0	321.716	22	0	0	15	1	0	0	1	5	0	0	23	16.275656	10.284093	10.489601	5.6161566	0	0.4530769	5.523562
mol2340	Clc1c(Cl)c(Cl)c2C(=O)c3cc(ccc3C(=O)c2c1Cl)C(OC(=O)C)OC(=O)C	172	12	0.5	1	6	3.3954217	9.4457083	2098	56	12	39	68.69101	1.7613078	10	7	0.17073171	12	41	4	7	0.17073171	25	0	17.794464	10.809402	9.4906454	5.5267091	1	476.095	29	0	0	19	4	0	0	0	6	0	0	31	21.618437	12.204225	13.539489	7.2876935	0	0.3796615	5.9541965
mol1445	O=C1OC(O)c2cc(OC)ccc21	136.5	7	0.42857143	0.75	4	2.4878464	7.1042652	229	19	6	21	31.709341	1.5099686	8	3	0.13636364	6	22	1	3	0.13636364	15	0	6.9813595	5.309401	3.7912309	2.2767091	0	180.159	13	0	0	9	0	0	0	0	4	0	0	14	9.4222851	6.0080719	6.2195454	3.1329932	0	0.64772749	4.8073549
mol3232	O=C(Oc1ccc2cc(OC(=O)C)ccc2c1)C	215	11	0.45454547	0.83333331	6	3.2011561	8.00278	659	24	10	30	42.884197	1.4294733	12	6	0.19354838	11	31	2	6	0.19354838	18	0	10.097095	8.4641018	5.4508128	4.2260675	1	244.24599	18	0	0	14	0	0	0	0	4	0	0	19	13.120955	9.7067423	8.5417137	5.7540202	0	0.52150291	5.2479277
mol755	O=C(C)C(=CNc1ccc(C)cc1)Cc1ccccc1	103	12	0.5	1	6	3.3274839	8.3310776	914	25	12	39	50.361412	1.2913183	19	7	0.175	12	40	2	8	0.2	26	0	11.888858	10.98061	6.7206321	5.9778328	0	265.35599	20	0	0	18	0	0	0	1	1	0	0	21	14.372033	12.664926	9.6478672	8.1622686	0	0.48464775	5.3923173
mol1333	Brc1ccc(NN=C(C(=O)C)C(=O)C)cc1	131.5	9	0.44444445	0.80000001	5	3.0355301	7.6776056	487	20	6	27	48.274467	1.7879432	11	6	0.22222222	6	27	3	7	0.25925925	18	0	10.537072	6.809401	5.4088097	3.3213673	0	283.125	16	0	1	11	0	0	0	2	2	0	0	16	12.129392	7.7151785	7.5029078	4.4543605	0	0.54356444	5
mol4035	[Cl+3]([O-])([O-])([O-])[O-].o1c2[c+]cc(C)c3cc(oc3c2c2cc(C)ccc12)C	285.5	8	0.875	7	1	2.799299	8.4486275	714	37	17	40	63.705341	1.5926335	15	3	0.071428575	20	42	0	3	0.071428575	22	0	14.547484	10.964102	8.6442041	5.9760675	0	362.76498	25	0	0	18	1	0	0	0	6	0	0	27	18.353006	12.438793	11.63103	7.9980373	0	0.42433795	5.7548876
mol3781	O=C1OC(=O)C=2Cc3cc4CCc4cc3CC=21	254	8	0.375	0.60000002	5	2.7699323	7.8845592	470	28	6	27	37.104824	1.3742528	10	0	0	6	30	3	0	0	21	0	9.2078724	7.9831276	5.8425174	5.026021	1	226.23099	17	0	0	14	0	0	0	0	3	0	0	20	11.568549	8.8614426	8.2203465	6.2491498	0	0.58005506	5.321928
mol1971	Brc1ccc(cc1)C1C=2C(=O)Oc3ccccc3C=2OC(NC(=O)CCl)=C1C(=O)OCC	158	11	0.45454547	0.83333331	6	3.2332788	9.78057	2530	58	12	49	86.082214	1.7567799	17	8	0.15384616	12	52	5	8	0.15384616	35	0	19.157711	13.110366	11.030835	6.8254032	1	518.74701	32	0	1	23	1	0	0	1	6	0	0	35	22.827698	14.999271	15.439091	9.0648451	0	0.3597711	6.129283
mol3348	O=C1N(C(=O)C2C(=NOC12)C(=O)c1c([nH0]([nH0]c1C(=O)OCC)c1ccc(C)cc1)C)c1ccc(OC)cc1	221	18	0.5	1	9	3.7975585	10.221509	4579	69	17	62	103.08762	1.6627036	24	12	0.18181819	17	66	5	12	0.18181819	44	0	21.127201	16.48061	11.904392	7.7992001	0	516.51001	38	0	0	27	0	0	0	4	7	0	0	42	27.137098	18.446865	18.260458	10.127793	0	0.32014427	6.3923173
mol2513	O=[N+]([O-])c1cccc(c1)c1oc(cc1)C=C1C(=O)OC(OC1=O)(C)C	178.5	13	0.46153846	0.85714287	7	3.5171788	8.9702673	1613	38	11	38	62.177177	1.6362414	13	5	0.125	11	40	4	6	0.15000001	25	0	13.346403	10.041451	7.2811494	5.059401	0	343.29099	25	0	0	17	0	0	0	1	7	0	0	27	18.189871	11.491199	11.74882	6.7659864	0	0.42433795	5.7548876
mol1712	O=C1CCC2(C)C=3CCC4(C)C(=O)CCC4C=3CCC2C1	147.5	10	0.5	1	5	2.9431849	8.50912	802	44	0	47	56.14362	1.1945451	26	2	0.039999999	0	50	3	2	0.039999999	47	0	13.335158	12.518661	8.7238922	8.3156443	0	286.41498	21	0	0	19	0	0	0	0	2	0	0	24	14.828063	12.828063	9.9491606	8.7944603	0	0.49641782	5.5849624
mol3901	Clc1c(Cl)c(Cl)c2C(=O)c3c([N+](=O)[O-])c(ccc3C(=O)c2c1Cl)C=O	266.5	10	0.5	1	5	2.9974287	9.0499058	1254	54	12	28	51.63805	1.8442161	3	2	0.06666667	12	30	4	2	0.06666667	14	0	14.75608	7.7320509	7.9498515	4.4493589	1	419.00299	25	0	0	15	4	0	0	1	5	0	0	27	18.626873	9.0495234	11.71732	6.0580783	0	0.42433795	5.7548876
mol700	c1c2CCc2cc2CCc12	100.5	5	0.40000001	0.66666669	3	2.1166077	6.3253636	107	11	6	20	20	1	10	0	0	6	22	0	0	0	16	0	5.9831276	5.9831276	4.0689139	4.0689139	0	130.19	10	0	0	10	0	0	0	0	0	0	0	12	6.5520415	6.5520415	4.932653	4.932653	0	0.79504025	4.5849624
mol746	[nH0]1cc2ccccc2cc1c1ccccc1	102.5	9	0.44444445	0.80000001	5	2.8903635	7.685051	436	23	16	27	31.724855	1.1749947	11	1	0.034482758	17	29	0	1	0.034482758	12	0	8.7980661	8.350853	5.335865	4.8540592	0	205.25999	16	0	0	15	0	0	0	1	0	0	0	18	10.794683	10.087576	7.932653	7.0244045	0	0.58587331	5.1699252
mol3833	S=C1N=C(C)C(=NN=C2=CC=CC(C)=C2C)C(C)=C1C#N	259.5	10	0.5	1	5	3.175421	8.4905071	950	35	0	36	55.513943	1.5420539	15	6	0.16216215	0	37	8	8	0.21621622	28	1	13.24565	10.232051	6.9244232	4.9940171	0	295.38998	21	0	0	16	0	0	0	4	0	0	1	22	15.568549	11.447229	9.9515963	6.5341458	0	0.46827638	5.4594316
mol676	Brc1cc(Br)c(N=Nc2c3N=C(C)C=C([nH0]3[nH0]c2N)C(F)(F)F)c(Br)c1	99	12	0.5	1	6	3.3822477	9.1142035	1649	44	11	34	70.651215	2.0779769	8	5	0.1388889	11	36	3	6	0.16666667	22	0	17.571245	7.7320509	9.2488613	3.4820509	0	556.966	26	0	3	14	0	3	0	6	0	0	0	28	19.223249	8.8174725	12.074406	4.6488485	0	0.41210872	5.8073549
mol4135	O=[N+]([O-])c1cccc(NN=C(C#N)C=2=Nc3ccccc3N=2)c1	307	12	0.5	1	6	3.4339783	8.7349777	1305	33	6	32	55.35754	1.7299231	9	5	0.14705883	6	34	6	6	0.17647059	21	1	11.671367	8.1188021	6.5527201	4.1487174	0	305.27701	23	0	0	15	0	0	0	6	2	0	0	25	16.233841	9.828063	11.169035	6.0244045	0	0.45137304	5.643856
mol1402	S=C(Nc1ccccc1)C(=S)Nc1ccccc1	134.5	11	0.45454547	0.83333331	6	3.2255883	8.0140867	683	22	12	30	46.884197	1.5628066	12	5	0.16129032	12	31	2	5	0.16129032	17	0	11.222993	7.7735028	6.2961121	4.0713673	0	272.396	18	0	0	14	0	0	0	2	0	0	2	19	12.794683	9.3804693	8.7540197	5.9663267	0	0.52150291	5.2479277
mol181	O=C(Oc1ccccc1)C1=CC2(C)CCC1C2(C)C	63.5	9	0.44444445	0.80000001	5	3.0114975	8.1903753	688	31	6	39	48.205257	1.2360322	20	6	0.14634146	6	41	2	6	0.14634146	33	0	11.772162	10.955666	6.939558	6.3271856	0	256.345	19	0	0	17	0	0	0	0	2	0	0	21	13.673362	11.966255	8.9392881	7.5454416	0	0.51875818	5.3923173
mol3967	O=C1N(Cc2ccccc2)C(C)=CC=2OC(N)=C(C#N)C(c3ccccc3)C1=2	276	12	0.5	1	6	3.3054669	9.3590631	1871	50	12	47	69.558243	1.4799626	19	6	0.12	12	50	4	6	0.12	33	1	15.423584	13.13531	9.0063915	7.1182961	0	369.42398	28	0	0	23	0	0	0	3	2	0	0	31	19.672998	15.38854	13.596556	9.8433371	0	0.39893496	5.9541965
mol2532	o1[nH0]c2c(c([nH0][nH0]c2c2ccccc2)C)c1C	179.5	8	0.5	1	4	2.773068	7.8947301	478	27	15	28	43.691586	1.5604138	11	3	0.1	16	30	0	3	0.1	14	0	9.6366405	7.8867512	5.4182024	4.1606836	0	225.25099	17	0	0	13	0	0	0	3	1	0	0	19	11.828063	8.9996357	8.2708569	5.6378636	0	0.56150466	5.2479277
mol3896	O=C(OC=1C2=CC(C=Cc3ccccc3)=C(N)C=C2=NC=1c1ccccc1)C	266	14	0.5	1	7	3.5317082	9.3288527	2084	43	12	47	66.315956	1.4109777	19	7	0.14	12	50	7	8	0.16	31	0	15.423965	13.582904	8.9850121	7.6367512	1	367.42798	28	0	0	24	0	0	0	2	2	0	0	31	19.509861	16.095648	13.614194	10.8265	0	0.39893496	5.9541965
mol3721	Nc1ccc(N=Nc2ccc(N=Nc3ccc(N)cc3)cc2)cc1	247	17	0.47058824	0.8888889	9	3.8087344	8.8040075	1722	31	18	40	58.308701	1.4577174	16	6	0.14285715	18	42	2	8	0.19047619	22	0	12.871758	9.9282036	7.3358788	5.4641018	0	316.36798	24	0	0	18	0	0	0	6	0	0	0	26	16.777811	11.949383	11.686673	7.8989797	0	0.43739632	5.7004399
mol1898	N1=NC(=CC1C)c1[nH0][nH0](C)c(C)c1	155	7	0.42857143	0.75	4	2.6042778	7.0820909	243	15	5	24	35.456028	1.4773345	11	4	0.16	5	25	2	4	0.16	18	0	7.9435549	6.1547008	4.1463413	2.4047005	0	175.215	13	0	0	9	0	0	0	4	0	0	0	14	9.4222851	6.7236147	6.1647038	3.121027	0	0.64772749	4.8073549
mol829	O=C1C(C2CCC1(C)C2(C)C)C(c1ccccc1)c1ccccc1	107	8	0.5	1	4	2.8972647	8.9342365	1146	45	12	50	55.939453	1.1187891	26	6	0.11320755	12	53	1	6	0.11320755	40	0	14.828015	14.419767	9.1086607	8.9045362	0	318.45999	24	0	0	23	0	0	0	0	1	0	0	27	16.949383	15.949383	11.466162	10.888812	0	0.44886449	5.7548876
mol3016	S=C(NC(C)(C)C)c1cc(c(O)c(c1)C(C)(C)C)C(C)(C)C	203.5	8	0.5	1	4	2.9484937	8.6674461	981	34	6	53	69.289078	1.3073411	31	15	0.28301886	6	53	1	15	0.28301886	46	0	16.326658	14.1547	8.2406797	6.9047008	0	321.52899	22	0	0	19	0	0	0	1	1	0	1	22	17.508072	14.800965	9.6268454	7.7103434	0	0.43949699	5.4594316
mol2385	O=C(N)NN=C1CC2(CC2C1C)C(C)C	174	8	0.5	1	4	2.8410666	7.4946675	375	20	0	34	49.454479	1.4545435	19	7	0.2	0	35	2	8	0.22857143	33	0	9.5790768	7.6462646	5.5903311	4.4003181	1	209.293	15	0	0	11	0	0	0	3	1	0	0	16	11.215178	7.8009648	6.9708681	4.499671	0	0.59002918	5
mol1998	O=C(OC)C=Cc1ccc(C=CC(=O)OC)c(N)c1	159	13	0.46153846	0.85714287	7	3.4212208	8.152338	844	24	6	34	53.06741	1.5608062	15	9	0.2647059	6	34	4	11	0.32352942	24	0	10.751796	8.5414515	5.4810696	3.559401	0	261.27701	19	0	0	14	0	0	0	1	4	0	0	19	14.250712	9.8364992	9.0620804	5.0993195	0	0.48546076	5.2479277
mol1478	Clc1cc(N2C(=O)N=NC(C2=S)=C2=CC=CC=C2)ccc1F	138	11	0.45454547	0.83333331	6	3.1575475	8.6395111	1014	37	6	30	59.848473	1.9949491	8	1	0.03125	6	32	7	2	0.0625	19	0	12.605294	8.1188021	7.0391769	4.1487174	0	332.76599	22	0	0	15	1	1	0	3	1	0	1	24	15.68987	9.6983061	10.575387	5.9494896	0	0.46637034	5.5849624
mol831	O=C(C)c1c[nH0](C)c2ccccc21	107	6	0.5	1	3	2.374434	7.1226959	223	19	9	24	33.931606	1.4138168	11	3	0.12	10	25	1	3	0.12	14	0	7.7422132	6.8867512	4.2491689	3.1160254	0	173.215	13	0	0	11	0	0	0	1	1	0	0	14	9.4222851	7.8449349	6.1983771	4.3020949	0	0.64772749	4.8073549
mol4070	O=C1N2c3ccccc3N(C)C2=C(C#N)c2[nH0]cccc12	292.5	8	0.375	0.60000002	5	2.7667637	8.5451345	771	42	12	31	48.360806	1.5600259	10	2	0.05882353	12	34	2	2	0.05882353	19	1	11.238555	9.0414515	6.5074763	4.032692	0	274.28299	21	0	0	16	0	0	0	4	1	0	0	24	14.560114	10.698306	10.236382	5.7996597	0	0.49641782	5.5849624
mol2958	O=C(N)NN=C1c2ccccc2C(c2ccccc2)=C1C	200.5	10	0.5	1	5	3.0612581	8.51301	882	33	12	36	53.272186	1.4797829	15	5	0.13157895	12	38	3	6	0.15789473	23	0	11.628964	9.6961527	6.6780467	5.4880338	0	277.327	21	0	0	17	0	0	0	3	1	0	0	23	14.819627	11.405413	10.18154	7.7103434	0	0.48250595	5.523562
mol1437	O=C(N)NN=C(C)CCC=C(C)C	136	9	0.44444445	0.80000001	5	3.049191	7.037127	314	11	0	30	44.435638	1.4811879	17	9	0.31034482	0	29	3	11	0.37931034	26	0	8.4243755	6.4915638	4.2404895	3.0504768	1	183.25499	13	0	0	9	0	0	0	3	1	0	0	12	10.267585	6.8533711	6.0197444	3.5485475	0	0.5894835	4.5849624
mol3338	O=[N+]([O-])c1ccc(cc1)c1oc(cc1)C=C1C(=O)OC(OC1=O)(C)C	220.5	14	0.5	1	7	3.5899539	8.9561253	1661	38	11	38	62.177177	1.6362414	13	5	0.125	11	40	4	6	0.15000001	25	0	13.346403	10.041451	7.2811494	5.059401	0	343.29099	25	0	0	17	0	0	0	1	7	0	0	27	18.189871	11.491199	11.74882	6.7659864	0	0.42433795	5.7548876
mol1126	Oc1ccc(cc1)C=1OC(c2ccccc2)c2ccccc2C=1	120.5	11	0.45454547	0.83333331	6	3.1721518	8.7744703	1138	37	18	39	47.892021	1.2280005	16	3	0.071428575	18	42	1	3	0.071428575	23	0	12.515716	11.660254	7.6275349	6.9641018	0	300.35699	23	0	0	21	0	0	0	0	2	0	0	26	15.648053	13.940947	11.309663	9.9158163	0	0.46357921	5.7004399
mol2770	Clc1ccc(Cl)c(N2C(=O)C3ON=C(C(=O)c4ccc(C)cc4)C3C2=O)c1	190.5	13	0.46153846	0.85714287	7	3.4143715	9.2236919	1778	48	12	39	70.400513	1.8051413	12	4	0.095238097	12	42	4	4	0.095238097	26	0	15.49136	10.696153	8.817729	5.75876	0	403.22098	27	0	0	19	2	0	0	2	4	0	0	30	19.292164	12.3006	12.879918	7.6766701	0	0.41024774	5.9068904
mol1672	[S+2]([O-])([O-])(OCC(O[S+2]([O-])([O-])c1ccc(C)cc1)C1OC(=O)C(OC)=C1OC)c1ccc(C)cc1	145.5	15	0.46666667	0.875	8	3.5851269	9.9250669	3404	56	12	58	96.397018	1.6620176	24	14	0.23333333	12	60	2	14	0.23333333	46	0	20.512583	13.98061	12.790809	6.1729913	0	512.55597	34	0	0	22	0	0	0	0	10	0	2	36	25.095648	15.560114	15.979531	8.1622686	0	0.33644459	6.1699252
mol495	Oc1cc(ccc1OC)C(NCC(OC)OC)C	88	11	0.45454547	0.83333331	6	3.2363722	8.0149498	685	25	6	39	57.786304	1.4817001	21	12	0.30769232	6	39	0	12	0.30769232	33	0	11.265817	9.0938578	5.7784166	3.0123076	0	255.314	18	0	0	13	0	0	0	1	4	0	0	18	13.543606	9.7151785	8.6169224	3.7852583	0	0.50325835	5.1699252
mol2022	O=[N+]([O-])c1cc([N+](=O)[O-])c(O)c([N+](=O)[O-])c1.O=[N+]([O-])c1cc([N+](=O)[O-])c(O)c([N+](=O)[O-])c1.Nc1ccc(C=Cc2ccccc2)c(N)c1	160	10	0.60000002	1.5	4	2.8339529	9.2945223	1301	70	24	68	127.99451	1.8822722	20	12	0.17391305	24	69	7	13	0.1884058	38	0	23.714293	14.082904	12.425897	7.8688021	0	668.48798	48	0	0	26	0	0	0	8	14	0	0	49	36.291801	16.827698	22.436243	11.198639	0	0.25379547	6.6147099
mol3589	O=C1C(=C)C2CC(OC(=O)C)C3C1(C2OC(=O)C)C(OC(=O)C)CC1C(C)(C)CCC(OC(=O)C)C31C	237.39999	10	0.5	1	5	3.12044	10.22636	3308	80	0	75	104.6049	1.3947319	38	15	0.1923077	0	78	6	16	0.20512821	72	0	22.751221	19.076986	13.004342	10.224416	1	518.60297	37	0	0	28	0	0	0	0	9	0	0	40	27.662407	19.833981	17.077019	10.92428	0	0.32120815	6.321928
mol3748	[S+2]([O-])([O-])(O)c1cccc(c1)C(=O)Nc1ccccc1.Nc1ccccc1	250	10	0.69999999	2.3333333	3	3.1094482	8.3311825	786	31	18	44	74.445717	1.6919482	18	6	0.13333334	18	45	1	6	0.13333334	26	0	14.556957	10.582904	9.0456285	5.8927345	0	370.42899	26	0	0	19	0	0	0	2	4	0	1	27	18.993353	12.786246	12.359192	8.5993195	0	0.40176207	5.7548876
mol261	Clc1[nH0]c(c[nH0]c1)C(=O)Nc1ccccc1OC	71.5	9	0.44444445	0.80000001	5	3.0457866	8.0393162	633	25	12	28	51.612221	1.8432935	10	5	0.1724138	12	29	1	5	0.1724138	16	0	10.308919	6.9641018	5.5017552	2.6547005	0	263.68399	18	0	0	12	1	0	0	3	2	0	0	19	12.957819	8.1293917	8.7027082	3.7996597	0	0.52150291	5.2479277
mol1761	O=C1Oc2ccccc2C(NCC)=C1	149.5	7	0.42857143	0.75	4	2.5572817	7.3307681	286	20	6	25	37.988911	1.5195564	11	3	0.11538462	6	26	2	3	0.11538462	18	0	7.9103546	6.5938582	4.577733	3.3618073	0	189.21399	14	0	0	11	0	0	0	1	2	0	0	15	9.9662552	7.5520415	6.8088617	4.5067668	0	0.61744827	4.9068904
mol1732	O=C(c1ccccc1)C(=O)c1ccc2CCc3cccc1c32	148	10	0.5	1	5	3.1272647	8.6346369	997	38	16	36	44.375771	1.2326603	14	3	0.07692308	17	39	2	3	0.07692308	20	0	12.004212	11.187716	7.4307394	7.022491	1	286.32999	22	0	0	20	0	0	0	0	2	0	0	25	15.104083	13.104083	10.75402	9.5993195	0	0.47938794	5.643856
mol3723	Cl.Oc1c(OC)c(OC)cc2CCNCc21	247.5	7	1	0	0	2.5613117	7.5449047	334	25	6	32	53.191364	1.6622301	16	5	0.15625	6	32	0	5	0.15625	26	0	10.187125	7.1986704	4.9399157	2.784457	0	245.70599	16	0	0	11	1	0	0	1	3	0	0	16	10.836499	7.7151785	7.2743869	3.4663265	0	0.54356444	5
mol2007	[nH0]1c2ccccc2[nH0](c2ccccc2NCc2ccccc2)c1c1ccccc1	159.5	13	0.46153846	0.85714287	7	3.43132	9.452466	2165	46	27	50	62.987823	1.2597564	21	5	0.09259259	28	54	0	5	0.09259259	26	0	15.993839	14.599412	9.8012085	8.0796213	0	375.47501	29	0	0	26	0	0	0	3	0	0	0	33	19.468044	17.47648	14.398979	11.674234	0	0.39679351	6.044394
mol2139	O=C(NCCc1ccc(OCc2ccccc2)c(OC)c1)C=Cc1ccc(OCc2ccccc2)c(OC)c1	164	25	0.47999999	0.92307693	13	4.3974853	10.222954	6838	55	24	72	99.694946	1.384652	33	16	0.21333334	24	75	2	17	0.22666667	49	0	22.261974	19.720732	12.786799	9.7687788	0	523.62897	39	0	0	33	0	0	0	1	5	0	0	42	27.288036	22.752502	19.139692	13.606888	0	0.30819827	6.3923173
mol2305	ClC(=O)C=Cc1ccc(cc1)C=CC(Cl)=O	170.5	11	0.45454547	0.83333331	6	3.2600389	7.6362495	536	17	6	24	39.01955	1.6258146	8	4	0.16666667	6	24	4	6	0.25	14	0	9.7030859	6.6188021	5.184876	3.6427345	1	255.09999	16	0	0	12	2	0	0	0	2	0	0	16	11.966255	7.9662552	7.5753875	5.2659864	0	0.54356444	5
mol614	O=[N+]([O-])c1ccccc1C(=Cc1ccccc1)C(=O)OCC	95	9	0.44444445	0.80000001	5	3.0356522	8.6690264	1022	32	12	37	56.659546	1.5313392	15	7	0.18421052	12	38	3	8	0.21052632	23	0	12.060816	9.9806099	6.8081694	5.522491	0	297.31	22	0	0	17	0	0	0	1	4	0	0	23	15.949383	11.664926	10.630229	7.6565967	0	0.4530769	5.523562
mol1012	Clc1ccc(cc1)c1occ(c1[S+2]([O-])([O-])c1ccccc1)C(=O)c1sccc1	116	11	0.45454547	0.83333331	6	3.2517772	9.369627	1863	46	22	41	69.315247	1.6906159	13	5	0.11363637	22	44	1	5	0.11363637	21	0	16.72193	11.505553	10.981189	6.2260675	0	428.91599	28	0	0	21	1	0	0	0	4	0	2	31	19.725405	13.811191	13.4812	8.9326534	0	0.39893496	5.9541965
mol2441	O=[N+]([O-])c1ccc(Nc2ccc(C)cc2)c(NC(=O)C)c1	175.5	11	0.45454547	0.83333331	6	3.2389638	8.4934998	972	29	12	36	59.400806	1.6500224	15	7	0.1891892	12	37	2	7	0.1891892	23	0	11.71341	9.0414515	6.3522806	4.559401	0	285.30301	21	0	0	15	0	0	0	3	3	0	0	22	15.405413	10.413849	9.9523973	6.2540202	0	0.46827638	5.4594316
mol3339	O=C1CCC2(C)C(CCC3C4CCC(O)(C#C)C4(C)CCC32)C1	220.5	11	0.45454547	0.83333331	6	3.0615723	8.7692938	1034	51	0	53	62.134399	1.1723472	30	4	0.071428575	0	56	1	5	0.089285716	54	1	14.606174	13.750712	9.5581064	9.1303759	0	314.46899	23	0	0	21	0	0	0	0	2	0	0	26	16.457819	14.457819	10.839101	9.7617502	0	0.46357921	5.7004399
mol3852	O1C(N)=C(C#N)C(c2ccccc2)C=2CCCCC1=2	261	8	0.5	1	4	2.7510676	8.2464628	628	32	6	35	49.524906	1.4149973	16	3	0.081081077	6	37	2	3	0.081081077	28	1	10.725341	9.2925291	6.654346	5.7338157	0	252.317	19	0	0	16	0	0	0	2	1	0	0	21	13.242276	10.53517	9.3088617	7.2079082	0	0.51875818	5.3923173
mol4069	Nc1ccc(N=Nc2ccc(N=Nc3ccc(N=Nc4ccc(N=Nc5ccc(N)cc5)cc4)cc3)cc2)cc1	292	29	0.48275861	0.93333334	15	4.5820904	10.269689	7990	55	30	64	93.534904	1.4614829	24	10	0.14705883	30	68	4	14	0.20588236	34	0	21.279415	16.547005	12.273041	9.1068363	0	524.59198	40	0	0	30	0	0	0	10	0	0	0	44	27.572493	19.915638	19.585653	13.164966	0	0.30726835	6.4594316
mol3425	O=C1C(=C)C2CC(OC(=O)C)C3C1(C2OC(=O)C)C(OC(=O)C)CC1C(C)(C)CCCC31COC(=O)C	225.8	10	0.5	1	5	3.118248	10.227643	3324	78	0	75	104.6049	1.3947319	38	15	0.1923077	0	78	6	16	0.20512821	72	0	22.588083	18.913849	13.067498	10.234599	1	518.60297	37	0	0	28	0	0	0	0	9	0	0	40	27.499271	19.670843	17.178953	10.934464	0	0.32120815	6.321928
mol2095	O=C1C(=CN(OC(=O)C)c2ccccc2)C2CCC1(C)C2(C)C	163	9	0.44444445	0.80000001	5	3.039892	8.7853031	1113	40	6	46	64.576416	1.4038351	23	8	0.16666667	6	48	3	9	0.1875	39	0	14.127624	12.455666	8.0652628	6.7885108	1	313.397	23	0	0	19	0	0	0	1	3	0	0	25	16.828062	13.543606	10.770693	8.0579138	0	0.45137304	5.643856
mol400	O=C1OC(O)C(C)=C1C	81.5	4	0.25	0.33333334	3	1.8520451	6.0431309	80	11	0	17	25.222206	1.4836591	8	3	0.17647059	0	17	2	3	0.17647059	15	0	5.3410606	4.0773501	2.6908245	1.7886752	0	128.127	9	0	0	6	0	0	0	0	3	0	0	9	7.0165076	4.309401	4.1258979	2.1547005	0	0.7642045	4.1699252
mol1009	O=[N+]([O-])c1cccc2c1CC2=O	116	6	0.5	1	3	2.3758802	6.8732433	185	16	6	17	29.122341	1.7130789	5	1	0.055555556	6	18	2	1	0.055555556	10	0	6.1111159	4.4391575	3.4940031	2.7011237	0	163.132	12	0	0	8	0	0	0	1	3	0	0	13	8.7151785	5.1378284	5.6983771	3.6329932	0	0.68129086	4.7004399
mol3314	O=[N+]([O-])c1cc([N+](=O)[O-])c([O-])c([N+](=O)[O-])c1.[N+]12(CC=CC1)CC=C(C)C2	219.5	6	0.5	1	3	2.5150456	8.1883116	515	35	6	42	76.222488	1.8148211	16	4	0.093023255	6	43	5	4	0.093023255	32	0	13.861771	9.2151785	7.5903082	4.3550072	0	364.314	26	0	0	15	0	0	0	4	7	0	0	27	19.482763	10.250712	12.149172	5.6935067	0	0.40176207	5.7548876
mol4134	Clc1ccc(c(Cl)c1)C1Nc2[nH0]c([nH0][nH0]2C(N)=C1C#N)C(F)(F)F	306	11	0.45454547	0.83333331	6	3.1959076	8.8980341	1250	42	11	31	63.558224	2.0502653	7	4	0.12121212	11	33	1	4	0.12121212	20	1	13.077286	6.809401	7.1352153	3.0653841	0	375.14099	24	0	0	13	2	3	0	6	0	0	0	26	17.645901	7.9472294	11.218564	4.16325	0	0.43739632	5.7004399
mol1138	P(CP(c1ccccc1)c1ccccc1)(c1ccccc1)c1ccccc1	121	10	0.5	1	5	3.1657412	9.2752066	1732	40	24	49	58.916882	1.2023853	22	6	0.11538462	24	52	0	6	0.11538462	28	0	16.937393	14.254112	12.223383	7.6427345	1	384.39899	27	0	0	25	0	0	0	0	0	2	0	30	18.313345	17.158644	13.415816	11.265986	0	0.41024774	5.9068904
mol679	O=C(OCC)C(C(=O)C)C(=O)c1ccc(cc1)C(=O)C(C(=O)OCC)C(=O)C	99	15	0.46666667	0.875	8	3.6177676	9.315424	2208	45	6	50	73.646751	1.4729351	22	16	0.31999999	6	50	6	16	0.31999999	38	0	16.144302	12.878315	8.6779747	6.4676313	1	390.388	28	0	0	20	0	0	0	0	8	0	0	28	21.430357	14.016144	13.149172	7.8685741	0	0.37123233	5.8073549
mol1573	ClC(Cl)(Cl)COC(=O)NC(c1ccccc1)C(=O)O	141.5	10	0.5	1	5	3.1639636	8.1975288	764	23	6	29	56.853531	1.9604666	10	8	0.27586207	6	29	2	8	0.27586207	21	0	11.744847	6.1712084	6.2057567	2.8415873	0	326.56299	19	0	0	11	3	0	0	1	4	0	0	19	14.466255	7.0520415	8.7935123	3.8367167	0	0.48546076	5.2479277
mol4097	O=C1N=C2N(N=C(N)C2=NN=C2=CC=CC(C)=C2)C(=C1)c1ccccc1	297	13	0.46153846	0.85714287	7	3.4571946	9.1068983	1692	41	6	41	64.835876	1.5813628	15	4	0.090909094	6	44	9	6	0.13636364	29	0	13.99517	10.773502	8.0174475	5.559401	0	343.37	26	0	0	19	0	0	0	6	1	0	0	29	18.095648	12.68987	12.614194	7.8433366	0	0.42228913	5.8579812
mol307	S=C1NC(C)=C(C(=O)OC(C)C)C(N1)c1ccc([N+](=O)[O-])cc1	75	11	0.45454547	0.83333331	6	3.2379751	8.7701368	1180	36	6	40	72.032005	1.8008002	17	8	0.19512194	6	41	4	8	0.19512194	31	0	13.769053	9.4641018	7.4371715	4.5534182	0	335.384	23	0	0	15	0	0	0	3	4	0	1	24	17.145901	10.447229	10.790602	5.6983771	0	0.43892586	5.5849624
mol1923	O=C1OC(C2CCC1(C)C2(C)C)C(O)c1ccccc1	156	9	0.44444445	0.80000001	5	2.8981354	8.3711967	725	40	6	42	54.128078	1.2887638	22	6	0.13636364	6	44	1	6	0.13636364	37	0	12.296726	11.033015	7.3186517	6.416502	1	274.35999	20	0	0	17	0	0	0	0	3	0	0	22	14.543606	11.836499	9.3768454	7.4056487	0	0.49991596	5.4594316
mol1123	[S+2]([O-])([O-])(N1CCCCC1)c1cccc([N+](=O)[O-])c1	120.5	9	0.44444445	0.80000001	5	2.9390523	8.0542841	590	28	6	32	58.643284	1.8326026	14	3	0.090909094	6	33	1	3	0.090909094	26	0	10.5971	6.8449349	7.202673	3.8213673	0	270.30899	18	0	0	11	0	0	0	2	4	0	1	19	13.173362	7.5186615	8.5148735	4.6329932	0	0.52150291	5.2479277
mol553	S(C)C(NCC=C)=C(C#N)C#N	91	7	0.42857143	0.75	4	2.6410465	6.8603539	218	14	0	21	34.954453	1.6644977	9	7	0.34999999	0	20	2	9	0.44999999	16	2	7.6107359	4.9915638	4.454381	1.5664966	0	179.24699	12	0	0	8	0	0	0	3	0	0	1	11	9.3973408	5.9831276	5.7947536	2.3569367	0	0.61674827	4.4594316
mol3381	Clc1ccc(Nc2[nH0]c(N)[nH0][nH0]c2c2ccccc2)c(Cl)c1	222.5	11	0.45454547	0.83333331	6	3.180779	8.6409597	1049	33	18	33	56.198257	1.7029775	11	4	0.11428571	18	35	0	4	0.11428571	17	0	12.80558	8.1188021	7.1657133	4.1487174	0	332.194	22	0	0	15	2	0	0	5	0	0	0	24	15.526733	9.6983061	10.63103	5.9494896	0	0.46637034	5.5849624
mol2281	O=C1OC(=NC1=Cc1oc(cc1)c1ccccc1OC)c1ccccc1	169.5	14	0.5	1	7	3.6007385	9.0809612	1833	38	17	41	60.817608	1.4833562	15	5	0.11363637	17	44	3	6	0.13636364	24	0	14.00841	11.928204	8.0562744	5.9760675	0	345.354	26	0	0	21	0	0	0	1	4	0	0	29	17.93251	14.104083	12.741515	8.5993195	0	0.42228913	5.8579812
mol2638	Clc1ccc(Cl)c(N2C(=O)C3ON=C(C(=O)c4ccccc4)C3C2=O)c1	184.5	12	0.5	1	6	3.327693	9.1215162	1577	46	12	36	65.839371	1.8288714	10	3	0.07692308	12	39	4	3	0.07692308	23	0	14.56871	9.7735023	8.4070454	5.3480763	0	389.194	26	0	0	18	2	0	0	2	4	0	0	29	18.421921	11.430357	12.486071	7.2828231	0	0.42228913	5.8579812
mol4114	Clc1ccc(Cl)c(NN=C(C#N)C=2=Nc3ccccc3N=2)c1	301	11	0.45454547	0.83333331	6	3.321795	8.6137724	1124	32	6	30	50.993717	1.6997906	8	4	0.125	6	32	5	5	0.15625	20	1	12.598093	8.0414515	7.0145249	4.0653839	0	329.16998	22	0	0	15	2	0	0	5	0	0	0	24	15.526733	9.6983061	10.669035	5.857738	0	0.46637034	5.5849624
mol1040	O=C(OC1CCC2(C)C3CCC4=C(CCC4(C)C(OC(=O)C)C)C3CCC2(C)C1)C	118	15	0.46666667	0.875	8	3.5691562	9.5087976	2370	61	0	70	85.961258	1.2280179	40	11	0.15068494	0	73	3	11	0.15068494	70	0	19.806355	18.173363	12.068924	10.781022	1	416.60199	30	0	0	26	0	0	0	0	4	0	0	33	21.896976	18.482763	13.999474	11.21178	0	0.37824166	6.044394
mol3100	O=C1CC2CC(CCC2(C)C2CC(C(=O)O)C3(C)C(CCC3C(C)CCC(=O)O)C12)C(=O)O	208	15	0.46666667	0.875	8	3.522876	9.8168964	2879	68	0	71	95.347885	1.3429279	38	12	0.16216215	0	74	4	12	0.16216215	70	0	19.957397	16.982763	12.608963	11.121646	0	462.58298	33	0	0	26	0	0	0	0	7	0	0	36	24.292164	17.292164	15.406463	11.36501	0	0.3512581	6.1699252
mol2625	Brc1ccc(N2C(=O)C3ON=C(C(=O)c4ccc(Cl)cc4)C3C2=O)cc1	184	14	0.5	1	7	3.4340425	9.1042566	1643	45	12	36	67.839371	1.884427	10	3	0.07692308	12	39	4	3	0.07692308	23	0	15.398777	9.7735023	8.8160963	5.342093	0	433.64499	26	0	1	18	1	0	0	2	4	0	0	29	18.421921	11.430357	12.469234	7.2659864	0	0.42228913	5.8579812
mol1604	O=[N+]([O-])c1cccc(c1)c1ccc(cc1)C(=O)OC	143	11	0.45454547	0.83333331	6	3.2329569	8.1705217	760	28	12	30	47.850002	1.595	11	5	0.16129032	12	31	2	5	0.16129032	17	0	10.199009	8.1188021	5.547986	4.1427345	0	257.245	19	0	0	14	0	0	0	1	4	0	0	20	13.828063	9.5436058	9.1133919	5.932653	0	0.5023343	5.321928
mol2365	O=[N+]([O-])c1cc([N+](=O)[O-])c(ON2CCc3cc(OC)c(OCc4ccccc4)cc3C2CC(C)C)c([N+](=O)[O-])c1	173	17	0.47058824	0.8888889	9	3.8152053	10.384584	5283	68	18	68	114.43024	1.6827978	28	14	0.1971831	18	71	3	14	0.1971831	50	0	22.142368	16.679279	12.519626	8.6870642	1	552.53998	40	0	0	27	0	0	0	4	9	0	0	43	28.973963	18.543242	19.082626	11.036843	0	0.302118	6.4262648
mol2798	O=[N+]([O-])c1ccccc1C(=Cc1ccccc1)C(=O)O	192	9	0.44444445	0.80000001	5	2.995146	8.3798256	791	29	12	31	48.922977	1.5781606	11	5	0.15625	12	32	3	6	0.1875	17	0	10.392674	8.2735023	5.8318701	4.8153839	0	269.25598	20	0	0	15	0	0	0	1	4	0	0	21	14.53517	9.957819	9.5922241	6.9494896	0	0.48464775	5.3923173
mol1625	S(C)c1[nH0][nH0]([S+2]([O-])([O-])c2ccc(OC)cc2)c(N)c1C(=O)OCC	144	13	0.46153846	0.85714287	7	3.3211772	8.8849773	1320	41	11	41	78.505264	1.9147626	17	11	0.26190478	11	42	1	11	0.26190478	30	0	14.979016	9.0165081	9.5208712	3.2784741	0	371.43799	24	0	0	14	0	0	0	3	5	0	2	25	17.905413	9.9996357	11.360939	4.3400998	0	0.42571631	5.643856
mol2880	Clc1ccc(cc1)c1[nH0]c(sc1)C(=NNc1cccc(C)c1C)C#N	196	14	0.5	1	7	3.5831261	8.9707117	1673	37	17	40	65.563141	1.6390785	15	7	0.16666667	17	42	1	8	0.19047619	23	1	15.319081	11.118802	8.8585196	5.6040592	0	366.87601	25	0	0	19	1	0	0	4	0	0	1	27	17.81119	12.982763	12.079719	7.7540202	0	0.42433795	5.7548876
mol938	O=C1CCC2(C)C(CCC3C2CCC2(C)CCCC32O)C1	112.5	9	0.44444445	0.80000001	5	2.8677435	8.5200586	778	46	0	51	59.37635	1.1642421	30	3	0.055555556	0	54	1	3	0.055555556	53	0	13.658581	12.803119	9.131403	8.7036724	0	290.44699	21	0	0	19	0	0	0	0	2	0	0	24	14.880469	12.880469	9.8904123	8.8130617	0	0.49641782	5.5849624
mol3080	O=C1C2(OC(=O)CC2)C2CCC1(C)C2(C)C	207	6	0.5	1	3	2.3670416	7.7557764	349	33	0	34	45.054482	1.3251319	18	3	0.083333336	0	36	2	3	0.083333336	34	0	10.130523	8.905777	6.1127553	5.2962589	1	222.284	16	0	0	13	0	0	0	0	3	0	0	18	11.767585	9.0604782	7.3448062	5.4283037	0	0.58587331	5.1699252
mol96	O=CNc1ccccc1C	53	6	0.5	1	3	2.3375406	6.3134742	121	11	6	19	28.181297	1.4832262	9	3	0.15789473	6	19	1	3	0.15789473	12	0	5.7949996	4.8867512	3.1017277	2.3273504	0	135.166	10	0	0	8	0	0	0	1	1	0	0	10	7.3973413	5.6902347	4.842535	3.2271802	0	0.72192812	4.321928
mol194	O=[N+]([O-])c1cc(C)cc([N+](=O)[O-])c1NC(=O)OCC	64.5	9	0.44444445	0.80000001	5	2.9066341	8.2384834	680	28	6	30	55.669025	1.8556342	11	8	0.26666668	6	30	3	8	0.26666668	21	0	10.205725	6.3618073	5.2362409	2.8618073	0	269.21298	19	0	0	10	0	0	0	3	6	0	0	19	14.576985	7.0080719	8.8622799	3.5841169	0	0.48546076	5.2479277
mol2165	O=C1N(C)C(C)=C(C(=O)O)C(N1C)c1ccccc1	165	8	0.5	1	4	2.7257452	8.2533073	622	34	6	35	55.467049	1.5847728	16	6	0.16666667	6	36	3	6	0.16666667	27	0	11.122239	8.9641018	5.9433355	3.4880338	0	260.293	19	0	0	14	0	0	0	2	3	0	0	20	14.154336	9.9996357	8.9472647	4.72718	0	0.5023343	5.321928
mol2156	O=[N+]([O-])c1ccccc1NN=C1C(=O)OC(OC1=O)(C)C	164.5	10	0.5	1	5	3.19522	8.4867373	960	32	6	32	58.662041	1.8331888	11	5	0.15151516	6	33	4	6	0.18181819	23	0	11.153318	7.309401	5.8380637	3.3273504	0	293.23499	21	0	0	12	0	0	0	3	6	0	0	22	15.620955	8.2151785	9.7993307	4.3164964	0	0.46827638	5.4594316
mol1525	Nc1ccc(cc1)c1ccc(NNc2ccccc2)cc1	140	14	0.5	1	7	3.5372767	8.4276867	1106	28	18	38	50.120838	1.3189695	17	5	0.125	18	40	0	5	0.125	22	0	11.582904	10.005553	6.842093	5.8034182	1	275.35498	21	0	0	18	0	0	0	3	0	0	0	23	14.493353	12.07914	10.309663	8.4158163	0	0.48250595	5.523562
mol3677	O=C1N2c3ccccc3C=CC2=C(C#N)c2cc([nH0]c(C)c12)C	243	10	0.5	1	5	2.9432533	8.8013697	1010	46	12	36	52.546074	1.4596132	13	3	0.07692308	12	39	3	3	0.07692308	23	1	12.791341	11.041451	7.3611488	5.8153839	0	299.33301	23	0	0	19	0	0	0	3	1	0	0	26	16.137465	12.853006	11.113392	8.0124388	0	0.46357921	5.7004399
mol3731	O=C1N(C)c2ccccc2C(O)=C1C1=NNC(=O)C1=CCc1ccccc1	249	13	0.46153846	0.85714287	7	3.4083242	9.2298851	1793	47	12	44	68.979683	1.5677201	17	5	0.10638298	12	47	5	6	0.12765957	30	0	14.638747	11.98061	8.5120068	6.2885108	0	359.38498	27	0	0	21	0	0	0	3	3	0	0	30	18.965891	13.974327	13.075387	8.7828226	0	0.41024774	5.9068904
mol2166	ClC(=NO)c1ccc(N(C)C)cc1	165	8	0.5	1	4	2.7601488	7.0643129	262	17	6	24	41.456028	1.7273345	11	5	0.20833333	6	24	1	6	0.25	17	0	8.284935	5.809401	4.1799545	2.0713673	0	198.653	13	0	0	9	1	0	0	2	1	0	0	13	9.8449354	6.5604777	6.1470656	2.9663265	0	0.6193822	4.7004399
mol2591	BrC(c1[nH0]cccc1)C(Br)c1ccccc1[N+](=O)[O-]	181.5	9	0.44444445	0.80000001	5	2.9981515	8.2163019	694	29	12	29	53.55645	1.8467742	10	4	0.13333334	12	30	1	4	0.13333334	17	0	12.912349	7.2735028	7.3650565	4.0267091	1	386.043	19	0	2	13	0	0	0	2	2	0	0	20	13.828063	8.5436058	9.1090612	5.5580783	0	0.5023343	5.321928
mol383	s1cccc1C(=O)C1=NOC2C(=O)N(C(=O)C12)c1cccc2ccccc12	80	12	0.5	1	6	3.3368421	9.2330656	1719	48	15	39	66.672577	1.7095532	12	3	0.069767445	16	43	4	3	0.069767445	23	0	14.680368	10.928204	9.220623	5.9760675	0	376.392	27	0	0	20	0	0	0	2	4	0	1	31	18.543242	12.84457	13.164703	8.2079077	0	0.41972107	5.9541965
mol618	Brc1ccc([N+](=O)[O-])c2c1cccc2C(OCC)OCC	95	8	0.5	1	4	2.8880751	8.5416632	848	35	10	37	62.146416	1.6796329	16	8	0.21052632	11	38	1	8	0.21052632	26	0	13.422482	9.378315	7.4770799	4.8575892	0	354.19998	21	0	1	15	0	0	0	1	4	0	0	22	15.405413	10.413849	10.095754	6.2138734	0	0.46827638	5.4594316
mol1242	OC1(CCC2(C)C(CCC3C4CCC5(OCCO5)C4(C)CCC32)C1)CC	127	12	0.5	1	6	3.257009	9.1107645	1479	57	0	64	75.781944	1.1840929	38	5	0.073529415	0	68	0	5	0.073529415	68	0	17.058393	15.794683	11.361566	10.152361	0	362.55399	26	0	0	23	0	0	0	0	3	0	0	30	18.208897	15.794683	12.359468	10.152361	0	0.43230852	5.9068904
mol66	FC(F)(F)C(F)(F)C(F)(F)C(F)(F)C(F)(F)C(F)(F)C(F)(F)C(F)(F)C(=O)N(Cc1ccccc1)Cc1ccccc1	49	15	0.46666667	0.875	8	3.7244084	10.532425	5579	91	12	56	98.380112	1.7567878	14	13	0.22807017	12	57	1	13	0.22807017	44	0	19.968575	12.687716	10.801358	6.5284739	0	643.33698	42	0	0	23	0	17	0	1	1	0	0	43	32.794682	14.217332	18.715345	8.4881649	0	0.28107527	6.4262648
mol945	Brc1ccc(c(N)c1)C(O)c1ccccc1	113	9	0.44444445	0.80000001	5	2.8709688	7.6989174	437	23	12	28	43.480671	1.5528811	12	4	0.13793103	12	29	0	4	0.13793103	17	0	10.184677	7.1961522	5.7549224	4.2260675	0	278.14899	16	0	1	13	0	0	0	1	1	0	0	17	11.543606	8.5436058	7.6815405	5.9494896	0	0.56510133	5.0874629
mol2293	[P+](c1ccccc1)(c1ccccc1)(c1ccccc1)C(=C=1C=CC=CC=1)c1ccccc1	170	9	0.44444445	0.80000001	5	2.9607084	9.8097811	2332	57	24	57	62.798241	1.1017236	25	5	0.081967212	24	61	4	6	0.098360658	33	0	18.775398	17.433756	12.7367	10.053418	0	428.51498	32	0	0	31	0	0	0	0	0	1	0	36	21.641771	21.141771	15.903851	14.749149	0	0.36708876	6.1699252
mol2843	Fc1ccc(N2C(=O)C3ON=C(C(=O)c4ccc5ccccc5c4)C3C2=O)cc1	194	15	0.46666667	0.875	8	3.5702612	9.4165792	2235	52	16	42	70.264122	1.6729553	13	3	0.065217391	17	46	4	3	0.065217391	25	0	14.910938	12.005553	8.9501686	6.8361101	0	388.354	29	0	0	22	0	1	0	2	4	0	0	33	20.120592	14.129027	14.041714	9.4158163	0	0.39679351	6.044394
mol2171	S1c2[nH0][nH0]c([nH0]2NC1c1ccc(O)c(OC)c1)c1cccc([N+](=O)[O-])c1	165	13	0.46153846	0.85714287	7	3.5045962	9.0935116	1728	42	17	39	74.415329	1.9080853	13	6	0.14285715	17	42	1	6	0.14285715	24	0	14.304359	9.1188021	8.4489994	4.0980763	0	371.37698	26	0	0	16	0	0	0	5	4	0	1	29	18.258783	10.568549	12.562881	5.7659864	0	0.42228913	5.8579812
mol3869	[Cl+3]([O-])([O-])([O-])[O-].o1c(ccc1c1cc2[nH0+](c3ccccc3C2(C)C)c(c1)c1ccccc1)c1ccc(OCC)cc1	263.5	16	0.9375	15	1	3.7413335	9.98388	3718	63	29	68	103.83176	1.5269376	28	8	0.11111111	29	72	0	8	0.11111111	43	0	23.052658	19.022062	14.0054	10.581892	0	558.02997	40	0	0	32	1	0	0	1	6	0	0	44	28.492989	22.001425	19.058012	14.333266	0	0.30726835	6.4594316
mol2516	O=[N+]([O-])c1ccc(cc1)c1ccc(N=Nc2ccccc2)cc1	178.5	15	0.46666667	0.875	8	3.6708639	8.6885538	1446	32	18	36	56.198048	1.5610569	13	4	0.10526316	18	38	2	5	0.13157895	18	0	12.163691	10.005553	7.0393867	5.8034182	0	303.32098	23	0	0	18	0	0	0	3	2	0	0	25	16.070704	12.07914	11.220346	8.4158163	0	0.45137304	5.643856
mol3945	o1cccc1C=Cc1[nH0]c2cc3[nH0]c(ccc3cc2cc1)C=Cc1occc1	272	16	0.5	1	8	3.7836771	9.2815981	2353	39	24	44	62.175892	1.4130884	16	4	0.083333336	26	48	2	6	0.125	20	0	14.948528	13.237604	8.9821987	7.2081184	0	364.40399	28	0	0	24	0	0	0	2	2	0	0	32	18.760939	15.93251	13.831633	10.382143	0	0.40790597	6
mol216	O=C1CCC2C3CCC(=O)C3C12	67	5	0.40000001	0.66666669	3	2.2190821	6.8812876	172	16	0	24	31.800268	1.3250113	12	0	0	0	26	2	0	0	24	0	6.9543247	6.1378284	4.842535	4.4342871	0	164.20399	12	0	0	10	0	0	0	0	2	0	0	14	8.2925291	6.2925286	5.7876935	4.6329932	0	0.71067685	4.8073549
mol3173	O=[N+]([O-])c1ccc(NN=C(C)C=C(C)C#Cc2ccccc2)c([N+](=O)[O-])c1	211	16	0.5	1	8	3.7984159	9.1813831	2238	37	12	43	72.618759	1.6888084	16	9	0.20454545	12	44	4	12	0.27272728	27	1	14.670786	11.196153	7.8507915	5.9760675	0	364.36099	27	0	0	19	0	0	0	4	4	0	0	28	19.81119	13.242276	12.863081	8.5705166	0	0.39086518	5.8073549
mol1407	O=C1CCC2(C)C(CCC3C=4CCC(C)(C)C=4CCC32)C1	135	10	0.5	1	5	2.9805365	8.5028048	815	42	0	51	55.648411	1.0911454	30	3	0.055555556	0	54	2	3	0.055555556	52	0	14.00426	13.596012	9.1577969	8.9536724	0	286.45898	21	0	0	20	0	0	0	0	1	0	0	24	14.828063	13.828063	9.9164686	9.339119	0	0.49641782	5.5849624
mol1423	Clc1ccc(cc1)C(=O)c1[nH0]oc(c2ccc3ccccc3c2)c1[S+2]([O-])([O-])c1ccccc1	135.5	14	0.5	1	7	3.4946389	9.8371372	2970	58	27	49	80.909348	1.6512113	16	5	0.094339624	28	53	1	5	0.094339624	24	0	18.676449	14.237604	11.903556	8.2974348	0	473.936	33	0	0	26	1	0	0	1	4	0	1	37	23.001425	17.087212	15.947527	11.898979	0	0.35823497	6.2094536
mol2128	S=C1NC(C)=C(C(=O)OCc2ccccc2)C(N1)c1occc1	163.5	11	0.45454547	0.83333331	6	3.2891271	8.7600517	1215	33	11	39	65.888931	1.6894598	16	6	0.14634146	11	41	3	6	0.14634146	27	0	13.352749	9.9032593	7.5847263	4.7969289	0	328.392	23	0	0	17	0	0	0	2	3	0	1	25	16.233841	11.405413	11.147867	6.5436769	0	0.45137304	5.643856
mol3557	O=C(N(Nc1ccccc1)c1ccc(cc1)c1ccc(N(Nc2ccccc2)C(=O)C)cc1)C	235	19	0.47368422	0.89999998	10	4.0026288	9.8482685	4065	52	24	60	87.596062	1.4599345	26	11	0.17460318	24	63	2	11	0.17460318	37	0	19.10323	16.392305	10.963991	8.7141018	1	450.54199	34	0	0	28	0	0	0	4	2	0	0	37	23.915638	19.346724	16.508039	12.387013	0	0.34317648	6.2094536
mol277	N#CC1(C)c2ccccc2N=C1C	72.5	6	0.5	1	3	2.2794807	7.1350412	214	22	6	23	30.768896	1.3377781	10	3	0.125	6	24	1	3	0.125	16	1	7.7038283	6.809401	4.2481709	3.5773504	1	170.215	13	0	0	11	0	0	0	2	0	0	0	14	9.4746914	7.7675848	6.1816874	4.6580839	0	0.64772749	4.8073549
mol1960	O=C(O)C(=O)O.N1CC(C=C1c1ccccc1)c1ccccc1	157.5	10	0.80000001	4	2	3.0080731	7.982686	572	26	12	40	60.331604	1.5082902	17	5	0.12195122	12	41	3	5	0.12195122	26	0	12.346233	10.13531	7.0993142	5.6402993	1	311.33701	23	0	0	18	0	0	0	1	4	0	0	24	16.65649	11.949383	11.075387	7.857738	0	0.43892586	5.5849624
mol2309	O=[N+]([O-])c1cc([N+](=O)[O-])c(cc1CC(=O)c1ccccc1)CC(=O)c1ccccc1	170.5	14	0.5	1	7	3.5296979	9.5506086	2479	47	18	46	74.466576	1.6188387	16	8	0.16666667	18	48	4	8	0.16666667	26	0	15.686334	12.342417	8.9760399	7.3902812	0	404.37799	30	0	0	22	0	0	0	2	6	0	0	32	21.672998	14.518297	14.363081	10.232313	0	0.37005648	6
mol2913	S1C2=NC=C(C(=N)N2N=C1C(F)(F)F)C(=O)OCC	198	10	0.5	1	5	3.0541291	8.1969376	693	30	0	26	59.275734	2.2798359	7	5	0.18518518	0	27	5	6	0.22222222	22	0	10.301232	5.2844572	5.8370228	1.7457819	0	292.241	19	0	0	9	0	3	0	4	2	0	1	20	14.206742	5.8009648	8.8415537	2.0706968	0	0.5023343	5.321928
mol2399	s1cccc1C(=O)C1=NOC2C(=O)N(C(=O)C12)c1ccccc1	174	11	0.45454547	0.83333331	6	3.1924138	8.7643108	1125	38	11	33	59.245724	1.795325	10	3	0.083333336	11	36	4	3	0.083333336	21	0	12.525668	8.7735023	7.8099394	4.5653839	0	326.332	23	0	0	16	0	0	0	2	4	0	1	26	15.974327	10.275657	11.18154	6.2247448	0	0.46357921	5.7004399
mol2321	O=[N+]([O-])c1cc(NC(=O)C)c(C=Cc2ccccc2)c([N+](=O)[O-])c1C=Cc1ccccc1	171	14	0.5	1	7	3.5086069	9.754323	2854	49	18	51	82.179443	1.6113616	19	9	0.16981132	18	53	5	11	0.20754717	30	0	17.095922	13.660254	9.6017189	7.7200847	0	429.43198	32	0	0	24	0	0	0	3	5	0	0	34	23.087212	16.225405	15.363081	10.993167	0	0.35236704	6.0874629
mol3319	S1c2[nH0][nH0]c([nH0]2NC1c1ccccc1)c1ccc([N+](=O)[O-])cc1	219.5	13	0.46153846	0.85714287	7	3.427923	8.7232885	1257	35	17	34	62.706989	1.8443232	11	3	0.081081077	17	37	1	3	0.081081077	19	0	12.603599	8.2735023	7.7856693	4.2707257	0	325.35199	23	0	0	15	0	0	0	5	2	0	1	26	15.811191	9.828063	11.220346	6.1161566	0	0.46357921	5.7004399
mol3006	OCC(O)C[nH0]1c[nH0]c2c1[nH0]c[nH0]c2N	202.5	8	0.5	1	4	2.7819438	7.507503	363	21	9	26	46.548046	1.7903094	11	6	0.22222222	10	27	0	6	0.22222222	17	0	7.9068961	4.6462646	4.423049	1.3164966	0	209.209	15	0	0	8	0	0	0	5	2	0	0	16	10.836499	5.1378284	7.2195454	1.4831632	0	0.59002918	5
mol1872	O=[N+]([O-])c1cc([N+](=O)[O-])c(cc1C(=O)O)C(=O)OCC	154	9	0.44444445	0.80000001	5	2.9179964	8.393383	764	32	6	28	51.386658	1.8352377	8	8	0.2857143	6	28	4	8	0.2857143	18	0	10.061186	5.8618073	5.1639719	2.8618073	0	284.17999	20	0	0	10	0	0	0	2	8	0	0	20	15.447229	6.585422	9.2897997	3.6734333	0	0.4689956	5.321928
mol1285	S1c2[nH0][nH0]c([nH0]2NC1CCC)c1cccc([N+](=O)[O-])c1	129	11	0.45454547	0.83333331	6	3.1804495	8.3380861	823	29	11	33	61.730099	1.870609	13	5	0.14285715	11	35	1	5	0.14285715	23	0	11.631061	7.3009648	7.2016659	3.6867223	0	291.33499	20	0	0	12	0	0	0	5	2	0	1	22	14.112519	8.1293917	9.6858721	4.5816817	0	0.49991596	5.4594316
mol2450	Clc1ccc(NN=C2C(=O)N=C3=CC=CC=C3N=C2C)cc1	176	12	0.5	1	6	3.3337271	8.6070337	1101	36	6	34	57.954185	1.7045349	12	3	0.083333336	6	36	7	4	0.11111111	23	0	12.502584	9.1188021	7.0114293	4.6487174	0	311.75198	22	0	0	16	1	0	0	4	1	0	0	24	15.526733	10.698306	10.63103	6.5268402	0	0.46637034	5.5849624
mol1455	O=C(Cc1ccccc1)C(=NNc1ccccc1)Cc1ccccc1	137	12	0.5	1	6	3.3931465	9.0146875	1618	32	18	45	60.587334	1.3463851	20	7	0.14893617	18	47	2	8	0.17021276	27	0	13.92993	12.574468	8.2976017	7.3962646	0	328.41498	25	0	0	22	0	0	0	2	1	0	0	27	17.321779	14.907567	12.309663	10.415816	0	0.42433795	5.7548876
mol438	O=C(OC1CCC2(C)C(C=CC3C4CCC(C(C)CCC(=O)OC)C4(C)C(OC(=O)C)CC32)C1)C	84	17	0.47058824	0.8888889	9	3.6956301	9.9769039	3584	67	0	79	101.39246	1.2834489	44	15	0.18292683	0	82	4	15	0.18292683	78	0	22.379847	19.930357	13.598217	11.493819	1	488.66498	35	0	0	29	0	0	0	0	6	0	0	38	25.543242	20.421921	16.500111	12.019711	0	0.33549348	6.2479277
mol1644	O=C(C)C1CCC2(C)C(CCC3C4CCC(O)C4(C)CCC32)C1	145	11	0.45454547	0.83333331	6	3.1357281	8.7567511	1072	48	0	57	65.262329	1.1449531	34	5	0.083333336	0	60	1	5	0.083333336	59	0	15.183524	14.328063	10.045459	9.5831356	1	318.50101	23	0	0	21	0	0	0	0	2	0	0	26	16.405413	14.405413	10.859844	9.7051439	0	0.46357921	5.7004399
mol1383	[N+]=1=NC(C)=C(c2ccccc2)C=1C	133.5	6	0.5	1	3	2.4645982	7.1089563	233	17	6	24	31.931604	1.3304836	11	3	0.12	6	25	3	3	0.12	16	0	7.7811785	6.8867512	4.3078971	3.6606836	0	171.22299	13	0	0	11	0	0	0	2	0	0	0	14	9.2591486	7.8449349	6.2876935	4.9711971	0	0.64772749	4.8073549
mol69	Oc1ccc(N=Nc2ccc(cc2)CCCC)cc1	49.200001	14	0.5	1	7	3.5032287	8.1310673	872	23	12	37	51.691124	1.3970574	18	7	0.18421052	12	38	1	8	0.21052632	25	0	11.081763	9.7401228	6.5742149	5.7033944	0	254.33299	19	0	0	16	0	0	0	2	1	0	0	20	13.501789	11.087576	9.2751884	7.3813415	0	0.5023343	5.321928
mol3668	Clc1ccccc1COc1ccccc1C(NC(=O)c1ccccc1)NC(=O)c1ccccc1	242	14	0.5	1	7	3.6208611	9.9251413	3522	51	24	57	87.071983	1.5275786	23	10	0.16666667	24	60	2	10	0.16666667	34	0	19.0354	15.676762	11.163641	8.6182966	0	470.95599	34	0	0	28	1	0	0	2	3	0	0	37	23.752502	18.631182	16.614193	12.340901	0	0.34317648	6.2094536
mol3035	S1CN(C[nH0]2c1[nH0][nH0]c2c1ccccc1)c1ccccc1	204.5	11	0.45454547	0.83333331	6	3.1783991	8.4874201	919	32	17	35	54.221935	1.5491982	14	2	0.052631579	17	38	0	2	0.052631579	21	0	12.201316	9.1877165	7.8164825	4.0713673	0	294.38199	21	0	0	16	0	0	0	4	0	0	1	24	14.070704	10.794683	10.415816	5.9663267	0	0.49641782	5.5849624
mol3144	O=C(NCCc1ccc(CCNC(=O)c2ccccc2)c(N)c1)c1ccccc1	210	19	0.47368422	0.89999998	10	4.0137296	9.363534	2930	40	18	54	77.873535	1.4421024	25	11	0.19642857	18	56	2	11	0.19642857	36	0	16.227827	13.833981	9.6705379	7.7665076	0	387.483	29	0	0	24	0	0	0	3	2	0	0	31	20.47648	16.062267	14.13103	10.582483	0	0.3796615	5.9541965
mol1181	O1C=2CCCCC=2C(=Cc2ccc(OC)cc2)C=2CCCCC1=2	123.5	11	0.45454547	0.83333331	6	3.2250006	8.763216	1156	38	6	47	56.78791	1.2082534	24	3	0.059999999	6	50	3	4	0.079999998	41	0	13.860102	13.043606	8.8335514	7.8129311	0	308.42099	23	0	0	21	0	0	0	0	2	0	0	26	15.648053	14.23384	11.347668	9.4158163	0	0.46357921	5.7004399
mol3619	s1cccc1c1[nH0]c2N=CC=C[nH0]2c1N=O	239	7	0.42857143	0.75	4	2.6665149	7.7227168	404	23	10	22	41.378441	1.8808382	6	2	0.083333336	10	24	3	2	0.083333336	11	0	8.8859491	5.4641018	5.4821005	2.1220086	0	230.25099	16	0	0	10	0	0	0	4	1	0	1	18	10.957819	6.5520415	7.8981781	3.0749149	0	0.58587331	5.1699252
mol3143	O=C(O)CC(O)(c1ccccc1)c1ccccc1	210	8	0.5	1	4	2.7660151	8.0834913	566	27	12	32	43.338783	1.354337	14	6	0.18181819	12	33	1	6	0.18181819	20	0	9.7832851	8.4806099	5.679812	5.0284739	0	242.27399	18	0	0	15	0	0	0	0	3	0	0	19	13.010225	10.010225	8.6268454	6.9721451	0	0.52150291	5.2479277
mol1496	S=C(N)NCc1ccccc1.O=C(O)C1CCC(OC1(C)C)(C)C(O)C(C)C	138.5	8	0.5	1	4	2.7590361	8.3787088	656	39	6	62	93.947769	1.5152866	34	14	0.22580644	6	62	2	14	0.22580644	54	0	18.253141	14.240123	9.9788771	7.3800979	0	410.57898	28	0	0	21	0	0	0	2	4	0	1	28	21.53517	15.120955	12.88737	8.3852644	0	0.37123233	5.8073549
mol3011	O=[N+]([O-])c1ccc(NN=C2Cc3ccccc32)c([N+](=O)[O-])c1	203	12	0.5	1	6	3.3723481	8.6076775	1138	32	12	32	57.477749	1.7961797	10	4	0.11764706	12	34	3	5	0.14705883	19	0	11.223192	7.7485585	6.3972149	4.522491	0	298.258	22	0	0	14	0	0	0	4	4	0	0	24	15.68987	9.1209555	10.558551	6.2659864	0	0.46637034	5.5849624
mol4108	Clc1ccc(NN=C2C(=O)NC(=S)NC2=O)cc1	300	11	0.45454547	0.83333331	6	3.1710756	8.0134706	660	25	6	25	53.225639	2.1290255	7	2	0.07692308	6	26	4	3	0.11538462	16	0	10.431749	5.309401	5.6061482	2.3213673	0	282.711	18	0	0	10	1	0	0	4	2	0	1	19	13.120955	6.2925286	8.5585508	3.2996597	0	0.52150291	5.2479277
mol1492	Brc1ccc(NN=C(Cc2ccccc2)C(O)Cc2ccccc2)cc1	138.5	13	0.46153846	0.85714287	7	3.4740853	9.1245279	1817	34	18	47	68.719513	1.4621173	21	8	0.1632653	18	49	1	9	0.18367347	30	0	15.932856	12.574468	9.3377113	7.4003181	1	409.327	26	0	1	22	0	0	0	2	1	0	0	28	18.192024	14.77781	12.70351	10.232313	0	0.41210872	5.8073549
mol1822	O=C(C)C1CCC2(C)C3CCC4(C)C(CCC4O)C3CCC2(C)C1	152	11	0.45454547	0.83333331	6	3.1247237	8.8896847	1171	53	0	60	68.188637	1.1364774	36	6	0.095238097	0	63	1	6	0.095238097	62	0	16.106174	15.250712	10.397393	9.93507	1	332.52798	24	0	0	22	0	0	0	0	2	0	0	27	17.328062	15.328063	11.21178	10.057079	0	0.44886449	5.7548876
mol2566	O=C([nH0]1cc(c2ccccc12)C(=O)c1ccc(OCc2ccccc2)cc1)c1ccc(OCc2ccccc2)cc1	180.5	24	0.5	1	12	4.2583838	10.385935	6891	65	33	68	91.448212	1.3448266	27	10	0.1369863	34	73	2	10	0.1369863	37	0	22.273476	20.19327	13.386493	11.287233	0	537.61499	41	0	0	36	0	0	0	1	4	0	0	46	28.020086	24.028522	20.153	16.106888	0	0.30615681	6.523562
mol3551	O=[N+]([O-])c1cc2c([nH][nH0]c2[N+](=O)[O-])c([N+](=O)[O-])c1	235	7	0.42857143	0.75	4	2.7220643	8.0834665	553	29	9	21	40.712879	1.9387085	3	3	0.13636364	10	22	3	3	0.13636364	9	0	8.3930445	3.6547005	4.3681798	1.9047005	0	253.12999	18	0	0	7	0	0	0	5	6	0	0	19	13.447229	4.3009648	8.4135914	2.6329932	0	0.52150291	5.2479277
mol3939	BrC(Br)(Br)C(=O)[O-].O=C1N(C)C(=O)C=C([N+])N1C	271	5	0.60000002	1.5	2	2.035368	7.108994	182	23	0	28	59.876881	2.1384602	10	4	0.14814815	0	27	4	4	0.14814815	23	0	14.20376	5.0773501	6.7321963	0.82735026	0	451.897	18	0	3	8	0	0	0	3	4	0	0	17	14.671208	5.5165076	7.9799571	1.1051717	0	0.48445687	5.0874629
mol926	ON=Cc1ccc(O)cc1	111.5	7	0.42857143	0.75	4	2.4925668	6.2827125	127	10	6	17	28.183899	1.6578765	7	3	0.17647059	6	17	1	4	0.23529412	10	0	5.2283921	3.8867514	2.7918479	2.1100423	0	137.138	10	0	0	7	0	0	0	1	2	0	0	10	7.3973413	4.6902347	4.8256984	3.0412414	0	0.72192812	4.321928
mol2258	O=[N+]([O-])c1ccccc1c1oc(cc1)C=CC(=O)c1occc1	168.5	12	0.5	1	6	3.4655583	8.7230644	1330	31	16	34	53.823479	1.5830436	11	5	0.1388889	16	36	3	6	0.16666667	17	0	11.839308	9.350853	6.7450132	5.1040592	1	309.27698	23	0	0	17	0	0	0	1	5	0	0	25	16.233841	11.242276	11.147867	7.357738	0	0.45137304	5.643856
mol3524	ClC=1C(=O)C(C#N)=C(C#N)C(=O)C=1NCc1ccccc1	233	11	0.45454547	0.83333331	6	3.1869113	8.4939537	936	35	6	29	51.523201	1.7766621	8	5	0.16666667	6	30	4	5	0.16666667	18	2	11.438675	8.0938578	6.2901988	4.2642369	0	297.70099	21	0	0	15	1	0	0	3	2	0	0	22	15.405413	9.6983061	10.095754	6.0412416	0	0.46827638	5.4594316
mol3032	O=[N+]([O-])c1cc(ccc1C)C(=O)c1ccccc1C(=O)O	204.5	9	0.44444445	0.80000001	5	3.079283	8.5084515	908	34	12	32	51.733253	1.6166642	11	6	0.18181819	12	33	3	6	0.18181819	18	0	11.068872	8.5414515	6.0359945	4.8153839	0	285.255	21	0	0	15	0	0	0	1	5	0	0	22	15.568549	9.9911995	9.9135914	6.6935067	0	0.46827638	5.4594316
mol18	O=[N+]([O-])c1cc(ccc1C=NCC(OCC)OCC)C=NCC(OCC)OCC	38	17	0.47058824	0.8888889	9	3.8977468	9.3990974	2782	38	6	60	94.130127	1.5688354	31	19	0.31666666	6	60	3	21	0.34999999	51	0	17.575224	13.784093	9.7954264	5.9603081	0	409.483	29	0	0	20	0	0	0	3	6	0	0	29	21.484917	14.664926	14.048774	6.9277468	0	0.36205125	5.8579812
mol455	Cl.Cl.N1C(C=Cc2ccccc12)=CC(c1ccccc1)c1ccc(N(C)C)cc1	85	13	1	0	0	3.4577007	9.230999	1886	42	18	55	75.666946	1.3757627	26	6	0.10714286	18	56	2	7	0.125	36	0	18.211658	14.814955	9.2874775	7.6694436	0	425.40298	29	0	0	25	2	0	0	2	0	0	0	30	18.639618	17.35516	13.20351	10.898979	0	0.37091795	5.9068904
mol1062	FC1(F)c2ccccc1cccc2	118.5	5	0.40000001	0.66666669	3	2.0808771	7.1581202	206	26	10	21	28.184917	1.342139	8	0	0	10	22	0	0	0	12	0	6.8747311	6.1188021	4.0326648	3.6547005	0	178.181	13	0	0	11	0	2	0	0	0	0	0	14	9.3115549	7.3115549	6.2103434	5.2103434	0	0.64772749	4.8073549
mol2202	O=C1N2C=CC=CC2=Cc2ccccc12	166	7	0.42857143	0.75	4	2.553652	7.5372267	326	25	6	24	33.40406	1.3918358	9	0	0	6	26	4	0	0	16	0	8.0516148	7.1961522	4.8529124	3.9433756	0	195.22099	15	0	0	13	0	0	0	1	1	0	0	17	10.250712	8.6733618	7.3601732	5.7079082	0	0.61261392	5.0874629
mol567	FC(F)(F)C(F)(F)C(F)(F)C(F)(F)C(F)(F)C(F)(F)C(F)(F)C(F)(F)C(=O)N(c1ccccc1)c1ccccc1	92	14	0.5	1	7	3.6125364	10.394606	4707	91	12	50	87.247993	1.7449598	10	11	0.21568628	12	51	1	11	0.21568628	38	0	18.554361	11.273502	9.9090099	5.8213673	0	615.28296	40	0	0	21	0	17	0	1	1	0	0	41	31.380468	12.803119	17.749018	7.6716685	0	0.29168332	6.3575521
mol3020	O=[N+]([O-])C=Cc1cccc(c1)C=C[N+](=O)[O-]	203.5	10	0.5	1	5	3.1446953	7.6650391	511	17	6	24	42.81982	1.7841592	8	4	0.16666667	6	24	4	6	0.25	14	0	8.1462221	5.6188021	4.3120785	3.0653841	0	220.18399	16	0	0	10	0	0	0	2	4	0	0	16	11.966255	6.8115549	7.5753875	4.4494896	0	0.54356444	5
mol4078	S=C1N=NC(C(=N1)Nc1ccccc1C)=C1=CC=CC=C1	294	10	0.5	1	5	3.0830398	8.511548	914	31	6	34	52.868019	1.5549418	13	3	0.083333336	6	36	7	4	0.11111111	23	0	12.262538	9.1961527	6.9448333	4.7380338	0	293.37399	21	0	0	16	0	0	0	4	0	0	1	23	14.656489	10.828063	10.237184	6.7103434	0	0.48250595	5.523562
mol2467	[S+2]([O-])([O-])(c1ccccc1)c1c(o[nH0]c1C(=O)c1ccc(OC)cc1)c1ccc([N+](=O)[O-])cc1	176.5	15	0.46666667	0.875	8	3.5846362	9.8265934	3078	57	23	49	85.427376	1.7434158	16	8	0.15384616	23	52	2	8	0.15384616	27	0	17.982464	13.005553	11.043719	6.8034182	0	464.45398	33	0	0	23	0	0	0	2	7	0	1	36	23.587212	15.38854	15.823735	9.7491493	0	0.3512581	6.1699252
mol3481	Brc1ccc(cc1)C(=O)C1NC=2OC=3c4ccccc4OC(=O)C=3C(C=2C1=O)c1ccc(Br)cc1	230	14	0.42857143	0.75	8	3.5259399	10.005251	3370	67	18	50	81.597847	1.6319569	15	3	0.054545455	18	55	5	3	0.054545455	32	0	21.052067	14.582904	12.344966	8.4134607	0	593.22699	35	0	2	27	0	0	0	1	5	0	0	40	24.266855	17.145535	16.918724	11.582483	0	0.34815767	6.321928
mol1218	Brc1ccc(cc1)c1o[nH0]c(c1[S+2]([O-])([O-])c1ccccc1)C(=O)c1ccc(Cl)cc1	125.5	13	0.46153846	0.85714287	7	3.3878481	9.562767	2291	51	23	43	79.116173	1.839911	13	5	0.10869565	23	46	1	5	0.10869565	22	0	18.40836	12.005553	11.39152	6.8034182	0	502.772	30	0	1	22	1	0	0	1	4	0	1	33	21.302753	14.38854	14.375048	9.7491493	0	0.37824166	6.044394
mol3511	O=C(O)CCC1CCC2C3CCCC3(C)CCC2C1(C)CCC(=O)O	231.8	10	0.5	1	5	3.1845343	9.026289	1390	44	0	59	73.863541	1.2519244	34	10	0.16393442	0	61	2	10	0.16393442	59	0	15.798499	14.087576	10.197163	9.3417006	0	350.49899	25	0	0	21	0	0	0	0	4	0	0	27	18.242277	14.242276	11.760491	9.4510899	0	0.42433795	5.7548876
mol260	ClC1C2OC(CC2)C(C)(C)C1O	71.5	4	0.25	0.33333334	3	1.9438366	6.9210067	162	21	0	27	39.249279	1.4536769	15	3	0.10714286	0	28	0	3	0.10714286	28	0	8.2129698	6.2236147	4.9447708	3.5605135	1	190.67	12	0	0	9	1	0	0	0	2	0	0	13	8.9307213	6.2236147	5.5317106	3.5605135	0	0.68129086	4.7004399
mol3544	O=[N+]([O-])c1cccc(NC(=O)Nc2cccc([N+](=O)[O-])c2)c1	234	12	0.5	1	6	3.4398596	8.5998955	1191	30	12	32	59.065361	1.8457925	10	6	0.18181819	12	33	3	6	0.18181819	18	0	11.054471	7.1188021	6.0243688	3.6427345	0	302.246	22	0	0	13	0	0	0	4	5	0	0	23	16.11252	8.5436058	10.452397	5.2659864	0	0.4530769	5.523562
mol3362	O=C1C(C=NNC(=O)N)=C(C)C=CC1C(C)C	221.5	9	0.44444445	0.80000001	5	3.0121524	7.8705339	546	24	0	34	53.712429	1.5797774	17	8	0.23529412	0	34	5	9	0.2647059	29	0	10.227812	7.8867512	5.4494553	4.0207257	0	235.287	17	0	0	12	0	0	0	3	2	0	0	17	12.999636	8.5854216	7.930428	4.7901292	0	0.52255934	5.0874629
mol3890	O=C1N=C2N(N=C(N)C2=NN=C=2C=CC=CC=2)C(=C1)c1ccccc1	265.5	13	0.46153846	0.85714287	7	3.4049802	8.9946957	1509	39	6	38	60.747105	1.598608	13	3	0.073170729	6	41	9	5	0.12195122	26	0	13.072519	9.850853	7.6067643	5.1487174	0	329.34299	25	0	0	18	0	0	0	6	1	0	0	28	17.225405	11.819627	12.220346	7.4494896	0	0.43513325	5.8073549
mol2499	O=[N+]([O-])c1cc([N+](=O)[O-])c(O)c([N+](=O)[O-])c1.O=[N+]([O-])c1cc([N+](=O)[O-])c(O)c([N+](=O)[O-])c1.NCCc1ccccc1N	178	6	0.5	1	3	2.5444541	8.9856339	937	61	18	60	115.61326	1.9268876	18	12	0.2	18	60	6	12	0.2	36	0	20.664404	11.033015	10.666973	5.9903049	0	594.40601	42	0	0	20	0	0	0	8	14	0	0	42	32.308674	12.84457	19.524759	8.1573982	0	0.27619544	6.3923173
mol4167	O=[N+]([O-])C=1C=CC=C(=NN=C2C3=NC(=O)C=C(N3N=C2N)C)C=1	319	11	0.45454547	0.83333331	6	3.333334	8.7430506	1242	36	0	33	60.733635	1.8404132	10	4	0.11428571	0	35	10	6	0.17142858	25	0	11.872128	7.3867512	6.4455194	3.3987174	0	312.26898	23	0	0	13	0	0	0	7	3	0	0	25	16.560114	8.5769854	10.952397	4.6935067	0	0.45137304	5.643856
mol1825	O=C1C(=CC(=O)N)C2CCC1(C)C2(C)C	152	6	0.5	1	3	2.4629424	7.5438204	319	27	0	32	45.49358	1.4216744	17	5	0.15151516	0	33	3	6	0.18181819	30	0	9.4627609	8.0689144	5.3634257	4.666502	1	207.27299	15	0	0	12	0	0	0	1	2	0	0	16	11.430721	8.4307213	6.8043661	5.0723152	0	0.59002918	5
mol3140	O=C1C(CCC2C(=O)C3(C)CCC2C3(C)C)C2CCC1(C)C2(C)C	210	9	0.44444445	0.80000001	5	3.077934	8.8781557	1248	51	0	58	66.681664	1.1496838	34	9	0.14754099	0	61	2	9	0.14754099	59	0	16.368538	15.552042	10.069715	9.6614676	0	330.51199	24	0	0	22	0	0	0	0	2	0	0	27	17.706743	15.706742	10.982835	9.8281336	0	0.44886449	5.7548876
mol3088	O=C1NC(C)=C(C(=O)OC)C(N1)c1cccc(OC)c1O	207.5	9	0.44444445	0.80000001	5	2.9158337	8.5373983	848	36	6	37	61.837166	1.6712748	16	8	0.21052632	6	38	3	8	0.21052632	29	0	11.889607	8.8094015	6.2166424	3.3213673	0	292.29099	21	0	0	14	0	0	0	2	5	0	0	22	15.568549	9.7401228	9.9896011	4.393847	0	0.46827638	5.4594316
mol1374	S=C1SC(=Cc2ccc(OC)cc2)C(=O)N1CN1CCOCC1	133	14	0.5	1	7	3.49172	8.724946	1310	33	6	41	71.846092	1.7523438	18	5	0.11627907	6	43	3	6	0.13953489	34	0	14.490947	9.9222851	8.5918064	3.6487174	0	350.46298	23	0	0	16	0	0	0	2	3	0	2	25	16.233841	10.957819	11.169035	4.7828231	0	0.45137304	5.643856
mol330	O=C(OCC)C=Cc1ccccc1N	76.5	9	0.44444445	0.80000001	5	2.9484601	7.2769566	344	16	6	27	40.2225	1.4897221	13	6	0.22222222	6	27	2	7	0.25925925	19	0	8.0650549	6.6712084	4.4307394	3.4451406	0	191.23	14	0	0	11	0	0	0	1	2	0	0	14	10.388906	7.6817985	6.736382	4.6734333	0	0.59167278	4.8073549
mol189	[Si](OC1(C#Cc2ccccc2)Cc2ccccc21)(C)(C)C	64	10	0.5	1	5	3.11356	8.5058689	928	28	12	41	52.510448	1.2807426	20	7	0.1627907	12	43	0	8	0.18604651	30	1	13.811507	11.903259	10.761638	5.4451408	0	292.453	21	0	0	19	0	0	0	0	1	0	0	23	14.924439	13.717332	9.9857121	7.778605	0	0.48250595	5.523562
mol2598	O=[N+]([O-])c1cc(C#N)ccc1C=Cc1ccccc1C=NNc1ccccc1	182	16	0.5	1	8	3.7411335	9.3060627	2349	40	18	44	68.107498	1.5478976	16	7	0.15217391	18	46	3	9	0.19565217	24	1	14.818392	12.160254	8.469594	6.9254265	0	368.396	28	0	0	22	0	0	0	4	2	0	0	30	19.769375	14.77781	13.669035	10.065646	0	0.38983503	5.9068904
mol1723	O=C(N)[nH0]1[nH0]c(C)cc1	147.5	5	0.40000001	0.66666669	3	2.1377439	6.0031919	87	8	5	16	27.983988	1.7489992	7	3	0.1875	5	16	1	3	0.1875	10	0	5.0347261	3.1547005	2.5202203	1.1220084	0	125.131	9	0	0	5	0	0	0	3	1	0	0	9	6.8533711	3.5689142	4.1983771	1.4855986	0	0.7642045	4.1699252
mol1837	S1c2[nH0][nH0]c([nH0]2NC1c1ccccc1OC)c1ccc([N+](=O)[O-])cc1	152	13	0.46153846	0.85714287	7	3.4852595	8.9733591	1563	40	17	38	70.951004	1.8671316	13	5	0.12195122	17	41	1	5	0.12195122	23	0	13.934497	9.1961527	8.3147087	4.1873927	0	355.37799	25	0	0	16	0	0	0	5	3	0	1	28	17.38854	10.698306	12.169035	5.9494896	0	0.43513325	5.8073549
mol229	Brc1oc(cc1)C=CC(=O)c1oc(C)cc1	68.5	10	0.5	1	5	3.0944102	7.6581273	494	17	10	25	39.792641	1.5917057	9	4	0.15384616	10	26	2	5	0.1923077	14	0	10.152807	6.9641018	5.484652	3.4820509	1	281.10498	16	0	1	12	0	0	0	0	3	0	0	17	11.543606	8.1293917	7.6478672	4.8601732	0	0.56510133	5.0874629
mol2149	O=C(OCC)C1=C(NC(C)=C(C(=O)OCC)C1c1occc1)C	164.2	10	0.5	1	5	2.9587409	8.8143873	1071	37	5	44	66.879814	1.5199958	21	11	0.24444444	5	45	4	11	0.24444444	36	0	13.764856	11.223615	7.5692539	5.2355809	0	319.35699	23	0	0	17	0	0	0	1	5	0	0	24	16.982763	12.154336	11.006437	6.3104959	0	0.43892586	5.5849624
mol3060	Clc1ccc(NC(=O)N)cc1	205.5	7	0.42857143	0.75	4	2.5872664	6.5690522	166	11	6	18	33.75568	1.8753157	7	3	0.16666667	6	18	1	3	0.16666667	11	0	6.4288931	3.809401	3.3811133	1.8213673	0	170.599	11	0	0	7	1	0	0	2	1	0	0	11	8.2675848	4.5604777	5.1815405	2.6329932	0	0.68403846	4.4594316
mol3672	O=C1CCC2(C)C(C1)CC(=O)C1C3CCC(C(C)CCC(=O)OC)C3(C)C(=O)CC12	242.5	15	0.46666667	0.875	8	3.4984922	9.524333	2292	62	0	66	85.106667	1.289495	36	9	0.13043478	0	69	4	9	0.13043478	65	0	18.869305	16.828062	11.770405	10.341536	1	416.55798	30	0	0	25	0	0	0	0	5	0	0	33	21.84457	17.137465	14.1231	10.698344	0	0.37824166	6.044394
mol627	Clc1ccc(cc1)C(=O)C=Cc1ccccc1	96	11	0.45454547	0.83333331	6	3.2024477	7.834065	592	21	12	28	37.94883	1.3553154	11	3	0.10344828	12	29	2	4	0.13793103	15	0	9.8929949	8.350853	5.6638055	4.8927345	1	242.70499	17	0	0	15	1	0	0	0	1	0	0	18	12.087576	10.087576	8.2540197	7.0993195	0	0.54234898	5.1699252
mol1940	S=C1N(N=C(N1N=Cc1ccc2OCOc2c1)C(F)(F)F)CN1CCN(CC1)CN1N=C(N(N=Cc2ccc3OCOc3c2)C1=S)C(F)(F)F	156	25	0.47999999	0.92307693	13	4.4293857	10.96862	11773	81	12	74	156.12546	2.1098034	24	10	0.125	12	80	6	12	0.15000001	62	0	27.098063	16.275656	15.518328	5.5534182	0	742.68597	50	0	0	28	0	6	0	10	4	0	2	56	35.208168	18.087212	23.82967	7.3264999	0	0.26388288	6.8073549
mol2338	O=C(OCC)C(C#N)=Cc1ccc(O)cc1	171.5	10	0.5	1	5	3.0359838	7.6861501	481	20	6	27	42.553776	1.5760658	11	7	0.25925925	6	27	2	8	0.2962963	18	1	8.8047819	7.0938582	4.7499614	3.6058242	0	217.224	16	0	0	12	0	0	0	1	3	0	0	16	11.966255	8.2591486	7.6682339	4.8981781	0	0.54356444	5
mol1973	[Hg](c1c(C)c(C)cc(C)c1C)C(=O)C	158	6	0.5	1	3	2.4958985	7.3422608	286	21	6	30	40.187168	1.3395723	16	7	0.23333333	6	30	1	7	0.23333333	23	0	15.190435	8.5773506	10.486311	4.0773501	1	376.85098	14	0	0	12	0	0	0	0	1	0	0	14	10.878315	9.1712084	6.430428	5.036581	0	0.59167278	4.8073549
mol1225	O=C1Cc2cc3OCOc3cc21	125.6	6	0.5	1	3	2.3573334	6.8636999	179	15	6	18	26.264662	1.4591479	6	0	0	6	20	1	0	0	13	0	6.2936592	5.0689139	3.8015301	2.6118073	0	162.144	12	0	0	9	0	0	0	0	3	0	0	14	8.1293917	5.7151785	5.8433366	3.4494898	0	0.71067685	4.8073549
mol1124	S=C1SC(=Cc2ccccc2)C(=O)N1CN1CCOCC1	120.5	12	0.5	1	6	3.3057654	8.473381	986	29	6	37	64.146416	1.7336869	16	3	0.07692308	6	39	3	4	0.1025641	30	0	13.160049	8.9996357	8.0687504	3.7380338	0	320.43701	21	0	0	15	0	0	0	2	2	0	2	23	14.656489	10.087576	10.237184	4.9663267	0	0.48250595	5.523562
mol948	Clc1[nH0]c(Cl)c(C#N)c(C)c1	113	6	0.5	1	3	2.2301922	6.6278219	146	15	6	15	26.951874	1.7967917	4	2	0.13333334	6	15	0	2	0.13333334	8	1	7.2395644	4.0773501	3.6320641	1.8273503	0	187.02899	11	0	0	7	2	0	0	2	0	0	0	11	8.4307213	4.7236147	5.1470656	2.4687619	0	0.68403846	4.4594316
mol814	O=[N+]([O-])c1cc(cc([N+](=O)[O-])c1C)C(=O)N1CCCCCC1	106	9	0.44444445	0.80000001	5	3.0821731	8.6533165	1014	38	6	39	66.976318	1.7173415	17	5	0.125	6	40	3	5	0.125	31	0	12.280224	8.8973408	7.1423974	4.9047008	0	307.306	22	0	0	14	0	0	0	3	5	0	0	23	16.275656	9.5436058	10.413591	5.7103434	0	0.4530769	5.523562
mol1101	O=C1OC=CC(Cc2ccccc21)c1ccccc1	120	9	0.44444445	0.80000001	5	2.9506688	8.2176781	670	31	12	33	41.675167	1.2628839	14	1	0.028571429	12	35	2	1	0.028571429	21	0	10.451807	9.6353102	6.3491278	5.7051773	0	250.297	19	0	0	17	0	0	0	0	2	0	0	21	13.07914	11.372033	9.3433371	7.857738	0	0.51875818	5.3923173
mol170	O=C1N2CCCCC2=Cc2cc(C)cc(C)c12	61.5	8	0.5	1	4	2.6874769	7.9063091	458	30	6	34	44.883511	1.3201032	17	2	0.055555556	6	36	2	2	0.055555556	28	0	10.41594	9.5604782	6.3031697	5.3356042	0	227.30699	17	0	0	15	0	0	0	1	1	0	0	19	11.991199	10.413849	8.1647034	6.5124388	0	0.56150466	5.2479277
mol2652	O=C1Oc2ccccc2c2[nH0]c(NCC)c(cc12)C(=O)OCC	185.5	11	0.45454547	0.83333331	6	3.1297343	8.7829914	1112	40	12	39	62.643818	1.6062517	16	7	0.17073171	12	41	2	7	0.17073171	27	0	12.881171	10.300965	7.428977	5.0689139	0	312.32498	23	0	0	17	0	0	0	2	4	0	0	25	16.396976	11.568549	11.151397	6.5472069	0	0.45137304	5.643856
mol1762	Clc1ccc(cc1)C(=O)c1[nH0]oc(c2ccc(C)cc2)c1[S+2]([O-])([O-])c1ccccc1	149.5	13	0.46153846	0.85714287	7	3.3878481	9.562767	2291	51	23	46	78.041924	1.6965636	16	6	0.12244898	23	49	1	6	0.12244898	25	0	17.444399	13.005553	10.909539	7.3034182	0	437.90298	30	0	0	23	1	0	0	1	4	0	1	33	21.302753	15.38854	14.375048	10.3265	0	0.37824166	6.044394
mol4142	BrC(C1C(=O)N(N=C1c1ccc([N+](=O)[O-])cc1)c1ccccc1)C1(Br)C(=O)N(N=C1c1ccc([N+](=O)[O-])cc1)c1ccccc1	309	16	0.5	1	8	3.7534814	10.748732	6720	84	24	65	118.41571	1.8217802	20	8	0.11428571	24	70	6	8	0.11428571	40	0	26.107698	17.047005	15.106733	9.6634607	1	732.34497	45	0	2	31	0	0	0	6	6	0	0	50	31.87974	20.156126	21.606117	13.431671	0	0.28376898	6.643856
mol1515	O=C(O)c1ccccc1C(=O)c1ccc(C)cc1	139.5	9	0.44444445	0.80000001	5	2.9704585	8.051362	601	27	12	30	40.828922	1.3609641	12	5	0.16129032	12	31	2	5	0.16129032	17	0	9.8825121	8.6188021	5.5305724	4.8987174	0	240.258	18	0	0	15	0	0	0	0	3	0	0	19	13.120955	10.120955	8.5922241	6.8601732	0	0.52150291	5.2479277
mol662	Clc1[nH0]c(c[nH0]c1)C(=O)Nc1ccccc1C	98	9	0.44444445	0.80000001	5	2.9991708	7.8667622	542	23	12	27	47.388245	1.7551202	10	4	0.14285715	12	28	1	4	0.14285715	15	0	9.9006701	6.9641018	5.3893828	3.1547005	0	247.685	17	0	0	12	1	0	0	3	1	0	0	18	12.250712	8.1293917	8.1647034	4.3770099	0	0.54234898	5.1699252
mol1380	O=C1N(c2ccccc2)C(c2ccccc2)C1c1ccccc1	133.5	10	0.5	1	5	3.0775671	8.7923059	1120	35	18	40	51.151588	1.2787898	17	3	0.069767445	18	43	1	3	0.069767445	24	0	12.670417	11.814955	7.8409462	6.9314094	0	299.37299	23	0	0	21	0	0	0	1	1	0	0	26	15.648053	14.070704	11.360173	9.7828226	0	0.46357921	5.7004399
mol3630	O=C1C(=CC=C2C(=O)C3(C)CCC2C3(C)C)C2CCC1(C)C2(C)C	239.5	9	0.44444445	0.80000001	5	3.077934	8.8781557	1248	51	0	54	63.449711	1.1749947	30	7	0.12280702	0	57	4	9	0.15789473	53	0	15.954325	15.137828	9.4972363	9.0889874	1	326.47998	24	0	0	22	0	0	0	0	2	0	0	27	17.706743	15.706742	10.982835	9.8281336	0	0.44886449	5.7548876
mol232	N(C)(C)C(c1ccccc1)c1ccccc1	69	8	0.5	1	4	2.7296617	7.7256403	423	22	12	33	38.374779	1.1628721	17	5	0.14705883	12	34	0	5	0.14705883	22	0	9.7980661	9.350853	5.5513434	4.3987174	0	211.308	16	0	0	15	0	0	0	1	0	0	0	17	11.380469	10.803119	7.7876935	6.2996597	0	0.56510133	5.0874629
mol3056	Clc1ccc(cc1)c1oc(cc1)C=C1C(=O)CC(C)(C)CC1=O	205.5	13	0.46153846	0.85714287	7	3.4457119	8.7229471	1283	34	11	40	57.924744	1.4481187	17	4	0.095238097	11	42	3	5	0.11904762	28	0	13.814303	11.455666	7.857058	6.4736147	1	328.79498	23	0	0	19	1	0	0	0	3	0	0	25	16.61252	12.905413	10.838137	8.2895899	0	0.45137304	5.643856
mol1354	Clc1cc(CC(=O)c2ccccc2)c([N+](=O)[O-])cc1[N+](=O)[O-]	132.5	11	0.45454547	0.83333331	6	3.2241218	8.6366758	1063	34	12	31	58.138153	1.8754243	9	5	0.15625	12	32	3	5	0.15625	17	0	11.818121	7.7485585	6.4710722	4.522491	0	320.68799	22	0	0	14	1	0	0	2	5	0	0	23	16.275656	9.1209555	10.396754	6.2659864	0	0.4530769	5.523562
mol68	[N-]=[N+]=Nc1ccccc1c1ccccc1	49	8	0.5	1	4	2.7413402	7.5227513	364	20	12	24	33.735336	1.4056391	9	2	0.079999998	12	25	2	3	0.12	11	0	8.0377932	6.6961522	4.6116405	3.9880338	1	195.22499	15	0	0	12	0	0	0	3	0	0	0	16	10.510225	8.0960121	7.4150147	5.7996597	0	0.59002918	5
[truncated: 81 more rows]
[truncated: 156 more columns]
