# Supplementary material for: Simultaneous feature selection and parameter optimisation using an artificial ant colony: case study of melting point prediction
Source: Chem Cent J. 2008 Oct 29;2:21. doi: 10.1186/1752-153X-2-21 (PMC2603525; doi:10.1186/1752-153X-2-21)
Supplement: Additional file 2 — The internal training set. The WAAC feature selection algorithm was trained on this. [file 1752-153X-2-21-S2.csv]

Name	SMILES	Melting Point	diameter	petitjean	petitjeanSC	radius	VDistEq	VDistMa	weinerPath	weinerPol	a_aro	a_count	a_IC	a_ICM	a_nH	b_1rotN	b_1rotR	b_ar	b_count	b_double	b_rotN	b_rotR	b_single	b_triple	chi0v	chi0v_C	chi1v	chi1v_C	reactive	Weight	a_heavy	a_nB	a_nBr	a_nC	a_nCl	a_nF	a_nI	a_nN	a_nO	a_nP	a_nS	b_heavy	chi0	chi0_C	chi1	chi1_C	FCharge	VAdjEq	VAdjMa
mol2	Clc1ccc(cc1)C1c2c(OC(N)=C1C#N)[nH][nH0]c2C(F)(F)F	20.5	9	0.44444445	0.80000001	5	2.9548724	8.8052044	1046	40	11	31	63.522228	2.0491042	8	4	0.12121212	11	33	1	4	0.12121212	20	1	12.034564	7.3867512	6.6890297	3.9373927	0	340.69199	23	0	0	14	1	3	0	4	1	0	0	25	16.775656	8.654336	10.824718	5.3299165	0	0.45137304	5.643856
mol4	FC(F)(F)c1[nH0]cc2ccccc2c1	30.5	7	0.42857143	0.75	4	2.6168272	7.3132687	288	20	10	20	32.954617	1.6477309	6	1	0.047619049	11	21	0	1	0.047619049	10	0	7.0452085	5.4641018	3.9921281	2.9433756	0	197.159	14	0	0	10	0	3	0	1	0	0	0	15	10.181798	6.4746914	6.5714984	4.16325	0	0.61744827	4.9068904
mol13	O=C(OCC)c1[nH0][nH0](Cc2ccccc2)c(C)c1	37	11	0.45454547	0.83333331	6	3.1723533	8.0212154	657	23	11	34	51.670769	1.5197284	16	7	0.2	11	35	1	7	0.2	23	0	10.589239	8.878315	5.9590588	4.2986941	0	244.29399	18	0	0	14	0	0	0	2	2	0	0	19	12.957819	9.9662552	8.7027082	5.6590319	0	0.52150291	5.2479277
mol14	O=C(O)C(C)Cc1ccccc1	37.200001	7	0.42857143	0.75	4	2.6459539	6.8380055	212	13	6	24	31.800268	1.3250113	12	5	0.20833333	6	24	1	5	0.20833333	17	0	7.0266705	6.1712084	3.9662416	3.5385108	0	164.20399	12	0	0	10	0	0	0	0	2	0	0	12	8.9746914	6.9746914	5.6983771	4.5436769	0	0.65002245	4.5849624
mol15	Cc1cc2CCc2c(C)c1C	37.5	5	0.40000001	0.66666669	3	2.1168346	6.6353545	138	16	6	25	24.739689	0.98958755	14	3	0.11538462	6	26	0	3	0.11538462	20	0	7.4915638	7.4915638	4.2844572	4.2844572	0	146.233	11	0	0	11	0	0	0	0	0	0	0	12	8.0080719	8.0080719	5.1983771	5.1983771	0	0.71860999	4.5849624
mol17	O=C1C(C)C2CCC1(C)C2(C)C	38	4	0.25	0.33333334	3	1.8649843	6.9305148	156	23	0	30	34.094318	1.1364774	18	4	0.12903225	0	31	1	4	0.12903225	30	0	8.4771624	8.0689144	4.9539595	4.7498355	0	166.26399	12	0	0	11	0	0	0	0	1	0	0	13	9.1462641	8.1462641	5.4105191	4.833169	0	0.68129086	4.7004399
mol20	O=C(OCC)c1[nH0]cc(OC)cc1	39	9	0.44444445	0.80000001	5	2.8413632	7.0577445	270	16	6	24	38.701141	1.6125475	11	6	0.25	6	24	1	6	0.25	17	0	7.6111159	5.9391575	3.947567	2.1564655	0	181.19099	13	0	0	9	0	0	0	1	3	0	0	13	9.681798	6.5604777	6.2743869	2.7651849	0	0.6193822	4.7004399
mol24	ClC1Cc2cc(OC)c(C)cc21	41	7	0.42857143	0.75	4	2.4511197	6.8609343	188	16	6	23	32.768898	1.4247346	11	3	0.125	6	24	0	3	0.125	18	0	7.9812994	6.4391575	4.4722033	3.2051773	1	182.64999	12	0	0	10	1	0	0	0	1	0	0	13	8.7151785	7.0080719	5.7195454	4.0268402	0	0.68129086	4.7004399
mol29	O=C(O)CCC(C)c1ccc(C)cc1	41.5	9	0.44444445	0.80000001	5	2.9448397	7.2743459	339	16	6	30	38.187168	1.2729056	16	7	0.23333333	6	30	1	7	0.23333333	23	0	8.6564264	7.8009648	4.8769255	4.4491944	0	192.258	14	0	0	12	0	0	0	0	2	0	0	14	10.552042	8.552042	6.5922241	5.4375238	0	0.59167278	4.8073549
mol32	O=C(OC1CC(C)CCC1C(C)C)C(Cc1ccccc1)Cc1ccccc1	42.5	11	0.45454547	0.83333331	6	3.3804581	9.3596163	2077	40	12	62	71.974998	1.1608871	34	11	0.171875	12	64	1	11	0.171875	51	0	17.512285	16.695787	10.809307	10.165357	1	378.556	28	0	0	26	0	0	0	0	2	0	0	30	19.93251	18.225405	13.524878	12.13103	0	0.38983503	5.9068904
mol34	O=C1Cc2cc(OC)c(cc21)C(C)C	43	7	0.42857143	0.75	4	2.5572817	7.3307681	286	20	6	28	36.283421	1.2958364	14	5	0.1724138	6	29	1	5	0.1724138	22	0	8.7556543	7.9391575	4.8716798	4.0551829	0	190.24199	14	0	0	12	0	0	0	0	2	0	0	15	10.292529	8.5854216	6.630229	4.9375238	0	0.61744827	4.9068904
mol36	SCC(O)C(O)CS	43	5	0.40000001	0.66666669	3	2.1055162	5.6514521	68	8	0	18	29.839369	1.6577427	10	7	0.41176471	0	17	0	7	0.41176471	17	0	6.1466227	2.5689142	3.5635943	1.1498299	1	154.254	8	0	0	4	0	0	0	0	2	0	2	7	6.5689139	2.5689142	3.718744	1.1498299	0	0.75787848	3.8073549
mol37	O=C1CCC2(C)C=3CCC4(C)CCCC4C=3CCC2C1	43.799999	9	0.44444445	0.80000001	5	2.871006	8.3704844	699	40	0	48	52.761639	1.0992008	28	2	0.039215688	0	51	2	2	0.039215688	49	0	13.134017	12.725768	8.7697678	8.5656443	0	272.43201	20	0	0	19	0	0	0	0	1	0	0	23	13.957819	12.957819	9.5284405	8.9510899	0	0.51481563	5.523562
mol38	OC(C)CCc1ccc(cc1)CCC(O)C	44	11	0.45454547	0.83333331	6	3.2600389	7.6362495	536	17	6	38	46.01078	1.2108101	22	10	0.2631579	6	38	0	10	0.2631579	32	0	10.186956	9.2925291	6.0160689	5.499671	0	222.32799	16	0	0	14	0	0	0	0	2	0	0	16	11.966255	9.9662552	7.5753875	6.4206867	0	0.54356444	5
mol39	o1c(cc(c2ccccc2)c1C)c1ccccc1	44	10	0.5	1	5	3.0474527	8.0321035	614	25	17	32	37.210163	1.1628176	14	3	0.088235296	17	34	0	3	0.088235296	17	0	10.259101	9.850853	6.0569658	5.6487174	0	234.29799	18	0	0	17	0	0	0	0	1	0	0	20	12.372033	11.664926	8.8433371	8.0268402	0	0.53921634	5.321928
mol42	O=C1OC(OC)c2ccccc21	44	6	0.5	1	3	2.2977209	6.8838658	179	17	6	20	29.15435	1.4577174	8	2	0.095238097	6	21	1	2	0.095238097	14	0	6.6114964	5.3867512	3.6539266	2.3660254	0	164.15999	12	0	0	9	0	0	0	0	3	0	0	13	8.552042	6.1378284	5.8256984	3.3164966	0	0.68129086	4.7004399
mol50	OCc1[nH0][nH0](c2[nH0]cccc2)c(C)c1	45	8	0.5	1	4	2.70417	7.3073969	300	18	11	25	40.068489	1.6027396	11	4	0.15384616	11	26	0	4	0.15384616	15	0	7.8827124	6.0938582	4.3884325	2.7195787	0	189.218	14	0	0	10	0	0	0	3	1	0	0	15	9.9662552	6.9746914	6.8088617	3.7103434	0	0.61744827	4.9068904
mol51	O=C1Cc2ccc(C)cc21	45.5	5	0.40000001	0.66666669	3	2.1657391	6.3247519	111	11	6	18	22.529325	1.2516291	8	1	0.052631579	6	19	1	1	0.052631579	12	0	5.8474059	5.4391575	3.3992648	3.1951406	0	132.162	10	0	0	9	0	0	0	0	1	0	0	11	7.1378284	6.1378284	4.7708569	4.1935067	0	0.76016748	4.4594316
mol56	OC(CCCc1ccccc1)c1ccccc1	47	11	0.45454547	0.83333331	6	3.2462375	7.8270402	614	20	12	35	40.466255	1.1561787	18	6	0.16666667	12	36	0	6	0.16666667	24	0	9.9193869	9.4721737	6.130043	5.8718438	0	226.319	17	0	0	16	0	0	0	0	1	0	0	18	11.924439	10.924439	8.3601732	7.7828231	0	0.54234898	5.1699252
mol62	O=C(OCC)C(C#N)=Cc1ccccc1	48.5	9	0.44444445	0.80000001	5	2.9166269	7.5061231	398	18	6	26	39.138134	1.5053129	11	6	0.23076923	6	26	2	7	0.26923078	17	1	8.4349184	7.1712084	4.6156707	3.6951406	0	201.22499	15	0	0	12	0	0	0	1	2	0	0	15	11.096012	8.3889055	7.2743869	5.0816817	0	0.56650949	4.9068904
mol70	[S+2]([O-])([O-])(OCCOCc1ccccc1)c1ccc(C)cc1	49.5	14	0.5	1	7	3.5639384	8.4324636	1144	27	12	39	59.072037	1.5146676	18	8	0.2	12	40	0	8	0.2	28	0	12.675211	9.8174725	8.064002	5.0856042	0	306.38199	21	0	0	16	0	0	0	0	4	0	1	22	15.131546	11.217332	10.077317	6.9350882	0	0.46827638	5.4594316
mol72	CC1(C)CC(C)(c2ccccc21)c1ccccc1	50	8	0.5	1	4	2.7034385	8.0805683	527	32	12	38	37.924034	0.99800086	20	4	0.1	12	40	0	4	0.1	28	0	11.403259	11.403259	6.6951408	6.6951408	0	236.358	18	0	0	18	0	0	0	0	0	0	0	20	12.803119	12.803119	8.5394583	8.5394583	0	0.53921634	5.321928
mol73	O=C(c1ccccc1)c1ccc(C)cc1	50	9	0.44444445	0.80000001	5	2.8773861	7.494626	378	20	12	27	32.059444	1.1873868	12	3	0.10714286	12	28	1	3	0.10714286	15	0	8.6044006	8.1961527	4.9361749	4.7320509	0	196.24899	15	0	0	14	0	0	0	0	1	0	0	16	10.673362	9.6733618	7.2708569	6.6935067	0	0.59002918	5
mol74	[nH0]1ccc(C)c(c1)C=NN(C)C	50	7	0.42857143	0.75	4	2.6518269	6.8353572	213	13	6	25	34.706474	1.3882591	13	5	0.2	6	25	1	6	0.23999999	18	0	7.651042	6.309401	3.8183825	1.9493587	0	163.224	12	0	0	9	0	0	0	3	0	0	0	12	8.9746914	6.9831276	5.6983771	2.6354284	0	0.65002245	4.5849624
mol78	Fc1ccc(cc1)C(=O)C=C(C)c1ccc(F)cc1	50.5	12	0.5	1	6	3.2803087	8.1684132	780	26	12	31	44.560535	1.4374366	12	4	0.125	12	32	2	5	0.15625	18	0	10.36033	9.1961527	5.8021731	5.2200847	0	258.267	19	0	0	16	0	2	0	0	1	0	0	20	13.828063	10.828063	9.0585508	7.3264999	0	0.5023343	5.321928
mol81	O=C1C=C(c2ccccc21)c1ccccc1	50.799999	8	0.5	1	4	2.729423	7.7132759	409	24	12	26	30.388792	1.1687998	10	1	0.035714287	12	28	2	1	0.035714287	14	0	8.6817513	8.2735023	5.2695084	5.0653839	0	206.24399	16	0	0	15	0	0	0	0	1	0	0	18	10.957819	9.957819	7.8601732	7.2828231	0	0.58587331	5.1699252
mol82	O=C1Cc2c1cc(C)c(OC)c2C	51	7	0.42857143	0.75	4	2.4301844	7.1164784	226	20	6	25	33.023106	1.3209243	12	4	0.15384616	6	26	1	4	0.15384616	19	0	8.1009541	7.2844572	4.3509536	3.534457	0	176.215	13	0	0	11	0	0	0	0	2	0	0	14	9.5854216	7.878315	6.1470656	4.4543605	0	0.64772749	4.8073549
mol87	O=C(O)CC=C1C(O)C2(C)CCC1C2(C)C	51.5	7	0.42857143	0.75	4	2.6790473	7.7067614	405	28	0	36	46.818134	1.3005037	20	7	0.1891892	0	37	2	8	0.21621622	35	0	10.156047	8.8533716	5.9029088	5.216979	0	224.29999	16	0	0	13	0	0	0	0	3	0	0	17	12.137828	9.1378279	7.3043661	5.5723152	0	0.56510133	5.0874629
mol88	O=C(OC)[nH0]1[nH0]c(C)cc1C	51.5	6	0.5	1	3	2.3342371	6.6134276	151	13	5	21	35.367901	1.6841857	10	5	0.23809524	5	21	1	5	0.23809524	15	0	6.7882738	5.0773501	3.2646673	1.5773503	0	154.16899	11	0	0	7	0	0	0	2	2	0	0	11	8.4307213	5.4391575	5.1470656	1.9711971	0	0.68403846	4.4594316
mol90	c1ccc(cc1)CC(c1ccccc1)c1ccccc1	52	9	0.44444445	0.80000001	5	2.9927657	8.3763571	802	27	18	38	37.924034	0.99800086	18	4	0.1	18	40	0	4	0.1	22	0	11.444711	11.444711	7.0712028	7.0712028	0	258.36398	20	0	0	20	0	0	0	0	0	0	0	22	13.62311	13.62311	9.9326534	9.9326534	0	0.49991596	5.4594316
mol92	OC(c1ccccc1)c1cccc(C)c1	52.5	8	0.5	1	4	2.8027289	7.5080318	370	20	12	29	34.275513	1.1819142	14	4	0.13333334	12	30	0	4	0.13333334	18	0	8.7207165	8.2735023	5.0675998	4.809401	0	198.265	15	0	0	14	0	0	0	0	1	0	0	16	10.673362	9.6733618	7.2708569	6.6935067	0	0.59002918	5
mol93	O=C(OC1CC(C)CCC1C(C)C)C(c1ccccc1)c1ccccc1	52.5	10	0.5	1	5	3.2346129	9.1483192	1613	40	12	56	65.966057	1.1779653	30	9	0.15517241	12	58	1	9	0.15517241	45	0	16.09807	15.281574	9.8630533	9.2191029	1	350.50198	26	0	0	24	0	0	0	0	2	0	0	28	18.518297	16.81119	12.558551	11.164703	0	0.41210872	5.8073549
mol94	[nH0]1(C)c2ccccc2c2CCCCc12	52.5	6	0.33333334	0.5	4	2.3885098	7.3449554	262	23	9	29	34.172375	1.1783577	15	1	0.032258064	10	31	0	1	0.032258064	21	0	8.585042	8.1378279	5.428884	4.5344572	0	185.26999	14	0	0	13	0	0	0	1	0	0	0	16	9.5436058	8.9662552	6.8770099	5.6329932	0	0.64206427	5
mol95	O=C(C)C=C(C)c1ccc(OC)cc1	52.799999	9	0.44444445	0.80000001	5	2.9172971	7.2776785	332	17	6	28	36.283421	1.2958364	14	6	0.21428572	6	28	2	7	0.25	20	0	8.703248	7.8867512	4.4652143	3.6487174	0	190.24199	14	0	0	12	0	0	0	0	2	0	0	14	10.552042	8.8449354	6.630229	4.9375238	0	0.59167278	4.8073549
mol97	O=Cc1ccc(OC)c(C)c1C	53	7	0.42857143	0.75	4	2.4276154	6.8735018	190	18	6	24	31.800268	1.3250113	12	5	0.20833333	6	24	1	5	0.20833333	17	0	7.5485473	6.7320509	3.7974334	2.9493587	1	164.20399	12	0	0	10	0	0	0	0	2	0	0	12	9.1378279	7.4307213	5.7019072	3.8794453	0	0.65002245	4.5849624
mol99	OC(C)(C#CC(O)(C)CC)CC	53	7	0.42857143	0.75	4	2.5940459	6.8494782	212	13	0	30	36.928787	1.2309595	18	10	0.34482759	0	29	0	11	0.37931034	28	1	8.3086405	7.4142137	4.3185339	3.8713202	0	170.252	12	0	0	10	0	0	0	0	2	0	0	11	9.8284273	7.8284273	5.3284273	4.3284273	0	0.61674827	4.4594316
mol102	CC=1C(=CC(C=1C)C(C)C)Cc1ccccc1	53.5	9	0.44444445	0.80000001	5	2.9679177	7.8704491	528	24	6	39	38.536324	0.98811084	22	7	0.175	6	40	2	7	0.175	32	0	11.325909	11.325909	6.5165076	6.5165076	0	226.36299	17	0	0	17	0	0	0	0	0	0	0	18	12.413849	12.413849	8.0922241	8.0922241	0	0.54234898	5.1699252
mol104	S(C)C(SC)=NC#N	53.5	5	0.40000001	0.66666669	3	2.2157803	5.6351542	72	7	0	14	25.793194	1.842371	6	5	0.38461539	0	13	1	6	0.46153846	11	1	6.3439169	3	4.3450551	0	0	146.23801	8	0	0	4	0	0	0	2	0	0	2	7	6.4057775	3.284457	3.8460653	0	0	0.75787848	3.8073549
mol105	O=C(C)CCc1ccc2CCC(Nc2c1)C	53.5	9	0.44444445	0.80000001	5	3.0016077	7.6703572	466	21	6	35	45.511314	1.3003232	19	5	0.1388889	6	36	1	5	0.1388889	29	0	10.046077	9.1378279	6.027092	5.2842927	1	217.312	16	0	0	14	0	0	0	1	1	0	0	17	11.543606	9.8364992	7.6478672	6.2540202	0	0.56510133	5.0874629
mol107	S(C)C(SC)=C(C#N)C(=O)OCC	54	7	0.42857143	0.75	4	2.6064324	7.1143632	258	17	0	24	43.985352	1.832723	11	9	0.39130434	0	23	2	10	0.43478259	20	1	9.4203072	5.7071066	6.0518718	1.4571068	0	217.313	13	0	0	8	0	0	0	1	2	0	2	12	10.267585	6.1462646	6.2054372	1.7820218	0	0.5894835	4.5849624
mol109	O=C1Cc2ccc(OC)cc21	54.5	6	0.5	1	3	2.3752093	6.5962768	150	13	6	19	26.181297	1.3779631	8	2	0.1	6	20	1	2	0.1	13	0	6.2556543	5.4391575	3.5116372	2.6951406	0	148.161	11	0	0	9	0	0	0	0	2	0	0	12	7.8449349	6.1378284	5.3088617	3.6161563	0	0.71860999	4.5849624
mol111	ClC1Cc2cc3OCOc3cc21	55	6	0.5	1	3	2.3573334	6.8636999	179	15	6	19	30.529814	1.6068323	7	0	0	6	21	0	0	0	15	0	7.0966544	5.1462646	4.3454294	2.7051773	1	182.606	12	0	0	9	1	0	0	0	2	0	0	14	8.1293917	5.7151785	5.8433366	3.4494898	0	0.71067685	4.8073549
mol112	O=C1C=C(OC)C2CCC1(C)C2(C)C	55	6	0.33333334	0.5	4	2.2254391	7.3692794	248	29	0	32	39.921799	1.2475562	18	5	0.15151516	0	33	2	5	0.15151516	31	0	9.3854103	8.5689144	5.2329988	4.416502	0	194.274	14	0	0	12	0	0	0	0	2	0	0	15	10.560478	8.8533716	6.4316874	4.7389817	0	0.61744827	4.9068904
mol114	Nc1ccccc1Cc1ccccc1N	55	8	0.5	1	4	2.7818773	7.5091352	372	20	12	29	37.472763	1.2921642	14	4	0.13333334	12	30	0	4	0.13333334	18	0	8.4806099	7.3259091	4.9391575	4.3618073	0	198.269	15	0	0	13	0	0	0	2	0	0	0	16	10.673362	8.6733618	7.2708569	6.1161566	0	0.59002918	5
mol115	c1ccc(cc1)CCc1ccccc1	55	9	0.44444445	0.80000001	5	2.948199	7.2638764	343	15	12	28	28	1	14	3	0.10344828	12	29	0	3	0.10344828	17	0	8.1877165	8.1877165	5.0284739	5.0284739	0	182.26599	14	0	0	14	0	0	0	0	0	0	0	15	9.6399822	9.6399822	6.9494896	6.9494896	0	0.61744827	4.9068904
mol116	O=C(C=C1Cc2ccccc21)c1ccccc1	55.200001	10	0.5	1	5	3.0781248	7.848321	554	22	12	29	33.8619	1.1676517	12	2	0.064516127	12	31	2	3	0.096774191	17	0	9.3888578	8.9806099	5.726615	5.522491	0	220.271	17	0	0	16	0	0	0	0	1	0	0	19	11.664926	10.664926	8.3433371	7.7659864	0	0.56150466	5.2479277
mol117	O=C(C)c1c(O)c2ccccc2cc1c1ccccc1	55.200001	9	0.44444445	0.80000001	5	2.8743007	8.3879709	733	34	16	34	42.612118	1.2532976	14	4	0.11111111	17	36	1	4	0.11111111	18	0	11.128964	10.273502	6.4931149	6.0653839	0	262.30798	20	0	0	18	0	0	0	0	2	0	0	22	14.112519	12.112519	9.6815405	8.5268402	0	0.49991596	5.4594316
mol118	O=C1Cc2c1cccc2C	55.5	5	0.40000001	0.66666669	3	2.1166077	6.3344417	109	12	6	18	22.529325	1.2516291	8	1	0.052631579	6	19	1	1	0.052631579	12	0	5.8474059	5.4391575	3.4052479	3.2011237	0	132.162	10	0	0	9	0	0	0	0	1	0	0	11	7.1378284	6.1378284	4.7876935	4.2103434	0	0.76016748	4.4594316
mol119	Brc1c(C)c(C)cc(C)c1C	55.5	5	0.40000001	0.66666669	3	2.1073608	6.6431947	140	17	6	24	28.714102	1.1964209	13	4	0.16666667	6	24	0	4	0.16666667	18	0	9.0413113	7.0773501	4.5593309	3.5773504	0	213.118	11	0	1	10	0	0	0	0	0	0	0	11	8.5938578	7.5938582	5.036581	4.4592309	0	0.68403846	4.4594316
mol120	O=C(O)CCC(C)Cc1ccccc1	55.5	9	0.44444445	0.80000001	5	2.9979811	7.2692428	353	14	6	30	38.187168	1.2729056	16	7	0.23333333	6	30	1	7	0.23333333	23	0	8.4408836	7.585422	4.9393682	4.5116372	0	192.258	14	0	0	12	0	0	0	0	2	0	0	14	10.388906	8.3889055	6.6815405	5.5268402	0	0.59167278	4.8073549
mol122	[S+2]([O-])([O-])(CC(OCc1ccccc1)COCc1ccccc1)c1ccccc1	55.5	13	0.46153846	0.85714287	7	3.5504599	9.3406296	2261	37	18	52	74.341843	1.4296508	24	10	0.18518518	18	54	0	10	0.18518518	36	0	16.423769	13.566031	10.83578	7.2556543	0	396.50699	28	0	0	23	0	0	0	0	4	0	1	30	19.658644	15.74443	13.632959	10.082483	0	0.38983503	5.9068904
mol123	O=C(OC1=CC(c2ccccc21)c1ccccc1)C	55.599998	9	0.44444445	0.80000001	5	2.9485047	8.2189779	673	28	12	33	41.675167	1.2628839	14	4	0.11428571	12	35	2	4	0.11428571	21	0	10.66735	9.850853	6.2997651	5.6873927	1	250.297	19	0	0	17	0	0	0	0	2	0	0	21	13.242276	11.53517	9.2540197	7.8601732	0	0.51875818	5.3923173
mol124	Fc1cccc2CC(O)c21	55.799999	5	0.40000001	0.66666669	3	2.0690141	6.3412924	108	12	6	17	25.835384	1.5197284	7	1	0.055555556	6	18	0	1	0.055555556	12	0	5.3416858	4.5165076	3.2416749	2.7944937	0	138.14099	10	0	0	8	0	1	0	0	1	0	0	11	7.1378284	5.1378284	4.7876935	3.6329932	0	0.76016748	4.4594316
mol132	Brc1ccc(C)c(c1O)C(=O)O	56.5	5	0.40000001	0.66666669	3	2.2189748	6.8996458	181	18	6	19	32.304253	1.7002237	7	4	0.21052632	6	19	1	4	0.21052632	12	0	7.9213371	4.6547008	4.0440021	2.4106836	0	231.045	12	0	1	8	0	0	0	0	3	0	0	12	9.3009653	5.3009648	5.536581	3.2271802	0	0.65002245	4.5849624
mol133	O=C1N(CCCCC1)c1ccccc1	56.5	7	0.42857143	0.75	4	2.6085963	7.3232503	292	21	6	29	39.258541	1.3537427	15	1	0.033333335	6	30	1	1	0.033333335	23	0	8.2777472	7.4222851	5.2318025	4.2642369	0	189.258	14	0	0	12	0	0	0	1	1	0	0	15	9.8031187	8.2257681	6.8770099	5.2247448	0	0.61744827	4.9068904
mol134	s1cc([nH0]c1C)C(=O)OCC	56.5	7	0.42857143	0.75	4	2.5412788	6.5809832	163	11	5	20	36.257751	1.8128877	9	5	0.25	5	20	1	5	0.25	14	0	7.272912	4.7844572	4.2093983	1.7457819	0	171.22	11	0	0	7	0	0	0	1	2	0	1	11	8.2675848	5.1462646	5.236382	2.0260386	0	0.68403846	4.4594316
mol136	FC(F)(F)C(F)(F)C(F)(F)C(F)(F)C(F)(F)C(F)(F)C(F)(F)C(F)(F)C(=O)N(C)C1CCCCC1	57	14	0.5	1	7	3.5287848	9.9974375	3324	82	0	49	88.330948	1.8026724	14	11	0.22448979	0	49	1	11	0.22448979	48	0	16.893742	9.6128845	9.1623383	4.8164964	0	559.26001	35	0	0	16	0	17	0	1	1	0	0	35	28.267584	9.6902342	15.176538	4.8551717	0	0.31599712	6.129283
mol139	O=C(OCC)C(Cc1ccccc1)(Cc1ccccc1)C(=O)C	57.5	10	0.5	1	5	3.0589368	8.8034506	1128	35	12	45	57.832443	1.2851654	22	10	0.2173913	12	46	2	10	0.2173913	32	0	13.619568	12.394823	7.8437352	6.9426875	1	310.39301	23	0	0	20	0	0	0	0	3	0	0	24	16.708897	14.001789	11.081352	9.018404	0	0.43892586	5.5849624
mol140	ClC(=Cc1ccccc1)c1cc2c([nH0](c(c3ccccc3)c2OC(=O)C)C(=O)C)cc1[N+](=O)[O-]	57.5	14	0.5	1	7	3.4991717	9.9306555	3175	58	21	53	87.048088	1.6424167	19	9	0.16071428	22	56	4	10	0.17857143	30	0	19.075115	15.005553	10.696437	8.0534182	1	474.89999	34	0	0	26	1	0	0	2	5	0	0	37	24.405048	17.543242	16.273766	11.237184	0	0.34317648	6.2094536
mol142	FC(F)(F)C(=O)OC1OC(=O)c2ccccc21	57.5	8	0.5	1	4	2.848175	7.8839836	505	25	6	22	40.523685	1.8419857	5	3	0.13043478	6	23	2	3	0.13043478	15	0	8.1536379	5.3867512	4.4708734	2.6160254	1	246.14	17	0	0	10	0	3	0	0	4	0	0	18	12.629392	6.2151785	7.8928652	3.6051717	0	0.54234898	5.1699252
mol143	OC1Cc2ccccc21	58	5	0.40000001	0.66666669	3	2.0374763	6.0111661	82	9	6	17	21.486868	1.2639334	8	1	0.055555556	6	18	0	1	0.055555556	12	0	5.0410719	4.5938582	3.1360259	2.8778272	0	120.15099	9	0	0	8	0	0	0	0	1	0	0	10	6.2675848	5.2675848	4.3770099	3.7996597	0	0.80634952	4.321928
mol144	CC1c2ccccc2C=C1c1ccccc1	58	8	0.5	1	4	2.7729602	7.7047305	415	24	12	30	29.903749	0.99679166	14	2	0.0625	12	32	1	2	0.0625	19	0	9.350853	9.350853	5.7200847	5.7200847	0	206.28799	16	0	0	16	0	0	0	0	0	0	0	18	10.957819	10.957819	7.8601732	7.8601732	0	0.58587331	5.1699252
mol150	O=C(C)C(C(=O)C)C(c1oc(C)cc1)c1oc(C)cc1	59.5	8	0.5	1	4	2.7763407	8.4048882	741	28	10	38	52.362595	1.3779631	18	9	0.23076923	10	39	2	9	0.23076923	27	0	12.097095	10.464102	6.5341458	5.309401	1	274.31598	20	0	0	16	0	0	0	0	4	0	0	21	14.861443	11.447229	9.3967543	6.6090608	0	0.48464775	5.3923173
mol152	O=[N+]([O-])c1ccccc1C(C#N)C(=O)OCC	59.5	8	0.5	1	4	2.8015974	7.9101877	506	25	6	27	47.108932	1.7447753	10	7	0.25925925	6	27	2	7	0.25925925	18	1	9.1212788	6.5938582	4.9097676	3.4004824	1	234.211	17	0	0	11	0	0	0	2	4	0	0	17	12.836499	7.5520415	8.1125908	4.4318519	0	0.52255934	5.0874629
mol153	ClC1OC(=O)c2ccccc21	59.5	5	0.40000001	0.66666669	3	2.1151943	6.6342177	137	15	6	16	26.39036	1.6493975	5	0	0	6	17	1	0	0	10	0	6.3371415	4.3867512	3.6646297	2.3660254	1	168.57899	11	0	0	8	1	0	0	0	2	0	0	12	7.8449349	5.1378284	5.2876935	3.3164966	0	0.71860999	4.5849624
mol156	O=C(N1c2ccccc2C(C)(C1=C)C(=O)OC)C	60	7	0.42857143	0.75	4	2.5878942	8.1023035	516	35	6	33	49.803791	1.5092058	15	6	0.17647059	6	34	3	7	0.20588236	25	0	10.688466	9.0165081	5.622345	3.9309037	1	245.278	18	0	0	14	0	0	0	1	3	0	0	19	13.499636	10.215178	8.4406118	5.1705561	0	0.52150291	5.2479277
mol159	Oc1ccc(cc1)Cc1ccc(OCC#C)cc1	60	13	0.46153846	0.85714287	7	3.3823667	7.9796562	723	22	12	32	40.697033	1.2717823	14	6	0.18181819	12	33	0	7	0.21212122	20	1	9.9658279	9.1103659	5.7084756	4.9920697	0	238.286	18	0	0	16	0	0	0	0	2	0	0	19	12.794683	11.087576	8.7751884	7.2895899	0	0.52150291	5.2479277
mol165	S(C)C(SC)=C(C(=O)C)C(=O)C	61	5	0.40000001	0.66666669	3	2.2740369	6.8998671	195	16	0	24	39.01955	1.6258146	12	8	0.34782609	0	23	3	9	0.39130434	20	0	9.2659864	6	5.8324828	1.75	0	204.314	12	0	0	8	0	0	0	0	2	0	2	11	9.7236147	6.309401	5.5401111	2.1547005	0	0.61674827	4.4594316
mol167	ClC(=Cc1ccccc1[N+](=O)[O-])c1[nH0]cccc1	61	9	0.44444445	0.80000001	5	3.0234296	8.0442839	626	25	12	27	47.746922	1.7684045	9	3	0.10714286	12	28	2	4	0.14285715	14	0	10.04097	7.1961522	5.580883	3.9433756	0	260.67999	18	0	0	13	1	0	0	2	2	0	0	19	12.957819	8.6733618	8.6815405	5.7079082	0	0.52150291	5.2479277
mol172	O=C(C)c1c(cc2ccccc2c1O)CCCC	61.799999	9	0.44444445	0.80000001	5	2.8611639	8.0692711	574	29	10	36	45.058651	1.2516291	18	7	0.1891892	11	37	1	7	0.1891892	25	0	10.863534	10.008072	6.3930917	5.9653606	0	242.31799	18	0	0	16	0	0	0	0	2	0	0	19	13.120955	11.120955	8.6470661	7.4923654	0	0.52150291	5.2479277
mol175	[nH0]1cc2ccccc2cc1C	62.5	6	0.5	1	3	2.2845867	6.6107807	144	14	10	20	24.689957	1.2344978	9	1	0.047619049	11	21	0	1	0.047619049	10	0	6.4113154	5.9641018	3.6751814	3.1933756	0	143.189	11	0	0	10	0	0	0	1	0	0	0	12	7.6817985	6.9746914	5.3601732	4.4519253	0	0.71860999	4.5849624
mol176	Brc1c(C)c(C)cc2ccccc21	63	6	0.33333334	0.5	4	2.3503425	7.1261792	220	21	10	24	28.965803	1.2069085	11	2	0.079999998	11	25	0	2	0.079999998	14	0	9.3507128	7.3867512	5.1366811	4.1547008	0	235.12399	13	0	1	12	0	0	0	0	0	0	0	14	9.4222851	8.4222851	6.1983771	5.621027	0	0.64772749	4.8073549
mol177	O=Cc1ccc(OCc2ccccc2)c(OC)c1	63	11	0.45454547	0.83333331	6	3.1935105	8.0186787	669	24	12	32	43.338783	1.354337	14	6	0.18181819	12	33	1	6	0.18181819	20	0	10.128004	8.9032593	5.6318202	4.290946	1	242.27399	18	0	0	15	0	0	0	0	3	0	0	19	12.794683	10.380469	8.8300295	6.0993195	0	0.52150291	5.2479277
mol178	FC(F)(F)C(F)(F)C(F)(F)C(F)(F)C(F)(F)C(F)(F)C(F)(F)C(F)(F)C(=O)Nc1c(C)cc(C)cc1C	63	15	0.46666667	0.875	8	3.63518	10.150248	3962	86	6	49	87.555717	1.7868513	12	13	0.26530612	6	49	1	13	0.26530612	42	0	17.988344	10.6547	9.0715227	5.1547008	0	581.26599	37	0	0	18	0	17	0	1	1	0	0	37	30.008072	11.300965	15.964232	6.0703859	0	0.30337483	6.2094536
mol179	N#CC=1Cc2ccccc2C=1C	63.299999	6	0.33333334	0.5	4	2.3426573	6.8760843	181	17	6	21	25.655594	1.2216949	9	2	0.090909094	6	22	1	2	0.090909094	14	1	6.9637213	6.5165076	4.0080638	3.784457	0	155.2	12	0	0	11	0	0	0	1	0	0	0	13	8.552042	7.5520415	5.8256984	5.1185918	0	0.68129086	4.7004399
mol180	O=C1N(CCOCCO)C(=O)c2ccccc21	63.5	10	0.5	1	5	3.0712223	7.8484402	547	25	6	30	48.081451	1.602715	13	6	0.19354838	6	31	2	6	0.19354838	23	0	9.257	7.1378284	5.3926182	3.3273504	0	235.239	17	0	0	12	0	0	0	1	4	0	0	18	12.250712	7.9662552	8.2532187	4.3164964	0	0.54234898	5.1699252
mol183	Brc1ccc(O)cc1C	63.5	5	0.40000001	0.66666669	3	2.0374763	6.0213828	84	10	6	16	24.697031	1.5435644	7	2	0.125	6	16	0	2	0.125	10	0	6.6432252	4.2320509	3.4436212	2.2380338	0	187.036	9	0	1	7	0	0	0	0	1	0	0	9	6.8533711	4.8533711	4.1983771	3.0436769	0	0.7642045	4.1699252
mol186	[nH0]1cc2ccccc2cc1Cc1ccccc1	63.5	10	0.5	1	5	3.0646787	7.846169	546	23	16	30	35.101002	1.1700333	13	2	0.0625	17	32	0	2	0.0625	15	0	9.5051737	9.0579596	5.7929716	5.3111663	0	219.28699	17	0	0	16	0	0	0	1	0	0	0	19	11.501789	10.794683	8.4158163	7.5075679	0	0.56150466	5.2479277
mol187	N1=C2C=CCC=C2C(C)=C1CC	63.5	6	0.33333334	0.5	4	2.3426573	6.8760843	181	17	0	24	28.965803	1.2069085	12	3	0.12	0	25	4	3	0.12	21	0	7.4637213	7.0165076	4.3352242	3.8880105	0	158.224	12	0	0	11	0	0	0	1	0	0	0	13	8.552042	7.8449349	5.8256984	5.009202	0	0.68129086	4.7004399
mol191	S=C=Nc1ccccc1C(c1oc(C)cc1)c1oc(C)cc1	64.5	9	0.44444445	0.80000001	5	2.9571693	8.6742611	977	31	16	37	57.087765	1.5429126	15	6	0.15384616	16	39	2	7	0.17948718	21	0	13.184608	10.696153	7.3908253	5.5147429	0	309.38901	22	0	0	18	0	0	0	1	2	0	1	24	15.526733	12.405413	10.685872	7.4375238	0	0.46637034	5.5849624
mol192	Oc1ccccc1C(c1oc(C)cc1)c1oc(C)cc1	64.5	8	0.5	1	4	2.8375516	8.3928051	748	28	16	36	47.875546	1.3298762	16	6	0.15789473	16	38	0	6	0.15789473	22	0	11.459863	10.196153	6.5548463	5.5147429	0	268.31198	20	0	0	17	0	0	0	0	3	0	0	22	14.112519	11.698306	9.6478672	7.4375238	0	0.49991596	5.4594316
mol193	O=Cc1c(OC)cc(OC)cc1C	64.5	7	0.42857143	0.75	4	2.4958198	7.1174631	238	19	6	25	35.102688	1.4041075	12	6	0.23999999	6	25	1	6	0.23999999	18	0	7.9567957	6.7320509	3.9038229	2.4433756	1	180.203	13	0	0	10	0	0	0	0	3	0	0	13	9.8449354	7.4307213	6.2230754	3.2852583	0	0.6193822	4.7004399
mol195	O=C(OC1CC(C)CCC1C(C)C)C(=Cc1ccccc1)Cc1ccccc1	64.5	11	0.45454547	0.83333331	6	3.3804581	9.3596163	2077	40	12	60	70.202003	1.1700333	32	10	0.16129032	12	62	2	11	0.17741935	48	0	17.305178	16.488682	10.531486	9.8875351	0	376.53998	28	0	0	26	0	0	0	0	2	0	0	30	19.93251	18.225405	13.524878	12.13103	0	0.38983503	5.9068904
mol199	ClCc1cc2ccccc2cc1C	65	7	0.42857143	0.75	4	2.5055313	7.1040564	232	19	10	24	28.965803	1.2069085	11	2	0.079999998	11	25	0	2	0.079999998	14	0	8.3051014	7.1712084	4.8873878	4.0856042	1	190.67299	13	0	0	12	1	0	0	0	0	0	0	14	9.2591486	8.2591486	6.3088617	5.6017551	0	0.64772749	4.8073549
mol205	O=C(OC)C=1Cc2ccccc2C=1C	65.699997	7	0.42857143	0.75	4	2.5758195	7.3247094	284	21	6	26	34.172333	1.3143204	12	4	0.14814815	6	27	2	4	0.14814815	19	0	8.333004	7.5165076	4.6009536	3.784457	0	188.226	14	0	0	12	0	0	0	0	2	0	0	15	10.129392	8.4222851	6.736382	5.0436769	0	0.61744827	4.9068904
mol210	FC(F)(F)C(C(=O)NCCCCCCCCCC)C(F)(F)F	66	14	0.5	1	7	3.6569748	8.5613298	1354	27	0	45	74.278717	1.6506382	23	14	0.31818181	0	44	1	14	0.31818181	43	0	12.617347	9.4413109	7.5147033	5.573132	0	335.332	22	0	0	14	0	6	0	1	1	0	0	21	17.225769	9.5186615	10.103389	5.6177902	0	0.42561889	5.3923173
mol211	ClC1c2ccccc2C1=O	66.5	5	0.40000001	0.66666669	3	2.1166077	6.3344417	109	12	6	15	22.993719	1.5329145	5	0	0	6	16	1	0	0	9	0	5.9288931	4.3867512	3.5134783	2.6547005	1	152.58	10	0	0	8	1	0	0	0	1	0	0	11	7.1378284	5.1378284	4.8045306	3.6498299	0	0.76016748	4.4594316
mol212	O(C)c1cc2CC(C#N)c2cc1C	66.5	8	0.5	1	4	2.6248126	7.0849495	242	18	6	24	33.931606	1.4138168	11	4	0.16	6	25	0	4	0.16	18	1	7.7946196	6.9391575	4.3298316	3.4938524	0	173.215	13	0	0	11	0	0	0	1	1	0	0	14	9.4222851	7.7151785	6.2575502	4.4350882	0	0.64772749	4.8073549
mol213	O=C1c2ccccc2CC(c2ccccc2)C1C(=O)C	66.5	9	0.44444445	0.80000001	5	2.8743007	8.3879709	733	34	12	36	45.058651	1.2516291	16	3	0.078947365	12	38	2	3	0.078947365	24	0	11.374456	10.55796	6.8574424	6.4491944	1	264.32401	20	0	0	18	0	0	0	0	2	0	0	22	14.112519	12.112519	9.6815405	8.5268402	0	0.49991596	5.4594316
mol214	O=C1OC(OCC)c2cccc(OC)c21	67	8	0.5	1	4	2.6498792	7.5319748	343	23	6	27	39.308666	1.4558765	12	5	0.17857143	6	28	1	5	0.17857143	21	0	8.6495008	7.0165076	4.7704992	2.9897988	0	208.213	15	0	0	11	0	0	0	0	4	0	0	16	10.836499	7.7151785	7.2743869	3.8569367	0	0.59002918	5
mol217	Brc1cc(C#CC(=O)O)cc(c1)C=CC(=O)O.O.O	67	10	1	0	0	3.1320345	7.8574986	584	19	6	30	50.623646	1.6874548	11	6	0.21428572	6	28	3	8	0.2857143	18	1	11.061636	6.3867512	5.2301769	3.3927345	0	331.11798	19	0	1	12	0	0	0	0	6	0	0	17	12.836499	7.8364987	7.9692345	5.0824828	0	0.45027953	5.0874629
mol218	O=C(Oc1ccccc1)c1ccccc1	67	9	0.44444445	0.80000001	5	2.9336774	7.487884	394	18	12	25	32.771408	1.3108563	10	3	0.11538462	12	26	1	3	0.11538462	13	0	8.0899992	7.2735028	4.6837397	4.0713673	0	198.22099	15	0	0	13	0	0	0	0	2	0	0	16	10.510225	8.8031187	7.3601732	5.9663267	0	0.59002918	5
mol219	O=C(O)c1cccc(c1)C(=O)O	67.5	6	0.5	1	3	2.4735358	6.8644905	197	15	6	18	27.548876	1.530493	6	4	0.22222222	6	18	2	4	0.22222222	10	0	6.0203247	4.309401	3.1768291	2.3213673	0	166.13199	12	0	0	8	0	0	0	0	4	0	0	12	9.1378279	5.1378284	5.6090608	3.2996597	0	0.65002245	4.5849624
mol223	Clc1cc(Cl)cc(c1)C=O	68	5	0.40000001	0.66666669	3	2.1999946	6.3309751	116	11	6	14	23.651484	1.6893917	4	1	0.071428575	6	14	1	1	0.071428575	7	0	6.4854364	3.809401	3.3903217	2.020726	1	175.01399	10	0	0	7	2	0	0	0	1	0	0	10	7.5604777	4.5604777	4.7195454	2.857738	0	0.72192812	4.321928
mol227	N1c2ccccc2CCC1CCc1ccc(N(C)C)cc1	68.199997	13	0.46153846	0.85714287	7	3.4767766	8.4348459	1076	30	12	45	54.383667	1.2085259	24	6	0.12765957	12	47	0	6	0.12765957	35	0	12.971793	12.02458	7.82903	6.1723208	0	280.41501	21	0	0	19	0	0	0	2	0	0	0	23	14.656489	13.372033	10.220346	7.9158163	0	0.48250595	5.523562
mol236	Clc1cc(C)c(Cl)cc1C	69.5	5	0.40000001	0.66666669	3	2.1110144	6.3436699	111	13	6	18	25.058651	1.3921472	8	2	0.11111111	6	18	0	2	0.11111111	12	0	7.4224873	5.1547008	3.788594	2.6547005	0	175.058	10	0	0	8	2	0	0	0	0	0	0	10	7.7236147	5.7236147	4.6090608	3.4543605	0	0.72192812	4.321928
mol241	S1CC(SC1C=Cc1ccccc1[N+](=O)[O-])C	69.5	9	0.44444445	0.80000001	5	3.0368116	7.8596973	557	21	6	30	52.081451	1.7360483	13	4	0.12903225	6	31	2	5	0.16129032	23	0	11.039109	7.3259091	7.3443913	3.7682905	0	267.37299	17	0	0	12	0	0	0	1	2	0	2	18	12.250712	8.2591486	8.1647034	4.9519253	0	0.54234898	5.1699252
mol242	O=C(OC)CC(C)CCC1C(O)(C)CCC2C(C)(C)CCCC21C	69.800003	11	0.45454547	0.83333331	6	3.2558177	8.886817	1297	43	0	62	72.745369	1.1733124	38	13	0.20634921	0	63	1	13	0.20634921	62	0	16.652615	15.388906	9.8193607	8.7792578	1	338.53198	24	0	0	21	0	0	0	0	3	0	0	25	18.173363	15.466255	11.026658	8.8339529	0	0.42571631	5.643856
mol247	Clc1ccc(cc1[N+](=O)[O-])C=1Sc2[nH0][nH0]c([nH0]2N=1)c1ccc(OCCCC)cc1	70	17	0.47058824	0.8888889	9	3.8103967	9.3824511	2541	45	17	45	86.058235	1.9124053	16	8	0.16666667	17	48	2	8	0.16666667	29	0	16.982224	11.162772	10.157788	5.7665076	0	429.888	29	0	0	19	1	0	0	5	3	0	1	32	20.380104	12.68987	14.062881	7.473093	0	0.38828552	6
mol248	N#Cc1ccc(N2N=N2)cc1	70	7	0.42857143	0.75	4	2.545253	6.5664177	161	13	6	15	22.951874	1.530125	4	2	0.125	6	16	1	2	0.125	8	1	5.5982556	3.809401	3.1185808	2.0713673	0	144.13699	11	0	0	7	0	0	0	4	0	0	0	12	7.6817985	4.6902347	5.3981781	3.0412414	0	0.71860999	4.5849624
mol249	O=C1c2ccc(OC)cc2CCC1C(=O)C(=O)OC	70.5	11	0.45454547	0.83333331	6	3.0919175	8.1931543	700	32	6	33	48.249428	1.4621038	14	6	0.17647059	6	34	3	6	0.17647059	25	0	10.764856	8.7236147	5.9143033	4.0771856	1	262.26099	19	0	0	14	0	0	0	0	5	0	0	20	13.991199	9.5769854	9.0789175	5.1161566	0	0.5023343	5.321928
mol252	Clc1cccc2CC(=O)c21	71	5	0.40000001	0.66666669	3	2.0690141	6.3412924	108	12	6	15	22.993719	1.5329145	5	0	0	6	16	1	0	0	9	0	5.9812994	4.4391575	3.4721947	2.7011237	0	152.58	10	0	0	8	1	0	0	0	1	0	0	11	7.1378284	5.1378284	4.7876935	3.6329932	0	0.76016748	4.4594316
mol254	[nH0]1[nH0](CN(C[nH0]2[nH0]c(C)cc2C)Cc2ccccc2)c(C)cc1C	71	10	0.5	1	5	3.1892862	8.9080429	1366	31	16	49	66.704117	1.3613085	25	10	0.19607843	16	51	0	10	0.19607843	35	0	14.89884	12.662772	8.2945032	5.4189377	0	323.444	24	0	0	19	0	0	0	5	0	0	0	26	17.104084	13.957819	11.50804	7.1671391	0	0.43739632	5.7004399
mol255	O=[N+]([O-])c1cc([N+](=O)[O-])c(cc1CCC(=O)OC)CCC(=O)OC	71	12	0.5	1	6	3.3269989	8.9017525	1387	35	6	40	69.574158	1.7393539	16	12	0.30000001	6	40	4	12	0.30000001	30	0	13.143541	8.9831276	6.8794174	4.0689139	1	340.28799	24	0	0	14	0	0	0	2	8	0	0	24	18.275656	9.7067423	11.294131	4.932653	0	0.41381684	5.5849624
mol258	Brc1c(OC)c(C)c(C)c(OC)c1C	71.5	7	0.42857143	0.75	4	2.4110274	7.3563838	273	25	6	29	42.224342	1.4560118	15	7	0.24137931	6	29	0	7	0.24137931	23	0	10.780457	8	5.2067256	3	0	259.14301	14	0	1	11	0	0	0	0	2	0	0	14	10.878315	8.4641018	6.5401111	3.7320509	0	0.59167278	4.8073549
mol259	ON=C1CC(CC=C1C)C(=C)C	71.5	6	0.5	1	3	2.457655	6.8668957	195	16	0	27	36.559322	1.354049	15	4	0.14814815	0	27	3	6	0.22222222	24	0	7.6704483	6.776021	4.1828089	3.759202	0	165.23599	12	0	0	10	0	0	0	1	1	0	0	12	9.1378279	7.4307213	5.6470656	4.5317106	0	0.65002245	4.5849624
mol263	O=C(OCCCC)c1ccc(O)cc1	71.5	10	0.5	1	5	3.0235333	7.262784	350	16	6	28	38.494335	1.3747976	14	7	0.25	6	28	1	7	0.25	21	0	8.1944313	6.9307213	4.6990042	3.7784741	0	194.23	14	0	0	11	0	0	0	0	3	0	0	14	10.388906	7.6817985	6.736382	4.6734333	0	0.59167278	4.8073549
mol268	Clc1cc(c(Cl)cc1C(Cl)Cl)C(Cl)Cl	72	7	0.42857143	0.75	4	2.5928702	7.3271637	291	21	6	18	27.548876	1.530493	4	2	0.11111111	6	18	0	2	0.11111111	12	0	11.112761	4.309401	5.9845591	2.2320509	0	312.83798	14	0	0	8	6	0	0	0	0	0	0	14	10.878315	4.878315	6.430428	2.9663265	0	0.59167278	4.8073549
mol272	O=C1Cc2c1ccc(OC)c2C	72.5	7	0.42857143	0.75	4	2.4270782	6.8641462	186	17	6	22	29.668934	1.3485879	10	3	0.13043478	6	23	1	3	0.13043478	16	0	7.1783037	6.3618073	3.9342871	3.1177905	0	162.188	12	0	0	10	0	0	0	0	2	0	0	13	8.7151785	7.0080719	5.736382	4.0436769	0	0.68129086	4.7004399
mol274	BrCCc1ccc(cc1)CCBr	72.5	9	0.44444445	0.80000001	5	2.8314564	6.8046589	224	13	6	24	31.800268	1.3250113	12	4	0.16666667	6	24	0	4	0.16666667	18	0	10.06575	6.1378284	6.3059344	3.5284741	1	292.01401	12	0	2	10	0	0	0	0	0	0	0	12	8.8115549	6.8115549	5.8637033	4.4494896	0	0.65002245	4.5849624
mol275	O=C1C=CC(=O)C2C3C=CC(C3)C12	72.5	5	0.40000001	0.66666669	3	2.1961002	7.1360421	207	19	0	23	30.768896	1.3377781	10	0	0	0	25	4	0	0	21	0	7.1424055	6.3259091	4.7127786	4.3045306	1	174.19899	13	0	0	11	0	0	0	0	2	0	0	15	8.9996357	6.9996357	6.2708569	5.1161566	0	0.67461002	4.9068904
mol276	O=C1OC(Cc2ccccc12)C1CCCCC1	72.5	9	0.44444445	0.80000001	5	2.8853006	7.8777628	500	26	6	35	43.862896	1.2532256	18	1	0.027027028	6	37	1	1	0.027027028	30	0	10.023239	9.2067423	6.6329322	5.9889817	0	230.30699	17	0	0	15	0	0	0	0	2	0	0	19	11.664926	9.957819	8.3433371	6.9494896	0	0.56150466	5.2479277
mol283	BrC(c1ccccc1)C(=O)C(=O)Cc1ccccc1	73	11	0.45454547	0.83333331	6	3.2095311	8.1844721	760	26	12	32	45.894283	1.4341964	13	5	0.15151516	12	33	2	5	0.15151516	19	0	11.838417	9.0579596	6.8979659	5.3558245	1	317.18201	19	0	1	16	0	0	0	0	2	0	0	20	13.664926	10.664926	9.1815405	7.4494896	0	0.5023343	5.321928
mol284	Brc1ccc(OC)c2c1CC2=O	73.5	6	0.5	1	3	2.3230491	6.8814173	182	17	6	19	30.529814	1.6068323	7	2	0.1	6	20	1	2	0.1	13	0	8.1422653	5.3618073	4.4162674	2.6177905	0	227.05699	12	0	1	9	0	0	0	0	2	0	0	13	8.7151785	6.0080719	5.736382	3.4663265	0	0.68129086	4.7004399
mol285	O=C(O)C1Cc2ccccc21	73.5	6	0.5	1	3	2.3752093	6.5962768	150	13	6	19	26.181297	1.3779631	8	2	0.1	6	20	1	2	0.1	13	0	5.9493198	5.0938582	3.5942333	3.1665022	0	148.161	11	0	0	9	0	0	0	0	2	0	0	12	7.8449349	5.8449349	5.2876935	4.1329932	0	0.71860999	4.5849624
mol296	O=C(C)CC(=O)c1c(C)c(C)c(C)c(C)c1C	74.400002	8	0.5	1	4	2.7645199	7.9074397	486	29	6	37	45.707855	1.2353474	20	9	0.24324325	6	37	2	9	0.24324325	29	0	11.523603	10.707107	5.865355	5.4571066	1	232.323	17	0	0	15	0	0	0	0	2	0	0	17	13.325909	11.325909	7.7686319	6.6139317	0	0.52255934	5.0874629
mol297	O=C1CCC(c2ccccc2)c2ccccc12	74.5	8	0.5	1	4	2.7800088	7.8959751	482	27	12	31	36.277115	1.1702296	14	1	0.030303031	12	33	1	1	0.030303031	20	0	9.5959644	9.1877165	6.0313101	5.8271856	0	222.28699	17	0	0	16	0	0	0	0	1	0	0	19	11.664926	10.664926	8.3601732	7.7828231	0	0.56150466	5.2479277
mol301	O=Cc1ccc(N(C)C)cc1	74.5	7	0.42857143	0.75	4	2.5410447	6.5738969	162	13	6	22	31.524424	1.4329283	11	4	0.18181819	6	22	1	4	0.18181819	15	0	6.7422132	5.8867512	3.4637785	2.1100423	1	149.19299	11	0	0	9	0	0	0	1	1	0	0	11	8.2675848	6.6902347	5.236382	3.0412414	0	0.68403846	4.4594316
mol305	O=C(Nc1ccccc1)C1CCCCC1=CCc1ccccc1	74.800003	13	0.46153846	0.85714287	7	3.4407332	8.7435036	1308	31	12	46	57.803261	1.2565926	23	5	0.10416666	12	48	2	6	0.125	34	0	13.371985	12.463737	8.4151201	7.7109962	0	305.42099	23	0	0	21	0	0	0	1	1	0	0	25	15.907567	14.200459	11.3265	9.9326534	0	0.45137304	5.643856
mol308	S1C(=N)N(N=C1C(=O)c1cccc2ccccc21)c1ccc(OC)cc1	75	14	0.5	1	7	3.5087187	9.0946589	1720	43	16	41	67.862823	1.6551908	15	5	0.11363637	17	44	3	6	0.13636364	24	0	14.786522	11.350853	8.8047962	5.6427345	0	361.42499	26	0	0	20	0	0	0	3	2	0	1	29	18.095648	13.396976	12.669035	8.0993195	0	0.42228913	5.8579812
mol311	O=C(OC1CC(C)CCC1C(C)C)c1ccc(cc1)C(=O)OC1CC(C)CCC1C(C)C	75	15	0.46666667	0.875	8	3.8224795	9.6823063	3346	51	6	74	90.416283	1.2218416	42	14	0.18421052	6	76	2	14	0.18421052	68	0	20.803837	19.170843	12.672689	11.384789	0	442.63998	32	0	0	28	0	0	0	0	4	0	0	34	23.413485	19.999271	15.150775	12.363081	0	0.35236704	6.0874629
mol312	O1N=C(CC1c1ccccc1)c1ccccc1	75	10	0.5	1	5	3.0590513	7.8484721	543	22	12	30	40.497643	1.3499215	13	2	0.0625	12	32	1	2	0.0625	19	0	9.4134216	8.5579596	5.7637272	5.1218438	0	223.27499	17	0	0	15	0	0	0	1	1	0	0	19	11.501789	10.087576	8.4326534	7.1161566	0	0.56150466	5.2479277
mol313	O=C1C(=Cc2ccccc2)CCc2cc(OC)ccc21	75.199997	12	0.5	1	6	3.2453952	8.3242626	842	31	12	36	45.058651	1.2516291	16	3	0.078947365	12	38	2	4	0.10526316	24	0	11.426863	10.610366	6.749671	5.9331746	1	264.32401	20	0	0	18	0	0	0	0	2	0	0	22	13.949383	12.242276	9.7751884	8.0824833	0	0.49991596	5.4594316
mol314	FC(F)(F)Cc1cc2ccccc2cc1C	75.199997	8	0.5	1	4	2.8109412	7.7038312	427	22	10	27	37.467609	1.3876894	11	3	0.10714286	11	28	0	3	0.10714286	17	0	8.8051014	7.6712084	5.0061045	4.4391575	0	224.22499	16	0	0	13	0	3	0	0	0	0	0	17	11.759149	8.7591486	7.4553084	5.9553084	0	0.56510133	5.0874629
mol315	O=C(OC1(Cc2ccccc21)c1ccccc1)C	75.5	8	0.5	1	4	2.7688944	8.0774784	560	27	12	32	40.697033	1.2717823	14	4	0.11764706	12	34	1	4	0.11764706	21	0	10.219756	9.4032593	6.0575132	5.4451408	1	238.286	18	0	0	16	0	0	0	0	2	0	0	20	12.587576	10.880469	8.721981	7.3828287	0	0.53921634	5.321928
mol317	O=C(C)CCc1oc2ccc(C)cc2c1c1oc(C)cc1	75.5	9	0.44444445	0.80000001	5	3.0269096	8.5168753	888	30	14	39	51.258499	1.3143204	18	7	0.17073171	15	41	1	7	0.17073171	25	0	12.52571	11.300965	7.1264448	6.1058245	1	282.33899	21	0	0	18	0	0	0	0	3	0	0	23	14.982763	12.568549	10.041714	7.8313704	0	0.48250595	5.523562
mol319	OC1(C=C(C)c2ccccc21)c1ccccc1	75.5	8	0.5	1	4	2.6976359	7.9056072	461	29	12	31	36.277115	1.1702296	14	3	0.090909094	12	33	1	3	0.090909094	20	0	9.7207165	9.2735023	5.788991	5.5653839	0	222.28699	17	0	0	16	0	0	0	0	1	0	0	19	11.880469	10.880469	8.2161617	7.7161622	0	0.56150466	5.2479277
mol323	O=C(OC1CC(C)CCC1C(C)C)c1ccc2ccccc2c1	75.5	11	0.45454547	0.83333331	6	3.3151894	8.7508335	1228	36	10	49	58.670685	1.1973609	26	7	0.13725491	11	51	1	7	0.13725491	39	0	14.28867	13.472174	8.741045	8.0970945	0	310.43698	23	0	0	21	0	0	0	0	2	0	0	25	16.396976	14.68987	11.041714	9.6478672	0	0.45137304	5.643856
mol325	O=C(O)CCCCC(=O)c1cc(OC)ccc1OC	76	11	0.45454547	0.83333331	6	3.2801092	8.1787434	798	25	6	37	52.778515	1.4264463	18	11	0.2972973	6	37	2	11	0.2972973	29	0	11.140685	9.0604782	6.0517406	4.1951408	0	266.293	19	0	0	14	0	0	0	0	5	0	0	19	14.250712	9.8364992	9.0789175	5.1161566	0	0.48546076	5.2479277
mol326	FC(F)(F)C(C(=O)N(Cc1ccccc1)Cc1ccccc1)C(F)(F)F	76	10	0.5	1	5	3.1423008	9.1607132	1589	38	12	41	70.487846	1.7192159	15	8	0.19047619	12	42	1	8	0.19047619	29	0	13.388315	10.265066	7.5885792	5.3944993	0	375.31198	26	0	0	18	0	6	0	1	1	0	0	27	19.372032	11.794683	12.087354	7.3601732	0	0.40176207	5.7548876
mol327	O=C(C=Cc1ccc(OC)cc1)c1ccccc1	76	12	0.5	1	6	3.3181145	7.993443	709	23	12	32	40.697033	1.2717823	14	5	0.15151516	12	33	2	6	0.18181819	19	0	10.16735	9.350853	5.7092309	4.8927345	1	238.286	18	0	0	16	0	0	0	0	2	0	0	19	12.794683	11.087576	8.7920246	7.0993195	0	0.52150291	5.2479277
mol328	O=[N+]([O-])c1ccc2c(c1)CC2=O	76	7	0.42857143	0.75	4	2.5340929	6.8431425	194	15	6	17	29.122341	1.7130789	5	1	0.055555556	6	18	2	1	0.055555556	10	0	6.1111159	4.4391575	3.4880199	2.6951406	0	163.132	12	0	0	8	0	0	0	1	3	0	0	13	8.7151785	5.1378284	5.6815405	3.6161563	0	0.68129086	4.7004399
mol331	N#CC1(C=Cc2ccccc21)c1ccccc1	76.599998	8	0.5	1	4	2.6834199	7.9100366	461	29	12	28	32.552189	1.1625782	11	2	0.06666667	12	30	1	2	0.06666667	16	1	9.2980661	8.850853	5.6223245	5.3987174	0	217.271	17	0	0	16	0	0	0	1	0	0	0	19	11.717332	10.717332	8.3661385	7.6590319	0	0.56150466	5.2479277
mol333	S=C(N1CCCCC1)c1ccc(F)cc1	77	9	0.44444445	0.80000001	5	2.8773861	7.494626	378	20	6	29	44.558929	1.5365149	14	2	0.06666667	6	30	1	2	0.06666667	23	0	9.3948584	7.3449349	5.7287841	4.0713673	0	223.315	15	0	0	12	0	1	0	1	0	0	1	16	10.673362	8.0960121	7.2708569	4.9663267	0	0.59002918	5
mol335	O=C1CCC2(C)C=3CCC4(C)CCCC4C=3CCC2C1	77.5	9	0.44444445	0.80000001	5	2.871006	8.3704844	699	40	0	48	52.761639	1.0992008	28	2	0.039215688	0	51	2	2	0.039215688	49	0	13.134017	12.725768	8.7697678	8.5656443	0	272.43201	20	0	0	19	0	0	0	0	1	0	0	23	13.957819	12.957819	9.5284405	8.9510899	0	0.51481563	5.523562
mol336	[S+2]([O-])([O-])(c1cccc([N+](=O)[O-])c1)c1ccc2ccccc2c1	77.5	11	0.45454547	0.83333331	6	3.2139184	8.6260366	1036	37	16	33	56.411259	1.709432	11	3	0.085714288	17	35	1	3	0.085714288	17	0	12.155805	8.850853	7.9502516	5.1367512	0	313.33301	22	0	0	16	0	0	0	1	4	0	1	24	15.742276	10.664926	10.4812	7.4158163	0	0.46637034	5.5849624
mol337	O=C(OC)CCc1ccc(OC)c(O)c1	77.5	10	0.5	1	5	3.0479109	7.47328	414	19	6	29	41.524731	1.4318873	14	8	0.27586207	6	29	1	8	0.27586207	22	0	8.818223	7.1462646	4.5976167	2.9451406	1	210.22899	15	0	0	11	0	0	0	0	4	0	0	15	11.259149	7.8449349	7.1682339	3.7828231	0	0.56650949	4.9068904
mol338	ClCc1cc(CCl)c(C)cc1OC	77.5	7	0.42857143	0.75	4	2.5234036	7.1130562	240	19	6	25	37.857574	1.514303	12	5	0.2	6	25	0	5	0.2	19	0	9.2449493	6.5689139	5.0777473	2.8618073	1	219.11099	13	0	0	10	2	0	0	0	1	0	0	13	9.8449354	7.1378284	6.2230754	3.6935067	0	0.6193822	4.7004399
mol339	OC(CCC)C(O)(CC)C1CCCCC1	77.5	8	0.5	1	4	2.6868107	7.536015	356	23	0	41	47.342484	1.1546947	26	9	0.21951219	0	41	0	9	0.21951219	41	0	10.205982	9.3115549	6.5516677	6.0698619	0	214.349	15	0	0	13	0	0	0	0	2	0	0	15	11.311555	9.3115549	7.1472125	6.0698619	0	0.56650949	4.9068904
mol340	O=C1OC(=CC1=Cc1oc(cc1)c1ccc(C)cc1)CC(C)C	77.5	14	0.5	1	7	3.543607	8.7143803	1351	30	11	43	55.697372	1.2952877	20	7	0.15555556	11	45	3	8	0.17777778	31	0	13.628004	12.403259	7.8238745	6.8032537	0	308.37698	23	0	0	20	0	0	0	0	3	0	0	25	16.396976	13.982763	11.00804	8.7976971	0	0.45137304	5.643856
mol341	O=C1OC(C)(C)C2(OC(C)(C)C1CC2)C	77.5	5	0.2	0.25	4	2.135936	7.5902047	288	33	0	35	45.311905	1.2946259	20	5	0.1388889	0	36	1	5	0.1388889	35	0	10.216309	8.9915638	5.6097727	4.5891519	1	212.289	15	0	0	12	0	0	0	0	3	0	0	16	11.483128	9.0689144	6.680069	4.63381	0	0.59002918	5
mol342	O=C(Nc1ccccc1OC)c1[nH0]cc([nH0]c1)C(C)(C)C	77.5	11	0.45454547	0.83333331	6	3.3261323	8.4649563	1010	31	12	40	61.411613	1.5352904	19	9	0.21951219	12	41	1	9	0.21951219	28	0	12.675025	10.464102	6.6848087	4.4047008	0	285.34698	21	0	0	16	0	0	0	3	2	0	0	22	15.457819	11.629392	9.9140339	5.588335	0	0.46827638	5.4594316
mol344	O=C(O)C(C)(C)CCc1cc(C)ccc1C	77.5	8	0.5	1	4	2.8870716	7.6941705	460	22	6	36	44.375771	1.2326603	20	9	0.25	6	36	1	9	0.25	29	0	10.501726	9.6462641	5.6228714	5.1951408	0	220.312	16	0	0	14	0	0	0	0	2	0	0	16	12.344935	10.344935	7.3262043	6.171504	0	0.54356444	5
mol345	O=C(O)C(CCCc1ccccc1)c1ccccc1	77.5	11	0.45454547	0.83333331	6	3.2462385	8.1807661	790	24	12	37	46.204258	1.2487637	18	7	0.18421052	12	38	1	7	0.18421052	25	0	10.827635	9.9721737	6.5882502	6.1605191	0	254.32899	19	0	0	17	0	0	0	0	2	0	0	20	13.501789	11.501789	9.2708569	8.1161566	0	0.5023343	5.321928
mol346	O=C(O)CC1CCC(OC)CC1	77.5	8	0.5	1	4	2.7511475	6.8165073	217	13	0	28	37.321724	1.3329188	16	5	0.17857143	0	28	1	5	0.17857143	27	0	7.4539447	6.1902347	4.4664764	3.3947949	0	172.224	12	0	0	9	0	0	0	0	3	0	0	12	8.9746914	6.2675848	5.7195454	3.4494898	0	0.65002245	4.5849624
mol347	N#Cc1c(N)[nH0]([nH0]c1C)Cc1ccccc1	77.5	9	0.44444445	0.80000001	5	2.9147141	7.6899428	449	22	11	28	40.566837	1.4488156	12	5	0.1724138	11	29	0	5	0.1724138	17	1	9.0128489	7.0938582	4.9899602	3.5142369	0	212.256	16	0	0	12	0	0	0	4	0	0	0	17	11.543606	8.2591486	7.7195454	4.8770099	0	0.56510133	5.0874629
mol349	Brc1cccc2cc(ccc12)C=O	78	7	0.42857143	0.75	4	2.5356405	7.097064	234	19	10	20	28.73333	1.4366665	7	1	0.047619049	11	21	1	1	0.047619049	9	0	8.413661	6.0414519	4.7384086	3.520726	1	235.08	13	0	1	11	0	0	0	0	1	0	0	14	9.2591486	7.2591486	6.3088617	5.0244045	0	0.64772749	4.8073549
mol350	Cc1ccc(cc1)CCc1ccc(C)cc1	78	11	0.45454547	0.83333331	6	3.1719527	7.6433506	508	19	12	34	33.915085	0.99750257	18	5	0.14285715	12	35	0	5	0.14285715	23	0	10.033015	10.033015	5.8498411	5.8498411	0	210.31999	16	0	0	16	0	0	0	0	0	0	0	17	11.380469	11.380469	7.7371836	7.7371836	0	0.56510133	5.0874629
mol354	O=C1c2ccccc2CC2CCCC(O)=C12	78.5	7	0.42857143	0.75	4	2.5904255	7.7323394	385	28	6	30	38.60078	1.2866926	14	1	0.03125	6	32	2	1	0.03125	24	0	9.0706406	8.2151785	5.8173599	5.3896289	0	214.26399	16	0	0	14	0	0	0	0	2	0	0	18	11.120955	9.1209555	7.7708569	6.6161566	0	0.58587331	5.1699252
mol355	Brc1ccc2oc(CCC(=O)C)c(c2c1)c1oc(C)cc1	78.5	9	0.44444445	0.80000001	5	3.0269096	8.5168753	888	30	14	36	53.272186	1.4797829	15	6	0.15789473	15	38	1	6	0.15789473	22	0	13.489671	10.300965	7.6084256	5.6058245	1	347.20801	21	0	1	17	0	0	0	0	3	0	0	23	14.982763	11.568549	10.041714	7.2540202	0	0.48250595	5.523562
mol358	O=C1CCCC2Cc3ccccc3C(=O)C12	78.5	7	0.42857143	0.75	4	2.5904255	7.7323394	385	28	6	30	38.60078	1.2866926	14	0	0	6	32	2	0	0	24	0	9.109025	8.2925291	5.9198856	5.5116372	0	214.26399	16	0	0	14	0	0	0	0	2	0	0	18	11.120955	9.1209555	7.7708569	6.6161566	0	0.58587331	5.1699252
mol359	Cl.N(CCC(C)CCCC(=C)C)c1ccccc1	78.5	12	1	0	0	3.413789	7.812614	674	17	6	44	54.003559	1.2273536	26	10	0.23255815	6	43	1	11	0.25581396	36	0	12.431487	10.706742	6.6151905	6.0116372	0	267.84399	18	0	0	16	1	0	0	1	0	0	0	17	12.510225	11.803119	8.1815405	7.2732921	0	0.48445687	5.0874629
mol363	O=C(O)C(C)(C)c1ccccc1	79	6	0.5	1	3	2.3822954	6.878418	188	17	6	24	31.800268	1.3250113	12	5	0.20833333	6	24	1	5	0.20833333	17	0	7.2422132	6.3867512	3.8384144	3.4106836	0	164.20399	12	0	0	10	0	0	0	0	2	0	0	12	9.1902342	7.1902347	5.5485473	4.393847	0	0.65002245	4.5849624
mol364	O=C(OCC)C(Nc1cccc(NC(C(=O)OCC)C(=O)OCC)c1)C(=O)OCC	79	14	0.5	1	7	3.6431699	9.5406837	2661	43	6	58	92.718399	1.5985931	28	20	0.34482759	6	58	4	20	0.34482759	48	0	17.558516	13.292529	9.6695385	5.8044949	1	424.44998	30	0	0	20	0	0	0	2	8	0	0	30	22.518297	14.275657	14.370141	6.7947536	0	0.35335934	5.9068904
mol366	OCC=1N=NC(C)C=1	79	5	0.40000001	0.66666669	3	2.0400712	5.6417408	63	6	0	15	25.342234	1.6894822	7	3	0.2	0	15	2	3	0.2	13	0	4.6260977	3.284457	2.394345	1.4309037	1	111.124	8	0	0	5	0	0	0	2	1	0	0	8	5.9831276	3.5689142	3.8256986	1.8020952	0	0.8112781	4
mol367	O=C(C)C=C1Cc2ccccc21	79.300003	7	0.42857143	0.75	4	2.6096692	6.8331542	203	13	6	22	26.834467	1.2197485	10	2	0.086956523	6	23	2	3	0.13043478	15	0	7.0021062	6.5938582	4.0659313	3.8618073	0	158.2	12	0	0	11	0	0	0	0	1	0	0	13	8.552042	7.5520415	5.7708569	5.1935067	0	0.68129086	4.7004399
mol370	O=C(C=Cc1oc(cc1)c1ccccc1)c1ccccc1	79.5	13	0.46153846	0.85714287	7	3.4678996	8.4444914	1077	27	17	35	43.511314	1.2431804	14	4	0.10810811	17	37	2	5	0.13513513	18	0	11.399401	10.582904	6.7551069	6.1427345	1	274.319	21	0	0	19	0	0	0	0	2	0	0	23	14.493353	12.786246	10.3265	8.9326534	0	0.48250595	5.523562
mol371	O=C(OCC1(C)CCC(C)C1(C)C)c1ccccc1C(=O)OCC1(C)CCC(C)C1(C)C	79.5	15	0.46666667	0.875	8	3.6924782	9.7044201	3100	60	6	74	90.416283	1.2218416	42	16	0.21052632	6	76	2	16	0.21052632	68	0	21.339735	19.706743	12.183958	10.790112	0	442.63998	32	0	0	28	0	0	0	0	4	0	0	34	23.949383	20.53517	14.750455	11.779258	0	0.35236704	6.0874629
mol372	O=C1N2CCCCC2=Cc2cc(OC)ccc12	79.5	9	0.44444445	0.80000001	5	2.8192563	7.8853421	480	29	6	32	46.093674	1.4404273	15	2	0.05882353	6	34	2	2	0.05882353	26	0	9.9015388	8.6378279	5.9988756	4.4189377	0	229.27899	17	0	0	14	0	0	0	1	2	0	0	19	11.828063	9.5436058	8.2920246	5.5244045	0	0.56150466	5.2479277
mol373	O=C1OC(C)(C)C2CCCCC12	79.5	5	0.40000001	0.66666669	3	2.144737	6.9010563	170	18	0	28	35.386658	1.2638092	16	2	0.068965517	0	29	1	2	0.068965517	28	0	7.7996244	6.9831276	4.8395524	4.22718	1	168.23599	12	0	0	10	0	0	0	0	2	0	0	13	8.7675848	7.0604777	5.6109905	4.2718382	0	0.68129086	4.7004399
mol374	O=C(NN)c1occc1	79.5	5	0.40000001	0.66666669	3	2.167346	6.0009203	89	8	5	15	27.483944	1.8322629	6	3	0.2	5	15	1	3	0.2	9	0	4.6258979	2.7320509	2.3879676	1.2053418	1	126.115	9	0	0	5	0	0	0	2	2	0	0	9	6.6902347	3.2760208	4.342535	1.7415817	0	0.7642045	4.1699252
mol375	O(C)c1ccc2c(CC2C#N)c1C	80	8	0.5	1	4	2.6081016	7.0862556	240	19	6	24	33.931606	1.4138168	11	4	0.16	6	25	0	4	0.16	18	1	7.7946196	6.9391575	4.335815	3.4998355	0	173.215	13	0	0	11	0	0	0	1	1	0	0	14	9.4222851	7.7151785	6.2743869	4.4519253	0	0.64772749	4.8073549
mol377	O(C)C1(OC)CCC2(C)C(CCC3C4CCCC4(C)CCC32)C1	80	10	0.5	1	5	3.0937304	8.7637157	1060	48	0	59	66.719971	1.130847	36	6	0.096774191	0	62	0	6	0.096774191	62	0	15.696965	14.880469	10.066445	8.8417006	0	320.517	23	0	0	21	0	0	0	0	2	0	0	26	16.294682	14.880469	10.963021	8.8417006	0	0.46357921	5.7004399
mol379	S(C)C(Nc1ccccc1)=C(C#N)C#N	80	8	0.5	1	4	2.8367798	7.5170131	388	19	6	24	38.701141	1.6125475	9	6	0.25	6	24	1	7	0.29166666	15	2	9.0059233	6.3867512	5.4450145	2.6606836	0	215.28	15	0	0	11	0	0	0	3	0	0	1	15	11.096012	7.6817985	7.3123918	3.9663265	0	0.56650949	4.9068904
mol380	ON=C(C)c1ccc(OC)cc1	80	8	0.5	1	4	2.6851485	6.8286514	210	15	6	23	35.458851	1.5416893	11	5	0.2173913	6	23	1	6	0.26086956	16	0	7.1120768	5.809401	3.6073465	2.5713673	0	165.192	12	0	0	9	0	0	0	1	2	0	0	12	8.9746914	6.5604777	5.7743869	3.5436769	0	0.65002245	4.5849624
mol381	S1c2[nH0][nH0]c([nH0]2N=C1C=Cc1ccccc1)c1ccc(OCCCC)cc1	80	18	0.5	1	9	3.8382702	9.1633177	2217	37	17	47	74.388451	1.5827329	20	8	0.16	17	50	2	9	0.18000001	31	0	15.894021	12.472174	9.8354197	6.5998411	0	376.48401	27	0	0	21	0	0	0	4	1	0	1	30	18.47648	14.363597	13.330832	8.806426	0	0.41024774	5.9068904
mol384	Fc1ccc(N=Nc2ccccc2)cc1	80	10	0.5	1	5	3.0677631	7.4599185	420	17	12	24	36.490227	1.520426	9	2	0.079999998	12	25	1	3	0.12	12	0	7.968544	6.6961522	4.5682468	3.7320509	0	200.21599	15	0	0	12	0	1	0	2	0	0	0	16	10.510225	8.0960121	7.3433366	5.4494896	0	0.59002918	5
mol386	Brc1ccccc1c1ccccc1Br	80.5	7	0.42857143	0.75	4	2.5616851	7.3295994	287	20	12	22	29.087946	1.3221793	8	1	0.043478262	12	23	0	1	0.043478262	11	0	10.546724	6.6188021	5.8686614	3.9047005	0	312.004	14	0	2	12	0	0	0	0	0	0	0	15	9.9662552	7.9662552	6.7876935	5.6329932	0	0.61744827	4.9068904
mol389	O=C(OC)C1(C)c2ccccc2N=C1C	80.5	7	0.42857143	0.75	4	2.469681	7.55509	320	27	6	28	41.480671	1.4814526	13	5	0.1724138	6	29	2	5	0.1724138	21	0	9.0731115	7.809401	4.8410606	3.5773504	1	203.241	15	0	0	12	0	0	0	1	2	0	0	16	11.052042	8.6378279	7.1024075	4.5932055	0	0.59002918	5
mol390	O=C(OCC)[nH0]1[nH0]c(C)cc1C(=O)OCC	80.5	9	0.44444445	0.80000001	5	2.8542697	7.7144408	445	21	5	30	50.684467	1.6894822	14	9	0.30000001	5	30	2	9	0.30000001	23	0	9.5189838	6.9915638	5.0062313	2.7415638	0	226.23199	16	0	0	10	0	0	0	2	4	0	0	16	12.129392	7.4307213	7.5957541	3.1413937	0	0.54356444	5
mol394	FC(F)(F)C(=O)C(=NNc1ccccc1)C(=O)OCC	81	10	0.5	1	5	3.1153426	8.3669825	848	27	6	31	60.997013	1.9676455	11	8	0.25806451	6	31	3	9	0.29032257	22	0	10.39971	7.0938582	5.5329981	3.3677905	1	288.22501	20	0	0	12	0	3	0	2	3	0	0	20	15.173362	8.052042	9.3583908	4.4789453	0	0.4689956	5.321928
mol395	S1c2[nH0][nH0]c([nH0]2NC1C=CC)c1ccc(OC)cc1	81	12	0.5	1	6	3.2098279	8.1698065	737	27	11	33	57.05632	1.7289795	14	5	0.14285715	11	35	1	6	0.17142858	23	0	11.516086	8.0414515	6.8539448	3.3153841	0	274.34799	19	0	0	13	0	0	0	4	1	0	1	21	13.242276	9.1293917	9.3131933	4.5816817	0	0.51875818	5.3923173
mol398	O(C)c1cc2CC(C#N)c2cc1OC	81.5	8	0.5	1	4	2.6828392	7.3125787	297	20	6	25	37.988911	1.5195564	11	5	0.1923077	6	26	0	5	0.1923077	19	1	8.2028675	6.9391575	4.442204	2.9938524	0	189.21399	14	0	0	11	0	0	0	1	2	0	0	15	10.129392	7.7151785	6.7955551	3.857738	0	0.61744827	4.9068904
mol399	ClC(=O)C1CC(OC)C(OC)C(OC)C1	81.5	7	0.42857143	0.75	4	2.6064122	7.5469317	350	23	0	32	49.29385	1.5404328	17	7	0.21875	0	32	1	7	0.21875	31	0	9.9905014	7.2236147	5.2912574	2.588335	1	236.69499	15	0	0	10	1	0	0	0	4	0	0	15	11.422285	7.3009648	7.133759	2.6329932	0	0.56650949	4.9068904
mol402	ClCc1c(C)c(C)c(C)c(C)c1C	81.800003	6	0.33333334	0.5	4	2.2806838	7.1425867	220	23	6	30	34.700298	1.1566767	17	6	0.2	6	30	0	6	0.2	24	0	9.8410006	8.7071066	5.1553373	4.3535533	1	196.72099	13	0	0	12	1	0	0	0	0	0	0	13	10.171208	9.1712084	6.0021062	5.2949996	0	0.6193822	4.7004399
mol403	O=[N+]([O-])c1ccc(cc1)CC(C#N)(c1ccccc1)C(=O)C	81.800003	11	0.45454547	0.83333331	6	3.2150786	8.6333427	1051	36	12	36	56.572575	1.5714605	14	7	0.1891892	12	37	2	7	0.1891892	22	1	12.022431	9.9032593	6.7056437	5.6891575	1	294.31	22	0	0	17	0	0	0	2	3	0	0	23	16.164927	11.587576	10.492036	7.7195454	0	0.4530769	5.523562
mol407	O=[N+]([O-])c1ccccc1C=C1c2ccccc2NC1=O	82	9	0.44444445	0.80000001	5	3.0043113	8.3662996	782	31	12	30	48.629192	1.620973	10	2	0.0625	12	32	3	3	0.09375	17	0	10.368111	8.1961527	6.02493	4.7320509	0	266.25598	20	0	0	15	0	0	0	2	3	0	0	22	14.112519	9.828063	9.6647034	6.7828231	0	0.49991596	5.4594316
mol408	O=C(OC)C1=NNC(C)=C1	82	6	0.5	1	3	2.3319473	6.3110805	120	10	0	17	30.325609	1.7838594	7	4	0.23529412	0	17	3	4	0.23529412	14	0	5.7882738	4.0773501	2.7910604	1.3273503	0	139.134	10	0	0	6	0	0	0	2	2	0	0	10	7.5604777	4.4391575	4.736382	1.7271802	0	0.72192812	4.321928
mol410	S(Cc1ccccc1)C(SCc1ccccc1)=C(C#N)C(=O)OCC	82	12	0.5	1	6	3.3828871	9.0215349	1614	33	12	44	69.065804	1.5696775	19	11	0.24444444	12	45	2	12	0.26666668	30	1	15.608023	11.894823	9.8629065	5.9855809	0	369.509	25	0	0	20	0	0	0	1	2	0	2	26	17.907566	13.786246	12.240713	8.2315111	0	0.41335541	5.7004399
mol416	ClCCOc1ccc(cc1)C=CC(=O)c1ccc(OCCCl)cc1	82.5	18	0.5	1	9	3.8297908	8.8103285	1724	31	12	42	63.953171	1.5226946	18	9	0.20930232	12	43	2	10	0.23255815	29	0	14.594461	11.10193	8.5967083	5.8034182	1	365.25598	24	0	0	19	2	0	0	0	3	0	0	25	17.20046	12.786246	11.723877	7.9158163	0	0.42571631	5.643856
mol418	O=C(CC#N)c1ccccc1	82.5	7	0.42857143	0.75	4	2.5454869	6.5837879	164	12	6	18	26.87784	1.4932134	7	3	0.16666667	6	18	1	3	0.16666667	10	1	5.9493198	5.0938582	3.2955213	2.8677905	0	145.161	11	0	0	9	0	0	0	1	1	0	0	11	8.1044483	6.1044478	5.342535	4.0580783	0	0.68403846	4.4594316
mol420	OC12CC=CCC2(O)CC=CC1	83	5	0.40000001	0.66666669	3	2.0746634	6.9107509	166	21	0	26	33.689182	1.2957377	14	2	0.074074075	0	27	2	2	0.074074075	25	0	7.0322552	6.1378284	4.411087	3.9638734	0	166.22	12	0	0	10	0	0	0	0	2	0	0	13	8.6568546	6.6568542	5.6642137	4.6642137	0	0.68129086	4.7004399
mol421	O=C1Cc2cc(OC)cc(C)c21	83	7	0.42857143	0.75	4	2.4349732	6.8634858	187	16	6	22	29.668934	1.3485879	10	3	0.13043478	6	23	1	3	0.13043478	16	0	7.1783037	6.3618073	3.928304	3.1118073	0	162.188	12	0	0	10	0	0	0	0	2	0	0	13	8.7151785	7.0080719	5.7195454	4.0268402	0	0.68129086	4.7004399
mol422	O=C1CC(Cc2cc[nH0]cc12)c1ccccc1	83	9	0.44444445	0.80000001	5	2.8853006	7.8777628	500	26	12	30	40.497643	1.3499215	13	1	0.03125	12	32	1	1	0.03125	19	0	9.4658279	8.6103659	5.8541675	5.1336455	0	223.27499	17	0	0	15	0	0	0	1	1	0	0	19	11.664926	9.957819	8.3433371	6.7659864	0	0.56150466	5.2479277
mol424	O=Cc1ccc(OC)c(OC)c1C(=O)OC	83	7	0.42857143	0.75	4	2.593312	7.7491145	408	26	6	28	41.923	1.49725	12	8	0.2857143	6	28	2	8	0.2857143	20	0	9.2732925	7.2320509	4.4763026	2.1993587	1	224.21199	16	0	0	11	0	0	0	0	5	0	0	16	12.129392	8.0080719	7.6886005	3.0580783	0	0.54356444	5
mol433	O=C1OC(C=Cc2ccccc2)Cc2ccccc12	83.5	11	0.45454547	0.83333331	6	3.2143795	8.1691418	758	27	12	33	41.675167	1.2628839	14	2	0.057142857	12	35	2	3	0.085714288	21	0	10.451807	9.6353102	6.3491278	5.7051773	0	250.297	19	0	0	17	0	0	0	0	2	0	0	21	13.07914	11.372033	9.3264999	7.932653	0	0.51875818	5.3923173
mol446	O=C(Nc1c(C)cccc1C)c1[nH0]cc([nH0]c1)C(C)(C)C	84.5	11	0.45454547	0.83333331	6	3.2919841	8.4667931	994	32	12	42	59.99691	1.4284979	21	9	0.20930232	12	43	1	9	0.20930232	30	0	13.189426	11.386751	6.9891028	5.3213673	0	283.375	21	0	0	17	0	0	0	3	1	0	0	22	15.620955	12.499636	9.7867126	6.5763688	0	0.46827638	5.4594316
mol448	O=C1c2ccccc2C(C)C1c1ccccc1	84.800003	8	0.5	1	4	2.7541864	7.8980927	473	28	12	31	36.277115	1.1702296	14	2	0.060606062	12	33	1	2	0.060606062	20	0	9.7591009	9.350853	5.9688668	5.7647429	0	222.28699	17	0	0	16	0	0	0	0	1	0	0	19	11.828063	10.828063	8.287694	7.7103434	0	0.56150466	5.2479277
mol449	O=C1CCCc2[nH0](C)ccc21	85	5	0.40000001	0.66666669	3	2.1151943	6.6342177	137	15	5	22	31.524424	1.4329283	11	1	0.043478262	5	23	1	1	0.043478262	17	0	6.6314826	5.776021	3.9622586	2.8291152	0	149.19299	11	0	0	9	0	0	0	1	1	0	0	12	7.8449349	6.2675848	5.2876935	3.3914115	0	0.71860999	4.5849624
mol453	BrC(C)C(Br)C(=O)O	85	4	0.5	1	2	1.9437546	5.6679201	65	8	0	14	25.793194	1.842371	6	4	0.30769232	0	13	1	4	0.30769232	12	0	7.4380846	2.6547005	3.8948765	1.1993587	1	245.89799	8	0	2	4	0	0	0	0	2	0	0	7	6.7320509	2.7320509	3.5534179	1.2440169	0	0.75787848	3.8073549
mol454	S=C(Cc1cccc(c1)CC(=S)C(=O)O)C(=O)O	85	10	0.5	1	5	3.1737585	8.0257387	673	23	6	28	48.367107	1.7273967	10	8	0.2857143	6	28	4	8	0.2857143	18	0	10.884028	6.7236147	5.8157873	3.7355807	0	282.34	18	0	0	12	0	0	0	0	4	0	2	18	13.706742	7.7067423	8.3967543	4.932653	0	0.50325835	5.1699252
mol457	OCC1C2C=CC(C2)C1CO	85.199997	5	0.40000001	0.66666669	3	2.1706996	6.6246939	140	13	0	25	32.264111	1.2905644	14	4	0.15384616	0	26	1	4	0.15384616	25	0	6.4798493	5.585422	4.2654486	3.6329932	0	154.209	11	0	0	9	0	0	0	0	2	0	0	12	7.8449349	5.8449349	5.3637033	3.9494898	0	0.71860999	4.5849624
mol458	O=C1Cc2c1cc(C)c(C)c2C	85.5	6	0.33333334	0.5	4	2.2885394	6.885026	178	18	6	24	28.965803	1.2069085	12	3	0.12	6	25	1	3	0.12	18	0	7.6927052	7.2844572	4.2385812	4.0344572	0	160.216	12	0	0	11	0	0	0	0	1	0	0	13	8.878315	7.878315	5.6090608	5.0317106	0	0.68129086	4.7004399
mol459	O=C(O)C1Cc2cc(OC)c(cc21)C(C)C	85.5	8	0.5	1	4	2.7845795	7.7125201	424	24	6	32	43.139397	1.3481061	16	7	0.21212122	6	33	1	7	0.21212122	26	0	9.7802181	8.5165081	5.4773316	4.4372282	0	220.26799	16	0	0	13	0	0	0	0	3	0	0	17	11.869879	9.1627722	7.5409126	5.2708569	0	0.56510133	5.0874629
mol461	O=C(Oc1ccc(N=Nc2ccc(cc2)CCCC)cc1)CC	85.5	17	0.47058824	0.8888889	9	3.7867498	8.6815672	1542	29	12	45	64.315269	1.4292282	22	10	0.2173913	12	46	2	11	0.23913044	32	0	13.658153	11.947229	8.0236406	6.7640548	1	310.397	23	0	0	19	0	0	0	2	2	0	0	24	16.493353	13.372033	11.20704	8.4966965	0	0.43892586	5.5849624
mol462	O=C1OCc2cccc(C)c21	85.5	5	0.40000001	0.66666669	3	2.0662858	6.6394262	136	15	6	19	26.181297	1.3779631	8	1	0.050000001	6	20	1	1	0.050000001	13	0	6.2556543	5.4391575	3.5444937	2.8475704	0	148.161	11	0	0	9	0	0	0	0	2	0	0	12	7.8449349	6.1378284	5.2876935	3.8020952	0	0.71860999	4.5849624
mol463	O=Cc1c(OC)c(C)c(C)c(OC)c1C	85.800003	7	0.42857143	0.75	4	2.4726379	7.5632982	330	27	6	31	41.805649	1.3485693	16	8	0.25806451	6	31	1	8	0.25806451	24	0	9.8020954	8.5773506	4.7491221	3.2886751	1	208.25699	15	0	0	12	0	0	0	0	3	0	0	15	11.585422	9.1712084	7.0781159	4.1402993	0	0.56650949	4.9068904
mol464	O=C1N(C)C(C)=C(C(=O)OCc2ccccc2)C(N1C)c1ccccc1	86	12	0.5	1	6	3.3321252	9.1313171	1621	44	12	48	70.97715	1.4786906	22	8	0.16	12	50	3	8	0.16	35	0	15.177132	13.05796	8.4767647	5.7522707	0	350.418	26	0	0	21	0	0	0	2	3	0	0	28	18.681435	14.819627	12.502908	7.9519253	0	0.41210872	5.8073549
mol468	S=C(N1CCOCC1)c1ccccc1OC	86	8	0.5	1	4	2.804951	7.7122855	432	23	6	31	49.957176	1.6115218	15	4	0.125	6	32	1	4	0.125	25	0	10.126284	7.6378284	5.735508	3.0773504	0	237.323	16	0	0	12	0	0	0	1	2	0	1	17	11.380469	8.3889055	7.8256984	3.9831634	0	0.56510133	5.0874629
mol470	O=C1C(CC1=C(C)C)=C(C)C	86.5	6	0.5	1	3	2.4360549	6.5930772	158	13	0	25	29.574156	1.1829662	14	4	0.16	0	25	3	6	0.23999999	22	0	7.615355	7.2071066	3.911231	3.7071068	0	150.22099	11	0	0	10	0	0	0	0	1	0	0	11	8.5938578	7.5938582	5.036581	4.4592309	0	0.68403846	4.4594316
mol471	OC1c2ccccc2C=C1C	86.5	5	0.40000001	0.66666669	3	2.1474566	6.6291604	138	15	6	21	25.800104	1.2285764	10	2	0.090909094	6	22	1	2	0.090909094	15	0	6.4113154	5.9641018	3.7402496	3.4820509	0	146.189	11	0	0	10	0	0	0	0	1	0	0	12	7.8449349	6.8449349	5.2876935	4.7103434	0	0.71860999	4.5849624
mol473	O=C1[nH0+]2ccccc2Cc2cc(C)cc(C)c12	86.5	8	0.5	1	4	2.6874769	7.9063091	458	30	12	31	41.673759	1.3443148	14	2	0.060606062	12	33	1	2	0.060606062	20	0	10.02667	9.1712084	5.810019	4.9004827	0	224.28299	17	0	0	15	0	0	0	1	1	0	0	19	11.991199	10.413849	8.1647034	6.5124388	1	0.56150466	5.2479277
mol476	N#CC(=Nc1ccccc1)C#N	86.5	7	0.42857143	0.75	4	2.6552029	6.8411775	214	13	6	17	24.593016	1.446648	5	3	0.17647059	6	17	1	4	0.23529412	8	2	6.2283921	4.8867512	3.3051107	2.4106836	0	155.16	12	0	0	9	0	0	0	3	0	0	0	12	8.8115549	6.1044478	5.8637033	3.6329932	0	0.65002245	4.5849624
mol477	O=C(OCCCC)C1=C(NC(C)=C(C(=O)OCCCC)C1c1occc1)C	87	14	0.5	1	7	3.3746986	9.2506533	1803	41	5	56	80.482117	1.4371808	29	15	0.2631579	5	57	4	15	0.2631579	48	0	16.593283	14.052042	9.5692539	7.2355809	0	375.465	27	0	0	21	0	0	0	1	5	0	0	28	19.81119	14.982763	13.006437	8.3104954	0	0.39086518	5.8073549
mol478	[nH0]1c(C)cc2ccccc2c1c1ccccc1	87	8	0.5	1	4	2.7475598	7.9017339	480	26	16	30	35.101002	1.1700333	13	2	0.0625	17	32	0	2	0.0625	15	0	9.7207165	9.2735023	5.7625976	5.3153839	0	219.28699	17	0	0	16	0	0	0	1	0	0	0	19	11.664926	10.957819	8.3433371	7.5268402	0	0.56150466	5.2479277
mol482	O=C1OC(NC1=CC(C)C)c1ccccc1	87	9	0.44444445	0.80000001	5	2.945709	7.6859541	454	20	6	31	44.87101	1.4474519	15	4	0.125	6	32	2	5	0.15625	24	0	9.4352989	8.1188021	5.4086933	4.2260675	0	217.26799	16	0	0	13	0	0	0	1	2	0	0	17	11.543606	9.1293917	7.6647038	5.4543605	0	0.56510133	5.0874629
mol483	BrC(C(=O)NC1CCCCC1)(C(F)(F)F)C(F)(F)F	87	8	0.5	1	4	2.868139	8.228075	660	33	0	31	61.831478	1.9945638	12	5	0.16129032	0	31	1	5	0.16129032	30	0	11.25288	6.112884	6.4251699	3.5664966	1	356.104	19	0	1	10	0	6	0	1	1	0	0	19	14.897341	6.1902347	8.4990187	3.6051717	0	0.48546076	5.2479277
mol487	Brc1cc(Br)c(O)c(c1)C(c1oc(C)cc1)c1oc(C)cc1	87.5	8	0.5	1	4	2.892611	8.67733	954	33	16	36	56.572575	1.5714605	14	6	0.15789473	16	38	0	6	0.15789473	22	0	15.233084	10.041451	8.3461571	5.342093	0	426.104	22	0	2	17	0	0	0	0	3	0	0	24	15.853006	11.438793	10.452397	7.0873537	0	0.46637034	5.5849624
mol488	O=C1OC(=CC1=Cc1oc(C)cc1)CC(C)C	87.5	10	0.5	1	5	3.0993981	7.8503747	561	19	5	33	44.40715	1.3456712	16	6	0.17647059	5	34	3	7	0.20588236	26	0	10.318603	9.0938578	5.7525072	4.7318864	0	232.27899	17	0	0	14	0	0	0	0	3	0	0	18	12.413849	9.9996357	8.0417137	5.8313704	0	0.54234898	5.1699252
mol494	[Si](OC1(C#N)c2ccccc2CCc2ccccc2C1(O[Si](C)(C)C)C#N)(C)(C)C	88	8	0.375	0.60000002	5	2.8150067	9.6278095	1879	60	12	60	91.167618	1.5194603	30	12	0.19354838	12	62	0	12	0.19354838	48	2	20.74394	16.033016	17.192015	6.1118073	0	434.686	30	0	0	24	0	0	0	2	2	0	0	32	22.208897	17.794682	13.97904	8.1506138	0	0.37005648	6
mol498	Clc1ccccc1C=C(C#N)C(=O)OCC	88	9	0.44444445	0.80000001	5	2.9250064	7.704535	463	21	6	26	43.972603	1.6912539	10	6	0.23076923	6	26	2	7	0.26923078	17	1	9.4914618	7.0938582	5.0992842	3.6118073	0	235.67	16	0	0	12	1	0	0	1	2	0	0	16	11.966255	8.2591486	7.6850705	4.9150147	0	0.54356444	5
mol501	O=C1OC(=CC1=Cc1oc(cc1)c1ccccc1OC)CC(C)C	88.5	13	0.46153846	0.85714287	7	3.5170431	8.8500338	1479	33	11	44	59.337868	1.3485879	20	8	0.17391305	11	46	3	9	0.19565217	32	0	14.036252	12.403259	7.9422297	6.3092365	0	324.37601	24	0	0	20	0	0	0	0	4	0	0	26	17.104084	13.982763	11.562881	8.2371836	0	0.43739632	5.7004399
mol502	O=C[nH0]1c2ccccc2c(C)c1C	88.5	6	0.5	1	3	2.3080299	7.1322675	218	21	9	24	33.931606	1.4138168	11	3	0.12	10	25	1	3	0.12	14	0	7.7422132	6.8867512	4.268465	3.3273504	0	173.215	13	0	0	11	0	0	0	1	1	0	0	14	9.4222851	7.8449349	6.2532187	4.4711971	0	0.64772749	4.8073549
mol503	OC1OC2(CCCCC2)Cc2ccccc21	88.599998	8	0.5	1	4	2.6831167	7.7187243	397	26	6	34	42.612118	1.2532976	18	1	0.027777778	6	36	0	1	0.027777778	30	0	9.4848537	8.6293917	6.2282643	5.5302391	0	218.29599	16	0	0	14	0	0	0	0	2	0	0	18	11.010225	9.3031187	7.7912235	6.4520717	0	0.58587331	5.1699252
mol505	FC(F)(F)c1[nH0][nH0]2c(N=C(C)C=C2c2ccccc2)[nH0]1	89	9	0.44444445	0.80000001	5	2.9673944	8.3708735	758	31	11	29	51.49152	1.7755697	9	3	0.096774191	11	31	2	3	0.096774191	18	0	10.386849	7.4641018	5.8202281	3.4880338	0	278.237	20	0	0	13	0	3	0	4	0	0	0	22	14.328063	8.6293917	9.4485083	4.8323517	0	0.49991596	5.4594316
mol506	Clc1ccc(O)c([N+](=O)[O-])c1	89	5	0.40000001	0.66666669	3	2.2397416	6.6242061	148	14	6	15	30.338696	2.0225797	4	2	0.13333334	6	15	1	2	0.13333334	8	0	6.0768681	3.2320509	3.1173425	1.7380339	0	173.55499	11	0	0	6	1	0	0	1	3	0	0	11	8.4307213	3.8533711	5.1090608	2.4663265	0	0.68403846	4.4594316
mol507	[S+2]([O-])([O-])(OCC(O)C1OC(=O)C(OC)=C1OC)c1ccc(C)cc1	89	13	0.46153846	0.85714287	7	3.4413002	8.8659096	1426	38	6	42	68.815323	1.63846	18	11	0.25581396	6	43	2	11	0.25581396	35	0	14.200905	9.6712084	8.3795662	3.851624	0	358.367	24	0	0	15	0	0	0	0	8	0	1	25	17.905413	10.576985	11.296061	4.9519253	0	0.42571631	5.643856
mol508	O=C(OC)c1[nH0][nH0](CO)c(C)c1	89	7	0.42857143	0.75	4	2.5394223	6.8563161	199	15	5	22	38.481842	1.7491747	10	6	0.27272728	5	22	1	6	0.27272728	16	0	6.9425945	4.7844572	3.423516	1.3273503	0	170.168	12	0	0	7	0	0	0	2	3	0	0	12	9.1378279	5.1462646	5.6850705	1.7271802	0	0.65002245	4.5849624
mol509	O=C1OC(Cc2ccccc12)c1ccccc1	89	9	0.44444445	0.80000001	5	2.8853006	7.8777628	500	26	12	29	37.258541	1.2847773	12	1	0.032258064	12	31	1	1	0.032258064	18	0	9.2971058	8.4806099	5.6824613	5.0385108	0	224.25899	17	0	0	15	0	0	0	0	2	0	0	19	11.664926	9.957819	8.3433371	6.9494896	0	0.56150466	5.2479277
mol510	FC(F)(F)C(=O)Oc1cc(C)c(OC(=O)C(F)(F)F)cc1C	89	11	0.45454547	0.83333331	6	3.3104303	8.6114998	1119	33	6	30	56.677391	1.8892465	8	8	0.26666668	6	30	2	8	0.26666668	22	0	11.055481	7.1547008	5.513339	3.1547005	1	330.17999	22	0	0	12	0	6	0	0	4	0	0	22	17.292528	7.878315	9.8194046	4.0317106	0	0.43949699	5.4594316
mol514	Clc1ccc(cc1)C=C1SC(=S)N(CN(CC)CC)C1=O	89	12	0.5	1	6	3.3263755	8.4742632	997	30	6	38	67.331017	1.7718689	17	7	0.17948718	6	39	3	8	0.20512821	30	0	14.394131	9.5080719	8.3832436	4.0629311	0	340.89899	21	0	0	15	1	0	0	2	1	0	2	22	15.405413	10.543606	10.045244	5.1970367	0	0.46827638	5.4594316
mol515	ON=C1CCCCC1	89	5	0.40000001	0.66666669	3	2.0596514	5.6422834	64	7	0	19	27.1471	1.4287947	11	1	0.052631579	0	19	1	2	0.10526316	18	0	4.9299612	4.0355339	3.1307135	2.7071068	1	113.16	8	0	0	6	0	0	0	1	1	0	0	8	5.8199911	4.112884	3.9318516	2.8164966	0	0.8112781	4
mol516	O=C1OC(Cc2cccc(OC)c12)(C(=O)OC)C(=O)OC	89.199997	9	0.44444445	0.80000001	5	2.906611	8.5349388	826	40	6	35	53.267483	1.5219281	14	8	0.22222222	6	36	3	8	0.22222222	27	0	11.796896	8.9391575	6.0588617	3.2011237	1	294.259	21	0	0	14	0	0	0	0	7	0	0	22	15.620955	9.7925291	9.9955664	4.1556487	0	0.46827638	5.4594316
mol519	O=C1C=C2CCCC(OC(=O)C)C2(C)CC1	89.5	8	0.5	1	4	2.7001867	7.7221894	405	26	0	34	45.054482	1.3251319	18	4	0.11428571	0	35	3	4	0.11428571	32	0	9.914979	8.6902342	5.9330087	5.0849338	1	222.284	16	0	0	13	0	0	0	0	3	0	0	17	11.759149	9.052042	7.5206923	5.5494952	0	0.56510133	5.0874629
mol520	Brc1c(Br)c(C)c(Br)c(OC)c1OC	89.5	6	0.33333334	0.5	4	2.3594894	7.3626356	271	25	6	23	40.228386	1.7490603	9	5	0.2173913	6	23	0	5	0.2173913	17	0	12.70838	6	6.1706862	2	0	388.88098	14	0	3	9	0	0	0	0	2	0	0	14	10.878315	6.4641018	6.5401111	2.5773504	0	0.59167278	4.8073549
mol521	O=C(OCC)c1ccc[nH0]c1c1[nH0]cccc1C(=O)OCC	89.5	11	0.45454547	0.83333331	6	3.1159005	8.6586704	1021	34	12	38	61.421246	1.6163486	16	9	0.23076923	12	39	2	9	0.23076923	25	0	12.405736	9.878315	6.9323554	4.5748973	0	300.314	22	0	0	16	0	0	0	2	4	0	0	23	15.949383	11.120955	10.68507	5.897377	0	0.4530769	5.523562
mol523	O=C1OC(CC)(CC)C2(OC(C)(C)C1CC2)C	89.5	6	0.33333334	0.5	4	2.3484793	7.9525075	412	39	0	41	51.562675	1.2576263	24	7	0.16666667	0	42	1	7	0.16666667	41	0	11.630523	10.405777	6.7310929	5.7104721	1	240.34299	17	0	0	14	0	0	0	0	3	0	0	18	12.897341	10.483128	7.8013892	5.7551303	0	0.54234898	5.1699252
mol525	O=C(NC=1CCCCC=1C)C	89.5	6	0.5	1	3	2.4257765	6.599061	158	12	0	26	35.078751	1.3491826	15	4	0.15384616	0	26	2	4	0.15384616	24	0	7.2366753	6.3284273	4.161231	3.4571068	0	153.22499	11	0	0	9	0	0	0	1	1	0	0	11	8.2675848	6.5604777	5.1983771	3.8045304	0	0.68403846	4.4594316
mol526	O=C1OC(Cc2ccccc12)C(=O)OC	89.5	8	0.5	1	4	2.7017334	7.5227199	350	23	6	25	36.823376	1.4729351	10	3	0.11538462	6	26	2	3	0.11538462	18	0	8.2268515	6.5938582	4.588274	3.1278272	1	206.19699	15	0	0	11	0	0	0	0	4	0	0	16	10.836499	7.4222851	7.2195454	4.1329932	0	0.59002918	5
mol529	O=C(CC(C(=O)C)C(=O)c1ccccc1)c1ccccc1	89.800003	11	0.45454547	0.83333331	6	3.1949809	8.5023451	954	30	12	37	48.936237	1.322601	16	7	0.18421052	12	38	3	7	0.18421052	23	0	11.782704	10.55796	6.7728915	6.1605191	1	280.323	21	0	0	18	0	0	0	0	3	0	0	22	15.242276	12.242276	10.092224	8.3601732	0	0.46827638	5.4594316
mol530	O=C(O)C1CCCCC1C(=O)OCCO	90	8	0.5	1	4	2.8158534	7.5166616	378	20	0	31	44.751163	1.443586	16	7	0.22580644	0	31	2	7	0.22580644	29	0	8.5165129	6.3973413	5.1680622	3.7271802	1	216.233	15	0	0	10	0	0	0	0	5	0	0	15	11.259149	6.5520415	7.1639023	3.8164966	0	0.56650949	4.9068904
mol531	S=C(Oc1ccc2ccccc2c1)N(C)C	90	9	0.44444445	0.80000001	5	2.9649563	7.6783481	458	22	10	29	44.670017	1.5403454	13	5	0.16666667	11	30	1	5	0.16666667	18	0	10.121658	8.0414515	5.4540386	3.3153841	0	231.319	16	0	0	13	0	0	0	1	1	0	1	17	11.543606	9.2591486	7.6647038	4.7828231	0	0.56510133	5.0874629
mol533	O=[N+]([O-])c1cc([N+](=O)[O-])c(O)c([N+](=O)[O-])c1.O=C(OCC)[nH0]1c2ccccc2c(C)c1C	90	8	0.5	1	4	2.6465778	8.7357864	813	51	15	50	89.894211	1.7978842	18	10	0.19607843	16	51	4	10	0.19607843	31	0	17.173264	11.671208	9.0467739	5.6891575	0	446.37198	32	0	0	19	0	0	0	4	9	0	0	33	24.162407	13.1459	15.005014	7.4779639	0	0.3448742	6.044394
mol534	ClC1(Cl)C(=O)C(Cl)(Cl)C2OC1C=C2C	90.199997	5	0.40000001	0.66666669	3	2.1024513	7.3818145	242	28	0	20	36.928787	1.8464394	6	1	0.047619049	0	21	2	1	0.047619049	19	0	10.084121	4.7320509	5.4313493	2.4880338	0	275.94598	14	0	0	8	4	0	0	0	2	0	0	15	10.723615	5.0165076	6.2757277	2.8818808	0	0.61744827	4.9068904
mol536	S=C=Nc1cc(OC)c(OC)cc1C(c1oc(C)cc1)c1oc(C)cc1	90.5	10	0.5	1	5	3.1061199	9.1677961	1519	40	16	45	71.984207	1.599649	19	10	0.21276596	16	47	2	11	0.23404256	29	0	15.846403	12.541451	8.4429207	5.342093	0	369.44098	26	0	0	20	0	0	0	1	4	0	1	28	18.681435	14.1459	12.566412	7.0873537	0	0.41210872	5.8073549
mol542	O=[N+]([O-])c1cc([N+](=O)[O-])c(OCCOC(=O)C)cc1OCCOC(=O)C	90.5	14	0.5	1	7	3.5748138	9.1125689	1859	35	6	42	73.955078	1.7608353	16	14	0.33333334	6	42	4	14	0.33333334	32	0	13.960038	8.9831276	7.2116561	3.6547005	1	372.28598	26	0	0	14	0	0	0	2	10	0	0	26	19.689871	9.7067423	12.218122	4.4543605	0	0.39124358	5.7004399
mol545	O=NN1c2ccccc2CCC1CCc1ccc(N(C)C)cc1	90.800003	13	0.46153846	0.85714287	7	3.4754291	8.7212629	1310	36	12	46	64.576416	1.4038351	23	7	0.14583333	12	48	1	7	0.14583333	35	0	13.774468	12.02458	8.1547346	6.1723208	0	309.41299	23	0	0	19	0	0	0	3	1	0	0	25	16.233841	13.372033	11.185872	7.9158163	0	0.45137304	5.643856
mol547	FC(F)(F)c1ccc(c([N+](=O)[O-])c1)C(c1ccccc1)C(=O)C	91	10	0.5	1	5	3.099025	8.7914419	1116	37	12	35	62.995579	1.7998737	12	6	0.16666667	12	36	2	6	0.16666667	22	0	12.002005	9.1961527	6.6245689	5.2647429	1	323.26999	23	0	0	16	0	3	0	1	3	0	0	24	17.198307	10.620955	10.714232	7.1488485	0	0.43892586	5.5849624
mol551	O=C(CCC)c1ccc(O)cc1	91	8	0.5	1	4	2.6897535	6.831584	211	14	6	24	31.800268	1.3250113	12	5	0.20833333	6	24	1	5	0.20833333	17	0	7.0790763	6.2236147	4.0597582	3.6320274	0	164.20399	12	0	0	10	0	0	0	0	2	0	0	12	8.9746914	6.9746914	5.736382	4.5816817	0	0.65002245	4.5849624
mol552	S1CCSC1=C(C(=O)C)C(=O)C	91	5	0.40000001	0.66666669	3	2.2819316	6.8885632	190	14	0	22	36.888214	1.6767371	10	4	0.18181819	0	22	3	5	0.22727273	19	0	8.6801996	5.4142137	5.6150441	2.25	0	202.298	12	0	0	8	0	0	0	0	2	0	2	12	9.1378279	5.7236147	5.6258979	2.6547005	0	0.65002245	4.5849624
mol554	FC(F)(F)C1(O)NC(O)(C(C(=O)OCC)C(c2ccccc2O)C1C(=O)OCC)C(F)(F)F	91	10	0.5	1	5	2.9966319	9.9000168	2490	67	6	54	102.65337	1.9009885	21	14	0.25454545	6	55	2	14	0.25454545	47	0	17.198086	11.455666	9.5501671	5.8516064	1	489.36499	33	0	0	19	0	6	0	1	7	0	0	34	25.405413	12.284093	15.063715	6.8080606	0	0.33706582	6.0874629
mol557	FC(F)(F)C(=O)OCc1cc2ccccc2cc1C	91.5	10	0.5	1	5	3.1529961	8.1827116	742	28	10	30	49.095112	1.6365038	11	5	0.16129032	11	31	1	5	0.16129032	19	0	10.121598	8.1712084	5.5994744	4.3356042	1	268.23398	19	0	0	14	0	3	0	0	2	0	0	20	14.043606	9.3364992	8.876029	5.89043	0	0.5023343	5.321928
mol560	O=C(NCc1c[nH0]ccc1C)C	91.5	7	0.42857143	0.75	4	2.6518269	6.8353572	213	13	6	24	36.490227	1.520426	12	5	0.20833333	6	24	1	5	0.20833333	17	0	7.2946196	5.9391575	3.8383124	2.5142369	0	164.20799	12	0	0	9	0	0	0	2	1	0	0	12	8.9746914	6.5604777	5.6983771	3.2127788	0	0.65002245	4.5849624
mol563	O=C(NNc1ccccc1)C1(C)CCC(C)C1(C)C	92	10	0.5	1	5	3.0834303	8.1859016	719	32	6	43	57.290283	1.3323323	24	8	0.18181819	6	44	1	8	0.18181819	37	0	12.286564	10.878315	6.9926348	6.0385108	1	260.38098	19	0	0	16	0	0	0	2	1	0	0	20	14.096012	11.681798	8.8768454	6.9829988	0	0.5023343	5.321928
mol568	OC(c1ccccc1)(c1ccccc1)C(N)C(C)C	92	8	0.5	1	4	2.7471521	8.2517881	634	32	12	40	51.151588	1.2787898	21	8	0.19512194	12	41	0	8	0.19512194	29	0	11.452767	10.428204	6.6550164	6.0980763	0	255.36099	19	0	0	17	0	0	0	1	1	0	0	20	13.880469	11.880469	9.0644026	7.9870524	0	0.5023343	5.321928
mol569	S(C)C(N(C)C)=C(C#N)C(=O)OCC	92	7	0.42857143	0.75	4	2.6306241	7.339777	309	19	0	28	48.773643	1.7419158	14	10	0.37037036	0	27	2	11	0.4074074	24	1	9.6427755	6.7071066	5.3327885	1.4571068	0	214.289	14	0	0	9	0	0	0	2	2	0	1	13	11.137828	7.1462646	6.5781159	1.7820218	0	0.56466961	4.7004399
mol572	Cc1ccc2c(c1)c1CCCCc1c1CCCCc21	92.5	8	0.375	0.60000002	5	2.707185	8.245574	600	35	10	41	40.841515	0.99613446	22	1	0.022727273	11	44	0	1	0.022727273	33	0	11.888906	11.888906	7.9022474	7.9022474	0	250.38499	19	0	0	19	0	0	0	0	0	0	0	22	12.819627	12.819627	9.3433371	9.3433371	0	0.53475124	5.4594316
mol574	ON=C(CC)C1CC2(C)CCC1C2(C)C	92.5	6	0.5	1	3	2.4825389	7.5428123	324	26	0	38	47.273605	1.2440422	23	7	0.17948718	0	39	1	8	0.20512821	38	0	10.377555	9.4831276	6.1685538	5.744947	1	209.33299	15	0	0	13	0	0	0	1	1	0	0	16	11.267585	9.5604782	6.9596553	5.8443003	0	0.59002918	5
mol576	O=[N+]([O-])c1cc(C)cc(c1O)C(c1oc(C)cc1)c1oc(C)cc1	92.5	9	0.44444445	0.80000001	5	3.0075727	8.9317675	1208	37	16	41	63.504475	1.5488896	17	8	0.18604651	16	43	1	8	0.18604651	26	0	13.568872	11.041451	7.4709516	5.842093	0	327.336	24	0	0	18	0	0	0	1	5	0	0	26	17.430357	12.438793	11.363081	7.6647038	0	0.43739632	5.7004399
mol577	O=C1OC(OC(=O)C1=Cc1oc(C)cc1)(C)C	92.5	9	0.44444445	0.80000001	5	2.9414842	7.8712215	517	23	5	29	43.232708	1.4907831	12	4	0.13333334	5	30	3	5	0.16666667	22	0	9.7732925	7.7320509	5.121027	3.4880338	0	236.22299	17	0	0	12	0	0	0	0	5	0	0	18	12.629392	8.5080719	7.8718104	4.3770099	0	0.54234898	5.1699252
mol579	O=C(C=Cc1ccc(N(C)C)cc1)CCc1ccccc1	92.5	14	0.5	1	7	3.6049252	8.4290228	1166	26	12	42	53.528042	1.2744772	21	8	0.18604651	12	43	2	9	0.20930232	29	0	12.620528	11.765066	7.1719995	5.8498411	1	279.383	21	0	0	19	0	0	0	1	1	0	0	22	15.07914	13.501789	10.147867	8.0824833	0	0.46827638	5.4594316
mol580	FC(F)(F)C1(O)NC(O)(C(C(=O)OCC)C(c2ccc(C)cc2)C1C(=O)OCC)C(F)(F)F	92.5	10	0.5	1	5	3.0732672	9.8920479	2542	66	6	56	103.71184	1.8519971	23	14	0.24561404	6	57	2	14	0.24561404	49	0	17.750874	12.455666	9.8205767	6.345623	1	487.39297	33	0	0	20	0	6	0	1	6	0	0	34	25.405413	13.284093	15.046878	7.3685741	0	0.33706582	6.0874629
mol584	O=C1CC2(C)C(=CC=C3C(OC(=O)C)=C(CC=C)C(=O)C(O)=C32)C(C)=C1C	93	11	0.45454547	0.83333331	6	3.1329796	9.2682199	1580	56	0	49	67.29615	1.3733908	22	9	0.17647059	0	51	9	10	0.19607843	42	0	15.933578	13.853372	8.7820683	7.5378404	1	366.41299	27	0	0	22	0	0	0	0	5	0	0	29	20.093494	15.386387	12.628952	9.5030546	0	0.40063059	5.8579812
mol588	O=C1N2C=CC=CC2Cc2ccccc12	93	7	0.42857143	0.75	4	2.553652	7.5372267	326	25	6	26	36.051968	1.3866142	11	0	0	6	28	3	0	0	19	0	8.2587214	7.4032593	5.1166139	4.1724854	0	197.237	15	0	0	13	0	0	0	1	1	0	0	17	10.250712	8.6733618	7.3601732	5.7079082	0	0.61261392	5.0874629
mol589	O=C(OC)c1[nH0][nH0](C)c(C)c1	93	6	0.5	1	3	2.3945851	6.6012611	154	13	5	21	35.367901	1.6841857	10	5	0.23809524	5	21	1	5	0.23809524	15	0	6.7882738	5.0773501	3.2382741	1.3273503	0	154.16899	11	0	0	7	0	0	0	2	2	0	0	11	8.4307213	5.4391575	5.1470656	1.7271802	0	0.68403846	4.4594316
mol590	O=C(OC)C#Cc1cccc(C#CC(=O)OC)c1	93	12	0.5	1	6	3.33393	8.006197	725	21	6	28	40.083687	1.4315603	10	8	0.2857143	6	28	2	10	0.35714287	18	2	9.9423943	8.3094015	4.9543605	3.3213673	0	242.23	18	0	0	14	0	0	0	0	4	0	0	18	13.380469	9.9662552	8.6513968	5.2659864	0	0.50325835	5.1699252
mol591	S1c2[nH0][nH0]c([nH0]2N=C1C)C	93	5	0.40000001	0.66666669	3	2.0759168	6.3361936	106	11	5	16	28.880585	1.8050365	6	2	0.11764706	5	17	1	2	0.11764706	11	0	6.5135994	3.5	3.7427788	1	0	154.19701	10	0	0	5	0	0	0	4	0	0	1	11	7.1378284	3.7320509	4.7708569	1.1547005	0	0.76016748	4.4594316
mol596	O=C(OC1CCC2C3CCC4CC=CCC4(C)C3CCC21C)C	93.5	11	0.45454547	0.83333331	6	3.1311386	8.7619839	1072	46	0	55	63.736118	1.1588385	32	5	0.086206898	0	58	2	5	0.086206898	56	0	15.014803	14.198306	9.7717438	9.1277933	1	316.48499	23	0	0	21	0	0	0	0	2	0	0	26	16.242277	14.53517	10.949161	9.5553141	0	0.46357921	5.7004399
mol599	O(C)c1cc(C#N)cc(OC)c1OC	94	7	0.42857143	0.75	4	2.540473	7.3430252	291	21	6	25	40.068489	1.6027396	11	7	0.28	6	25	0	7	0.28	18	1	8.3266592	6.6547008	3.9654245	1.9047005	0	193.202	14	0	0	10	0	0	0	1	3	0	0	14	10.552042	7.4307213	6.7610803	2.7079082	0	0.59167278	4.8073549
mol600	FC(F)(F)C(F)(F)C(F)(F)C(F)(F)C(F)(F)C(F)(F)C(F)(F)C(F)(F)C(=O)Nc1ccccc1[N+](=O)[O-]	94	14	0.5	1	7	3.6233966	10.152359	3966	85	6	42	80.022575	1.9052994	5	11	0.26190478	6	42	2	11	0.26190478	34	0	16.406755	7.809401	8.3329277	3.8273504	0	584.18201	37	0	0	15	0	17	0	2	3	0	0	37	29.844934	8.5604782	16.070385	4.6885052	0	0.30337483	6.2094536
mol601	O=C(CC(C#N)(c1ccccc1)C(=O)C)c1ccccc1	94	10	0.5	1	5	3.041894	8.5218658	888	34	12	36	50.455292	1.4015359	15	7	0.1891892	12	37	2	7	0.1891892	22	1	11.74432	10.48061	6.6603289	6.0284739	1	277.323	21	0	0	18	0	0	0	1	2	0	0	22	15.294683	12.294683	10.098189	8.2363825	0	0.46827638	5.4594316
mol603	O=[N+]([O-])c1ccccc1CCNC(=O)C	94	8	0.5	1	4	2.9175735	7.4946718	402	18	6	27	45.388245	1.6810461	12	6	0.22222222	6	27	2	6	0.22222222	19	0	8.3955727	6.2236147	4.5773363	3.1809037	0	208.217	15	0	0	10	0	0	0	2	3	0	0	15	11.259149	6.9746914	7.1090608	4.1354284	0	0.56650949	4.9068904
mol605	O=C(OC)C1CCCC=2c3ccc(OC)cc3N=C=21	94.5	10	0.5	1	5	2.9814844	8.2077389	665	32	0	35	52.16666	1.490476	16	5	0.13513513	0	37	5	5	0.13513513	32	0	11.10268	9.4307213	6.4532685	4.5771856	1	258.297	19	0	0	15	0	0	0	1	3	0	0	21	13.405413	10.284093	9.2407131	5.6161566	0	0.51875818	5.3923173
mol606	O=C1OC=2CCCCC=2C(c2ccccc2)C1(C)C	94.5	8	0.5	1	4	2.7171364	8.2485142	612	34	6	39	48.205257	1.2360322	20	3	0.073170729	6	41	2	3	0.073170729	33	0	11.609025	10.792529	7.0961881	6.4838157	1	256.345	19	0	0	17	0	0	0	0	2	0	0	21	13.457819	11.750712	9.1041899	7.7103434	0	0.51875818	5.3923173
mol607	O=C(Nc1cccc(C)c1)c1[nH0]cc([nH0]c1)C(C)(C)C	94.5	11	0.45454547	0.83333331	6	3.3146966	8.313098	898	28	12	39	56.665176	1.4529532	19	8	0.2	12	40	1	8	0.2	27	0	12.266777	10.464102	6.566453	4.8987174	0	269.34799	20	0	0	16	0	0	0	3	1	0	0	21	14.750712	11.629392	9.3591919	6.1488485	0	0.48464775	5.3923173
mol619	O=[N+]([O-])c1cc2CCC(Nc2cc1CCC(=O)C)C	95	9	0.44444445	0.80000001	5	3.0153339	8.2122917	700	28	6	37	57.633266	1.5576559	18	6	0.15789473	6	38	2	6	0.15789473	30	0	11.232436	9.0604782	6.5325136	5.2009592	1	262.30899	19	0	0	14	0	0	0	2	3	0	0	20	13.991199	9.7067423	8.9692345	6.0873537	0	0.5023343	5.321928
mol620	O=[N+]([O-])c1ccc(cc1)C(=O)OCC1(C)CCC(C)C1(C)C	95	12	0.5	1	6	3.3770785	8.5939245	1142	37	6	45	65.604599	1.4578799	23	9	0.19565217	6	46	2	9	0.19565217	38	0	13.588279	11.508072	7.5884261	6.3027477	0	305.37399	22	0	0	17	0	0	0	1	4	0	0	23	16.543606	12.259149	10.171339	7.1977072	0	0.4530769	5.523562
mol621	ON=C(C)C1CC2(C)CCC1C2(C)C	95.5	6	0.5	1	3	2.3999686	7.3403697	264	24	0	35	44.266689	1.2647625	21	6	0.16666667	0	36	1	7	0.19444445	35	0	9.6704483	8.776021	5.6078939	5.1842871	1	195.306	14	0	0	12	0	0	0	1	1	0	0	15	10.560478	8.8533716	6.4216504	5.3062954	0	0.61744827	4.9068904
mol624	O=C1C(COC(=O)c2ccccc2)C2CCC1(C)C2(C)C	96	10	0.5	1	5	3.1661377	8.4732924	937	37	6	43	55.408352	1.2885664	22	7	0.15555556	6	45	2	7	0.15555556	37	0	12.887517	11.662772	7.6424646	6.7414174	0	286.371	21	0	0	18	0	0	0	0	3	0	0	23	15.250712	12.543606	9.8768454	7.8138967	0	0.48250595	5.523562
mol625	BrCC(O)C1OC(=O)C(OC)=C1OC	96	7	0.42857143	0.75	4	2.5342555	7.3422561	288	21	0	25	42.433018	1.6973207	11	7	0.28	0	25	2	7	0.28	23	0	9.4059753	5.3618073	5.0458813	1.5302567	1	267.07498	14	0	1	8	0	0	0	0	5	0	0	14	10.715178	5.5938582	6.6505957	1.7415817	0	0.59167278	4.8073549
mol626	O=[N+]([O-])C1=CN(Cc2ccccc2)C(=O)C=C1	96	9	0.44444445	0.80000001	5	2.9784887	7.8725867	536	23	6	27	45.388245	1.6810461	10	3	0.10714286	6	28	4	3	0.10714286	18	0	8.9450808	6.8259091	5.0545087	3.4635956	0	230.22299	17	0	0	12	0	0	0	2	3	0	0	18	12.250712	8.0960121	8.1647034	4.9494896	0	0.54234898	5.1699252
mol628	O=[N+]([O-])c1ccccc1NC(=O)c1ccccc1	96	9	0.44444445	0.80000001	5	3.0234296	8.0442839	626	25	12	28	46.526054	1.6616447	10	4	0.13793103	12	29	2	4	0.13793103	15	0	9.3681107	7.1961522	5.2809134	3.9880338	0	242.23399	18	0	0	13	0	0	0	2	3	0	0	19	12.957819	8.6733618	8.6815405	5.7996597	0	0.52150291	5.2479277
mol635	Brc1ccc(O)c(c1)C(c1oc(C)cc1)c1oc(C)cc1	96.5	8	0.5	1	4	2.8707612	8.5380926	850	30	16	36	53.272186	1.4797829	15	6	0.15789473	16	38	0	6	0.15789473	22	0	13.346474	10.118802	7.4475102	5.4254265	0	347.20801	21	0	1	17	0	0	0	0	3	0	0	23	14.982763	11.568549	10.041714	7.2540202	0	0.48250595	5.523562
mol636	O=C1C(=Cc2ccccc2)CCc2cc(OC)cc(C)c21	96.5	12	0.5	1	6	3.239825	8.4775343	936	34	12	39	48.361412	1.2400362	18	4	0.097560972	12	41	2	5	0.12195122	27	0	12.349512	11.533015	7.166338	6.3498411	1	278.35098	21	0	0	19	0	0	0	0	2	0	0	23	14.819627	13.112519	10.185872	8.4931669	0	0.48250595	5.523562
mol637	ClCc1cc(CCl)c(C)cc1C	96.5	6	0.5	1	3	2.4112027	6.875752	191	17	6	24	31.800268	1.3250113	12	4	0.16666667	6	24	0	4	0.16666667	18	0	8.8367014	6.5689139	4.9653749	3.3618073	1	203.112	12	0	0	10	2	0	0	0	0	0	0	12	9.1378279	7.1378284	5.6850705	4.2708569	0	0.65002245	4.5849624
mol638	Brc1cccc(c1)C(=O)c1ccc(OC)c(OC)c1	96.5	10	0.5	1	5	3.1046598	8.1972761	720	29	12	32	48.536037	1.5167512	13	6	0.18181819	12	33	1	6	0.18181819	20	0	12.230158	9.0414515	6.4702506	4.059401	0	321.16998	19	0	1	15	0	0	0	0	3	0	0	20	13.828063	10.413849	9.1513968	5.7659864	0	0.5023343	5.321928
mol642	O=C1N2CCCCC2Cc2ccccc12	96.5	7	0.42857143	0.75	4	2.553652	7.5372267	326	25	6	30	40.497643	1.3499215	15	0	0	6	32	1	0	0	25	0	8.7777472	7.9222851	5.749558	4.7474003	0	201.269	15	0	0	13	0	0	0	1	1	0	0	17	10.250712	8.6733618	7.3601732	5.7079082	0	0.61261392	5.0874629
mol643	O=C1C(=Cc2ccccc2)C2CCC1(C)C2(C)C	97	8	0.5	1	4	2.8321443	8.0489445	561	32	6	38	43.495815	1.1446267	20	4	0.1	6	40	2	5	0.125	32	0	11.363914	10.955666	6.7813101	6.5771856	1	240.34599	18	0	0	17	0	0	0	0	1	0	0	20	12.966255	11.966255	8.4661617	7.8888116	0	0.53921634	5.321928
mol644	ClCc1ccc(OC)c(CCl)c1C	97	7	0.42857143	0.75	4	2.480453	7.1192713	236	20	6	25	37.857574	1.514303	12	5	0.2	6	25	0	5	0.2	19	0	9.2449493	6.5689139	5.0837302	2.8677905	1	219.11099	13	0	0	10	2	0	0	0	1	0	0	13	9.8449354	7.1378284	6.239912	3.7103434	0	0.6193822	4.7004399
mol645	O=C(C=Cc1oc(cc1)c1ccccc1OC)c1occc1	97	12	0.5	1	6	3.4451706	8.5899477	1190	29	16	36	49.75568	1.3821023	14	6	0.15789473	16	38	2	7	0.18421052	20	0	11.983846	10.350853	6.7686305	5.1040592	1	294.306	22	0	0	18	0	0	0	0	4	0	0	24	15.363597	12.242276	10.775188	7.357738	0	0.46637034	5.5849624
mol646	FC(F)(F)C(F)(F)C(F)(F)C(F)(F)C(F)(F)C(F)(F)C(F)(F)C(F)(F)C(=O)Nc1cccc(C)c1	97	14	0.5	1	7	3.5737171	9.9901199	3402	80	6	43	75.842514	1.7637794	8	11	0.25581396	6	43	1	11	0.25581396	36	0	16.143045	8.8094015	8.2381897	4.3213673	0	553.21198	35	0	0	16	0	17	0	1	1	0	0	35	28.267584	9.5604782	15.142865	5.2490187	0	0.31599712	6.129283
mol647	O=C(C)C(=CN)c1ccccc1	97	6	0.5	1	3	2.4521687	6.8721547	197	15	6	23	32.768898	1.4247346	11	4	0.17391305	6	23	2	5	0.2173913	15	0	6.9497004	5.9641018	3.7368162	3.1993587	0	161.20399	12	0	0	10	0	0	0	1	1	0	0	12	8.9746914	6.9746914	5.7532187	4.4687619	0	0.65002245	4.5849624
mol649	N#C[nH0]1c2ccccc2c(C)c1C	97	6	0.5	1	3	2.3080299	7.1322675	218	21	9	23	30.768896	1.3377781	10	3	0.125	10	24	0	3	0.125	13	1	7.7038283	6.809401	4.2217774	3.3273504	0	170.215	13	0	0	11	0	0	0	2	0	0	0	14	9.4222851	7.8449349	6.2532187	4.4711971	0	0.64772749	4.8073549
mol651	O=C1Cc2c1c(C)cc(C)c2C	97.5	6	0.5	1	3	2.2679915	6.8883042	177	18	6	24	28.965803	1.2069085	12	3	0.12	6	25	1	3	0.12	18	0	7.6927052	7.2844572	4.2385812	4.0344572	0	160.216	12	0	0	11	0	0	0	0	1	0	0	13	8.878315	7.878315	5.6090608	5.0317106	0	0.68129086	4.7004399
mol653	O=[N+]([O-])c1cc(OC)c(OC)cc1C(c1oc(C)cc1)c1oc(C)cc1	97.5	10	0.5	1	5	3.08161	9.1699152	1496	41	16	45	70.20237	1.5600526	19	10	0.21276596	16	47	1	10	0.21276596	30	0	14.938155	12.041451	7.9720898	5.342093	0	357.362	26	0	0	19	0	0	0	1	6	0	0	28	18.84457	13.438793	12.439091	7.0873537	0	0.41210872	5.8073549
mol655	ClC1=CC=CC=2C1=NC(c1ccccc1)C=2c1ccccc1	97.5	9	0.44444445	0.80000001	5	2.9431334	8.668067	951	36	12	35	44.980629	1.2851608	13	2	0.052631579	12	38	4	2	0.052631579	22	0	12.58666	11.005553	7.5795445	6.5653839	0	302.784	22	0	0	20	1	0	0	1	0	0	0	25	14.940947	13.23384	10.843337	9.4494896	0	0.47938794	5.643856
mol656	O=C([nH0]1c2ccccc2c(C)c1C)c1ccccc1	97.5	9	0.44444445	0.80000001	5	2.8928335	8.2238178	650	32	15	34	44.883511	1.3201032	15	4	0.11111111	16	36	1	4	0.11111111	19	0	11.051615	10.196153	6.3629785	5.4880338	0	249.31299	19	0	0	17	0	0	0	1	1	0	0	21	13.405413	11.828063	9.1983776	7.621027	0	0.51875818	5.3923173
mol657	O=C1OC(OC(=O)C1)(C)C	97.800003	4	0.25	0.33333334	3	1.9717262	6.3525534	109	11	0	18	27.548876	1.530493	8	2	0.11111111	0	18	2	2	0.11111111	16	0	5.8400998	4.2071066	2.9318516	1.7071068	1	144.12599	10	0	0	6	0	0	0	0	4	0	0	10	7.776021	4.3618073	4.4948006	1.8164966	0	0.72192812	4.321928
mol661	ClC1N2Oc3ccc[nH0]c3C2=C(C(=O)OC(C)C)C(Cl)C1Cl	98	9	0.44444445	0.80000001	5	2.9208956	8.6726589	925	40	6	35	66.606445	1.9030412	13	5	0.13513513	6	37	2	5	0.13513513	29	0	14.062304	8.5414515	8.0236053	4.0653839	1	363.62799	22	0	0	14	3	0	0	2	3	0	0	24	16.016144	9.3174725	10.413591	4.8962822	0	0.46637034	5.5849624
mol665	Clc1ccc(NC(=O)C)c([N+](=O)[O-])c1	98	7	0.42857143	0.75	4	2.6230302	7.3288374	300	18	6	21	41.832294	1.9920141	7	4	0.19047619	6	21	2	4	0.19047619	13	0	8.0379028	4.7320509	4.0978599	2.2380338	0	214.608	14	0	0	8	1	0	0	2	3	0	0	14	10.715178	5.4307213	6.5029078	3.0436769	0	0.59167278	4.8073549
mol667	S1c2[nH0][nH0]c([nH0]2NC1c1ccc([N+](=O)[O-])cc1)c1ccc(OCC)cc1	98	16	0.5	1	8	3.6713693	9.0651989	1855	40	17	41	75.20488	1.8342654	15	6	0.13636364	17	44	1	6	0.13636364	26	0	14.641603	9.9032593	8.8962593	4.8885164	0	369.405	26	0	0	17	0	0	0	5	3	0	1	29	18.095648	11.405413	12.652199	6.6397595	0	0.42228913	5.8579812
mol670	Clc1[nH0]c(c[nH0]c1C(C)(C)C)C(=O)Nc1cc(cc(c1)C(F)(F)F)C(F)(F)F	98.5	12	0.5	1	6	3.507652	9.3236151	2111	45	12	42	83.422829	1.9862579	14	9	0.20930232	12	43	1	9	0.20930232	30	0	15.513757	10.309402	8.1047096	4.7707257	0	425.75998	28	0	0	17	1	6	0	3	1	0	0	29	21.491199	11.369879	12.586372	5.89043	0	0.38060221	5.8579812
mol671	Clc1[nH0]c(c[nH0]c1C(C)(C)C)C(=O)Nc1cccc(C)c1	98.5	11	0.45454547	0.83333331	6	3.3104913	8.4659386	996	31	12	39	62.31715	1.5978756	18	8	0.2	12	40	1	8	0.2	27	0	13.32332	10.386751	7.0601325	4.8600426	0	303.793	21	0	0	16	1	0	0	3	1	0	0	22	15.620955	11.499636	9.7698755	6.0739336	0	0.46827638	5.4594316
mol672	OC1(C#Cc2ccccc2)Cc2ccccc21	98.5	10	0.5	1	5	3.0739305	7.8457646	552	22	12	29	33.8619	1.1676517	12	3	0.096774191	12	31	0	4	0.12903225	18	1	9.3504725	8.9032593	5.6687474	5.4451408	0	220.271	17	0	0	16	0	0	0	0	1	0	0	19	11.717332	10.717332	8.2786055	7.778605	0	0.56150466	5.2479277
mol675	O=C(OCC)C=1N=NC(C)C=1C(=O)OCC	98.5	9	0.44444445	0.80000001	5	2.8368549	7.7165256	440	22	0	29	49.55645	1.7088431	13	9	0.31034482	0	29	4	9	0.31034482	25	0	9.4416342	6.9142137	4.9552741	2.9142137	1	225.224	16	0	0	10	0	0	0	2	4	0	0	16	12.129392	7.3009648	7.6125908	3.3248971	0	0.54356444	5
mol677	[S+2]([O-])([O-])(Oc1ccccc1C(C)C)c1ccc([N+](=O)[O-])cc1	99	11	0.45454547	0.83333331	6	3.2934315	8.6179113	1092	34	12	37	63.933414	1.7279302	15	7	0.18421052	12	38	1	7	0.18421052	25	0	12.909352	9.1961527	7.997345	5.092093	0	321.353	22	0	0	15	0	0	0	1	5	0	1	23	16.328062	10.543606	10.309367	6.7708569	0	0.4530769	5.523562
mol678	O=C(OC)c1ccccc1NC(=O)c1ccccc1	99	10	0.5	1	5	3.0929837	8.2045403	728	27	12	32	48.536037	1.5167512	13	6	0.18181819	12	33	2	6	0.18181819	19	0	10.420897	8.6961527	5.7586546	4.2380338	0	255.27299	19	0	0	15	0	0	0	1	3	0	0	20	13.664926	10.250712	9.2195454	6.1329932	0	0.5023343	5.321928
mol682	O(C)c1ccc(cc1)c1[nH0]cc2ccccc2c1	99.199997	11	0.45454547	0.83333331	6	3.1375964	8.0099335	633	27	16	31	41.474369	1.3378829	13	3	0.090909094	17	33	0	3	0.090909094	16	0	10.128964	9.2735023	5.8589211	4.7647429	0	235.286	18	0	0	16	0	0	0	1	1	0	0	20	12.372033	10.957819	8.8645048	6.8409014	0	0.53921634	5.321928
mol686	Brc1cc([N+](=O)[O-])c(O)c(c1)C(c1oc(C)cc1)c1oc(C)cc1	99.5	9	0.44444445	0.80000001	5	3.0075727	8.9317675	1208	37	16	38	65.021767	1.7110991	14	7	0.175	16	40	1	7	0.175	23	0	14.532833	10.041451	7.9529324	5.342093	0	392.20499	24	0	1	17	0	0	0	1	5	0	0	26	17.430357	11.438793	11.363081	7.0873537	0	0.43739632	5.7004399
mol687	O=C(C=COC(=O)c1ccccc1)CCc1ccccc1	99.5	14	0.5	1	7	3.6034091	8.4338379	1178	25	12	37	48.936237	1.322601	16	7	0.18421052	12	38	3	8	0.21052632	23	0	11.567162	10.342417	6.7485571	5.9004827	0	280.323	21	0	0	18	0	0	0	0	3	0	0	22	14.916003	12.208896	10.25402	8.1910715	0	0.46827638	5.4594316
mol688	O=[N+]([O-])c1ccc(cc1)C(=O)OCC1CC2(C)CCC1C2(C)C	99.5	12	0.5	1	6	3.4415169	8.7121449	1306	38	6	46	66.983276	1.4561582	23	8	0.16666667	6	48	2	8	0.16666667	40	0	13.872735	11.792529	8.1609058	6.8752275	0	317.38498	23	0	0	18	0	0	0	1	4	0	0	25	16.828062	12.543606	10.743819	7.7701864	0	0.45137304	5.643856
mol692	O=C(C=Cc1oc(cc1)c1ccccc1)c1occc1	100	12	0.5	1	6	3.3970928	8.302495	935	24	16	32	42.738693	1.3355842	12	4	0.11764706	16	34	2	5	0.14705883	16	0	10.652948	9.4282036	6.2395916	5.1873927	1	264.28	20	0	0	17	0	0	0	0	3	0	0	22	13.786246	11.372033	9.8264999	7.5244045	0	0.49991596	5.4594316
mol696	O=[N+]([O-])c1ccccc1C(O)C(O)c1ccccc1	100	9	0.44444445	0.80000001	5	2.9981515	8.2163019	694	29	12	32	50.591316	1.5809786	13	6	0.18181819	12	33	1	6	0.18181819	20	0	10.00899	7.850853	5.7538705	4.6487174	0	259.26099	19	0	0	14	0	0	0	1	4	0	0	20	13.828063	9.2507124	9.1090612	6.4663267	0	0.5023343	5.321928
mol698	[S+2]([O-])([O-])(c1ccccc1)C(CC=C1OC(=O)C(OC)=C1OC)C(=O)OCC	100	12	0.5	1	6	3.3598022	9.2493505	1837	44	6	47	75.568466	1.6078397	20	12	0.25	6	48	4	13	0.27083334	38	0	15.946397	11.455666	9.6151571	4.7616372	1	396.41599	27	0	0	18	0	0	0	0	8	0	1	28	20.026733	12.698306	12.860939	6.1734333	0	0.39086518	5.8073549
mol699	O=C1OC(Cc2c(C)cccc12)(C(=O)OC)C(=O)OC	100.3	8	0.5	1	4	2.7677748	8.4043217	708	38	6	34	50.858025	1.4958242	14	7	0.2	6	35	3	7	0.2	26	0	11.388647	8.9391575	5.9464893	3.7011237	1	278.25998	20	0	0	14	0	0	0	0	6	0	0	21	14.913849	9.7925291	9.4575615	4.7329988	0	0.48464775	5.3923173
mol702	O=C(O)c1ccc(OCCCCCCCC)cc1	100.5	14	0.5	1	7	3.5781188	7.9573474	820	20	6	40	51.411381	1.2852845	22	11	0.27500001	6	40	1	11	0.27500001	33	0	11.022859	9.7591486	6.6990042	5.7784739	0	250.338	18	0	0	15	0	0	0	0	3	0	0	18	13.217332	10.510225	8.7363825	6.6734333	0	0.50325835	5.1699252
mol704	O=C(OC1CC(C)CCC1C(C)C)C(Cc1ccccc1)c1ccccc1	100.5	11	0.45454547	0.83333331	6	3.3295026	9.2545891	1838	40	12	59	68.979538	1.1691446	32	10	0.16393442	12	61	1	10	0.16393442	48	0	16.805178	15.988681	10.336181	9.6922302	1	364.52899	27	0	0	25	0	0	0	0	2	0	0	29	19.225405	17.518297	13.041714	11.647867	0	0.40063059	5.8579812
mol705	O=[N+]([O-])c1cc([N+](=O)[O-])c(O)c([N+](=O)[O-])c1.O=C(OC)[nH0]1c2ccccc2c(CC)c1C	100.5	7	0.42857143	0.75	4	2.5808218	8.7433872	801	52	15	50	89.894211	1.7978842	18	10	0.19607843	16	51	4	10	0.19607843	31	0	17.173264	11.671208	9.0199003	5.5427108	0	446.37198	32	0	0	19	0	0	0	4	9	0	0	33	24.162407	13.1459	15.043019	7.3088617	0	0.3448742	6.044394
mol707	O=C(c1ccccc1)c1ccc2CCc3cccc1c32	101	9	0.44444445	0.80000001	5	2.9748271	8.362422	750	34	16	34	38.960144	1.1458867	14	2	0.054054055	17	37	1	2	0.054054055	19	0	11.095964	10.687716	6.976615	6.772491	0	258.32001	20	0	0	19	0	0	0	0	1	0	0	23	13.526733	12.526733	9.8433371	9.2659864	0	0.51481563	5.523562
mol709	S(CC)C(SCC)=C1CCCC(C1=C(C#N)C#N)=C(SCC)SCC	101	10	0.5	1	5	3.1030879	9.0593252	1402	39	0	51	76.371635	1.4974831	26	14	0.27450982	0	51	3	17	0.33333334	46	2	18.743155	12.949747	12.646338	6.2855339	0	410.69501	25	0	0	19	0	0	0	2	0	0	4	25	18.65649	13.828063	12.175294	7.128087	0	0.40217918	5.643856
mol713	O=[N+]([O-])c1oc(cc1)C(=O)OCC	101	8	0.5	1	4	2.7635043	7.0703893	263	15	5	20	35.525951	1.7762976	7	5	0.25	5	20	2	5	0.25	13	0	6.8502622	4.3618073	3.5617173	1.8677903	0	185.13499	13	0	0	7	0	0	0	1	5	0	0	13	9.8449354	4.8533711	6.1470656	2.3569367	0	0.6193822	4.7004399
mol714	O=C(OCC)C(C=Cc1cccc(c1)C=CC(C(=O)OCC)C(=O)OCC)C(=O)OCC	101	16	0.5	1	8	3.8478806	9.707407	3411	45	6	62	87.914352	1.4179734	30	20	0.32258064	6	62	6	22	0.3548387	50	0	18.867916	15.60193	10.502872	7.7151785	1	446.496	32	0	0	24	0	0	0	0	8	0	0	32	23.93251	17.104084	15.370141	9.4277468	0	0.33729008	6
mol716	O=C1N2CCc3ccccc3C2=Cc2ccccc12	101	9	0.44444445	0.80000001	5	2.845685	8.2228479	624	35	12	32	42.407413	1.3252317	13	0	0	12	35	2	0	0	21	0	10.465828	9.6103659	6.5531697	5.5856042	0	247.297	19	0	0	17	0	0	0	1	1	0	0	22	12.819627	11.242276	9.3433371	7.6910715	0	0.53475124	5.4594316
mol719	O=[N+]([O-])c1cc([N+](=O)[O-])c(O)c([N+](=O)[O-])c1.O=C(Cc1ccccc1)c1cccc2ccccc21	101.5	10	0.60000002	1.5	4	2.9566524	8.977644	1120	53	22	52	88.142006	1.6950387	17	7	0.12962963	23	54	4	7	0.12962963	27	0	17.936604	13.29001	10.037854	7.8438582	0	475.41299	35	0	0	24	0	0	0	3	8	0	0	37	25.534805	15.802754	16.684448	11.065646	0	0.32906306	6.2094536
mol720	O=C1N2CCCCC2Cc2cc(C)cc(C)c12	101.5	8	0.5	1	4	2.6874769	7.9063091	458	30	6	36	46.803318	1.3000922	19	2	0.052631579	6	38	1	2	0.052631579	31	0	10.623047	9.7675848	6.5769081	5.5747504	0	229.323	17	0	0	15	0	0	0	1	1	0	0	19	11.991199	10.413849	8.1647034	6.5124388	0	0.56150466	5.2479277
mol721	O=C(OCC)C(C)C(O)(c1ccccc1)c1ccccc1	101.5	9	0.44444445	0.80000001	5	2.9308419	8.5378523	854	35	12	41	53.407532	1.3026228	20	9	0.21428572	12	42	1	9	0.21428572	29	0	12.32167	11.05796	7.1037049	6.1831746	1	284.35498	21	0	0	18	0	0	0	0	3	0	0	22	15.294683	12.587576	10.102407	8.1168089	0	0.46827638	5.4594316
mol724	O=C(c1ccccc1)C(=O)c1cccc2ccccc21	101.8	10	0.5	1	5	3.0639687	8.3587685	790	32	16	32	39.921799	1.2475562	12	3	0.088235296	17	34	2	3	0.088235296	15	0	10.744699	9.9282036	6.3902993	5.9820509	1	260.29199	20	0	0	18	0	0	0	0	2	0	0	22	13.949383	11.949383	9.7708569	8.6161566	0	0.49991596	5.4594316
mol727	O1CCOc2cc(Nc3ccc4cc(OC)ccc4c3)ccc12	102	14	0.5	1	7	3.4975612	8.7104912	1304	36	16	40	57.924744	1.4481187	17	4	0.093023255	17	43	0	4	0.093023255	26	0	12.835111	11.110366	7.5620728	5.4641018	0	307.349	23	0	0	19	0	0	0	1	3	0	0	26	15.648053	12.819627	11.313994	7.5656462	0	0.46357921	5.7004399
mol730	O=C(OC)C=CC(=O)OC	102	7	0.42857143	0.75	4	2.6185758	6.2803855	141	9	0	18	27.548876	1.530493	8	6	0.35294119	0	17	3	7	0.41176471	14	0	5.7876935	4.1547008	2.5436769	0.91068363	0	144.12599	10	0	0	6	0	0	0	0	4	0	0	9	7.9831276	4.5689139	4.7019072	1.3164966	0	0.68007702	4.1699252
mol731	S(C)C(SC)=C(C#N)C(=O)N	102	5	0.40000001	0.66666669	3	2.2694089	6.6314626	158	14	0	19	37.200848	1.9579394	8	7	0.3888889	0	18	2	8	0.44444445	15	1	7.8823018	4	5.1406407	0.75	0	188.27499	11	0	0	6	0	0	0	2	1	0	2	10	8.8533716	4.4391575	5.1674323	1.0749149	0	0.64681429	4.321928
mol732	S1c2[nH0][nH0]c([nH0]2NC1c1occc1)COc1ccccc1	102	12	0.5	1	6	3.3655899	8.4543219	1012	27	16	33	60.142487	1.8224996	12	4	0.11111111	16	36	0	4	0.11111111	20	0	11.786141	7.9032593	7.3670678	3.5082538	0	300.34201	21	0	0	14	0	0	0	4	2	0	1	24	14.070704	9.2507124	10.398979	4.9663267	0	0.49641782	5.5849624
mol733	Clc1ccccc1C=C(C#N)c1scc([nH0]1)c1sccc1	102	11	0.45454547	0.83333331	6	3.2684441	8.4805565	978	28	16	30	50.677391	1.6892464	9	4	0.125	16	32	1	5	0.15625	14	1	13.173963	8.6961527	8.2754431	4.3987174	0	328.84698	21	0	0	16	1	0	0	2	0	0	2	23	14.656489	10.53517	10.275188	6.357738	0	0.48250595	5.523562
mol736	O=C(Oc1cccc(N=[N+]([O-])c2cccc(OC(=O)C)c2)c1)C	102	13	0.46153846	0.85714287	7	3.5007758	8.7327719	1342	30	12	37	61.837166	1.6712748	14	8	0.21052632	12	38	3	9	0.23684211	23	0	12.554471	9.6188021	6.6972671	4.6427345	1	314.297	23	0	0	16	0	0	0	2	5	0	0	24	16.819626	11.120955	10.935561	6.4206867	0	0.43892586	5.5849624
mol737	O=C1Cc2cc(C)c(C)c(C)c21	102.5	6	0.5	1	3	2.2679915	6.8883042	177	18	6	24	28.965803	1.2069085	12	3	0.12	6	25	1	3	0.12	18	0	7.6927052	7.2844572	4.2385812	4.0344572	0	160.216	12	0	0	11	0	0	0	0	1	0	0	13	8.878315	7.878315	5.6090608	5.0317106	0	0.68129086	4.7004399
mol738	ClN(C=C1C(=O)C2(C)CCC1C2(C)C)c1ccccc1	102.5	9	0.44444445	0.80000001	5	3.0087366	8.3503351	772	36	6	40	56.951694	1.4237924	20	5	0.11904762	6	42	2	6	0.14285715	34	0	12.945021	10.955666	7.4815331	6.2885108	0	289.806	20	0	0	17	1	0	0	1	1	0	0	22	14.543606	11.966255	9.3768454	7.4805636	0	0.49991596	5.4594316
mol739	Brc1ccc([S+2]([O-])([O-])N=C(SC)SC)cc1	102.5	9	0.44444445	0.80000001	5	2.9269185	7.6973228	453	22	6	26	53.707939	2.06569	10	6	0.23076923	6	26	1	7	0.26923078	19	0	12.711307	5.809401	8.8612843	1.8213673	0	340.28601	16	0	1	9	0	0	0	1	2	0	3	16	12.181798	6.5604777	7.4915304	2.6329932	0	0.54356444	5
mol741	O=[N+]([O-])c1cccc2c1oc(CCC(=O)C)c2c1oc(C)cc1	102.5	9	0.44444445	0.80000001	5	3.0774291	8.7893038	1122	35	14	38	59.721378	1.5716152	15	7	0.175	15	40	2	7	0.175	23	0	12.78942	10.300965	7.2211833	5.6118073	1	313.30899	23	0	0	17	0	0	0	1	5	0	0	25	16.560114	11.568549	10.969234	7.2708569	0	0.45137304	5.643856
mol745	BrC1=C(=NN=C1c1ccccc1)N1N=C(SC1=N)C(=O)c1sccc1	102.5	13	0.46153846	0.85714287	7	3.4527485	8.9822197	1540	38	11	34	66.83477	1.9657285	9	4	0.10810811	11	37	6	5	0.13513513	20	0	15.729356	8.6188021	9.6143885	4.1160254	0	431.31799	25	0	1	16	0	0	0	5	1	0	2	28	17.38854	10.275657	12.147867	5.8914113	0	0.43513325	5.8073549
mol747	S(c1ccccc1)C1OC(=O)c2ccccc21	102.5	9	0.44444445	0.80000001	5	2.9261501	7.8701491	515	24	12	27	39.859715	1.4762857	10	2	0.068965517	12	29	1	2	0.068965517	16	0	9.814744	7.7735028	6.240139	4.2767091	0	242.298	17	0	0	14	0	0	0	0	2	0	1	19	11.664926	9.2507124	8.3433371	6.1329932	0	0.56150466	5.2479277
mol748	O=C(N(Nc1ccccc1N=Nc1ccccc1)c1ccccc1)C	102.8	13	0.46153846	0.85714287	7	3.4512537	9.0013561	1590	35	18	43	63.832172	1.4844692	18	7	0.15555556	18	45	2	8	0.17777778	25	0	13.832793	11.582904	7.9208755	6.1487174	1	330.39099	25	0	0	20	0	0	0	4	1	0	0	27	17.484917	13.786246	12.237184	8.8601732	0	0.42433795	5.7548876
mol750	BrC1=C(Br)C2CCC(C)(C1=O)C2(C)C	103	5	0.40000001	0.66666669	3	2.0775774	7.3852582	239	31	0	28	41.249222	1.4731865	14	3	0.10344828	0	29	2	3	0.10344828	27	0	11.827734	7.4915638	6.507237	4.3391519	0	322.04001	14	0	2	11	0	0	0	0	1	0	0	15	10.723615	7.7236147	6.3212028	4.5891519	0	0.61744827	4.9068904
mol754	N#CC=1=Nc2ccccc2C=1C	103	6	0.33333334	0.5	4	2.3426573	6.8760843	181	17	0	19	25.839857	1.3599925	7	2	0.1	0	20	4	2	0.1	15	1	6.7038283	5.809401	3.7481706	3.0773504	0	155.17999	12	0	0	10	0	0	0	2	0	0	0	13	8.552042	6.8449349	5.8256984	4.3020949	0	0.68129086	4.7004399
mol757	ON=C(C)CCc1oc2ccc(C)cc2c1c1oc(C)cc1	103.5	10	0.5	1	5	3.1265702	8.6477394	1027	32	14	41	59.135471	1.4423286	19	8	0.18604651	15	43	1	9	0.20930232	27	0	13.011889	11.300965	7.3459277	6.1058245	1	297.354	22	0	0	18	0	0	0	1	3	0	0	24	15.68987	12.568549	10.579719	7.8313704	0	0.46637034	5.5849624
mol758	S(C1(C#N)CC1(SC(C)(C)C)C#N)C(C)(C)C	103.5	7	0.42857143	0.75	4	2.7193151	7.9120259	492	22	0	37	54.205498	1.4650134	20	12	0.32432431	0	37	0	12	0.32432431	35	2	13.051023	9.7071066	7.3538103	4.4571066	0	268.44901	17	0	0	13	0	0	0	2	0	0	2	17	13.535534	10.121321	7.4926405	4.6642137	0	0.52255934	5.0874629
mol763	S(Cc1ccccc1)C(SCc1ccccc1)=C(C#N)C(=O)N	103.5	12	0.5	1	6	3.3421288	8.7684336	1298	30	12	39	63.072037	1.6172317	16	9	0.22499999	12	40	2	10	0.25	25	1	14.070018	10.187716	8.9516754	5.2784739	0	340.47101	23	0	0	18	0	0	0	2	1	0	2	24	16.493353	12.07914	11.202708	7.5244045	0	0.43892586	5.5849624
mol764	N=1NC(C)=C(C)C=1c1ccccc1	103.5	7	0.42857143	0.75	4	2.5501595	7.095953	238	17	6	24	31.931604	1.3304836	11	3	0.12	6	25	3	3	0.12	16	0	7.7811785	6.8867512	4.3078971	3.6606836	0	171.22299	13	0	0	11	0	0	0	2	0	0	0	14	9.2591486	7.8449349	6.2876935	4.9711971	0	0.64772749	4.8073549
mol766	OC1c2ccc(OC)cc2CC21CCC(O)(CC2)c1ccc(cc1)C(C)(C)C	104	15	0.46666667	0.875	8	3.6256304	9.2898245	2128	52	12	60	73.562141	1.2260357	32	9	0.14285715	12	63	0	9	0.14285715	51	0	17.457012	16.154337	10.35225	9.2580719	0	380.52798	28	0	0	25	0	0	0	0	3	0	0	31	20.15649	17.449383	13.167399	10.974693	0	0.39893496	5.9541965
mol769	O=C1N(CNc2ccccc2CC)C(=O)c2ccccc21	104	10	0.5	1	5	3.1777685	8.4856968	945	34	12	37	55.262905	1.493592	16	5	0.12820514	12	39	2	5	0.12820514	25	0	11.796726	10.033015	6.9906039	5.2153606	0	280.327	21	0	0	17	0	0	0	2	2	0	0	23	14.819627	11.53517	10.219545	7.0816817	0	0.48250595	5.523562
mol770	Brc1ccc(cc1OC)CC(=O)O	104	7	0.42857143	0.75	4	2.6733842	7.085041	256	16	6	22	36.293957	1.6497253	9	5	0.22727273	6	22	1	5	0.22727273	15	0	8.6668291	5.4391575	4.4672246	2.4451406	0	245.07199	13	0	1	9	0	0	0	0	3	0	0	13	9.8449354	6.1378284	6.130229	3.2828231	0	0.6193822	4.7004399
mol772	N=1NC(C)=C(C=1C)C(C)(C)C	104	4	0.5	1	2	1.9822816	6.6472259	139	14	0	27	33.852638	1.2538013	16	6	0.22222222	0	27	2	6	0.22222222	25	0	7.9472136	7	3.9472136	3.25	0	152.241	11	0	0	9	0	0	0	2	0	0	0	11	8.6462641	7.2320509	4.9265389	3.6100423	0	0.68403846	4.4594316
mol774	O=C(O)C(C)CCC(C(=O)O)C(C)C	104	7	0.42857143	0.75	4	2.764704	7.3079953	332	17	0	32	43.722069	1.3663146	18	11	0.3548387	0	31	2	11	0.3548387	29	0	8.8571882	7.1462646	4.814693	3.9592309	0	202.25	14	0	0	10	0	0	0	0	4	0	0	13	11.300965	7.3009648	6.3579483	4.0485473	0	0.56466961	4.7004399
mol776	O=C(NNc1ccccc1)CCC	104	9	0.44444445	0.80000001	5	2.9414527	7.0460582	290	13	6	27	39.859715	1.4762857	14	6	0.22222222	6	27	1	6	0.22222222	20	0	7.7092133	6.3009648	4.425468	3.4713438	1	178.235	13	0	0	10	0	0	0	2	1	0	0	13	9.5186615	7.1044478	6.3256984	4.4318519	0	0.6193822	4.7004399
mol777	S(Cc1ccccc1)C(SCc1ccccc1)=C(C#N)C(=O)OC	104	12	0.5	1	6	3.3517933	8.8990383	1444	32	12	41	65.462143	1.5966376	17	10	0.23809524	12	42	2	11	0.26190478	27	1	14.900916	11.187716	9.2753735	5.2784739	0	355.48199	24	0	0	19	0	0	0	1	2	0	2	25	17.20046	13.07914	11.740713	7.5244045	0	0.42571631	5.643856
mol778	Clc1ccc(cc1)C=C(C#N)c1scc([nH0]1)c1ccccc1	104	13	0.46153846	0.85714287	7	3.415791	8.6025696	1152	30	17	33	51.352608	1.5561396	11	4	0.11428571	17	35	1	5	0.14285715	16	1	13.103918	9.850853	7.9053226	5.3480763	0	322.819	22	0	0	18	1	0	0	2	0	0	1	24	15.363597	11.949383	10.758351	7.7491498	0	0.46637034	5.5849624
mol779	N(=Cc1ccccc1)c1ccc(cc1)C=Cc1ccc(N=Cc2ccccc2)cc1	104	21	0.47619048	0.90909094	11	4.1459107	9.4445515	3375	39	24	52	61.709431	1.1867199	22	6	0.10909091	24	55	3	9	0.16363636	28	0	16.596132	15.701706	9.9157467	8.9521351	0	386.49799	30	0	0	28	0	0	0	2	0	0	0	33	20.434664	19.020451	14.848469	13.031973	0	0.37824166	6.044394
mol780	O=C1C(C)C2CC(OC(=O)C)C3C45CCCC(C)(COC4OC(=O)C)C5CC(OC(=O)C)C13C2OC(=O)C	104.1	10	0.5	1	5	3.1144195	10.305561	3492	85	0	76	107.59602	1.4157372	38	14	0.175	0	80	5	14	0.175	75	0	22.943926	18.861443	13.634708	10.330404	1	534.60199	38	0	0	28	0	0	0	0	10	0	0	42	27.783728	19.248194	17.784124	10.723139	0	0.32014427	6.3923173
mol781	BrC1=CC(=O)OC2=C1C1CCC2(C)C1(C)C	104.5	6	0.5	1	3	2.3715935	7.7557898	353	32	0	31	44.87101	1.4474519	15	3	0.090909094	0	33	3	3	0.090909094	30	0	11.349372	8.5689144	6.5108552	4.916502	0	283.16501	16	0	1	13	0	0	0	0	2	0	0	18	11.715178	9.0080719	7.3768458	5.4056487	0	0.58587331	5.1699252
mol782	Brc1cccc2c(cccc12)C=NNc1ccccc1	104.5	11	0.45454547	0.83333331	6	3.2786369	8.3175468	888	29	16	33	46.872421	1.4203764	13	3	0.085714288	17	35	1	4	0.11428571	17	0	12.339377	9.4282036	7.1511788	5.4373927	0	325.20898	20	0	1	17	0	0	0	2	0	0	0	22	13.786246	11.372033	9.8433371	7.857738	0	0.49991596	5.4594316
mol784	ON=C(C)CCc1oc2ccccc2c1c1oc(C)cc1	104.5	10	0.5	1	5	3.0929394	8.5088377	910	30	14	38	55.692623	1.4655952	17	7	0.175	15	40	1	8	0.2	24	0	12.089239	10.378315	6.9352441	5.6951408	1	283.327	21	0	0	17	0	0	0	1	3	0	0	23	14.819627	11.698306	10.185872	7.4375238	0	0.48250595	5.523562
mol785	Clc1ccc(OCC(=O)Nc2ccc3[nH0]c(sc3c2)SCCCCCC)c(Cl)c1	104.5	20	0.5	1	10	4.0089083	9.3660374	2869	39	15	51	90.947533	1.7832849	22	12	0.2264151	16	53	1	12	0.2264151	36	0	19.187729	12.706742	12.017901	6.5367279	0	469.457	29	0	0	21	2	0	0	2	2	0	2	31	20.639618	14.104083	14.046045	8.048008	0	0.3796615	5.9541965
mol786	O=C(OC)CCC(C)C1CCC2C3C(O)C(O)C4CCCCC4(C)C3CCC21C	104.5	14	0.5	1	7	3.4574733	9.4251337	2096	60	0	71	86.058311	1.2120888	42	11	0.14864865	0	74	1	11	0.14864865	73	0	18.900793	17.189871	12.166847	10.833953	1	406.60699	29	0	0	25	0	0	0	0	4	0	0	32	20.974327	17.26722	13.736053	10.888647	0	0.38828552	6
mol787	Oc1ccccc1C(O)c1ccc(C)cc1	104.5	9	0.44444445	0.80000001	5	2.891026	7.6945806	441	23	12	30	38.60078	1.2866926	14	5	0.16129032	12	31	0	5	0.16129032	19	0	9.09058	8.1961527	5.2078733	4.7260675	0	214.26399	16	0	0	14	0	0	0	0	2	0	0	17	11.543606	9.5436058	7.6815405	6.5268402	0	0.56510133	5.0874629
mol790	O=C(OC(C)c1cccc(c1)C(OC(=O)Nc1ccccc1)C)Nc1ccccc1.c1ccccc1	104.5	18	0.83333331	5	3	3.8957655	9.522315	2980	44	24	66	94.516579	1.4320693	30	12	0.17647059	24	68	2	12	0.17647059	42	0	20.3347	17.701706	11.662686	9.3747854	0	482.57999	36	0	0	30	0	0	0	2	4	0	0	38	25.589365	20.760939	17.508039	13.087354	0	0.32203031	6.2479277
mol791	O=C1OC(C)(Cc2ccccc12)C(=O)C	104.6	7	0.42857143	0.75	4	2.5574682	7.5415974	330	25	6	27	37.587975	1.3921472	12	3	0.10714286	6	28	2	3	0.10714286	20	0	8.7412529	7.5165076	4.8509536	4.0344572	1	204.22499	15	0	0	12	0	0	0	0	3	0	0	16	11.052042	8.3449354	7.0274925	5.1109905	0	0.59002918	5
mol798	O=C(Nc1ccc(C)cc1)CC(C)c1ccc(C)cc1	105	13	0.46153846	0.85714287	7	3.4118013	8.3086176	937	26	12	41	52.362316	1.2771297	21	8	0.19047619	12	42	1	8	0.19047619	29	0	12.311507	11.403259	6.9746857	6.2705617	0	267.37198	20	0	0	18	0	0	0	1	1	0	0	21	14.53517	12.828063	9.5417137	8.1478672	0	0.48464775	5.3923173
mol799	O=C(Nc1ccc(C)cc1)C(C)c1ccc(C)cc1	105	12	0.5	1	6	3.2778833	8.1690416	778	26	12	38	49.223755	1.295362	19	7	0.17948718	12	39	1	7	0.17948718	26	0	11.604401	10.696153	6.5015593	5.7974348	0	253.345	19	0	0	17	0	0	0	1	1	0	0	20	13.828063	12.120955	9.0585508	7.6647038	0	0.5023343	5.321928
mol800	O=C(NCc1ccccc1)c1ccccc1	105	10	0.5	1	5	3.0992393	7.6620827	496	19	12	29	39.472763	1.3611298	13	4	0.13333334	12	30	1	4	0.13333334	17	0	8.8888578	7.9806094	5.2325983	4.4249206	0	211.26399	16	0	0	14	0	0	0	1	1	0	0	17	11.217332	9.5102253	7.8601732	6.3745747	0	0.56510133	5.0874629
mol805	O=C(Nc1ccc(cc1)CCCC)C	105.2	10	0.5	1	5	3.061985	7.2513466	356	15	6	31	41.073666	1.324957	17	7	0.22580644	6	31	1	7	0.22580644	24	0	8.8389702	7.9307213	5.0861516	4.3820271	0	191.274	14	0	0	12	0	0	0	1	1	0	0	14	10.388906	8.681798	6.7195454	5.3256984	0	0.59167278	4.8073549
mol809	O=C(Nc1ccc(cc1)c1ccc2[nH0][nH0]([nH0]c2c1)c1ccccc1)c1ccc(OC)cc1	105.8	20	0.5	1	10	4.0225601	9.6509829	3545	50	27	52	77.772873	1.4956322	20	7	0.125	28	56	1	7	0.125	27	0	17.395742	14.737604	10.178769	7.7914519	0	420.47198	32	0	0	26	0	0	0	4	2	0	0	36	21.915638	17.509861	15.691005	11.215476	0	0.36708876	6.1699252
mol810	O=C1C(=CC(=O)O)C2CCC1(C)C2(C)C	106	6	0.5	1	3	2.4629424	7.5438204	319	27	0	31	41.805649	1.3485693	16	5	0.15625	0	32	3	6	0.1875	29	0	9.3326244	8.0689144	5.2983575	4.666502	1	208.25699	15	0	0	12	0	0	0	0	3	0	0	16	11.430721	8.4307213	6.8043661	5.0723152	0	0.59002918	5
mol811	Ic1cccc2cccc(I)c12	106	5	0.40000001	0.66666669	3	2.1909285	6.8967738	175	18	10	18	24.329594	1.3516442	6	0	0	11	19	0	0	0	8	0	10.535028	5.4641018	5.7734966	3.2380338	0	379.966	12	0	0	10	0	0	2	0	0	0	0	13	8.552042	6.5520415	5.7876935	4.6329932	0	0.68129086	4.7004399
mol815	Fc1cccc(NN=C2C(=O)N(N=C2C(F)(F)F)c2ccccc2)c1	106	12	0.5	1	6	3.3557611	9.008275	1506	38	12	35	66.305626	1.8944464	10	4	0.10810811	12	37	3	5	0.13513513	22	0	12.457899	8.6961527	7.010138	4.4820509	0	350.27499	25	0	0	16	0	4	0	4	1	0	0	27	18.026733	10.328063	11.859192	6.4048314	0	0.42433795	5.7548876
mol818	s1c2ccccc2[nH0]c1C(C#N)=Cc1ccccc1	106	10	0.5	1	5	3.1185942	8.1921778	727	26	15	29	41.662167	1.4366264	10	3	0.096774191	16	31	1	4	0.12903225	13	1	10.892674	8.7735023	6.7109494	4.8153839	0	262.336	19	0	0	16	0	0	0	2	0	0	1	21	13.07914	10.664926	9.3645048	7.0244045	0	0.51875818	5.3923173
mol820	FC(F)(F)C(C(=O)NCCC)C(F)(F)F	106	7	0.42857143	0.75	4	2.6483343	7.5385718	360	20	0	24	46.348515	1.9311881	9	7	0.30434781	0	23	1	7	0.30434781	22	0	7.6675987	4.4915638	4.0147033	2.0731323	0	237.14299	15	0	0	7	0	6	0	1	1	0	0	14	12.276021	4.5689139	6.6033888	2.1177905	0	0.54200274	4.8073549
mol821	O=C(OC1CC(C)CCC1C(C)C)OC1CC(C)CCC1C(C)C	106	10	0.5	1	5	3.281528	8.8883543	1389	36	0	62	72.745369	1.1733124	38	12	0.19047619	0	63	1	12	0.19047619	62	0	16.586187	15.361443	10.147199	9.0634212	0	338.53198	24	0	0	21	0	0	0	0	3	0	0	25	17.853006	15.438793	11.273765	9.0634212	0	0.42571631	5.643856
mol824	[P+]([O-])(Oc1ccccc1)(Oc1ccccc1)C(NC(=O)COCCN1C(=O)c2ccccc2C1=O)C	106.5	17	0.47058824	0.8888889	9	3.9601452	10.035685	4654	56	18	61	101.81566	1.6691091	25	13	0.203125	18	64	3	13	0.203125	43	0	20.428167	15.281574	12.897473	7.5796213	0	508.46698	36	0	0	26	0	0	0	2	7	1	0	39	25.545395	17.639618	17.370829	10.435088	0	0.3281796	6.2854023
mol826	Brc1ccc(cc1)C(O)c1cc(C)ccc1O	106.5	9	0.44444445	0.80000001	5	2.9390025	7.8760657	518	25	12	30	43.798031	1.4599345	13	5	0.16129032	12	31	0	5	0.16129032	19	0	10.97719	8.1188021	6.1005378	4.6367512	0	293.16	17	0	1	14	0	0	0	0	2	0	0	18	12.413849	9.4138489	8.075387	6.3433366	0	0.54234898	5.1699252
mol827	O=C(OC)C1=NNC(C)=C1	106.5	6	0.5	1	3	2.3319473	6.3110805	120	10	0	17	30.325609	1.7838594	7	4	0.23529412	0	17	3	4	0.23529412	14	0	5.7882738	4.0773501	2.7910604	1.3273503	0	139.134	10	0	0	6	0	0	0	2	2	0	0	10	7.5604777	4.4391575	4.736382	1.7271802	0	0.72192812	4.321928
mol828	[nH0]1[nH0]([nH0]c2ccccc12)c1ccccc1	106.5	8	0.5	1	4	2.7873948	7.4974613	361	20	15	24	33.735336	1.4056391	9	1	0.03846154	16	26	0	1	0.03846154	10	0	8.0377932	6.6961522	4.8088541	3.7380338	0	195.22499	15	0	0	12	0	0	0	3	0	0	0	17	10.087576	8.0960121	7.432653	5.4663267	0	0.61261392	5.0874629
mol834	FC(F)(F)C(C(=O)Nc1[nH0]c(C)ccc1)C(F)(F)F	107	8	0.5	1	4	2.9299452	8.2186832	694	27	6	27	53.652908	1.9871447	8	6	0.22222222	6	27	1	6	0.22222222	20	0	9.4326496	5.809401	4.8952737	2.6100423	0	286.17499	19	0	0	10	0	6	0	2	1	0	0	19	14.844935	6.4307213	8.5148735	3.3045304	0	0.48546076	5.2479277
mol835	O=C(OC)NCCc1ccccc1NC(=O)C	107	10	0.5	1	5	3.1531155	7.8570614	590	20	6	33	52.690567	1.5966839	16	9	0.27272728	6	33	2	9	0.27272728	25	0	9.9483595	7.7236147	5.3050776	3.1809037	0	236.271	17	0	0	12	0	0	0	2	3	0	0	17	12.673362	8.552042	8.130229	4.1354284	0	0.52255934	5.0874629
mol836	Nc1ccccc1NNc1ccccc1	107	9	0.44444445	0.80000001	5	2.9578743	7.4788661	404	18	12	28	38.725784	1.3830637	13	4	0.13793103	12	29	0	4	0.13793103	17	0	8.2735023	6.6961522	4.7767091	3.7380338	1	199.25699	15	0	0	12	0	0	0	3	0	0	0	16	10.510225	8.0960121	7.3601732	5.4663267	0	0.59002918	5
mol837	O=[N+]([O-])c1ccccc1C=C([N+](=O)[O-])c1ccccc1	107	9	0.44444445	0.80000001	5	3.0091548	8.3767138	800	29	12	30	50.684467	1.6894822	10	4	0.12903225	12	31	3	5	0.16129032	16	0	10.300923	7.7735028	5.7428946	4.5653839	0	270.24399	20	0	0	14	0	0	0	2	4	0	0	21	14.53517	9.3804693	9.5922241	6.6161566	0	0.48464775	5.3923173
mol838	c1ccc2Cc3ccccc3Cc2c1	107.5	7	0.42857143	0.75	4	2.5695729	7.3165565	279	21	12	26	25.888914	0.99572748	12	0	0	12	28	0	0	0	16	0	8.0330153	8.0330153	5.0689139	5.0689139	0	180.25	14	0	0	14	0	0	0	0	0	0	0	16	9.3804693	9.3804693	6.932653	6.932653	0	0.64206427	5
mol843	Brc1ccc(cc1)c1oc(cc1)C=C1C=C(OC1=O)CC(C)C	107.5	14	0.5	1	7	3.543607	8.7143803	1351	30	11	40	57.924744	1.4481187	17	6	0.14285715	11	42	3	7	0.16666667	28	0	14.591965	11.403259	8.3058548	6.3032537	0	373.246	23	0	1	19	0	0	0	0	3	0	0	25	16.396976	12.982763	11.00804	8.2203465	0	0.45137304	5.643856
mol845	NC(c1ccccc1)=C(N)c1ccccc1	107.5	9	0.44444445	0.80000001	5	2.9087234	7.6952562	448	22	12	30	38.60078	1.2866926	14	4	0.12903225	12	31	1	5	0.16129032	18	0	8.9282036	7.7735028	5.1487174	4.5713673	0	210.28	16	0	0	14	0	0	0	2	0	0	0	17	11.380469	9.3804693	7.7876935	6.6329932	0	0.56510133	5.0874629
mol847	O=C(OC(=O)C(=Cc1ccccc1)Cc1ccccc1)C(=Cc1ccccc1)Cc1ccccc1	107.8	14	0.5	1	7	3.6782796	10.008245	3912	48	24	61	74.808655	1.2263714	26	10	0.15625	24	64	4	12	0.1875	36	0	19.340664	18.115919	11.528145	10.711649	1	458.55698	35	0	0	32	0	0	0	0	3	0	0	38	24.296473	21.589365	17.169836	15.198639	0	0.33549348	6.2479277
mol848	O=C(c1ccc(cc1)c1ccccc1)c1ccc(OC)c(OC)c1	108	14	0.5	1	7	3.5383101	8.8432255	1476	38	18	42	54.425129	1.2958364	18	7	0.15909091	18	44	1	7	0.15909091	25	0	13.652948	12.428204	7.6489539	6.2200847	0	318.37198	24	0	0	21	0	0	0	0	3	0	0	26	16.940947	14.526733	11.723877	8.9158163	0	0.43739632	5.7004399
mol853	O=C1OC(Cc2ccccc12)c1ccc(OC)cc1	108	11	0.45454547	0.83333331	6	3.1372895	8.1804199	714	30	12	33	44.40715	1.3456712	14	3	0.085714288	12	35	1	3	0.085714288	22	0	10.628004	9.4032593	6.2055173	4.9491944	0	254.28499	19	0	0	16	0	0	0	0	3	0	0	21	13.242276	10.828063	9.2751884	6.7659864	0	0.51875818	5.3923173
mol854	O=C1CC(C)(C)Cc2[nH0](C)ccc21	108.5	5	0.40000001	0.66666669	3	2.2504735	7.1332164	215	19	5	28	37.94883	1.3553154	15	3	0.10344828	5	29	1	3	0.10344828	23	0	8.4243755	7.5689139	4.6693654	3.536222	0	177.24699	13	0	0	11	0	0	0	1	1	0	0	14	9.6378279	8.0604782	5.9948006	4.0985184	0	0.64772749	4.8073549
mol856	O=C1CC2C(CCC3CCCCC32C)C2CCC(C(C)CCC(=O)OC)C12C	108.5	14	0.5	1	7	3.4459517	9.3202066	1926	57	0	68	80.219055	1.179692	40	9	0.12676056	0	71	2	9	0.12676056	69	0	18.467022	17.242277	11.92107	10.900449	1	388.59198	28	0	0	25	0	0	0	0	3	0	0	31	20.104084	17.396976	13.318569	11.048514	0	0.39893496	5.9541965
mol858	O=C(Nc1ccc(cc1)CCCCCCCC)c1ccc(cc1)CC	108.5	19	0.47368422	0.89999998	10	3.9286623	8.9203749	1992	32	12	56	67.589867	1.2069619	31	13	0.22807017	12	57	1	13	0.22807017	44	0	15.683905	14.775657	9.7181787	9.0140543	0	337.50699	25	0	0	23	0	0	0	1	1	0	0	26	17.907566	16.20046	12.223877	10.830029	0	0.41335541	5.7004399
mol861	O=C1CC(C)(C)CC(=O)C1=NNc1ccccc1C	108.5	10	0.5	1	5	3.123152	8.1867647	734	28	6	37	55.087765	1.4888586	18	5	0.13157895	6	38	3	6	0.15789473	29	0	11.487325	9.7236147	6.3470259	5.2415638	0	258.32098	19	0	0	15	0	0	0	2	2	0	0	20	14.043606	10.629392	8.8886471	6.4174504	0	0.5023343	5.321928
mol863	Clc1ccc(cc1)c1oc(cc1)C=C1C(=O)OC(OC1=O)(C)C	108.5	13	0.46153846	0.85714287	7	3.4457119	8.7229471	1283	34	11	36	56.915073	1.5809743	13	4	0.10526316	11	38	3	5	0.13157895	24	0	13.216587	10.041451	7.2593408	5.059401	0	332.73898	23	0	0	17	1	0	0	0	5	0	0	25	16.61252	11.491199	10.838137	6.7659864	0	0.45137304	5.643856
mol864	OC(c1cc(OC)c(OC)c(OC)c1)(c1ccc(OC)cc1OC)c1ccc(OC)cc1OC	108.5	12	0.5	1	6	3.3463349	9.9522629	3017	65	18	64	90.581848	1.4153414	30	18	0.27272728	18	66	0	18	0.27272728	48	0	20.423754	17.118803	10.390982	5.8807683	0	470.51797	34	0	0	26	0	0	0	0	8	0	0	36	24.880104	18.930357	16.405825	8.0983381	0	0.33644459	6.1699252
mol865	S=C(N(C)c1ccccc1)C(=O)c1ccccc1	108.5	10	0.5	1	5	3.057492	8.0395031	625	26	12	31	46.87101	1.511968	13	5	0.15625	12	32	2	5	0.15625	18	0	10.853709	8.7735023	6.0322909	4.3213673	0	255.341	18	0	0	15	0	0	0	1	1	0	1	19	12.957819	10.380469	8.6983776	6.2996597	0	0.52150291	5.2479277
mol867	O=C1Cc2c1c(OC)c(C)c(C)c2OC	109	7	0.42857143	0.75	4	2.4812305	7.556572	326	26	6	29	39.804043	1.3725532	14	6	0.2	6	30	1	6	0.2	23	0	9.4318514	8.2071066	4.8859758	3.4571068	0	206.241	15	0	0	12	0	0	0	0	3	0	0	16	11.162772	8.748559	7.1125908	4.3045306	0	0.59002918	5
mol869	s1c2ccccc2[nH0]c1C(=Cc1ccccc1)c1ccccc1	109	10	0.5	1	5	3.1388333	8.7818251	1161	33	21	38	48.57922	1.2784005	15	3	0.073170729	22	41	1	4	0.097560972	18	0	13.332212	11.660254	8.3980265	6.7260675	0	313.42398	23	0	0	21	0	0	0	1	0	0	1	26	15.484917	14.070704	11.398979	9.7659864	0	0.46357921	5.7004399
mol870	O=C(OCC(OC(=O)C)C(OC(=O)C)C(OC(=O)C)C(OC(=O)C)C=1N=NNN=1)C	109	10	0.5	1	5	3.1591403	9.6077738	2255	39	0	52	93.096092	1.7903094	22	20	0.38461539	0	52	7	20	0.38461539	45	0	16.940632	11.016508	8.5640764	4.1969233	1	430.37	30	0	0	16	0	0	0	4	10	0	0	30	22.84457	11.48061	14.005816	4.6283331	0	0.35335934	5.9068904
mol871	[S+2]([O-])([O-])(c1ccccc1)c1c(o[nH0]c1C(=O)c1ccc2ccccc2c1)c1ccc(C)cc1	109	14	0.5	1	7	3.5187118	9.8329334	2994	58	27	52	79.330276	1.5255823	19	6	0.10714286	28	56	1	6	0.10714286	27	0	18.542557	15.237604	11.836609	8.7974348	0	453.51801	33	0	0	27	0	0	0	1	4	0	1	37	23.001425	18.087212	15.947527	12.47633	0	0.35823497	6.2094536
mol872	O=C(Oc1[nH0]c([nH0][nH0]1c1ccccc1)CCc1ccccc1)C	109	12	0.5	1	6	3.3818347	8.7501888	1283	30	17	40	61.576717	1.539418	17	7	0.16666667	17	42	1	7	0.16666667	24	0	12.845854	10.687716	7.4588804	5.5284739	1	307.353	23	0	0	18	0	0	0	3	2	0	0	25	16.070704	12.372033	11.220346	7.5268402	0	0.45137304	5.643856
mol874	FC(F)(F)C(C(=O)Nc1[nH0]cccc1)C(F)(F)F	109	8	0.5	1	4	2.8834107	8.062602	596	25	6	24	48.490227	2.020426	6	5	0.20833333	6	24	1	5	0.20833333	17	0	8.5100002	4.8867512	4.474524	2.1547005	0	272.14798	18	0	0	9	0	6	0	2	1	0	0	18	13.974691	5.5604777	8.121027	2.8189318	0	0.50325835	5.1699252
mol876	Clc1ccc(cc1)C1Sc2[nH0][nH0]c([nH0]2N1)c1ccc(OCC)cc1	109	15	0.46666667	0.875	8	3.5411766	8.8386154	1453	36	17	39	70.040459	1.7959092	15	5	0.11904762	17	42	0	5	0.11904762	25	0	14.511786	9.9032593	8.8744507	4.8885164	0	358.853	24	0	0	17	1	0	0	4	1	0	1	27	16.518297	11.405413	11.741515	6.6397595	0	0.44886449	5.7548876
mol879	FC(F)(F)C1(O)NC(O)(C(C(=O)OCC)C(c2ccc(OC)cc2)C1C(=O)OCC)C(F)(F)F	109	11	0.45454547	0.83333331	6	3.1727252	9.9714403	2799	68	6	57	106.83298	1.8742629	23	15	0.25862068	6	58	2	15	0.25862068	50	0	18.159121	12.455666	9.9329491	5.845623	1	503.392	34	0	0	20	0	6	0	1	7	0	0	35	26.11252	13.284093	15.584883	6.7912235	0	0.32963872	6.129283
mol883	O=[N+]([O-])c1cc(OC)c(OC)cc1C(=O)c1ccc(C)cc1	109.5	11	0.45454547	0.83333331	6	3.146822	8.649044	1023	36	12	37	58.536774	1.582075	15	8	0.21052632	12	38	2	8	0.21052632	24	0	12.452557	9.9641018	6.4936919	4.4760675	0	301.298	22	0	0	16	0	0	0	1	5	0	0	23	16.275656	11.284093	10.472764	6.1766701	0	0.4530769	5.523562
mol888	s1c2CCCCc2c(C#N)c1NC(=O)c1ccccc1	110	10	0.5	1	5	3.1272542	8.3478966	819	30	11	34	53.670769	1.578552	14	4	0.11111111	11	36	1	4	0.11111111	23	1	11.795385	9.2151785	7.5202661	5.3677902	0	282.367	20	0	0	16	0	0	0	2	1	0	1	22	13.949383	10.53517	9.7920246	6.8745747	0	0.49991596	5.4594316
mol889	S(CC)c1[nH0][nH0]c([nH0]1c1ccccc1)CC[nH0]1c2ccccc2[nH0]c1C	110	12	0.5	1	6	3.3988247	9.1190948	1693	40	20	47	70.778809	1.5059321	21	8	0.16	21	50	0	8	0.16	29	0	15.778286	12.317472	9.8057804	5.7986941	0	363.48898	26	0	0	20	0	0	0	5	0	0	1	29	17.93251	13.949383	12.775188	7.6590319	0	0.42228913	5.8579812
mol890	O=[N+]([O-])c1ccccc1C(C#N)c1ccccc1[N+](=O)[O-]	110	8	0.5	1	4	2.9078221	8.5386744	858	34	12	30	52.619537	1.7539846	9	5	0.16129032	12	31	2	5	0.16129032	16	1	10.670786	7.6961522	5.9218431	4.5207257	0	283.24298	21	0	0	14	0	0	0	3	4	0	0	22	15.405413	9.2507124	10.05775	6.3745747	0	0.46827638	5.4594316
mol896	O=C1Oc2ccccc2C(NCCC)=C1	110.5	8	0.5	1	4	2.7430272	7.5189838	360	21	6	28	41.480671	1.4814526	13	4	0.13793103	6	29	2	4	0.13793103	21	0	8.6174612	7.3009648	5.077733	3.8618073	0	203.241	15	0	0	12	0	0	0	1	2	0	0	16	10.673362	8.2591486	7.3088617	5.0067668	0	0.59002918	5
mol897	ICCc1ccc(cc1)CCI	110.5	9	0.44444445	0.80000001	5	2.8314564	6.8046589	224	13	6	24	31.800268	1.3250113	12	4	0.16666667	6	24	0	4	0.16666667	18	0	11.208754	6.1378284	7.1141596	3.5284741	1	386.01401	12	0	0	10	0	0	2	0	0	0	0	12	8.8115549	6.8115549	5.8637033	4.4494896	0	0.65002245	4.5849624
mol898	O=C(C=Cc1oc(cc1)c1ccc(C)cc1)c1occc1	110.5	13	0.46153846	0.85714287	7	3.481447	8.4406452	1080	26	16	35	46.408398	1.3259543	14	5	0.13513513	16	37	2	6	0.16216215	19	0	11.575598	10.350853	6.6502752	5.5980763	1	278.30701	21	0	0	18	0	0	0	0	3	0	0	23	14.656489	12.242276	10.220346	7.9182515	0	0.48250595	5.523562
mol900	O=C(Oc1ccc(C)cc1)C(C)(c1ccccc1)c1ccccc1	110.5	11	0.45454547	0.83333331	6	3.2228532	8.9030819	1290	39	18	44	53.668934	1.2197485	20	7	0.15217391	18	46	1	7	0.15217391	27	0	13.899401	13.082904	8.0051069	7.3927345	1	316.39999	24	0	0	22	0	0	0	0	2	0	0	26	16.993353	15.286246	11.603209	10.209362	0	0.43739632	5.7004399
mol902	O=C(OCc1ccccc1)NC(CO)C(=O)O	110.5	10	0.5	1	5	3.1938386	7.845438	606	20	6	30	49.437614	1.6479205	13	9	0.30000001	6	30	2	9	0.30000001	22	0	8.9974871	6.378315	4.9407177	2.9611604	0	239.22699	17	0	0	11	0	0	0	1	5	0	0	17	12.673362	7.2591486	8.130229	3.9663265	0	0.52255934	5.0874629
mol904	BrC=1C(=O)c2ccccc2C=1c1ccccc1	110.8	8	0.5	1	4	2.7138939	7.9051843	468	28	12	26	35.078751	1.3491826	9	1	0.035714287	12	28	2	1	0.035714287	14	0	10.568361	8.1961527	6.1741385	4.9880338	0	285.13998	17	0	1	15	0	0	0	0	1	0	0	19	11.828063	9.828063	8.287694	7.1329932	0	0.56150466	5.2479277
mol905	O=C(C=CC(=O)c1ccccc1)c1ccccc1	110.8	11	0.45454547	0.83333331	6	3.2346704	8.0095797	689	23	12	30	38.187168	1.2729056	12	4	0.12903225	12	31	3	5	0.16129032	16	0	9.7446995	8.9282036	5.6402993	5.2320509	1	236.26999	18	0	0	16	0	0	0	0	2	0	0	19	12.794683	10.794683	8.7708569	7.6161566	0	0.52150291	5.2479277
mol906	BrCC(=O)c1cc(cc(c1)C(=O)CBr)C(=O)CBr	111	8	0.375	0.60000002	5	2.8549628	8.0766354	597	27	6	27	47.323311	1.7527152	9	6	0.22222222	6	27	3	6	0.22222222	18	0	13.969999	6.8533711	8.3212738	3.542711	1	440.91299	18	0	3	12	0	0	0	0	3	0	0	18	13.706742	7.7067423	8.527606	4.6742344	0	0.50325835	5.1699252
mol907	[S+2]([O-])([O-])(c1ccccc1)c1c(occ1C(=O)c1ccccc1)c1ccc(OC)cc1	111	13	0.46153846	0.85714287	7	3.3965087	9.5622644	2299	51	23	48	71.370811	1.4868919	18	7	0.13725491	23	51	1	7	0.13725491	27	0	16.926241	13.660254	10.662477	7.1814094	0	418.46899	30	0	0	24	0	0	0	0	5	0	1	33	21.139618	16.225405	14.519205	10.340901	0	0.37824166	6.044394
mol908	[S+2]([O-])([O-])(c1ccccc1)C(=NNC=1C(=O)N(N(C)C=1C)c1ccccc1)C(=O)c1cccc2ccccc21	111	15	0.46666667	0.875	8	3.6572754	10.24725	4445	69	22	62	102.23962	1.6490262	24	9	0.13636364	23	66	4	10	0.15151516	39	0	21.514334	16.814955	13.290976	8.6427345	1	524.60101	38	0	0	29	0	0	0	4	4	0	1	42	26.863232	19.794317	18.302568	12.343337	0	0.32014427	6.3923173
mol911	FC(F)(F)C(C(=O)NCC(C)C)C(F)(F)F	111	7	0.42857143	0.75	4	2.7191882	7.7221203	436	21	0	27	50.818439	1.8821645	11	8	0.30769232	0	26	1	8	0.30769232	25	0	8.5378428	5.3618073	4.3705454	2.4289742	0	251.17	16	0	0	8	0	6	0	1	1	0	0	15	13.146264	5.4391575	6.9592309	2.4736323	0	0.521222	4.9068904
mol916	Brc1ccc(cc1)C(=O)OC(C1CCCCC1)C1(OC(C)(C)C(CC1)C(=O)O)C	111	13	0.46153846	0.85714287	7	3.410805	9.456748	2148	49	6	60	85.181786	1.4196965	31	10	0.16129032	6	62	2	10	0.16129032	54	0	19.035368	14.991199	11.310934	8.8490238	0	467.39999	29	0	1	23	0	0	0	0	5	0	0	31	21.233841	15.819627	13.621646	9.7886419	0	0.3796615	5.9541965
mol917	O=C(OC)[nH0]1[nH0]c(C)cc1C(=O)OC	111.2	7	0.42857143	0.75	4	2.5671835	7.3371282	294	19	5	24	42.81982	1.7841592	10	7	0.29166666	5	24	2	7	0.29166666	17	0	8.1047707	5.5773501	3.8311639	1.3273503	0	198.17799	14	0	0	8	0	0	0	2	4	0	0	14	10.715178	6.0165076	6.5957541	1.7271802	0	0.59167278	4.8073549
mol918	O=C(OC)[N+]1=NC(=CC1C)C(=O)OC	111.2	8	0.5	1	4	2.7228556	7.3122139	306	19	0	24	42.81982	1.7841592	10	7	0.29166666	0	24	4	7	0.29166666	20	0	8.1047707	5.5773501	3.8311639	1.3273503	1	198.17799	14	0	0	8	0	0	0	2	4	0	0	14	10.715178	6.0165076	6.5957541	1.7271802	1	0.59167278	4.8073549
mol919	OC12CCCCC2c2ccccc21	111.5	6	0.33333334	0.5	4	2.3490202	7.1188469	216	20	6	27	32.059444	1.1873868	14	1	0.034482758	6	29	0	1	0.034482758	23	0	7.6623921	7.2151785	5.1401091	4.916502	0	174.243	13	0	0	12	0	0	0	0	1	0	0	15	8.8889055	7.888905	6.3223152	5.8223152	0	0.67461002	4.9068904
mol921	OC1(CCC(c2ccccc2)c2ccccc21)CC	111.5	9	0.44444445	0.80000001	5	2.8799508	8.2254753	644	33	12	39	44.633476	1.144448	20	4	0.097560972	12	41	0	4	0.097560972	29	0	11.342036	10.894823	7.1114526	6.887846	0	252.35699	19	0	0	18	0	0	0	0	1	0	0	21	13.294683	12.294683	9.2441301	8.7441301	0	0.51875818	5.3923173
mol924	O=C(O)C1CCC(OC1(C)C)(C)C(O)(CCC)CCC	111.5	9	0.44444445	0.80000001	5	2.9371133	8.3808231	749	36	0	50	62.986092	1.2597219	30	13	0.25999999	0	50	1	13	0.25999999	49	0	13.530914	11.819991	7.7700582	6.7104721	0	286.41199	20	0	0	16	0	0	0	0	4	0	0	20	15.604448	11.897341	9.1169376	6.7551303	0	0.4689956	5.321928
mol925	FC(F)(F)C(C(=O)NC(C)CC)C(F)(F)F	111.5	7	0.42857143	0.75	4	2.6802988	7.7337451	425	22	0	27	50.818439	1.8821645	11	8	0.30769232	0	26	1	8	0.30769232	25	0	8.5378428	5.3618073	4.4354234	2.5587308	0	251.17	16	0	0	8	0	6	0	1	1	0	0	15	13.146264	5.4391575	6.9972358	2.603389	0	0.521222	4.9068904
mol928	S(CC)C(SCC)C(OC(=O)C)C(OC(=O)C)C(OC(=O)C)C(OC(=O)C)COC(=O)C	111.5	11	0.45454547	0.83333331	6	3.2305794	9.7995672	2686	43	0	64	102.34216	1.5990962	32	26	0.41269842	0	63	5	26	0.41269842	58	0	21.040045	14.508072	12.074785	5.6557951	1	496.59799	32	0	0	20	0	0	0	0	10	0	2	31	24.84457	14.894823	14.920029	6.0425467	0	0.32961199	5.9541965
mol929	O=C(NCc1c[nH0]ccc1C)c1ccccc1	111.8	10	0.5	1	5	3.1113698	7.8485055	574	22	12	31	44.974148	1.450779	14	5	0.15625	12	32	1	5	0.15625	19	0	9.6813707	8.3259087	5.4989958	4.1749206	0	226.27899	17	0	0	14	0	0	0	2	1	0	0	18	12.087576	9.6733618	8.2708569	5.7852583	0	0.54234898	5.1699252
mol933	ClC(C)(c1ccc(C)cc1)C(=O)O	112	7	0.42857143	0.75	4	2.5654516	7.098258	240	19	6	24	36.766071	1.5319196	11	5	0.20833333	6	24	1	5	0.20833333	17	0	8.2987566	6.309401	4.3160448	3.3213673	1	198.649	13	0	0	10	1	0	0	0	2	0	0	13	10.060478	7.0604777	5.9423943	4.2876935	0	0.6193822	4.7004399
mol934	O=C(N)NN=C(C)C(=O)C(C)Cc1ccccc1	112	11	0.45454547	0.83333331	6	3.247695	8.0179014	693	22	6	35	55.177433	1.5764982	17	9	0.25714287	6	35	3	10	0.2857143	26	0	10.512269	8.1712084	5.6826477	4.2885108	0	247.29799	18	0	0	13	0	0	0	3	2	0	0	18	13.543606	9.1293917	8.5029078	5.4543605	0	0.50325835	5.1699252
mol935	O=C(N)NN=C(C)C(C)Cc1ccccc1	112	10	0.5	1	5	3.1279955	7.6687212	505	18	6	33	49.203701	1.4910213	17	8	0.24242425	6	33	2	9	0.27272728	25	0	9.6040201	7.6712084	5.2285237	4.0385108	1	219.28799	16	0	0	12	0	0	0	3	1	0	0	16	11.966255	8.552042	7.5922241	5.121027	0	0.54356444	5
mol936	O=C(OC1(C#N)Cc2ccccc21)c1ccccc1	112	10	0.5	1	5	3.0585518	8.2018414	704	28	12	30	43.152969	1.4384323	11	4	0.125	12	32	1	4	0.125	18	1	10.166969	8.9032593	6.0311198	5.1951408	0	249.269	19	0	0	16	0	0	0	1	2	0	0	21	13.294683	10.587576	9.2499485	7.2036901	0	0.51875818	5.3923173
mol937	ClC1Cc2c1c(OC)c(C)c(C)c2OC	112.5	7	0.42857143	0.75	4	2.4812305	7.556572	326	26	6	30	43.583809	1.4527936	15	6	0.19354838	6	31	0	6	0.19354838	25	0	10.234847	8.2844572	5.4298754	3.5504768	1	226.70299	15	0	0	12	1	0	0	0	2	0	0	16	11.162772	8.748559	7.1125908	4.3045306	0	0.59002918	5
mol940	O=C(OCCOc1ccc(cc1)C=CC(=O)c1ccccc1)c1ccc(OC)cc1	112.5	21	0.47619048	0.90909094	11	4.1432829	9.4489775	3379	41	18	52	70.609322	1.3578717	22	11	0.2037037	18	54	3	12	0.22222222	33	0	16.615709	14.574468	9.4703207	7.4641018	1	402.44598	30	0	0	25	0	0	0	0	5	0	0	32	21.183588	17.062267	14.652199	10.565646	0	0.37005648	6
mol941	O(CC)c1ccc(N=C(Nc2ccc(OCC)cc2)CNc2ccc(OCC)cc2)cc1	112.5	17	0.47058824	0.8888889	9	3.8690922	9.7109547	3450	43	18	63	91.267342	1.4486879	31	15	0.23076923	18	65	1	16	0.24615385	46	0	18.928589	16.25663	10.968141	7.9389753	0	433.552	32	0	0	26	0	0	0	3	3	0	0	34	22.597801	18.35516	15.694534	10.428548	0	0.35236704	6.0874629
mol943	O=C1OC(Cc2ccccc12)(C(=O)OC)C(=O)OC	112.8	8	0.5	1	4	2.7559884	8.248929	624	35	6	31	46.945045	1.5143563	12	6	0.1875	6	32	3	6	0.1875	23	0	10.465998	8.0165081	5.5298228	3.284457	1	264.233	19	0	0	13	0	0	0	0	6	0	0	20	14.043606	8.9222851	9.0468779	4.3223152	0	0.5023343	5.321928
mol947	S=C(N1CCCCC1)c1ccc2OCOc2c1	113	9	0.44444445	0.80000001	5	2.9572878	7.864327	519	24	6	32	51.290924	1.6028414	15	2	0.05882353	6	34	1	2	0.05882353	27	0	10.463146	7.9746914	6.4420671	3.9880338	0	249.334	17	0	0	13	0	0	0	1	2	0	1	19	11.664926	8.6733618	8.3433371	4.7996597	0	0.56150466	5.2479277
mol952	S1c2[nH0][nH0]c([nH0]2N=C1C=Cc1ccccc1)c1ccc([N+](=O)[O-])cc1	113	15	0.46666667	0.875	8	3.6465092	8.9508381	1699	36	17	36	64.967041	1.8046401	11	4	0.1025641	17	39	3	5	0.12820514	19	0	13.628162	9.350853	8.2242689	4.8927345	0	349.37399	25	0	0	17	0	0	0	5	2	0	1	28	17.225405	11.242276	12.20351	7.0993195	0	0.43513325	5.8073549
mol953	O=C(Nc1ccccc1C=Cc1ccccc1)C	113	10	0.5	1	5	3.1486831	8.0286398	666	22	12	33	43.861649	1.3291408	15	5	0.14705883	12	34	2	6	0.17647059	20	0	10.259101	9.350853	5.8528419	5.1487174	0	237.302	18	0	0	16	0	0	0	1	1	0	0	19	12.794683	11.087576	8.7540197	7.3601732	0	0.52150291	5.2479277
mol954	[P+]([O-])(OCCCCN1C(=O)c2ccccc2C1=O)(C)CCCCN1C(=O)c2ccccc2C1=O	113.5	19	0.47368422	0.89999998	10	4.0986214	9.8260183	4442	55	12	61	99.786835	1.6358497	27	12	0.1875	12	64	4	12	0.1875	48	0	19.961214	15.275657	13.672524	7.6547008	0	482.47299	34	0	0	25	0	0	0	2	6	1	0	37	24.294317	16.93251	16.299332	9.6329927	0	0.34317648	6.2094536
mol961	Brc1cccc(NC(=O)c2[nH0]cc([nH0]c2)C(C)(C)C)c1	113.5	11	0.45454547	0.83333331	6	3.3146966	8.313098	898	28	12	36	58.759052	1.6321959	16	7	0.1891892	12	37	1	7	0.1891892	24	0	13.230738	9.4641018	7.0484333	4.3987174	0	334.21698	20	0	1	15	0	0	0	3	1	0	0	21	14.750712	10.629392	9.3591919	5.5714984	0	0.48464775	5.3923173
mol963	O=C1N2C=CC=CC2=Cc2cc(C)cc(C)c12	113.5	8	0.5	1	4	2.6874769	7.9063091	458	30	6	30	40.497643	1.3499215	13	2	0.0625	6	32	4	2	0.0625	22	0	9.8969135	9.0414515	5.6802626	4.7707257	0	223.27499	17	0	0	15	0	0	0	1	1	0	0	19	11.991199	10.413849	8.1647034	6.5124388	0	0.56150466	5.2479277
mol973	S=C1SC(=Cc2ccccc2)C(=O)N1CN1CCCCC1	114	12	0.5	1	6	3.3057654	8.473381	986	29	6	39	63.072037	1.6172317	18	3	0.073170729	6	41	3	4	0.097560972	32	0	13.458907	9.7067423	8.4913998	4.7380338	0	318.465	21	0	0	16	0	0	0	2	1	0	2	23	14.656489	10.794683	10.237184	5.9663267	0	0.48250595	5.523562
mol975	O=C(OC)C1(C=C(OC)c2ccccc21)C(=O)OC	114.4	7	0.42857143	0.75	4	2.6279781	8.2648401	603	36	6	33	48.249428	1.4621038	14	8	0.23529412	6	34	3	8	0.23529412	25	0	10.927993	8.8867512	5.6500659	3.4047005	1	262.26099	19	0	0	14	0	0	0	0	5	0	0	20	14.043606	9.9222851	9.1117563	4.6109905	0	0.5023343	5.321928
mol976	c1ccc2c(c1)c1ccccc21	114.5	6	0.33333334	0.5	4	2.361202	6.8654332	180	16	12	20	19.419012	0.9709506	8	0	0	12	22	0	0	0	10	0	6.6188021	6.6188021	4.1547008	4.1547008	0	152.196	12	0	0	12	0	0	0	0	0	0	0	14	7.9662552	7.9662552	5.9663267	5.9663267	0	0.71067685	4.8073549
mol978	O=C1CCC2C3CCC4CC(O)(CCC4(C)C3CCC12C)CC	114.5	11	0.45454547	0.83333331	6	3.1015382	8.7622452	1054	49	0	57	65.262329	1.1449531	34	5	0.083333336	0	60	1	5	0.083333336	59	0	15.23593	14.380469	10.080091	9.6523609	0	318.50101	23	0	0	21	0	0	0	0	2	0	0	26	16.457819	14.457819	10.823081	9.7457304	0	0.46357921	5.7004399
mol979	Clc1[nH0]c(c[nH0]c1C(C)(C)C)C(=O)Nc1ccccc1C	114.5	11	0.45454547	0.83333331	6	3.2832599	8.4709444	982	32	12	39	62.31715	1.5978756	18	8	0.2	12	40	1	8	0.2	27	0	13.32332	10.386751	7.0661154	4.8660254	0	303.793	21	0	0	16	1	0	0	3	1	0	0	22	15.620955	11.499636	9.7867126	6.0907702	0	0.46827638	5.4594316
mol980	O=[N+]([O-])c1ccc(NN=C(C)C=C(C)C=Cc2ccccc2)c([N+](=O)[O-])c1	114.5	16	0.5	1	8	3.7984159	9.1813831	2238	37	12	45	75.364113	1.6747582	18	9	0.19565217	12	46	5	12	0.26086956	29	0	14.825487	11.350853	8.0114756	6.1367512	0	366.37698	27	0	0	19	0	0	0	4	4	0	0	28	19.81119	13.242276	12.863081	8.5705166	0	0.39086518	5.8073549
mol983	O=C(OC1CC(C)CCC1C(C)C)C(c1ccccc1)C(=O)c1ccccc1	114.5	11	0.45454547	0.83333331	6	3.3177145	9.3662462	1970	44	12	58	71.704887	1.2362912	30	10	0.16666667	12	60	2	10	0.16666667	46	0	17.006319	15.781574	10.317178	9.4691029	1	378.51199	28	0	0	25	0	0	0	0	3	0	0	30	20.095648	17.38854	13.469234	11.498037	0	0.38983503	5.9068904
mol984	O=C(OC)c1ccc(cc1)CC(C#N)(Cc1ccc(cc1)C(=O)OC)c1ccc(cc1)CC(C)C	114.5	16	0.5	1	8	3.7774029	9.9864664	3946	56	18	66	90.143211	1.3658062	31	16	0.23529412	18	68	2	16	0.23529412	47	1	20.707081	18.626873	11.651418	9.794817	0	469.58099	35	0	0	30	0	0	0	1	4	0	0	37	25.424074	21.009861	16.795193	12.702675	0	0.32906306	6.2094536
mol986	O=[N+]([O-])c1cccc2cccc(C=Nc3ccccc3)c12	114.5	10	0.5	1	5	3.1650784	8.4937277	936	32	16	33	49.958588	1.5138966	12	3	0.085714288	17	35	2	4	0.11428571	16	0	11.139127	9.4282036	6.5079536	5.4373927	0	276.29498	21	0	0	17	0	0	0	2	2	0	0	23	14.656489	11.372033	10.25402	7.857738	0	0.48250595	5.523562
mol989	O=C(O)C1CCC(OC1(C)C)(C)C(O)C(C)C	114.5	8	0.5	1	4	2.7715471	7.8995013	482	29	0	41	53.514816	1.3052394	24	10	0.24390244	0	41	1	10	0.24390244	40	0	11.357188	9.6462641	6.2100391	5.1158609	0	244.33099	17	0	0	13	0	0	0	0	4	0	0	17	13.430721	9.7236147	7.5996766	5.1605191	0	0.52255934	5.0874629
mol995	Brc1ccc(cc1)c1[nH0]c(sc1)NC(=O)c1ccccc1	115	13	0.46153846	0.85714287	7	3.426729	8.4499741	1043	28	17	32	55.946251	1.7483203	11	4	0.11764706	17	34	1	4	0.11764706	16	0	13.317671	8.7735023	7.9735236	4.5207257	0	359.24701	21	0	1	16	0	0	0	2	1	0	1	23	14.656489	10.53517	10.220346	6.5244045	0	0.48250595	5.523562
mol998	O=[N+]([O-])c1ccc(cc1)C(=O)N1c2cc(cc([N+](=O)[O-])c2CCC1C)CCC(=O)C	115	14	0.5	1	7	3.5346999	9.5415096	2424	51	12	51	84.551697	1.6578765	21	9	0.16981132	12	53	4	9	0.16981132	37	0	16.661009	12.869879	9.5634975	7.2723265	1	411.414	30	0	0	21	0	0	0	3	6	0	0	32	21.999271	14.26722	14.184448	9.0536804	0	0.37005648	6
mol1001	s1c2CCCCc2c(c1N)C(=O)OCC	115.5	8	0.5	1	4	2.6807773	7.5275254	348	22	5	30	48.54961	1.6183203	15	5	0.16129032	5	31	1	5	0.16129032	25	0	9.6541252	7.0355339	6.124557	3.9142137	0	225.312	15	0	0	11	0	0	0	1	2	0	1	16	10.836499	7.4222851	7.236382	4.3569369	0	0.59002918	5
mol1002	Brc1oc(cc1)C=C1C(=O)OC(OC1=O)(C)C	115.5	9	0.44444445	0.80000001	5	2.9414842	7.8712215	517	23	5	26	44.018719	1.6930276	9	3	0.11111111	5	27	3	4	0.14814815	19	0	10.737253	6.7320509	5.6030073	2.9880338	0	301.09198	17	0	1	11	0	0	0	0	5	0	0	18	12.629392	7.5080719	7.8718104	3.7996597	0	0.54234898	5.1699252
mol1003	ON=C(C=Cc1ccccc1)c1ccccc1	115.5	10	0.5	1	5	3.1012123	7.8573198	572	21	12	30	40.497643	1.3499215	13	4	0.12903225	12	31	2	6	0.19354838	17	0	9.3226309	8.4282036	5.4056578	4.9820509	0	223.27499	17	0	0	15	0	0	0	1	1	0	0	18	11.924439	10.217332	8.3981781	7.2828231	0	0.54234898	5.1699252
mol1004	O=[N+]([O-])c1ccc(cc1)CC#N	115.5	8	0.5	1	4	2.7351544	6.8169379	215	14	6	18	31.548876	1.7527152	6	3	0.16666667	6	18	1	3	0.16666667	10	1	6.2274318	4.5165076	3.340836	2.5284741	0	162.14799	12	0	0	8	0	0	0	2	2	0	0	12	8.9746914	5.3973413	5.736382	3.5412414	0	0.65002245	4.5849624
mol1005	O=C(OC1CCC2(C)C(CCC3C4CCC(C(C)CCC(=O)OC)C4(C)C(OC(=O)C)CC32)C1)C	115.8	17	0.47058824	0.8888889	9	3.6956301	9.9769039	3584	67	0	81	103.05278	1.2722565	46	15	0.17857143	0	84	3	15	0.17857143	81	0	22.63936	20.189871	13.914713	11.810316	1	490.681	35	0	0	29	0	0	0	0	6	0	0	38	25.543242	20.421921	16.500111	12.019711	0	0.33549348	6.2479277
mol1006	O=C1OC(=O)c2c1cccc2C	115.8	5	0.40000001	0.66666669	3	2.1544609	6.9005852	172	18	6	18	26.264662	1.4591479	6	1	0.052631579	6	19	2	1	0.052631579	11	0	6.4567957	5.2320509	3.5605135	2.7440169	0	162.144	12	0	0	9	0	0	0	0	3	0	0	13	8.7151785	6.0080719	5.6983771	3.7271802	0	0.68129086	4.7004399
mol1008	O=C1CCC2(C)C(CCC3C4=CCCC4(C)CCC32)C1	116	9	0.44444445	0.80000001	5	2.871006	8.3704844	699	40	0	48	52.761639	1.0992008	28	2	0.039215688	0	51	2	2	0.039215688	49	0	13.081611	12.673362	8.7511663	8.5470419	0	272.43201	20	0	0	19	0	0	0	0	1	0	0	23	13.957819	12.957819	9.5284405	8.9510899	0	0.51481563	5.523562
mol1010	O=C1CC(c2ccccc21)C(=O)O	116	6	0.5	1	3	2.374434	7.1226959	223	19	6	21	30.264498	1.4411665	8	2	0.090909094	6	22	2	2	0.090909094	14	0	6.8575683	5.5938582	4.0483575	3.4165022	0	176.17099	13	0	0	10	0	0	0	0	3	0	0	14	9.4222851	6.4222851	6.1983771	4.4663267	0	0.64772749	4.8073549
mol1011	FC(F)(F)c1ccc(cc1)C(=O)c1ccccc1	116	10	0.5	1	5	3.1292593	8.0146084	642	26	12	27	41.794781	1.5479548	9	3	0.10714286	12	28	1	3	0.10714286	15	0	9.2382946	7.6961522	5.2531219	4.4820509	0	250.21899	18	0	0	14	0	3	0	0	1	0	0	19	13.173362	9.1733618	8.4821815	6.4048314	0	0.52150291	5.2479277
mol1013	[S+2]([O-])([O-])(c1ccccc1)c1c(o[nH0]c1C(=O)c1ccc2ccccc2c1)c1cccc2ccccc21	116	14	0.5	1	7	3.5439699	10.093327	3686	66	31	55	82.057442	1.4919535	19	5	0.083333336	33	60	1	5	0.083333336	26	0	19.774607	16.469656	12.836609	9.7974348	0	489.55099	36	0	0	30	0	0	0	1	4	0	1	41	24.700096	19.785881	17.536842	14.065646	0	0.34029734	6.3575521
mol1018	O=[N+]([O-])c1cc([N+](=O)[O-])c(cc1C=CC(=O)OCC)C=CC(=O)OCC	116	14	0.5	1	7	3.4896808	9.1263542	1779	37	6	42	72.477333	1.7256508	16	12	0.2857143	6	42	6	14	0.33333334	30	0	14.038729	9.878315	7.4616385	4.8902812	0	364.31	26	0	0	16	0	0	0	2	8	0	0	26	19.689871	11.120955	12.294131	6.3468666	0	0.39124358	5.7004399
mol1019	O1CCOC11CCC2(C)C(CCC3C4CCCC4(C)CCC32)C1	116.5	10	0.5	1	5	3.0968752	8.7588654	1055	46	0	57	65.262329	1.1449531	34	2	0.032786883	0	61	0	2	0.032786883	61	0	15.111179	14.294683	10.327299	9.3417006	0	318.50101	23	0	0	21	0	0	0	0	2	0	0	27	15.708896	14.294683	11.048807	9.3417006	0	0.47555268	5.7548876
mol1024	C(#Cc1ccc2ccccc2c1)c1ccccc1	116.5	11	0.45454547	0.83333331	6	3.2165921	7.9991679	673	24	16	30	29.128517	0.9709506	12	2	0.0625	17	32	0	3	0.09375	14	1	9.9282036	9.9282036	5.9760675	5.9760675	0	228.29399	18	0	0	18	0	0	0	0	0	0	0	20	12.208896	12.208896	8.9158163	8.9158163	0	0.53921634	5.321928
mol1025	O=C(NNc1ccccc1)CCc1ccccc1	116.5	12	0.5	1	6	3.3759766	7.9886155	745	20	12	34	48.370377	1.4226582	16	6	0.17142858	12	35	1	6	0.17142858	22	0	10.095964	8.6877165	5.9825983	5.0284739	1	240.306	18	0	0	15	0	0	0	2	1	0	0	19	12.631546	10.217332	8.8433371	6.9494896	0	0.52150291	5.2479277
mol1026	O=C(OC)c1ccc2CC3(CCC(CC3)c3ccc(cc3)C(C)(C)C)Cc2c1	117	16	0.5	1	8	3.750005	9.2721329	2284	47	12	60	70.202003	1.1700333	32	8	0.12698413	12	63	1	8	0.12698413	50	0	17.67794	16.861443	10.602389	9.7858934	0	376.53998	28	0	0	26	0	0	0	0	2	0	0	31	19.940947	18.233841	13.294574	11.601869	0	0.39893496	5.9541965
mol1028	O=C1C(=NNc2ccccc2)C(=O)C2(C)CCC1C2(C)C	117	10	0.5	1	5	3.0932519	8.484951	890	41	6	41	59.734203	1.4569317	20	5	0.11627907	6	43	3	6	0.13953489	34	0	12.642025	10.878315	7.3552976	6.2498355	0	284.35901	21	0	0	17	0	0	0	2	2	0	0	23	15.250712	11.836499	9.8768454	7.4056487	0	0.48250595	5.523562
mol1029	ClCc1c(C)c(C)c(C)c(CCl)c1C	117	6	0.33333334	0.5	4	2.3807538	7.3599324	272	25	6	30	38.187168	1.2729056	16	6	0.2	6	30	0	6	0.2	24	0	10.682	8.4142132	5.8106742	4.2071066	1	231.166	14	0	0	12	2	0	0	0	0	0	0	14	10.878315	8.878315	6.5401111	5.1258979	0	0.59167278	4.8073549
mol1030	O=C1CCC2(C)C(CCC3C4CCC(C(C)CCC(=O)OC)C4(C)CCC32)C1	117	15	0.46666667	0.875	8	3.525614	9.3067408	1999	55	0	68	80.219055	1.179692	40	9	0.12676056	0	71	2	9	0.12676056	69	0	18.467022	17.242277	11.878177	10.857555	1	388.59198	28	0	0	25	0	0	0	0	3	0	0	31	20.104084	17.396976	13.291697	11.021641	0	0.39893496	5.9541965
mol1031	O=C1OC(=O)C2C1C1C=CC2(CC1)C(=O)OC	117	7	0.42857143	0.75	4	2.4802151	7.9342747	426	33	0	29	43.232708	1.4907831	12	3	0.096774191	0	31	4	3	0.096774191	27	0	9.342206	7.3009648	5.6328287	3.9998355	1	236.22299	17	0	0	12	0	0	0	0	5	0	0	19	12.206742	7.7925286	8.0981894	4.4342871	0	0.56150466	5.2479277
mol1034	O=C1OC(O)c2cccc(C)c21	117	5	0.40000001	0.66666669	3	2.1544609	6.9005852	172	18	6	20	29.15435	1.4577174	8	2	0.095238097	6	21	1	2	0.095238097	14	0	6.5731111	5.309401	3.6848414	2.782692	0	164.15999	12	0	0	9	0	0	0	0	3	0	0	13	8.7151785	6.0080719	5.6983771	3.7271802	0	0.68129086	4.7004399
mol1036	O=C(Nc1ccccc1CCc1ccccc1)C	117	10	0.5	1	5	3.1486831	8.0286398	666	22	12	35	46.038036	1.3153725	17	6	0.16666667	12	36	1	6	0.16666667	23	0	10.518614	9.6103659	6.1492648	5.4451408	0	239.31799	18	0	0	16	0	0	0	1	1	0	0	19	12.794683	11.087576	8.7540197	7.3601732	0	0.52150291	5.2479277
mol1038	O=C(NCc1ccccc1C)c1ccccc1	117.5	10	0.5	1	5	3.1113698	7.8485055	574	22	12	32	42.793282	1.33729	15	5	0.15151516	12	33	1	5	0.15151516	20	0	9.8115072	8.9032593	5.6492648	4.8415871	0	225.291	17	0	0	15	0	0	0	1	1	0	0	18	12.087576	10.380469	8.2708569	6.7852583	0	0.54234898	5.1699252
mol1043	O=C1C(=CC(C)(C=C2C(=O)C3(C)CCC2C3(C)C)C(=O)OCC)C2CCC1(C)C2(C)C	118	10	0.5	1	5	3.2525268	9.6629333	2384	65	0	69	85.684982	1.2418113	38	13	0.18055555	0	72	5	15	0.20833333	67	0	20.477928	18.844934	11.895283	10.790112	1	426.59698	31	0	0	27	0	0	0	0	4	0	0	34	23.198307	19.491199	14.171322	11.531022	0	0.36875206	6.0874629
mol1047	O=C1NC(c2ccccc2)C(=C(N1C)C)C(=O)OCc1ccccc1	118	12	0.5	1	6	3.3405859	9.0112638	1496	40	12	45	67.501381	1.5000306	20	7	0.14893617	12	47	3	7	0.14893617	32	0	14.229918	12.05796	8.086421	5.7522707	0	336.39099	25	0	0	20	0	0	0	2	3	0	0	27	17.81119	13.819627	12.075387	7.9519253	0	0.42433795	5.7548876
mol1054	N(=Cc1ccccc1)c1cc2NC(Cc2cc1CCc1ccccc1)c1ccccc1	118	14	0.42857143	0.75	8	3.6459663	9.6310387	2877	45	24	57	67.381851	1.1821377	26	6	0.098360658	24	61	1	7	0.1147541	36	0	17.538189	16.590975	10.953491	9.9330101	0	402.54099	31	0	0	29	0	0	0	2	0	0	0	35	20.882257	19.468044	15.348469	13.623724	0	0.37643659	6.129283
mol1056	[nH0]1c2ccccc2[nH0]c(Cc2ccccc2)c1Cc1ccccc1	118	11	0.45454547	0.83333331	6	3.2447896	8.8987951	1340	35	22	42	51.311188	1.2216949	18	4	0.088888891	23	45	0	4	0.088888891	22	0	13.391544	12.497117	8.2073584	7.3129311	0	310.39999	24	0	0	22	0	0	0	2	0	0	0	27	16.192024	14.77781	11.882143	10.249149	0	0.44886449	5.7548876
mol1057	[O-][N+](=Nc1ccccc1)c1cc(c(N=Nc2ccccc2)cc1C)C(C)C	118	15	0.46666667	0.875	8	3.6096079	9.2089367	1998	40	18	49	70.905792	1.447057	22	8	0.15686275	18	51	2	10	0.19607843	31	0	15.702656	13.505553	8.8964443	7.4194436	0	358.44501	27	0	0	22	0	0	0	4	1	0	0	29	19.225405	15.526733	13.041714	9.9980373	0	0.40063059	5.8579812
mol1060	O=C(CC(C)(C)C(=O)O)c1cc(C)ccc1C	118.2	8	0.5	1	4	2.8756995	7.8887963	518	25	6	35	46.408398	1.3259543	18	9	0.25714287	6	35	2	9	0.25714287	27	0	10.702868	9.4391575	5.5769958	4.9451408	0	234.295	17	0	0	14	0	0	0	0	3	0	0	17	13.215178	10.215178	7.7368879	6.004837	0	0.52255934	5.0874629
mol1064	OC1C(NCC(O)(C)CC)C2CCC1(C)C2(C)C	118.5	8	0.5	1	4	2.8400054	8.0466127	574	32	0	47	59.580868	1.267678	29	11	0.22916667	0	48	0	11	0.22916667	48	0	12.454906	11.060478	7.2940664	6.170032	0	255.40199	18	0	0	15	0	0	0	1	2	0	0	19	13.767585	11.060478	8.1556311	6.170032	0	0.52150291	5.2479277
mol1066	O=C(OCCC)C1=C(NC(C)=C(C(=O)OCCC)C1c1ccccc1)C	118.5	12	0.5	1	6	3.2029183	9.1599836	1552	42	6	53	74.959152	1.4143237	27	13	0.24074075	6	54	4	13	0.24074075	44	0	15.925522	13.792529	9.0847692	7.1909227	0	357.44998	26	0	0	21	0	0	0	1	4	0	0	27	19.104084	14.982763	12.506437	8.7187443	0	0.40176207	5.7548876
mol1069	Clc1ccc2oc(C=CC(=O)C)c(c2c1)c1oc(C)cc1	118.5	9	0.44444445	0.80000001	5	3.0269096	8.5168753	888	30	14	34	50.626263	1.4890078	13	5	0.1388889	15	36	2	6	0.16666667	19	0	12.40009	10.041451	6.8969684	5.309401	1	300.741	21	0	0	17	1	0	0	0	3	0	0	23	14.982763	11.568549	10.041714	7.2540202	0	0.48250595	5.523562
mol1071	O=C(Nc1ccccc1C#Cc1ccccc1)C	118.5	10	0.5	1	5	3.1486831	8.0286398	666	22	12	31	41.474369	1.3378829	13	5	0.15625	12	32	1	6	0.1875	18	1	10.104401	9.1961527	5.6921582	4.9880338	0	235.286	18	0	0	16	0	0	0	1	1	0	0	19	12.794683	11.087576	8.7540197	7.3601732	0	0.52150291	5.2479277
mol1072	O=Nc1ccc(cc1)C(=O)OC1Cc2ccccc21	118.5	12	0.5	1	6	3.2934899	8.1599693	780	26	12	30	45.794724	1.5264908	11	4	0.125	12	32	2	4	0.125	18	0	10.075217	8.4032593	5.9993258	4.9491944	0	253.25699	19	0	0	15	0	0	0	1	3	0	0	21	13.242276	9.828063	9.2751884	6.7659864	0	0.51875818	5.3923173
mol1073	Clc1ccc([N+](=O)[O-])c(N)c1	118.5	6	0.5	1	3	2.3280098	6.6127062	150	14	6	16	32.880585	2.0550365	5	2	0.125	6	16	1	2	0.125	9	0	6.2070045	3.2320509	3.182411	1.7380339	0	172.571	11	0	0	6	1	0	0	2	2	0	0	11	8.4307213	3.8533711	5.1090608	2.4663265	0	0.68403846	4.4594316
mol1074	O=C(OCC)C=1C(N=NC=1C)C	118.5	6	0.5	1	3	2.449873	6.8687649	195	15	0	23	37.988178	1.6516598	11	6	0.26086956	0	23	3	6	0.26086956	20	0	7.4180307	5.7071066	3.8012438	2.4571068	1	167.188	12	0	0	8	0	0	0	2	2	0	0	12	9.1378279	6.0165076	5.6639023	2.8618073	0	0.65002245	4.5849624
mol1077	O=C1c2cccc(OC)c2C1=O	119	6	0.5	1	3	2.3230491	6.8814173	182	17	6	18	26.264662	1.4591479	6	2	0.10526316	6	19	2	2	0.10526316	11	0	6.4567957	5.2320509	3.5146377	2.4940169	1	162.144	12	0	0	9	0	0	0	0	3	0	0	13	8.7151785	6.0080719	5.7532187	3.4831634	0	0.68129086	4.7004399
mol1079	O=C(O)C1C(CC(O)c2ccccc2)C2CCC1(C)C2(C)C	119	9	0.44444445	0.80000001	5	3.0437098	8.6459312	974	40	6	48	60.401257	1.2583596	26	9	0.18000001	6	50	1	9	0.18000001	43	0	13.620149	12.317472	8.2462788	7.560349	0	302.414	22	0	0	19	0	0	0	0	3	0	0	24	16.120956	13.120955	10.287529	8.5554781	0	0.46637034	5.5849624
mol1083	N=1NC(C)=C(Cc2ccccc2)C=1C	119	7	0.42857143	0.75	4	2.6959996	7.3029351	307	17	6	28	36.283421	1.2958364	14	4	0.13793103	6	29	2	4	0.13793103	21	0	8.5410719	7.5938582	4.8150039	4.1177902	0	186.258	14	0	0	12	0	0	0	2	0	0	0	15	9.9662552	8.552042	6.7708569	5.4543605	0	0.61744827	4.9068904
mol1084	FC(F)(F)C(F)(F)C(F)(F)C(F)(F)C(F)(F)C(F)(F)C(F)(F)C(F)(F)C(=O)Nc1ccc([N+](=O)[O-])cc1	119	16	0.5	1	8	3.7367303	10.13266	4134	84	6	42	80.022575	1.9052994	5	11	0.26190478	6	42	2	11	0.26190478	34	0	16.406755	7.809401	8.3269444	3.8213673	0	584.18201	37	0	0	15	0	17	0	2	3	0	0	37	29.844934	8.5604782	16.053549	4.6716685	0	0.30337483	6.2094536
mol1086	O=C(ON)C(C)(C)c1ccc(C)cc1	119	8	0.5	1	4	2.6813197	7.3149004	298	21	6	29	42.224342	1.4560118	15	7	0.24137931	6	29	1	7	0.24137931	22	0	8.703248	7.309401	4.4653177	3.8213673	1	193.246	14	0	0	11	0	0	0	1	2	0	0	14	10.767585	8.0604782	6.4803991	4.7876935	0	0.59167278	4.8073549
mol1087	Clc1ccccc1NC(=S)C(=O)c1ccccc1	119	10	0.5	1	5	3.0940723	8.0325317	641	25	12	28	48.083687	1.7172745	10	4	0.13793103	12	29	2	4	0.13793103	15	0	10.963039	7.6961522	6.1214771	4.2380338	0	275.759	18	0	0	14	1	0	0	1	1	0	1	19	12.957819	9.2507124	8.6815405	6.1329932	0	0.52150291	5.2479277
mol1092	s1c(C)ccc1C(c1cc(OC)c(OC)cc1[N+](=O)[O-])c1sc(C)cc1	119.5	10	0.5	1	5	3.08161	9.1699152	1496	41	16	45	75.712143	1.6824921	19	10	0.21276596	16	47	1	10	0.21276596	30	0	16.571148	12.041451	9.6050825	5.342093	0	389.496	26	0	0	19	0	0	0	1	4	0	2	28	18.84457	13.438793	12.439091	7.0873537	0	0.41210872	5.8073549
mol1094	O=C1OC(C(C)C)C2(OC(C)(C)C1CC2)C	119.5	6	0.33333334	0.5	4	2.365278	7.7645631	359	33	0	38	48.453148	1.2750828	22	6	0.15384616	0	39	1	6	0.15384616	38	0	10.871009	9.6462641	6.1680598	5.1158609	1	226.31599	16	0	0	13	0	0	0	0	3	0	0	17	12.137828	9.7236147	7.2614727	5.1605191	0	0.56510133	5.0874629
mol1098	O=[N+]([O-])c1cccc(c1)C=NO	119.5	7	0.42857143	0.75	4	2.6053088	6.8477259	206	14	6	18	33.142502	1.8412502	6	3	0.16666667	6	18	2	4	0.22222222	10	0	6.0448885	3.8867514	3.1569965	2.1100423	0	166.136	12	0	0	7	0	0	0	2	3	0	0	12	8.9746914	4.6902347	5.736382	3.0412414	0	0.65002245	4.5849624
mol1099	O=C(N)CC#N	119.5	4	0.5	1	2	1.9086127	4.7417293	32	3	0	10	18.464394	1.8464394	4	3	0.33333334	0	9	1	3	0.33333334	7	1	3.139919	1.7071068	1.4235128	0.70710677	0	84.077995	6	0	0	3	0	0	0	2	1	0	0	5	4.9915638	1.9915638	2.7700555	0.90824831	0	0.85240519	3.321928
mol1102	Oc1ccc(OCc2ccccc2)cc1	120	10	0.5	1	5	3.0677631	7.4599185	420	17	12	27	35.256695	1.3058035	12	4	0.14285715	12	28	0	4	0.14285715	16	0	8.2587214	7.4032593	4.8020101	4.0856042	0	200.237	15	0	0	13	0	0	0	0	2	0	0	16	10.510225	8.8031187	7.3433366	5.857738	0	0.59002918	5
mol1103	Clc1ccc(cc1)c1[nH0]c(sc1)NC(=O)c1ccccc1	120	13	0.46153846	0.85714287	7	3.426729	8.4499741	1043	28	17	32	55.946251	1.7483203	11	4	0.11764706	17	34	1	4	0.11764706	16	0	12.487603	8.7735023	7.5584898	4.5207257	0	314.79599	21	0	0	16	1	0	0	2	1	0	1	23	14.656489	10.53517	10.220346	6.5244045	0	0.48250595	5.523562
mol1105	ON(C=Cc1ccccc1)c1ccccc1	120	10	0.5	1	5	3.0992393	7.6620827	496	19	12	29	39.472763	1.3611298	13	4	0.13333334	12	30	1	5	0.16666667	17	0	8.8226309	7.9282031	5.1251812	4.4433756	1	211.26399	16	0	0	14	0	0	0	1	1	0	0	17	11.217332	9.6399822	7.8601732	6.5412416	0	0.56510133	5.0874629
mol1106	O=C(O)c1[nH0]c(ccc1)C(=O)OC1CC(C)CCC1C(C)C	120	10	0.5	1	5	3.2322373	8.6318398	1087	33	6	45	65.604599	1.4578799	23	9	0.19565217	6	46	2	9	0.19565217	38	0	13.281944	11.162772	7.7946229	6.2757277	0	305.37399	22	0	0	17	0	0	0	1	4	0	0	23	16.275656	11.861443	10.379918	7.014874	0	0.4530769	5.523562
mol1107	O=[N+]([O-])c1cc([N+](=O)[O-])cc(c1)C(=O)NCc1[nH0]cccc1	120	11	0.45454547	0.83333331	6	3.3226688	8.6203594	1132	31	12	32	59.065361	1.8457925	10	6	0.18181819	12	33	3	6	0.18181819	18	0	11.131441	7.2485585	6.0912728	3.6242793	0	302.246	22	0	0	13	0	0	0	4	5	0	0	23	16.11252	8.5436058	10.469234	5.0993195	0	0.4530769	5.523562
mol1108	O=[N+]([O-])c1cc([N+](=O)[O-])cc(c1)C(=O)NCCc1[nH0]cccc1	120	12	0.5	1	6	3.4520166	8.7363873	1332	32	12	35	63.592747	1.8169357	12	7	0.19444445	12	36	3	7	0.19444445	21	0	11.838548	7.9556656	6.5912728	4.1242795	0	316.27298	23	0	0	14	0	0	0	4	5	0	0	24	16.819626	9.2507124	10.969234	5.5993195	0	0.43892586	5.5849624
mol1109	O=[N+]([O-])C=Cc1ccc(OC)c(OCc2ccccc2)c1	120	12	0.5	1	6	3.3707674	8.4770336	1042	27	12	36	55.513943	1.5420539	15	7	0.1891892	12	37	2	8	0.21621622	23	0	11.560816	9.4806099	6.3527985	4.6242795	0	285.29898	21	0	0	16	0	0	0	1	4	0	0	22	15.07914	11.087576	10.185872	6.5993195	0	0.46827638	5.4594316
mol1110	O=C1OC(Cc2ccc(C)cc12)(C(=O)OC)C(=O)OC	120.2	9	0.44444445	0.80000001	5	2.8799195	8.3883314	728	37	6	34	50.858025	1.4958242	14	7	0.2	6	35	3	7	0.2	26	0	11.388647	8.9391575	5.9405065	3.6951406	1	278.25998	20	0	0	14	0	0	0	0	6	0	0	21	14.913849	9.7925291	9.4407244	4.7161622	0	0.48464775	5.3923173
mol1116	O=C1CCC2(C)C(CCC3C4CCC(O)C4(C)CCC32)C1	120.5	10	0.5	1	5	2.9431849	8.50912	802	44	0	51	59.37635	1.1642421	30	3	0.055555556	0	54	1	3	0.055555556	53	0	13.606174	12.750712	9.1473932	8.68507	0	290.44699	21	0	0	19	0	0	0	0	2	0	0	24	14.828063	12.828063	9.9491606	8.7944603	0	0.49641782	5.5849624
mol1117	O=C(O)CCC(c1ccc(OC)cc1)C(C)(C)C(=O)O	120.5	10	0.5	1	5	3.0817642	8.3700285	815	30	6	40	56.225563	1.4056391	20	12	0.30000001	6	40	2	12	0.30000001	32	0	11.920137	9.8009653	6.3783536	4.9105191	0	280.32001	20	0	0	15	0	0	0	0	5	0	0	20	15.336499	10.629392	9.2849293	5.8601732	0	0.4689956	5.321928
mol1119	O=C(OCC)C(C#N)=Cc1oc(cc1)c1ccccc1OC	120.5	12	0.5	1	6	3.373811	8.6119585	1147	31	11	37	56.659546	1.5313392	15	9	0.23684211	11	38	2	10	0.2631579	24	1	12.328766	10.248559	6.7136416	4.772491	0	297.31	22	0	0	17	0	0	0	1	4	0	0	23	15.949383	11.828063	10.689402	6.5648446	0	0.4530769	5.523562
mol1120	[S+2]([O-])([O-])(c1ccccc1)c1c(o[nH0]c1C(=O)c1ccc2ccccc2c1)c1ccc2ccccc2c1	120.5	15	0.46666667	0.875	8	3.6103754	10.084772	3790	65	31	55	82.057442	1.4919535	19	5	0.083333336	33	60	1	5	0.083333336	26	0	19.774607	16.469656	12.830626	9.7914515	0	489.55099	36	0	0	30	0	0	0	1	4	0	1	41	24.700096	19.785881	17.520006	14.048809	0	0.34029734	6.3575521
mol1121	ClC(Cl)(Cl)C(=O)c1ccc(cc1)C(=O)C(Cl)(Cl)Cl	120.5	9	0.44444445	0.80000001	5	3.0506666	8.0206566	635	27	6	22	39.378441	1.789929	4	4	0.18181819	6	22	2	4	0.18181819	14	0	12.929258	5.309401	6.6312957	2.8213673	1	368.858	18	0	0	10	6	0	0	0	2	0	0	18	14.137828	6.1378284	8.0317106	3.8770101	0	0.50325835	5.1699252
mol1125	S=C1SC(=Cc2occc2)C(=O)N1CN1CCCCC1	120.5	11	0.45454547	0.83333331	6	3.2241066	8.3336935	853	26	5	36	62.814331	1.7448425	16	3	0.078947365	5	38	3	4	0.10526316	30	0	12.712456	8.552042	7.9758844	3.782692	0	308.42599	20	0	0	14	0	0	0	2	2	0	2	22	13.949383	9.3804693	9.7371836	4.5580783	0	0.49991596	5.4594316
mol1127	O=C1c2cccc(C)c2C1=O	121	5	0.40000001	0.66666669	3	2.1648667	6.6281958	140	15	6	17	23.447769	1.3792804	6	1	0.055555556	6	18	2	1	0.055555556	10	0	6.0485473	5.2320509	3.4022653	2.9940169	1	146.14499	11	0	0	9	0	0	0	0	2	0	0	12	8.0080719	6.0080719	5.2152143	4.0605135	0	0.71860999	4.5849624
mol1128	O=[N+]([O-])c1ccc(cc1)C(=O)OC1=CC(=O)C2(C)CCC1C2(C)C	121	12	0.5	1	6	3.3658736	8.8557472	1359	46	6	43	65.95047	1.5337319	19	7	0.15555556	6	45	4	7	0.15555556	35	0	13.86677	11.378315	7.8931212	6.4878693	0	329.35199	24	0	0	18	0	0	0	1	5	0	0	26	17.698307	12.413849	11.164539	7.7053084	0	0.43739632	5.7004399
mol1133	Nc1ccc(cc1)C=Cc1ccc(N)cc1	121	11	0.45454547	0.83333331	6	3.1719527	7.6433506	508	19	12	30	38.60078	1.2866926	14	4	0.12903225	12	31	1	5	0.16129032	18	0	8.9282036	7.7735028	5.1307683	4.5534182	0	210.28	16	0	0	14	0	0	0	2	0	0	0	17	11.380469	9.3804693	7.7371836	6.5824828	0	0.56510133	5.0874629
mol1135	Clc1ccc(N2C(=O)C3ON=C(C(=O)c4ccc5ccccc5c4)C3C2=O)cc1	121	15	0.46666667	0.875	8	3.5702612	9.4165792	2235	52	16	42	70.264122	1.6729553	13	3	0.065217391	17	46	4	3	0.065217391	25	0	15.666867	12.005553	9.3281326	6.8361101	0	404.80899	29	0	0	22	1	0	0	2	4	0	0	33	20.120592	14.129027	14.041714	9.4158163	0	0.39679351	6.044394
mol1136	O=C(N1c2ccccc2CCC1CCc1ccc(N(C)C)cc1)c1ccccc1	121	14	0.5	1	7	3.5894353	9.4279404	2324	47	18	57	73.657364	1.2922344	28	8	0.13333334	18	60	1	8	0.13333334	41	0	17.214006	15.911331	10.360575	8.333004	0	384.52298	29	0	0	26	0	0	0	2	1	0	0	32	20.216969	18.062267	14.13103	11.065646	0	0.38828552	6
mol1139	O=[N+]([O-])c1ccc(cc1)C=C(c1ccccc1C(=O)OC)C(=O)OC	121.2	12	0.5	1	6	3.3603561	9.0140467	1514	39	12	40	63.705341	1.5926335	15	9	0.21951219	12	41	4	10	0.24390244	25	0	13.592855	10.696153	7.1978159	4.9760675	0	341.319	25	0	0	18	0	0	0	1	6	0	0	26	18.396976	12.405413	11.972764	7.0993195	0	0.41335541	5.7004399
mol1142	Clc1[nH0]c(c[nH0]c1)C(=O)Nc1c(C)cccc1C	121.5	9	0.44444445	0.80000001	5	3.0050673	8.0429859	620	26	12	30	51.326565	1.7108855	12	5	0.16129032	12	31	1	5	0.16129032	18	0	10.82332	7.8867512	5.8060493	3.5713673	0	261.71201	18	0	0	13	1	0	0	3	1	0	0	19	13.120955	8.9996357	8.575387	4.7876935	0	0.52150291	5.2479277
mol1143	Brc1oc(cc1)C=C1N=C(OC1=O)c1ccccc1	121.5	11	0.45454547	0.83333331	6	3.1962793	8.1763697	747	24	11	27	46.324104	1.7157077	8	2	0.068965517	11	29	3	3	0.10344828	15	0	11.254722	7.6188021	6.3485322	3.8987174	0	318.12601	19	0	1	14	0	0	0	1	3	0	0	21	13.242276	9.1209555	9.2203465	5.6161566	0	0.51875818	5.3923173
mol1148	Clc1ccc(cc1)C=C1SC(=S)N(CN2CCCCC2)C1=O	121.5	13	0.46153846	0.85714287	7	3.3979607	8.6022778	1137	31	6	39	68.643822	1.7600979	17	3	0.073170729	6	41	3	4	0.097560972	32	0	14.51545	9.6293917	8.9690304	4.6487174	0	352.91	22	0	0	16	1	0	0	2	1	0	2	24	15.526733	10.664926	10.63103	5.7828231	0	0.46637034	5.5849624
mol1149	O=[N+]([O-])c1cc([N+](=O)[O-])c(O)c([N+](=O)[O-])c1.N1=NC(C(C)=C1C)C(C)C	121.5	6	0.5	1	3	2.5150535	8.1937714	520	37	6	42	77.913239	1.8550771	16	9	0.21428572	6	42	5	9	0.21428572	31	0	14.364822	9.2320509	7.2351623	4.5980763	1	366.31	26	0	0	14	0	0	0	5	7	0	0	26	20.179279	10.033015	11.96701	5.6090608	0	0.39124358	5.7004399
mol1152	O=C(C)C1=Cc2ccccc2C1	122	6	0.33333334	0.5	4	2.4308066	6.8576727	188	15	6	22	26.834467	1.2197485	10	2	0.086956523	6	23	2	2	0.086956523	15	0	7.0021062	6.5938582	4.0659313	3.8618073	1	158.2	12	0	0	11	0	0	0	0	1	0	0	13	8.552042	7.5520415	5.7708569	5.1935067	0	0.68129086	4.7004399
mol1153	O=C1C=CC2=CC(=O)C=CC(=C1)C2	122	7	0.42857143	0.75	4	2.4016352	7.1195707	223	22	0	21	28.184917	1.342139	8	0	0	0	22	6	0	0	16	0	6.9877048	6.1712084	4.091423	3.6831746	1	172.183	13	0	0	11	0	0	0	0	2	0	0	14	9.2591486	7.2591486	6.2371836	5.0824828	0	0.64772749	4.8073549
mol1155	O=C(Oc1ccccc1C(=O)O)C	122	6	0.5	1	3	2.5192552	7.1098199	246	16	6	21	31.709341	1.5099686	8	5	0.23809524	6	21	2	5	0.23809524	13	0	6.9813595	5.309401	3.6174536	2.5773504	1	180.159	13	0	0	9	0	0	0	0	4	0	0	13	9.8449354	6.1378284	6.1090608	3.5605135	0	0.6193822	4.7004399
mol1156	O=[N+]([O-])c1cccc(N)c1[N+](=O)[O-]	122	5	0.40000001	0.66666669	3	2.2834418	7.1379809	228	19	6	18	35.184345	1.9546859	5	3	0.16666667	6	18	2	3	0.16666667	10	0	6.3368216	3.2320509	3.2102025	1.7440169	0	183.123	13	0	0	6	0	0	0	3	4	0	0	13	10.008072	3.8533711	6.036581	2.4831634	0	0.6193822	4.7004399
mol1160	O=C1OC(C#N)(Cc2ccccc12)c1ccccc1C	122	9	0.44444445	0.80000001	5	2.8705282	8.3861113	723	36	12	33	46.872421	1.4203764	13	3	0.085714288	12	35	1	3	0.085714288	21	1	11.089619	9.8259087	6.4477863	5.6118073	0	263.29599	20	0	0	17	0	0	0	1	2	0	0	22	14.164926	11.457819	9.6606321	7.6143737	0	0.49991596	5.4594316
mol1162	OC1CCC2(C)C3=CCC4(C)C(CCC4(C)C3=CCC2C1C)C(C)CCCC(C)C	122.5	15	0.46666667	0.875	8	3.5511191	9.510438	2347	64	0	78	81.301727	1.0423298	48	13	0.16049382	0	81	2	13	0.16049382	79	0	20.929977	20.482763	13.140698	12.8825	0	412.702	30	0	0	29	0	0	0	0	1	0	0	33	21.896976	20.896976	14.043183	13.465833	0	0.37824166	6.044394
mol1166	BrCCc1cc([N+](=O)[O-])c(cc1[N+](=O)[O-])CCBr	122.5	9	0.44444445	0.80000001	5	2.8571451	8.0783806	589	27	6	28	56.167377	2.0059776	10	6	0.21428572	6	28	2	6	0.21428572	20	0	12.43847	5.9831276	7.3167782	3.3618073	1	382.008	18	0	2	10	0	0	0	2	4	0	0	18	13.706742	6.5520415	8.5064373	4.1161566	0	0.50325835	5.1699252
mol1167	O=C(Nc1ccc(cc1)C(=O)CCCCCCC)C	123	14	0.5	1	7	3.5415647	8.1342001	896	22	6	42	56.435406	1.3437002	23	11	0.26190478	6	42	2	11	0.26190478	34	0	11.868538	10.552042	7.0402756	6.1320271	0	261.36499	19	0	0	16	0	0	0	1	2	0	0	19	14.087576	11.380469	9.130229	7.1590319	0	0.48546076	5.2479277
mol1170	s1cc([nH0]c1NC(=O)c1ccccc1)c1ccccc1	123	12	0.5	1	6	3.3396943	8.3129644	901	26	17	32	50.98045	1.5931391	12	4	0.11764706	17	34	1	4	0.11764706	16	0	11.43106	8.850853	7.0808592	4.6100426	0	280.35098	20	0	0	16	0	0	0	2	1	0	1	22	13.786246	10.664926	9.8264999	6.7079082	0	0.49991596	5.4594316
mol1171	S(Cc1ccccc1)C(SCc1ccccc1)=C(C#N)C(=O)N1CCOCC1	123	12	0.5	1	6	3.4433255	9.3564873	2138	39	12	50	79.977821	1.5995563	22	9	0.17307693	12	52	2	10	0.1923077	37	1	17.176558	13.016144	11.096414	6.2784739	0	410.56198	28	0	0	22	0	0	0	2	2	0	2	30	19.606237	14.907567	13.775188	8.5244045	0	0.38983503	5.9068904
mol1173	S1CN[nH0]2c1[nH0][nH0]c2c1ccccc1OC	123	7	0.42857143	0.75	4	2.6759427	7.7203364	407	23	11	26	47.772869	1.8374181	10	3	0.10714286	11	28	0	3	0.10714286	17	0	9.4911423	6.0165076	5.8397079	2.0773504	0	234.283	16	0	0	10	0	0	0	4	1	0	1	18	10.957819	6.8449349	7.8981781	2.9831634	0	0.58587331	5.1699252
mol1175	O=[N+]([O-])c1ccc([nH0]2[nH0]c([N+](=O)[O-])c([nH0]2)C)c([N+](=O)[O-])c1	123	10	0.5	1	5	3.1210001	8.5045376	908	33	11	27	53.323311	1.9749376	6	5	0.17857143	11	28	3	5	0.17857143	14	0	10.364822	5.2320509	5.32512	2.4880338	0	294.18298	21	0	0	9	0	0	0	6	6	0	0	22	15.731687	6.0080719	9.8074379	3.3770101	0	0.46827638	5.4594316
mol1176	O=[N+]([O-])c1cc([N+](=O)[O-])cc(c1)C(=O)NCCCc1ccccc1	123	13	0.46153846	0.85714287	7	3.5687275	8.848238	1555	33	12	39	67.162796	1.722123	15	8	0.2	12	40	3	8	0.2	25	0	12.675791	9.2401228	7.2314758	5.2462878	0	329.31198	24	0	0	16	0	0	0	3	5	0	0	25	17.526733	10.664926	11.469234	7.0075679	0	0.42571631	5.643856
mol1178	O=C(Nc1ccccc1N=Nc1ccccc1)C	123	10	0.5	1	5	3.1486831	8.0286398	666	22	12	31	47.416512	1.529565	13	5	0.15625	12	32	2	6	0.1875	18	0	9.9988279	8.1961527	5.5893717	4.2380338	0	239.278	18	0	0	14	0	0	0	3	1	0	0	19	12.794683	9.6733618	8.7540197	6.0436769	0	0.52150291	5.2479277
mol1180	O=C(Oc1ccc(OC(=O)C)c2ccccc12)C	123.5	9	0.44444445	0.80000001	5	2.9442103	8.0557613	595	26	10	30	42.884197	1.4294733	12	6	0.19354838	11	31	2	6	0.19354838	18	0	10.097095	8.4641018	5.4627786	4.2380338	1	244.24599	18	0	0	14	0	0	0	0	4	0	0	19	13.120955	9.7067423	8.575387	5.7876935	0	0.52150291	5.2479277
mol1182	O=[N+]([O-])c1ccc2oc(CCC(=O)C)c(c2c1)c1oc(C)cc1	123.5	10	0.5	1	5	3.1473367	8.7820454	1146	34	14	38	59.721378	1.5716152	15	7	0.175	15	40	2	7	0.175	23	0	12.78942	10.300965	7.2151999	5.6058245	1	313.30899	23	0	0	17	0	0	0	1	5	0	0	25	16.560114	11.568549	10.952397	7.2540202	0	0.45137304	5.643856
mol1185	O=C(OCC)C(C#N)=Cc1oc(cc1)c1ccc(C)cc1	123.5	13	0.46153846	0.85714287	7	3.4097409	8.4625826	1041	28	11	36	53.272186	1.4797829	15	8	0.21621622	11	37	2	9	0.24324325	23	1	11.920517	10.248559	6.5952864	5.2665076	0	281.311	21	0	0	17	0	0	0	1	3	0	0	22	15.242276	11.828063	10.134561	7.1253581	0	0.46827638	5.4594316
mol1193	O(C)c1ccc(cc1)C12C(=C(c3ccccc3)c3ccccc3)C3CC1C2(C)C3(C)C	124	12	0.5	1	6	3.2436416	9.6733141	2278	59	18	61	67.361542	1.1042876	30	8	0.12121212	18	66	1	9	0.13636364	47	0	18.852959	18.444712	11.476304	10.863932	0	406.569	31	0	0	30	0	0	0	0	1	0	0	36	21.43251	20.725405	14.974547	13.859192	0	0.38402861	6.1699252
mol1196	O=[N+]([O-])c1cc([N+](=O)[O-])c(cc1C(=O)OCC)C(=O)OCC	124	10	0.5	1	5	3.0497775	8.670105	1005	35	6	34	60.934635	1.7921952	12	10	0.29411766	6	34	4	10	0.29411766	24	0	11.729327	7.5689139	6.1402712	3.5689142	0	312.23398	22	0	0	12	0	0	0	2	8	0	0	22	16.861443	8.2925291	10.327805	4.3805399	0	0.43949699	5.4594316
mol1197	BrC(c1ccccc1)C(=O)C(=O)C(Br)c1ccccc1	124	11	0.45454547	0.83333331	6	3.1921716	8.3458681	842	30	12	32	48.98045	1.5306391	12	5	0.15151516	12	33	2	5	0.15151516	19	0	13.672622	8.9282036	7.9021029	5.2260675	1	396.078	20	0	2	16	0	0	0	0	2	0	0	21	14.53517	10.53517	9.6090612	7.2996597	0	0.48464775	5.3923173
mol1199	[nH0]1[nH0](cc2c1C1(C)CCC2C1(C)C)c1ccccc1	124.5	9	0.44444445	0.80000001	5	2.9198399	8.1941319	643	35	11	39	48.205257	1.2360322	20	4	0.095238097	11	42	0	4	0.095238097	31	0	11.850093	10.955666	7.193923	6.2885108	0	252.36099	19	0	0	17	0	0	0	2	0	0	0	22	13.250712	11.966255	9.0386419	7.4805636	0	0.53475124	5.4594316
mol1202	Clc1ccc(NN=C(C(=O)C)C(=O)C(F)(F)F)cc1	124.5	10	0.5	1	5	3.1602511	8.1943169	754	26	6	27	57.573326	2.1323454	8	6	0.22222222	6	27	3	7	0.25925925	18	0	10.340899	6.309401	5.3107224	3.0713673	1	292.64398	19	0	0	11	1	3	0	2	2	0	0	19	14.629392	7.2151785	8.7142324	4.1656852	0	0.48546076	5.2479277
mol1203	O=C(Nc1cccc(C)c1)c1ccccc1	124.5	9	0.44444445	0.80000001	5	2.9888017	7.6797695	469	20	12	29	39.472763	1.3611298	13	4	0.13333334	12	30	1	4	0.13333334	17	0	9.1044006	8.1961527	5.1861749	4.4820509	0	211.26399	16	0	0	14	0	0	0	1	1	0	0	17	11.380469	9.6733618	7.7540202	6.3601732	0	0.56510133	5.0874629
mol1206	OC1C=C2CCC3C4CCC(OCCC)C4(C)CCC3C2(C)CC1	125	13	0.46153846	0.85714287	7	3.256485	8.8726044	1241	48	0	60	68.188637	1.1364774	36	7	0.11111111	0	63	1	7	0.11111111	62	0	15.890632	15.03517	10.496285	9.7137089	0	332.52798	24	0	0	22	0	0	0	0	2	0	0	27	16.949383	15.242276	11.487165	10.001567	0	0.44886449	5.7548876
mol1208	O=C(OC)c1[nH0][nH0](CN(C[nH0]2[nH0]c(cc2C)C(=O)OC)c2ccccc2)c(C)c1	125	14	0.5	1	7	3.5182323	9.4494925	2300	43	16	52	86.332741	1.6602449	23	13	0.24074075	16	54	2	13	0.24074075	36	0	16.824726	12.955666	8.9813223	4.5653839	0	397.435	29	0	0	20	0	0	0	5	4	0	0	31	20.965891	14.405413	13.922254	6.2708569	0	0.3796615	5.9541965
mol1212	S1c2[nH0][nH0]c([nH0]2NC1C=CC)c1ccccc1OC	125	10	0.5	1	5	3.053232	8.1997766	693	28	11	33	57.05632	1.7289795	14	5	0.14285715	11	35	1	6	0.17142858	23	0	11.516086	8.0414515	6.8599281	3.3213673	0	274.34799	19	0	0	13	0	0	0	4	1	0	1	21	13.242276	9.1293917	9.3300295	4.5985184	0	0.51875818	5.3923173
mol1214	O=[N+]([O-])c1cccc2cccc(C=O)c12	125	6	0.5	1	3	2.4679244	7.5559573	330	24	10	22	35.647377	1.6203352	7	2	0.086956523	11	23	2	2	0.086956523	10	0	7.7134104	6.0414519	4.3511662	3.5267091	1	201.181	15	0	0	11	0	0	0	1	3	0	0	16	10.836499	7.2591486	7.236382	5.0412416	0	0.59002918	5
mol1216	Clc1ccccc1C(=O)c1ccc(OC)c(OC)c1	125.5	10	0.5	1	5	3.0664134	8.2033377	708	30	12	32	48.536037	1.5167512	13	6	0.18181819	12	33	1	6	0.18181819	20	0	11.40009	9.0414515	6.0611997	4.0653839	0	276.71899	19	0	0	15	1	0	0	0	3	0	0	20	13.828063	10.413849	9.1682339	5.7828231	0	0.5023343	5.321928
mol1217	O=C(OCC)C=1N=C(C)CC=1C	125.5	7	0.42857143	0.75	4	2.5444918	6.8562236	200	14	0	24	36.490227	1.520426	12	6	0.25	0	24	3	6	0.25	21	0	7.5481672	6.2844572	3.9285941	2.784457	0	166.2	12	0	0	9	0	0	0	1	2	0	0	12	9.1378279	6.7236147	5.6470656	3.3449705	0	0.65002245	4.5849624
mol1219	O=C(O)Cc1ccc(OC)c(OCc2ccccc2)c1	125.5	11	0.45454547	0.83333331	6	3.2617915	8.3403225	889	26	12	36	50.117302	1.3921472	16	8	0.21621622	12	37	1	8	0.21621622	24	0	11.204974	9.5330153	6.2422805	4.7093778	0	272.29999	20	0	0	16	0	0	0	0	4	0	0	21	14.372033	10.957819	9.6858721	6.5075679	0	0.48464775	5.3923173
mol1220	Clc1ccc(cc1)C(=O)C([S+2]([O-])([O-])c1ccccc1)=NNc1cccc(O)c1	125.5	12	0.5	1	6	3.3792791	9.3581276	2014	44	18	43	78.28746	1.8206387	15	7	0.15555556	18	45	2	8	0.17777778	25	0	15.983364	11.005553	9.9700537	6.0534182	0	414.86899	28	0	0	20	1	0	0	2	4	0	1	30	20.148054	13.23384	13.375048	8.7491493	0	0.38983503	5.9068904
mol1222	[I-].N(C)(C)c1ccc(cc1)C(C=C1[N+](C)C2CCCCC2CC1)c1ccccc1	125.5	13	1	0	0	3.4488404	9.3431797	2031	46	12	64	80.263664	1.2541198	35	7	0.10606061	12	66	1	8	0.12121212	53	0	20.230871	16.748194	10.99975	8.8430414	0	502.48398	29	0	0	26	0	0	1	2	0	0	0	31	19.509861	18.35516	13.63103	10.898979	0	0.3796615	5.9541965
mol1223	S(C)C(SC)=C[N+](=O)[O-]	125.5	5	0.40000001	0.66666669	3	2.2760136	5.997591	98	8	0	16	32.348515	2.0217822	7	5	0.33333334	0	15	2	6	0.40000001	13	0	6.7905502	3.0773504	4.586257	0.28867513	0	165.237	9	0	0	4	0	0	0	1	2	0	2	8	7.276021	3.284457	4.2019072	0.40824831	0	0.71696228	4
mol1226	Clc1ccc(cc1)C(=O)c1[nH0]oc2CC(C)(C)CC(=O)c21	126	11	0.45454547	0.83333331	6	3.1605334	8.4859772	902	34	11	35	57.467049	1.6419157	14	4	0.10810811	11	37	2	4	0.10810811	24	0	12.529467	9.7236147	7.0710807	5.4855809	0	303.745	21	0	0	16	1	0	0	1	3	0	0	23	15.198306	10.784093	9.8718109	6.8232632	0	0.48250595	5.523562
mol1227	O(C)c1ccc2ccccc2c1C	126	7	0.42857143	0.75	4	2.4628189	7.111197	228	20	10	25	30.057304	1.2022922	12	3	0.11538462	11	26	0	3	0.11538462	15	0	7.8723497	7.4641018	4.3504062	3.7380338	0	172.22699	13	0	0	12	0	0	0	0	1	0	0	14	9.2591486	8.552042	6.3256984	5.2103434	0	0.64772749	4.8073549
mol1234	ON=Cc1ccc(C)cc1	126	7	0.42857143	0.75	4	2.4925668	6.2827125	127	10	6	19	28.181297	1.4832262	9	3	0.15789473	6	19	1	4	0.21052632	12	0	5.7811785	4.8867512	3.0682411	2.6100423	0	135.166	10	0	0	8	0	0	0	1	1	0	0	10	7.3973413	5.6902347	4.8256984	3.6185918	0	0.72192812	4.321928
mol1235	Brc1ccc2oc3CCC(C)(c4cc(oc4c3c2c1)C)c1ccccc1	126.5	11	0.45454547	0.83333331	6	3.1474874	9.1442003	1439	51	20	45	60.38084	1.3417965	19	3	0.06122449	21	49	0	3	0.06122449	28	0	16.390823	13.610366	9.7316513	7.9331746	0	407.30698	26	0	1	23	0	0	0	0	2	0	0	30	17.88854	15.474327	12.559499	10.349155	0	0.43230852	5.9068904
mol1236	OC1(CCCCC1)C1(O)CCCCC1	126.5	7	0.42857143	0.75	4	2.4861236	7.3376312	273	23	0	36	42.990253	1.1941737	22	3	0.081081077	0	37	0	3	0.081081077	37	0	8.9654951	8.0710678	6.1114273	5.6642137	0	198.306	14	0	0	12	0	0	0	0	2	0	0	15	10.071068	8.0710678	6.6642137	5.6642137	0	0.61744827	4.9068904
mol1238	O=[N+]([O-])c1ccc(OC(CCCCCCCCCCCC)C(=O)NN)cc1	126.5	19	0.47368422	0.89999998	10	3.9933643	9.1666393	2484	33	6	60	88.754982	1.4792497	33	18	0.30000001	6	60	2	18	0.30000001	52	0	16.322483	13.164926	9.9967785	8.2253971	1	379.50101	27	0	0	20	0	0	0	3	4	0	0	27	19.907566	13.916003	13.078918	9.0816813	0	0.38094658	5.7548876
mol1241	P(CCCCCCP(c1ccccc1)c1ccccc1)(c1ccccc1)c1ccccc1	127	15	0.46666667	0.875	8	3.7950287	9.6982908	3432	45	24	64	74.793282	1.168645	32	11	0.1641791	24	67	0	11	0.1641791	43	0	20.472927	17.789646	14.723383	10.142735	1	454.534	32	0	0	30	0	0	0	0	0	2	0	35	21.848879	20.694178	15.915816	13.765986	0	0.3597711	6.129283
mol1246	O=C(Nc1ccc(OC)cc1)C(=O)C	127	9	0.44444445	0.80000001	5	2.9415152	7.2721734	337	17	6	25	40.068489	1.6027396	11	6	0.23999999	6	25	2	6	0.23999999	17	0	8.0341463	6.309401	4.0919881	2.5713673	1	193.202	14	0	0	10	0	0	0	1	3	0	0	14	10.552042	7.1378284	6.630229	3.5436769	0	0.59167278	4.8073549
mol1247	O=[N+]([O-])c1ccc(N)cc1OC	127	6	0.5	1	3	2.3962615	6.8791814	191	16	6	20	36.032188	1.8016095	8	4	0.2	6	20	1	4	0.2	13	0	6.4813595	4.2320509	3.2278366	1.7380339	0	168.15199	12	0	0	7	0	0	0	2	3	0	0	12	9.1378279	4.8533711	5.6470656	2.4663265	0	0.65002245	4.5849624
mol1249	O=[N+]([O-])CC(Nc1ccccc1)c1cccc(c1)C(Nc1ccccc1)C[N+](=O)[O-]	127	14	0.5	1	7	3.5580828	9.5512085	2545	41	18	52	84.20787	1.6193821	22	10	0.18518518	18	54	2	10	0.18518518	34	0	16.179237	12.651818	9.4766836	7.036581	0	406.44199	30	0	0	22	0	0	0	4	4	0	0	32	21.346724	14.77781	14.50804	9.7491493	0	0.37005648	6
mol1251	Clc1ccc2oc3CCC(C)(c4cc(oc4c3c2c1)C)c1ccccc1	127.5	11	0.45454547	0.83333331	6	3.1474874	9.1442003	1439	51	20	45	60.38084	1.3417965	19	3	0.06122449	21	49	0	3	0.06122449	28	0	15.560756	13.610366	9.316618	7.9331746	0	362.85599	26	0	0	23	1	0	0	0	2	0	0	30	17.88854	15.474327	12.559499	10.349155	0	0.43230852	5.9068904
mol1256	O=C1OC(OC(=O)C1=NNc1ccc(OC)cc1)(C)C	127.5	12	0.5	1	6	3.3278008	8.3121805	894	29	6	34	57.95541	1.7045709	14	6	0.17142858	6	35	3	7	0.2	26	0	11.297856	8.3094015	5.8556981	3.3213673	0	278.26401	20	0	0	13	0	0	0	2	5	0	0	21	14.750712	9.2151785	9.4098158	4.2996597	0	0.48464775	5.3923173
mol1257	S(CC)C(SCC)C(O)C(O)C(O)C(O)CO	127.5	9	0.44444445	0.80000001	5	2.9676793	7.8939838	546	24	0	39	61.194271	1.5690838	22	16	0.42105263	0	38	0	16	0.42105263	38	0	11.693629	7.0080719	7.651083	3.1557951	0	286.41299	17	0	0	10	0	0	0	0	5	0	2	16	13.422285	7.0080719	7.9887996	3.1557951	0	0.50210387	5
mol1260	N(Nc1ccccc1)=C(C=Cc1ccc(N(C)C)cc1)c1ccccc1	127.5	14	0.5	1	7	3.5974207	9.1044006	1888	35	18	49	62.282043	1.2710621	23	8	0.15686275	18	51	2	10	0.19607843	31	0	15.132031	13.737604	8.6186657	6.8034182	0	341.45798	26	0	0	23	0	0	0	3	0	0	0	28	18.192024	16.20046	12.720346	9.9158163	0	0.41210872	5.8073549
mol1261	S=C(N)C(=C1OC(=NN1)c1ccccc1O)C(=O)OCC	127.5	11	0.45454547	0.83333331	6	3.1935017	8.49543	945	31	6	34	64.007416	1.8825711	13	8	0.22857143	6	35	4	9	0.25714287	25	0	11.937775	7.5165076	6.4614968	3.534457	0	307.32999	21	0	0	13	0	0	0	3	4	0	1	22	15.405413	8.5769854	10.040913	4.6902699	0	0.46827638	5.4594316
mol1262	O(Cc1ccccc1)c1ccc(OCc2ccccc2)cc1	127.8	15	0.46666667	0.875	8	3.6693349	8.5562162	1331	27	18	40	49.379913	1.2344978	18	6	0.14285715	18	42	0	6	0.14285715	24	0	12.313614	11.497117	7.3354397	6.3498411	0	290.362	22	0	0	20	0	0	0	0	2	0	0	24	15.037323	13.62311	10.898979	9.0824833	0	0.46637034	5.5849624
mol1264	O=C1c2cccc(OCC)c2C1=O	128	7	0.42857143	0.75	4	2.525754	7.1039762	236	18	6	21	30.264498	1.4411665	8	3	0.13636364	6	22	2	3	0.13636364	14	0	7.1639023	5.9391575	4.1021714	3.2011237	1	176.17099	13	0	0	10	0	0	0	0	3	0	0	14	9.4222851	6.7151785	6.2532187	4.1902699	0	0.64772749	4.8073549
mol1265	O=C1N(CCOCC(=O)O)C(=O)c2ccccc21	128	10	0.5	1	5	3.1492574	8.0110064	654	26	6	29	48.198509	1.6620176	11	6	0.2	6	30	3	6	0.2	21	0	9.4581413	6.9307213	5.3576746	3.1809037	0	249.222	18	0	0	12	0	0	0	1	5	0	0	19	13.120955	7.8364987	8.6090612	4.2247448	0	0.52150291	5.2479277
mol1266	BrC(C)C(Br)c1[nH0][nH0](c2ccccc2)c(O)[nH0]1	128	9	0.44444445	0.80000001	5	2.9504313	7.8741994	521	24	11	28	51.743553	1.8479841	11	5	0.1724138	11	29	0	5	0.1724138	18	0	12.258228	6.5414519	6.9194698	3.1100423	1	361.03699	17	0	2	11	0	0	0	3	1	0	0	18	12.413849	7.4222851	8.0922241	4.0605135	0	0.54234898	5.1699252
mol1268	O=C1OC(OC(=O)c2ccccc2)c2ccccc21	128	10	0.5	1	5	3.0833459	8.1927853	713	28	12	29	41.058807	1.415821	10	3	0.096774191	12	31	2	3	0.096774191	17	0	9.906496	8.2735023	5.81461	4.5267091	0	254.241	19	0	0	15	0	0	0	0	4	0	0	21	13.242276	9.828063	9.2540197	6.4663267	0	0.51875818	5.3923173
mol1272	S=C(Nc1ccc(OC)cc1)c1cc(c(O)c(c1)C(C)(C)C)C(C)(C)C	128.5	12	0.5	1	6	3.4166992	9.1142988	1682	42	12	55	76.98584	1.3997425	29	14	0.25	12	56	1	14	0.25	43	0	17.544308	14.964102	9.1744194	7.2260675	0	371.54498	26	0	0	22	0	0	0	1	2	0	1	27	19.698307	16.284092	11.929889	8.8433371	0	0.40176207	5.7548876
mol1275	s1cccc1C(=O)c1[nH0]oc(c2ccc(C)cc2)c1[S+2]([O-])([O-])c1ccccc1	128.5	11	0.45454547	0.83333331	6	3.2517772	9.369627	1863	46	22	43	72.487358	1.6857525	15	6	0.13043478	22	46	1	6	0.13043478	23	0	16.457899	11.928204	10.796046	6.4373927	0	409.48599	28	0	0	21	0	0	0	1	4	0	2	31	19.725405	14.104083	13.4812	9.1017551	0	0.39893496	5.9541965
mol1277	O=C(Nc1ccc(cc1)CCCCC)c1ccc(C)cc1	128.8	15	0.46666667	0.875	8	3.5900614	8.429306	1132	27	12	44	55.462444	1.2605101	23	9	0.2	12	45	1	9	0.2	32	0	12.855477	11.947229	7.6575189	6.9533944	0	281.39899	21	0	0	19	0	0	0	1	1	0	0	22	15.07914	13.372033	10.185872	8.7920246	0	0.46827638	5.4594316
mol1278	ON=C(Cc1ccccc1)c1ccc2ccccc2c1	128.8	11	0.45454547	0.83333331	6	3.1977687	8.3401709	842	29	16	35	45.862896	1.3103684	15	4	0.10810811	17	37	1	5	0.13513513	19	0	11.029737	10.13531	6.6067815	6.1831746	0	261.32401	20	0	0	18	0	0	0	1	1	0	0	22	13.786246	12.07914	9.8645048	8.7491493	0	0.49991596	5.4594316
mol1279	Oc1cc(ccc1OC)CN1CCc2ccccc2C1	129	12	0.5	1	6	3.2967224	8.3142824	875	30	12	39	53.933197	1.3829025	19	5	0.12195122	12	41	0	5	0.12195122	29	0	11.672554	10.369879	6.910707	5.1260443	0	269.34399	20	0	0	17	0	0	0	1	2	0	0	22	13.949383	11.664926	9.7583513	6.8409014	0	0.49991596	5.4594316
mol1281	s1cccc1C(=O)c1[nH0]oc(c2ccc3ccccc3c2)c1[S+2]([O-])([O-])c1ccccc1	129	12	0.5	1	6	3.3821089	9.6603642	2467	53	26	46	75.441391	1.6400303	15	5	0.1	27	50	1	5	0.1	22	0	17.689951	13.160254	11.790063	7.4314094	0	445.51898	31	0	0	24	0	0	0	1	4	0	2	35	21.424074	15.802754	15.05368	10.674234	0	0.37643659	6.129283
mol1284	O=C(O)C(c1ccccc1)C(C)c1ccccc1	129	9	0.44444445	0.80000001	5	2.894336	8.0681667	590	26	12	34	42.973736	1.2639334	16	6	0.17142858	12	35	1	6	0.17142858	22	0	10.283665	9.4282036	6.0258074	5.5980763	0	240.30199	18	0	0	16	0	0	0	0	2	0	0	19	12.957819	10.957819	8.6983776	7.5436769	0	0.52150291	5.2479277
mol1287	O=C1N(C(=O)C2C(=NOC12)C(=O)c1occc1)c1cccc(C)c1	129	11	0.45454547	0.83333331	6	3.2401719	8.887598	1268	40	11	36	60.00124	1.6667012	12	4	0.1025641	11	39	4	4	0.1025641	24	0	12.631821	9.6961527	7.34097	4.9760675	0	324.29199	24	0	0	17	0	0	0	2	5	0	0	27	16.84457	11.1459	11.575387	6.6185918	0	0.44886449	5.7548876
mol1288	O=C(N1c2ccccc2CC1c1ccccc1)C	129	8	0.5	1	4	2.7896676	8.0729942	557	28	12	33	43.861649	1.3291408	15	3	0.085714288	12	35	1	3	0.085714288	22	0	10.336071	9.4806099	6.1980472	5.2885108	0	237.302	18	0	0	16	0	0	0	1	1	0	0	20	12.53517	10.957819	8.7708569	7.1935067	0	0.53921634	5.321928
mol1296	O=C(OC)c1ccc2cc(OC)ccc2c1	129.5	10	0.5	1	5	2.9617784	7.6768498	448	24	10	28	38.725784	1.3830637	12	5	0.1724138	11	29	1	5	0.1724138	17	0	9.1888466	7.9641018	4.9049368	3.4760678	0	216.23599	16	0	0	13	0	0	0	0	3	0	0	17	11.543606	9.1293917	7.7407136	4.932653	0	0.56510133	5.0874629
mol1297	O=C(CCc1ccccc1)C(=NO)c1ccccc1	129.5	11	0.45454547	0.83333331	6	3.231287	8.1834202	776	25	12	34	48.370377	1.4226582	15	6	0.17142858	12	35	2	7	0.2	21	0	10.490392	9.1877165	6.1562047	5.5284739	0	253.30099	19	0	0	16	0	0	0	1	2	0	0	20	13.501789	10.794683	9.3088617	7.6161566	0	0.5023343	5.321928
mol1307	BrC(c1cc(c([N+](=O)[O-])cc1[N+](=O)[O-])C(Br)C(C(=O)OCC)C(=O)OCC)C(C(=O)OCC)C(=O)OCC	130	14	0.5	1	7	3.574053	10.269233	4323	65	6	64	116.66152	1.8228363	26	22	0.34375	6	64	6	22	0.34375	52	0	24.013857	14.292529	13.114836	6.881845	1	670.26001	38	0	2	22	0	0	0	2	12	0	0	38	29.153971	15.170844	17.867916	7.7947536	0	0.29747224	6.2479277
mol1310	[S+2]([O-])([O-])(OC1CCC2(C)C(CCC3C4CCCC4(C)CCC32)C1)c1ccc(C)cc1	130	15	0.46666667	0.875	8	3.6422179	9.4959373	2489	58	6	68	87.559906	1.2876457	38	6	0.083333336	6	72	0	6	0.083333336	66	0	19.716709	17.26722	13.620532	11.272457	0	430.65298	30	0	0	26	0	0	0	0	3	0	1	34	21.148054	17.940947	14.21191	12.161434	0	0.38632196	6.0874629
mol1312	O=C1c2ccccc2C1=O	130.5	5	0.40000001	0.66666669	3	2.1166077	6.3344417	109	12	6	14	19.302969	1.3787835	4	0	0	6	15	2	0	0	7	0	5.1258979	4.309401	2.9855986	2.5773504	1	132.118	10	0	0	8	0	0	0	0	2	0	0	11	7.1378284	5.1378284	4.8045306	3.6498299	0	0.76016748	4.4594316
mol1313	Clc1cc(c([N+](=O)[O-])cc1[N+](=O)[O-])C(c1ccccc1)C(=O)c1ccccc1	130.5	11	0.45454547	0.83333331	6	3.2038317	9.381566	1846	47	18	41	71.505714	1.7440418	13	6	0.13953489	18	43	3	6	0.13953489	22	0	15.075115	11.005553	8.5406742	6.592093	0	396.78598	28	0	0	20	1	0	0	2	5	0	0	30	20.258783	13.104083	13.396754	9.2659864	0	0.38983503	5.9068904
mol1314	Clc1cc(c([N+](=O)[O-])cc1[N+](=O)[O-])C(C(=O)C)C(=O)c1ccccc1	130.5	11	0.45454547	0.83333331	6	3.1736743	9.0391598	1390	42	12	36	66.55378	1.848716	11	7	0.1891892	12	37	4	7	0.1891892	21	0	13.596613	9.1188021	7.334115	5.1814094	1	362.72501	25	0	0	16	1	0	0	2	6	0	0	26	18.723249	10.568549	11.734959	7.0268402	0	0.41335541	5.7004399
mol1316	S=C(N)NCc1ccc([N+](=O)[O-])cc1.O=C(O)C1CCC(OC1(C)C)(C)C(O)(CC)CC	130.5	9	0.55555558	1.25	4	2.8878596	8.7219791	896	50	6	67	108.53091	1.6198643	35	16	0.23880596	6	67	3	16	0.23880596	58	0	20.199015	14.922285	11.038335	7.8853927	0	469.603	32	0	0	22	0	0	0	3	6	0	1	32	24.742277	15.750712	14.709162	8.7963724	0	0.33729008	6
mol1320	Oc1ccc2CC3(CCC(CC3)c3ccc(cc3)C(C)(C)C)Cc2c1	131	14	0.5	1	7	3.5796552	8.9448261	1635	41	12	55	60.728966	1.1041631	30	6	0.10344828	12	58	0	6	0.10344828	46	0	15.808657	15.361443	9.7594995	9.5358934	0	334.50299	25	0	0	24	0	0	0	0	1	0	0	28	17.65649	16.65649	11.845885	11.268535	0	0.43513325	5.8073549
mol1321	s1cccc1C(=O)c1[nH0]oc2CC(C)(C)CC(=O)c21	131	9	0.44444445	0.80000001	5	2.9553096	8.2084675	661	29	10	32	53.836426	1.6823883	13	4	0.11764706	10	34	2	4	0.11764706	22	0	11.542968	8.6462641	6.9575882	4.6195555	0	275.328	19	0	0	14	0	0	0	1	3	0	1	21	13.620955	9.4996357	8.9779634	5.5985184	0	0.51875818	5.3923173
mol1323	Brc1ccc(cc1)c1o[nH0]c(c1[S+2]([O-])([O-])c1ccccc1)C(=O)c1sccc1	131	11	0.45454547	0.83333331	6	3.2517772	9.369627	1863	46	22	40	73.419014	1.8354753	12	5	0.11627907	22	43	1	5	0.11627907	20	0	17.421862	10.928204	11.278027	5.9373927	0	474.35498	28	0	1	20	0	0	0	1	4	0	2	31	19.725405	13.104083	13.4812	8.5244045	0	0.39893496	5.9541965
mol1324	s1cccc1C(=O)C=1SC(=N)N(N=1)c1cc[nH0]cc1	131	10	0.5	1	5	3.1028988	8.1915598	714	26	11	27	51.362411	1.9023116	8	3	0.10344828	11	29	3	4	0.13793103	15	0	11.24083	6.5414519	7.0849252	2.6993587	0	288.35501	19	0	0	12	0	0	0	4	1	0	2	21	13.242276	7.8364987	9.2540197	3.8914115	0	0.51875818	5.3923173
mol1326	ClC(c1cccc(c1)C(Cl)C(Cl)C(=O)OC)C(Cl)C(=O)OC	131	12	0.5	1	6	3.3126912	8.6263542	1107	35	6	36	63.511364	1.7642045	14	10	0.27777779	6	36	2	10	0.27777779	28	0	14.787369	8.6188021	7.8943424	3.6427345	1	388.07401	22	0	0	14	4	0	0	0	4	0	0	22	16.861443	9.4472294	10.327805	4.6329932	0	0.43949699	5.4594316
mol1330	O=C1c2ccccc2CCc2ccccc2C1=O	131.5	8	0.375	0.60000002	5	2.7256687	8.0814333	535	33	12	30	38.187168	1.2729056	12	0	0	12	32	2	0	0	18	0	9.8495121	9.0330153	6.0200558	5.6118073	1	236.26999	18	0	0	16	0	0	0	0	2	0	0	20	12.53517	10.53517	8.7708569	7.6161566	0	0.53921634	5.321928
mol1331	O=C1OC(C)(C)C1(C)C	131.5	4	0.5	1	2	1.7842016	6.0507388	78	11	0	21	27.567631	1.3127444	12	4	0.19047619	0	21	1	4	0.19047619	20	0	6.3164964	5.5	3.1123724	2.5	1	128.17099	9	0	0	7	0	0	0	0	2	0	0	9	7.2844572	5.5773501	3.8778272	2.5386751	0	0.7642045	4.1699252
mol1332	O=C(OCC)C=1=Nc2ccccc2C=1C	131.5	8	0.5	1	4	2.7445073	7.5147305	356	22	0	27	40.342861	1.4941801	12	5	0.17857143	0	28	5	5	0.17857143	23	0	8.7802181	7.5165076	4.9285941	3.784457	1	202.233	15	0	0	12	0	0	0	1	2	0	0	16	10.836499	8.4222851	7.236382	4.9342871	0	0.59002918	5
mol1336	O=C1CCC2(C)C(CCC3C4CCC(=O)C4(C)CCC32)C1	132	10	0.5	1	5	2.9431849	8.50912	802	44	0	49	57.804222	1.179678	28	2	0.03846154	0	52	2	2	0.03846154	50	0	13.489859	12.673362	8.9999485	8.5917006	0	288.431	21	0	0	19	0	0	0	0	2	0	0	24	14.828063	12.828063	9.9491606	8.7944603	0	0.49641782	5.5849624
mol1338	O=C(Nc1ccc(cc1)CCCCCCCC)c1ccc(OC)cc1	132	19	0.47368422	0.89999998	10	3.9286623	8.9203749	1992	32	12	54	69.774979	1.2921293	29	13	0.23636363	12	55	1	13	0.23636363	42	0	15.385046	14.068549	9.2698908	7.9533944	0	339.479	25	0	0	22	0	0	0	1	2	0	0	26	17.907566	15.493353	12.223877	9.7146749	0	0.41335541	5.7004399
mol1339	ClCc1cc(C)c(cc1C)CCl	132	7	0.42857143	0.75	4	2.4529436	6.8705773	192	17	6	24	31.800268	1.3250113	12	4	0.16666667	6	24	0	4	0.16666667	18	0	8.8367014	6.5689139	4.9653749	3.3618073	1	203.112	12	0	0	10	2	0	0	0	0	0	0	12	9.1378279	7.1378284	5.6850705	4.2708569	0	0.65002245	4.5849624
mol1343	O=C(O)C(C)(Cc1ccccc1)C(=O)O	132	7	0.42857143	0.75	4	2.6847837	7.5308375	360	22	6	27	39.308666	1.4558765	12	7	0.25925925	6	27	2	7	0.25925925	19	0	8.3047819	6.5938582	4.4732523	3.6177905	0	208.213	15	0	0	11	0	0	0	0	4	0	0	15	11.474691	7.4746914	6.9650497	4.6556487	0	0.56650949	4.9068904
mol1344	O=C(Nc1ccc(OC)cc1)CNc1ccc(OC)cc1	132	15	0.46666667	0.875	8	3.601624	8.4298038	1150	27	12	39	60.31715	1.5465935	18	9	0.22499999	12	40	1	9	0.22499999	27	0	12.050653	9.8259087	6.5287104	3.9962878	0	286.33099	21	0	0	16	0	0	0	2	3	0	0	22	15.07914	11.250712	10.20704	5.6742344	0	0.46827638	5.4594316
mol1346	[Si](OC(C)CC1Oc2c3ccccc3c3OC4CC(=O)OC4c3c2C(=O)C1)(C)(C)C(C)(C)C	132.10001	14	0.5	1	7	3.6011291	9.8050833	3059	62	10	65	93.732697	1.4420415	32	11	0.1594203	11	69	2	11	0.1594203	56	0	21.189611	17.240122	14.692611	8.3668089	1	468.621	33	0	0	26	0	0	0	0	6	0	0	37	23.706377	18.377951	15.459329	9.8433371	0	0.35823497	6.2094536
mol1350	S=C(Nc1ccc(OC)cc1)c1ccccc1	132.5	11	0.45454547	0.83333331	6	3.1770048	7.8377218	578	22	12	30	45.798031	1.5266011	13	5	0.16129032	12	31	1	5	0.16129032	18	0	10.329145	8.1961527	5.7067957	3.9820509	0	243.33	17	0	0	14	0	0	0	1	1	0	1	18	12.087576	9.6733618	8.2920246	5.7828231	0	0.54234898	5.1699252
mol1351	O=C(O)C=Cc1occc1	132.5	6	0.5	1	3	2.4938562	6.2734694	133	7	5	16	24.083853	1.5052408	6	3	0.1875	5	16	2	4	0.25	9	0	5.1504617	3.8867514	2.7335827	1.8660254	0	138.12199	10	0	0	7	0	0	0	0	3	0	0	10	7.3973413	4.6902347	4.7876935	2.7247448	0	0.72192812	4.321928
mol1353	O=C1OC(=NC1=Cc1ccc(OC)c(OC)c1)c1ccccc1	132.5	13	0.46153846	0.85714287	7	3.439496	8.7329454	1286	34	12	38	57.759235	1.51998	15	6	0.15000001	12	40	3	7	0.175	25	0	12.77636	10.696153	7.0103989	4.7260675	0	309.32098	23	0	0	18	0	0	0	1	4	0	0	25	16.233841	12.405413	11.20704	6.7659864	0	0.45137304	5.643856
mol1357	Clc1ccc(C=C(C#N)c2scc([nH0]2)c2cccc3ccccc32)c(Cl)c1	132.5	14	0.5	1	7	3.5527134	9.207119	1939	43	21	39	61.003639	1.5641959	12	4	0.095238097	22	42	1	5	0.11904762	18	1	16.315163	11.928204	9.7996197	6.6754265	0	407.32401	27	0	0	22	2	0	0	2	0	0	1	30	18.802753	14.38854	13.152199	9.5656462	0	0.41024774	5.9068904
mol1358	s1cc([nH0]c1C(=NNc1cccc(C)c1)C#N)c1ccc(C)cc1	132.5	14	0.5	1	7	3.5718751	8.8478966	1518	33	17	40	60.1665	1.5041625	16	7	0.16666667	17	42	1	8	0.19047619	23	1	14.262538	11.196153	8.3689232	5.6814094	0	332.431	24	0	0	19	0	0	0	4	0	0	1	26	16.940947	13.112519	11.652199	7.9038501	0	0.43739632	5.7004399
mol1364	O=C(C)C=C(C)c1ccc(cc1)c1ccccc1	133	11	0.45454547	0.83333331	6	3.2310112	8.0018549	674	24	12	34	39.48687	1.1613785	16	5	0.14285715	12	35	2	6	0.17142858	21	0	10.681751	10.273502	6.013525	5.809401	0	236.314	18	0	0	17	0	0	0	0	1	0	0	19	12.957819	11.957819	8.6647034	8.0873537	0	0.52150291	5.2479277
mol1368	Brc1ccc(cc1)c1o[nH0]c(c1[S+2]([O-])([O-])c1ccccc1)C(=O)c1occc1	133	11	0.45454547	0.83333331	6	3.2517772	9.369627	1863	46	22	40	71.809372	1.7952343	12	5	0.11627907	22	43	1	5	0.11627907	20	0	16.605364	10.928204	10.398374	5.9373927	0	458.28799	28	0	1	20	0	0	0	1	5	0	1	31	19.725405	13.104083	13.4812	8.5244045	0	0.39893496	5.9541965
mol1369	O=[N+]([O-])c1cc([N+](=O)[O-])c(cc1C(OC(=O)c1ccccc1)C(=O)OCC)C(OC(=O)c1ccccc1)C(=O)OCC	133	16	0.5	1	8	3.6746018	10.561329	5669	69	18	66	109.26543	1.6555368	24	18	0.2647059	18	68	6	18	0.2647059	44	0	22.290524	16.497118	12.404241	8.544982	1	580.50201	42	0	0	28	0	0	0	2	12	0	0	44	30.810825	18.827698	20.081825	11.346867	0	0.28591514	6.4594316
mol1370	O=C(OC1CC(C)CCC1C(C)C)C(=Cc1ccccc1)C(=O)C	133	11	0.45454547	0.83333331	6	3.3132885	8.8961039	1374	35	6	52	64.823372	1.2466034	28	10	0.18867925	6	53	3	11	0.20754717	44	0	15.119568	13.894823	8.8678188	8.0197449	1	328.452	24	0	0	21	0	0	0	0	3	0	0	25	17.689871	14.982763	11.379918	9.408721	0	0.42571631	5.643856
mol1371	S1c2[nH0][nH0]c([nH0]2NC1c1ccc(O)c(OC)c1)c1ccc(OCC)cc1	133	15	0.46666667	0.875	8	3.6103868	9.0765009	1802	41	17	44	77.342804	1.757791	18	8	0.17021276	17	47	0	8	0.17021276	30	0	15.156005	10.825909	9.0601501	4.8051829	0	370.43298	26	0	0	18	0	0	0	4	3	0	1	29	18.095648	12.275657	12.690203	6.473093	0	0.42228913	5.8579812
mol1372	O=[N+]([O-])c1ccc2c([nH0](c(c3ccccc3)c2OC(=O)OCC)C(=O)C)c1	133	11	0.45454547	0.83333331	6	3.1992323	9.2698612	1682	45	15	43	71.108986	1.6536974	16	9	0.2	16	45	3	9	0.2	26	0	14.669826	11.325909	8.174696	5.6058245	0	368.345	27	0	0	19	0	0	0	2	6	0	0	29	19.551678	12.982763	12.934759	7.5672803	0	0.40063059	5.8579812
mol1375	O=C(C=[N+]([O-])c1ccc(N(C)C)cc1)c1ccc(cc1)C(=O)C=[N+]([O-])c1ccc(N(C)C)cc1	133	21	0.47619048	0.90909094	11	4.1454158	9.8287163	4369	53	18	60	93.99057	1.5665095	26	12	0.19354838	18	62	4	14	0.22580644	40	0	19.504751	16.082903	10.514528	6.5414519	0	458.51797	34	0	0	26	0	0	0	4	4	0	0	36	24.827698	18.518297	16.150774	9.382143	0	0.33644459	6.1699252
mol1376	[S+2]([O-])([O-])(O)c1cc([N+](=O)[O-])ccc1C	133	6	0.5	1	3	2.5130603	7.33605	287	20	6	21	41.326057	1.9679074	7	4	0.19047619	6	21	1	4	0.19047619	14	0	7.9842162	4.2320509	4.9868841	2.2380338	0	217.201	14	0	0	7	0	0	0	1	5	0	1	14	10.930721	4.8533711	6.3203859	3.0436769	0	0.59167278	4.8073549
mol1378	O=C1N(C)C(O)c2ccccc21	133.2	5	0.40000001	0.66666669	3	2.1719592	6.8984656	172	19	6	21	33.180016	1.5800008	9	2	0.090909094	6	22	1	2	0.090909094	15	0	6.6894269	5.3867512	3.7573676	2.3660254	0	163.17599	12	0	0	9	0	0	0	1	2	0	0	13	8.7151785	6.1378284	5.7152143	3.3164966	0	0.68129086	4.7004399
mol1382	O=[N+]([O-])c1cc(ccc1C=Nc1ccccc1)C=Nc1ccccc1	133.5	15	0.46666667	0.875	8	3.6387534	8.9675674	1724	34	18	40	61.080315	1.5270079	15	5	0.11904762	18	42	3	7	0.16666667	21	0	13.318392	11.160254	7.6891179	6.1367512	0	329.35898	25	0	0	20	0	0	0	3	2	0	0	27	17.484917	13.493353	12.220346	8.9158163	0	0.42433795	5.7548876
mol1387	O=C1OC(c2ccccc2)(c2ccccc2)C2(OC(C)(C)C1CC2)C	134	8	0.5	1	4	2.8105204	9.0717583	1184	55	12	49	62.219299	1.2697816	24	5	0.096153848	12	52	1	5	0.096153848	39	0	14.989811	13.765066	8.9311399	7.9105191	1	336.431	25	0	0	22	0	0	0	0	3	0	0	28	17.708897	15.294683	11.890412	9.8441534	0	0.43513325	5.8073549
mol1388	[S+2]([O-])([O-])(c1ccccc1)c1c(o[nH0]c1C(=O)c1ccc([N+](=O)[O-])cc1)c1ccc([N+](=O)[O-])cc1	134	15	0.46666667	0.875	8	3.6337068	9.9099007	3367	59	23	47	86.09758	1.8318633	13	7	0.14	23	50	3	7	0.14	24	0	17.837925	12.005553	11.020103	6.8034182	0	479.42499	34	0	0	22	0	0	0	3	8	0	1	37	24.457455	14.38854	16.196415	9.7491493	0	0.34317648	6.2094536
mol1389	O=C(OC)Oc1ccccc1C(=O)O	134	7	0.42857143	0.75	4	2.6747155	7.3218002	308	18	6	22	33.968529	1.5440241	8	6	0.27272728	6	22	2	6	0.27272728	14	0	7.3896079	5.309401	3.729826	2.0773504	0	196.15799	14	0	0	9	0	0	0	0	5	0	0	14	10.552042	6.1378284	6.6470656	2.9831634	0	0.59167278	4.8073549
mol1392	S1c2[nH0][nH0]c([nH0]2N=C1c1cccc2ccccc21)COc1ccccc1	134	14	0.5	1	7	3.5570376	9.0826302	1776	40	21	40	65.13559	1.6283898	14	4	0.090909094	22	44	1	4	0.090909094	21	0	14.557158	11.13531	9.0711823	5.8356042	0	358.42499	26	0	0	20	0	0	0	4	1	0	1	30	17.346724	13.23384	12.882143	8.3577385	0	0.43230852	5.9068904
mol1395	Clc1ccc(Cl)c(NN=C(C#N)c2scc([nH0]2)c2ccccc2)c1	134	13	0.46153846	0.85714287	7	3.5056992	8.8579779	1481	34	17	34	60.267586	1.7725761	10	5	0.1388889	17	36	1	6	0.16666667	17	1	14.530325	9.1961527	8.5087996	4.6873927	0	373.267	24	0	0	17	2	0	0	4	0	0	1	26	16.940947	11.112519	11.669035	6.7659864	0	0.43739632	5.7004399
mol1396	O=[N+]([O-])c1ccc2cc(OC)ccc2c1	134	9	0.44444445	0.80000001	5	2.8476796	7.4918609	368	22	10	24	38.701141	1.6125475	9	3	0.12	11	25	1	3	0.12	13	0	8.1360598	6.4641018	4.4271955	3.2260678	0	203.19699	15	0	0	11	0	0	0	1	3	0	0	16	10.836499	7.5520415	7.2027087	4.5993195	0	0.59002918	5
mol1398	o1c2CCC(C)(c3cc(oc3c2c2ccccc12)C)c1ccccc1	134.5	11	0.45454547	0.83333331	6	3.0940762	9.0317812	1286	49	20	45	54.652901	1.2145089	20	3	0.06122449	21	49	0	3	0.06122449	28	0	14.504212	13.687716	8.8389874	8.0224905	0	328.41098	25	0	0	23	0	0	0	0	2	0	0	29	17.018297	15.604083	12.165651	10.532659	0	0.44574744	5.8579812
mol1399	ClCc1c(C)c(C)c(C)c(C)c1CCl	134.5	6	0.33333334	0.5	4	2.3594894	7.3626356	271	25	6	30	38.187168	1.2729056	16	6	0.2	6	30	0	6	0.2	24	0	10.682	8.4142132	5.8106742	4.2071066	1	231.166	14	0	0	12	2	0	0	0	0	0	0	14	10.878315	8.878315	6.5401111	5.1258979	0	0.59167278	4.8073549
mol1400	O=[N+]([O-])c1cc([N+](=O)[O-])c(O)c([N+](=O)[O-])c1.Nc1ccc(C=Cc2ccccc2)c(N)c1	134.5	10	0.60000002	1.5	4	2.9156251	8.6954546	893	45	18	49	87.934227	1.794576	17	8	0.16	18	50	4	9	0.18000001	28	0	16.321247	10.928204	8.7813244	6.2141018	0	439.384	32	0	0	20	0	0	0	5	7	0	0	33	23.836134	13.104083	15.095132	8.8989792	0	0.3448742	6.044394
mol1401	CC(C)(C)C=C=C=C=CC(C)(C)C	134.5	8	0.5	1	4	2.9271252	7.0300875	308	10	0	33	31.920727	0.96729475	20	8	0.25	0	32	4	12	0.375	28	0	9.6547003	9.6547003	4.6547008	4.6547008	0	176.30299	13	0	0	13	0	0	0	0	0	0	0	12	10.535534	10.535534	5.7071066	5.7071066	0	0.5894835	4.5849624
mol1406	[nH0]1c2c([nH0]c3ccccc13)c1c2cccc1C	134.8	8	0.375	0.60000002	5	2.795819	7.8817501	476	28	16	27	34.559322	1.2799749	10	1	0.033333335	17	30	0	1	0.033333335	13	0	9.4358788	8.5414515	5.7157946	4.8213673	0	218.259	17	0	0	15	0	0	0	2	0	0	0	20	11.405413	9.9911995	8.3433371	6.7103434	0	0.58005506	5.321928
mol1412	O=C(O)C=C(C)c1ccc(C)cc1	135	8	0.5	1	4	2.7706435	7.0696483	264	15	6	25	33.023106	1.3209243	12	5	0.2	6	25	2	6	0.23999999	17	0	7.7422132	6.8867512	4.0764484	3.6487174	0	176.215	13	0	0	11	0	0	0	0	2	0	0	13	9.8449354	7.8449349	6.0922241	4.9375238	0	0.6193822	4.7004399
mol1416	Brc1[nH0]oc2[nH0]cccc21	135	5	0.40000001	0.66666669	3	2.0432658	6.3442574	106	12	9	13	25.841053	1.9877734	3	0	0	10	14	0	0	0	4	0	6.4986873	3.2320509	3.529433	1.4553418	0	199.007	10	0	1	6	0	0	0	2	1	0	0	11	6.9746914	3.8533711	4.8770099	2.0749149	0	0.76016748	4.4594316
mol1419	O=C(OCC1OC(OC2OC=CC3C(OC(=O)c4ccc(OC(=O)C)cc4)C4OC4(COC(=O)C)C32)C(OC(=O)C)C(OC(=O)C)C1OC(=O)C)C	135.2	20	0.5	1	10	4.0816317	11.148067	10714	84	6	90	136.81314	1.5201461	38	25	0.26595744	6	94	8	25	0.26595744	80	0	29.000288	21.651817	16.179914	9.7438526	1	734.65997	52	0	0	34	0	0	0	0	18	0	0	56	37.904682	23.126509	24.587969	11.344495	0	0.24876592	6.8073549
mol1420	O=C1OC(Cc2cc(C)ccc12)(C(=O)OC)C(=O)OC	135.3	8	0.5	1	4	2.8212605	8.3965826	721	37	6	34	50.858025	1.4958242	14	7	0.2	6	35	3	7	0.2	26	0	11.388647	8.9391575	5.9405065	3.6951406	1	278.25998	20	0	0	14	0	0	0	0	6	0	0	21	14.913849	9.7925291	9.4407244	4.7161622	0	0.48464775	5.3923173
mol1422	OC1CCC2(C)C(=CCC3C4CCCC4(C)CCC32)C1	135.5	9	0.44444445	0.80000001	5	2.871006	8.3704844	699	40	0	50	54.275471	1.0855094	30	3	0.056603774	0	53	1	3	0.056603774	52	0	13.197926	12.750712	8.9045944	8.6463957	0	274.448	20	0	0	19	0	0	0	0	1	0	0	23	13.957819	12.957819	9.5284405	8.9510899	0	0.51481563	5.523562
mol1424	O=[N+]([O-])c1cc([N+](=O)[O-])c(OCCO)cc1OCCO	135.5	10	0.5	1	5	3.0673313	8.3761196	817	29	6	32	57.761169	1.8050365	12	10	0.3125	6	32	2	10	0.3125	24	0	10.221472	5.9831276	5.4502649	2.6547005	0	288.21201	20	0	0	10	0	0	0	2	8	0	0	20	15.120955	6.5520415	9.5064373	3.2996597	0	0.4689956	5.321928
mol1426	O=C1OC2(CCC1(C)C2(C)C)C(=O)Oc1cc(C)ccc1C1(Oc2cc(C)ccc2C(C)(C)C1)C	136	13	0.46153846	0.85714287	7	3.5161161	9.999157	3385	74	12	71	91.698387	1.2915266	36	12	0.16	12	75	2	12	0.16	61	0	22.126663	20.085423	12.523274	10.890282	1	476.61298	35	0	0	30	0	0	0	0	5	0	0	39	25.604084	21.482763	16.151068	12.656267	0	0.34185782	6.2854023
mol1427	O=Cc1ccc(O)cc1O	136	6	0.5	1	3	2.2474968	6.3253284	116	12	6	16	24.083853	1.5052408	6	3	0.1875	6	16	1	3	0.1875	9	0	5.1120768	3.809401	2.7096248	2.0267091	1	138.12199	10	0	0	7	0	0	0	0	3	0	0	10	7.5604777	4.5604777	4.736382	2.8745749	0	0.72192812	4.321928
mol1431	[S+2]([O-])([O-])(c1ccccc1)C(=NNC=1C(=O)N(N(C)C=1C)c1ccccc1)C(=O)c1ccc([N+](=O)[O-])cc1	136	16	0.5	1	8	3.7274919	10.159144	4314	65	18	58	104.30841	1.7984209	21	10	0.16393442	18	61	5	11	0.18032786	38	0	20.545992	14.582904	12.37973	7.1427345	1	519.53796	37	0	0	25	0	0	0	5	6	0	1	40	26.741911	17.095648	17.623936	10.17667	0	0.32120815	6.321928
mol1432	ClC(Cl)C(=O)c1ccc(cc1)C(=O)C(Cl)(Cl)Cl	136	9	0.44444445	0.80000001	5	3.0248945	7.8523312	548	25	6	22	39.668934	1.8031334	5	4	0.18181819	6	22	2	4	0.18181819	14	0	11.872715	5.3867512	6.2784381	2.8600423	1	334.41299	17	0	0	10	5	0	0	0	2	0	0	17	13.215178	6.2151785	7.7310696	3.9216683	0	0.52255934	5.0874629
mol1433	FC(F)(F)C(F)(F)C(F)(F)C(F)(F)C(F)(F)C(F)(F)C(F)(F)C(F)(F)C(=O)Nc1ccc(cc1)C(=O)OCC	136	18	0.5	1	9	3.8710327	10.272284	4952	87	6	49	92.601097	1.8898183	10	14	0.2857143	6	49	2	14	0.2857143	41	0	18.166649	10.016508	9.3922195	4.7784739	0	611.24799	39	0	0	18	0	17	0	1	3	0	0	39	31.259148	10.844935	17.091555	5.7121086	0	0.29181826	6.2854023
mol1442	O=C(OCC)C1N=C(C)C(=C1C)C(=O)OCC	136.5	10	0.5	1	5	2.9567821	7.8822565	524	25	0	34	52.467319	1.5431564	17	10	0.29411766	0	34	4	10	0.29411766	30	0	10.547207	8.4142132	5.5580606	3.6642137	0	239.271	17	0	0	12	0	0	0	1	4	0	0	17	12.999636	8.878315	8.0232744	4.2355809	0	0.52255934	5.0874629
mol1443	O=C(OCCc1ccc(cc1)CCOC(=O)c1ccccc1)c1ccccc1	136.5	19	0.47368422	0.89999998	10	4.0286269	9.2520475	2752	37	18	50	66.046211	1.3209243	22	10	0.1923077	18	52	2	10	0.1923077	32	0	15.544324	13.911331	9.2436876	7.8498411	0	374.436	28	0	0	24	0	0	0	0	4	0	0	30	19.606237	16.192024	13.720346	10.749149	0	0.38983503	5.9068904
mol1448	N#Cc1cccc2c(N)cccc12	137	6	0.5	1	3	2.374434	7.1243439	224	20	10	21	28.184917	1.342139	8	2	0.090909094	11	22	0	2	0.090909094	10	1	6.9886656	5.9641018	4.0003157	3.4880338	0	168.19899	13	0	0	11	0	0	0	2	0	0	0	14	9.2591486	7.2591486	6.3256984	5.0412416	0	0.64772749	4.8073549
mol1450	O=Nc1ccc(N=O)c(C)c1	137	7	0.42857143	0.75	4	2.4506505	6.5951586	156	14	6	17	30.325609	1.7838594	6	3	0.17647059	6	17	2	3	0.17647059	9	0	5.9429746	4.2320509	3.0503957	2.2380338	0	150.13699	11	0	0	7	0	0	0	2	2	0	0	11	8.2675848	4.8533711	5.2743869	3.0436769	0	0.68403846	4.4594316
mol1453	FC(F)(F)C(C(=O)NC(C)c1ccccc1)C(F)(F)F	137	9	0.44444445	0.80000001	5	3.0505443	8.3633442	811	29	6	31	56.997013	1.8386133	11	7	0.22580644	6	31	1	7	0.22580644	24	0	10.217487	7.0414519	5.5194273	3.6427345	0	299.21399	20	0	0	12	0	6	0	1	1	0	0	20	15.552042	7.8449349	9.0317106	4.6378636	0	0.4689956	5.321928
mol1457	S1c2[nH0][nH0]c([nH0]2NC1c1ccc(N(C)C)cc1)c1ccc(OCC)cc1	137	16	0.5	1	8	3.6713693	9.0651989	1855	40	17	47	76.506744	1.6278031	21	8	0.16	17	50	0	8	0.16	33	0	15.825107	11.903259	9.4255381	4.8885164	0	367.47699	26	0	0	19	0	0	0	5	1	0	1	29	18.095648	13.405413	12.652199	6.6397595	0	0.42228913	5.8579812
mol1458	O=C1N(C(=O)C2C(=NOC12)C(=O)c1occc1)c1ccc(OC)cc1	137	13	0.46153846	0.85714287	7	3.3815203	8.9910069	1469	42	11	37	62.733582	1.6955022	12	5	0.125	11	40	4	5	0.125	25	0	13.04007	9.6961527	7.4533424	4.4760675	0	340.29099	25	0	0	17	0	0	0	2	6	0	0	28	17.551678	11.1459	12.113392	6.0412416	0	0.43513325	5.8073549
mol1459	Clc1ccc(N2C(=O)C3ON=C(C(=O)c4ccccc4)C3C2=O)cc1	137	13	0.46153846	0.85714287	7	3.3539224	8.9966288	1453	43	12	36	63.004902	1.7501361	11	3	0.07692308	12	39	4	3	0.07692308	23	0	13.512167	9.850853	7.9234324	5.4314094	0	354.74899	25	0	0	18	1	0	0	2	4	0	0	28	17.551678	11.560114	12.075387	7.4494896	0	0.43513325	5.8073549
mol1460	O=C(O)C=Cc1c[nH0]ccc1C	137.2	7	0.42857143	0.75	4	2.6518269	6.8353572	213	13	6	21	33.180016	1.5800008	9	4	0.19047619	6	21	2	5	0.23809524	13	0	6.6894269	5.3867512	3.515496	2.5713673	0	163.17599	12	0	0	9	0	0	0	1	2	0	0	12	8.9746914	6.2675848	5.6983771	3.5436769	0	0.65002245	4.5849624
mol1463	O=C1CCC2(C)C=3CCC4C(=O)CCC4C=3CCC2C1	137.5	10	0.5	1	5	2.9243281	8.3633232	713	39	0	44	53.117241	1.2072101	24	1	0.021276595	0	47	3	1	0.021276595	44	0	12.412508	11.596012	8.3619204	7.9536724	0	272.388	20	0	0	18	0	0	0	0	2	0	0	23	13.905413	11.905413	9.5931721	8.4384718	0	0.51481563	5.523562
mol1465	O=C(OCC)C(C)(C)C1=CCC2(C)C(CCC3C4CCC(OCc5ccccc5)C4(C)CCC32)C1	137.5	19	0.47368422	0.89999998	10	3.8833683	9.9359484	3910	69	6	81	94.68911	1.1690013	46	12	0.14117648	6	85	2	12	0.14117648	77	0	22.646666	21.421921	14.221086	12.999784	1	478.71698	35	0	0	32	0	0	0	0	3	0	0	39	24.846724	22.43251	16.69751	14.303662	0	0.34185782	6.2854023
mol1469	O=[N+]([O-])c1cccc([N+](=O)[O-])c1COC(=O)Nc1ccccc1	137.5	11	0.45454547	0.83333331	6	3.3500669	8.7531948	1276	33	12	34	61.352356	1.8044811	11	7	0.2	12	35	3	7	0.2	20	0	11.669826	7.8259091	6.3826876	4.0082541	0	317.25699	23	0	0	14	0	0	0	3	6	0	0	24	16.819626	9.2507124	10.986071	5.7079082	0	0.43892586	5.5849624
mol1472	O=C(OCC1OC(OC2C(OC(OC(=O)C)C(OC(=O)C)C2OC(=O)C)COC(=O)C)C(OC(=O)C)C(OC(=O)C)C1OC(=O)C)C	137.5	14	0.5	1	7	3.645175	10.905687	7384	72	0	85	130.06042	1.5301226	38	28	0.3255814	0	86	8	28	0.3255814	78	0	26.944433	19.187716	14.154927	7.4831634	1	678.59296	47	0	0	28	0	0	0	0	19	0	0	48	35.584694	19.806519	21.885733	8.101965	0	0.2579309	6.5849624
mol1473	O=C(O)C1CCC(OC1(C)C)(C)C(O)(CC)CC	137.8	8	0.5	1	4	2.7756026	8.0754004	549	34	0	44	56.700588	1.2886498	26	11	0.25	0	44	1	11	0.25	43	0	12.116701	10.405777	6.7700582	5.7104721	0	258.358	18	0	0	14	0	0	0	0	4	0	0	18	14.190234	10.483128	8.1169376	5.7551303	0	0.50325835	5.1699252
mol1476	s1c2ccccc2[nH0]c1C(Oc1cccc(C)c1)=Cc1ccc(C)cc1	138	11	0.45454547	0.83333331	6	3.3217514	9.1348543	1685	37	21	45	62.38084	1.386241	19	6	0.125	22	48	1	7	0.14583333	25	0	15.58576	13.505553	9.3776417	7.2974348	0	357.47699	26	0	0	23	0	0	0	1	1	0	1	29	17.93251	15.811191	12.669836	10.220346	0	0.42228913	5.8579812
mol1477	Clc1ccc(OC(=Cc2ccc(OC)cc2)c2sc3ccccc3[nH0]2)cc1	138	13	0.46153846	0.85714287	7	3.4511855	9.2353439	1915	39	21	43	69.221886	1.6098114	16	6	0.13043478	22	46	1	7	0.15217391	23	0	16.127901	12.505553	9.5569611	6.2974348	0	393.89398	27	0	0	22	1	0	0	1	2	0	1	30	18.639618	14.811191	13.207841	9.0656462	0	0.41024774	5.9068904
mol1479	O=C(c1ccc2CCc3cccc1c32)C(O)c1ccccc1	138	10	0.5	1	5	3.1272647	8.6346369	997	38	16	38	46.982685	1.2363864	16	4	0.097560972	17	41	1	4	0.097560972	23	0	12.120528	11.265066	7.5621643	7.0998411	0	288.34598	22	0	0	20	0	0	0	0	2	0	0	25	15.104083	13.104083	10.75402	9.5993195	0	0.47938794	5.643856
mol1481	[nH0]1c2ccccc2[nH0]c(c1c1ccccc1)c1cccc2ccccc21	138	10	0.5	1	5	3.1254632	9.1547108	1501	45	26	42	50.438232	1.2009103	16	2	0.043478262	28	46	0	2	0.043478262	18	0	14.132031	13.237604	8.7038279	7.809401	0	332.40601	26	0	0	24	0	0	0	2	0	0	0	30	17.346724	15.93251	12.898979	11.265986	0	0.43230852	5.9068904
mol1483	O=[N+]([O-])c1cc2CCC(N(c2cc1CCC(=O)C)C(=O)c1ccccc1)C	138	12	0.5	1	6	3.3441379	9.2477646	1772	45	12	49	74.77462	1.5260127	22	8	0.15686275	12	51	3	8	0.15686275	36	0	15.474649	12.947229	9.0640593	7.3616428	1	366.41699	27	0	0	21	0	0	0	2	4	0	0	29	19.551678	14.396976	12.879918	9.2371836	0	0.40063059	5.8579812
mol1486	N1=NC(C)=C(C)C1C	138	4	0.5	1	2	1.7340068	5.6848931	58	8	0	17	23.447769	1.3792804	9	3	0.17647059	0	17	2	3	0.17647059	15	0	5.3944273	4.5	2.6472137	2	1	109.152	8	0	0	6	0	0	0	2	0	0	0	8	6.1462646	4.7320509	3.715214	2.3987174	0	0.8112781	4
mol1487	Brc1cccc2c(cccc12)CN	138.5	6	0.5	1	3	2.374434	7.1243439	224	20	10	23	32.768898	1.4247346	10	2	0.083333336	11	24	0	2	0.083333336	13	0	8.7125196	6.1712084	4.9818163	3.5915873	0	236.112	13	0	1	11	0	0	0	1	0	0	0	14	9.2591486	7.2591486	6.3256984	5.0412416	0	0.64772749	4.8073549
mol1488	O=C1N2C=CC=CC2Cc2c(C)c(C)c(C)c(C)c12	138.5	8	0.375	0.60000002	5	2.7377052	8.2424345	604	38	6	38	49.223755	1.295362	19	4	0.1	6	40	3	4	0.1	31	0	11.94932	11.093858	6.7892637	5.8451352	0	253.345	19	0	0	17	0	0	0	1	1	0	0	21	13.731687	12.154336	9.0197449	7.3674793	0	0.51875818	5.3923173
mol1493	Ic1ccc(NC(=S)C(=O)c2ccccc2)cc1	138.5	11	0.45454547	0.83333331	6	3.1867447	8.0167646	663	24	12	28	48.083687	1.7172745	10	4	0.13793103	12	29	2	4	0.13793103	15	0	12.364609	7.6961522	6.8162789	4.2320509	0	367.20999	18	0	0	14	0	0	1	1	1	0	1	19	12.957819	9.2507124	8.6647034	6.1161566	0	0.52150291	5.2479277
mol1494	O=[N+]([O-])c1ccc(cc1)C=Cc1ccccc1[N+](=O)[O-]	138.5	11	0.45454547	0.83333331	6	3.3335979	8.3147802	914	28	12	30	50.684467	1.6894822	10	4	0.12903225	12	31	3	5	0.16129032	16	0	10.300923	7.7735028	5.7369113	4.559401	0	270.24399	20	0	0	14	0	0	0	2	4	0	0	21	14.53517	9.3804693	9.575387	6.5993195	0	0.48464775	5.3923173
mol1498	Clc1ccc(cc1)C1c2ccc3ccccc3c2NC=2CC(C)(C)CC(=O)C=21	139	11	0.45454547	0.83333331	6	3.1669381	9.3725243	1764	53	16	50	67.988907	1.3597782	22	3	0.055555556	17	54	2	3	0.055555556	35	0	16.807209	14.765066	10.110711	8.8396397	0	387.91	28	0	0	25	1	0	0	1	1	0	0	32	19.465891	16.758783	13.427453	11.456256	0	0.40790597	6
mol1499	O=C1C=2CNN(C)C=2N=CC1=C(O)OCC	139	9	0.44444445	0.80000001	5	2.8281348	7.7011905	424	25	0	29	50.046677	1.7257475	13	5	0.16666667	0	30	4	6	0.2	26	0	9.1497011	6.4915638	4.9996519	2.3493352	1	223.23199	16	0	0	10	0	0	0	3	3	0	0	17	11.706742	7.0080719	7.6470656	2.8569367	0	0.56510133	5.0874629
mol1500	O=C(O)C1C=C(C)c2ccccc21	139	6	0.5	1	3	2.374434	7.1226959	223	19	6	23	30.768896	1.3377781	10	3	0.125	6	24	2	3	0.125	16	0	7.3195634	6.4641018	4.2044401	3.7767091	0	174.19899	13	0	0	11	0	0	0	0	2	0	0	14	9.4222851	7.4222851	6.1983771	5.0436769	0	0.64772749	4.8073549
mol1505	[S+2]([O-])([O-])(c1ccccc1)c1c(o[nH0]c1C(=O)c1occc1)c1ccc([N+](=O)[O-])cc1	139	12	0.5	1	6	3.4054239	9.558795	2309	50	22	42	75.367737	1.7944698	12	6	0.13333334	22	45	2	6	0.13333334	21	0	15.905113	10.928204	10.005148	5.9373927	0	424.38901	30	0	0	20	0	0	0	2	7	0	1	33	21.302753	13.104083	14.391884	8.5244045	0	0.37824166	6.044394
mol1510	Clc1[nH0]c(N)[nH0]c(CC)c1C	139	5	0.40000001	0.66666669	3	2.2090006	6.6298118	146	15	6	21	34.613014	1.6482387	10	4	0.19047619	6	21	0	4	0.19047619	15	0	7.3127775	4.7071066	3.8107092	2.0606601	0	171.631	11	0	0	7	1	0	0	3	0	0	0	11	8.4307213	5.0165076	5.1470656	2.3593719	0	0.68403846	4.4594316
mol1512	O=C1OC2c3ccccc3CCC2CC1	139.2	7	0.42857143	0.75	4	2.5772843	7.5332494	330	24	6	29	37.472763	1.2921642	14	0	0	6	31	1	0	0	24	0	8.609025	7.7925286	5.6169128	4.9729619	1	202.25299	15	0	0	13	0	0	0	0	2	0	0	17	10.250712	8.5436058	7.3433366	5.9494896	0	0.61261392	5.0874629
mol1519	O=[N+]([O-])c1ccccc1NN=C1C(=O)CC(C)(C)CC1=O	139.5	10	0.5	1	5	3.19522	8.4867373	960	32	6	36	61.456085	1.7071135	15	5	0.13513513	6	37	4	6	0.16216215	27	0	11.751035	8.7236147	6.435781	4.7415638	0	289.29099	21	0	0	14	0	0	0	3	4	0	0	22	15.620955	9.6293917	9.7993307	5.8400998	0	0.46827638	5.4594316
mol1520	O=C(NCCc1ccc(OCc2ccccc2)c(OC)c1)Cc1ccc(OC)c(OCc2ccccc2)c1	139.5	23	0.47826087	0.91666669	12	4.2857594	10.161535	6084	54	24	71	98.557396	1.3881323	33	16	0.21621622	24	74	1	16	0.21621622	49	0	21.814379	19.273138	12.583223	9.5652018	0	511.61798	38	0	0	32	0	0	0	1	5	0	0	41	26.580929	22.045395	18.639692	13.106888	0	0.31455502	6.3575521
mol1524	Brc1ccc(cc1)C1C=2C(=O)Oc3ccccc3C=2OC(NC(=O)c2occc2)=C1C(=O)OCC	140	12	0.41666666	0.71428573	7	3.3452671	10.03782	3255	62	17	53	86.658218	1.6350607	18	8	0.14035088	17	57	5	8	0.14035088	35	0	19.957008	14.63531	11.520667	7.6771913	0	536.33398	35	0	1	26	0	0	0	1	7	0	0	39	24.526369	16.990835	16.973566	10.398178	0	0.34185782	6.2854023
mol1526	O=C(OC1CCC2C3CCC4CC(CCC4(C)C3CCC21C)C(=O)C)C	140	13	0.46153846	0.85714287	7	3.3630266	9.100297	1566	52	0	62	74.246056	1.197517	36	7	0.10769231	0	65	2	7	0.10769231	63	0	17.052807	15.828063	10.931211	10.083136	1	360.53799	26	0	0	23	0	0	0	0	3	0	0	29	18.689871	15.982763	12.253692	10.282495	0	0.42228913	5.8579812
mol1529	O=C(OCC)Nc1cc(NC(=O)OCC)c(cc1CC(=O)OCC)CC(=O)OCC	140	13	0.46153846	0.85714287	7	3.4862676	9.5708885	2531	41	6	58	92.718399	1.5985931	28	20	0.34482759	6	58	4	20	0.34482759	48	0	17.663328	13.397341	9.6850348	5.8973413	1	424.44998	30	0	0	20	0	0	0	2	8	0	0	30	22.518297	14.275657	14.336468	6.7610803	0	0.35335934	5.9068904
mol1530	N(=Nc1cc(c(N=Nc2ccc(C)cc2)cc1C)C(C)C)c1ccc(C)cc1	140	17	0.47058824	0.8888889	9	3.7568929	9.2981434	2327	41	18	54	70.51339	1.3058035	26	10	0.17857143	18	56	2	12	0.21428572	36	0	17.139708	15.350853	9.5352383	8.2408104	0	370.5	28	0	0	24	0	0	0	4	0	0	0	30	20.095648	17.26722	13.418724	10.78573	0	0.38983503	5.9068904
mol1531	O=C1OCCOC(=O)C2CCCCC2C(=O)OCCOC(=O)C2CCCCC12	140	12	0.33333334	0.5	8	3.362447	9.3602324	1976	46	0	56	80.167374	1.4315603	28	0	0	0	58	4	0	0	54	0	16.060669	12.794683	10.242054	7.4543605	1	396.436	28	0	0	20	0	0	0	0	8	0	0	30	19.93251	13.104083	13.575387	7.6329932	0	0.38983503	5.9068904
mol1532	O=C1N(c2ccccc2)c2ccccc2C(O)=C1C(=Nc1ccccc1C)C	140	12	0.5	1	6	3.3250992	9.3565941	1895	50	18	48	67.60054	1.4083445	20	6	0.11764706	18	51	3	7	0.13725491	30	0	15.755443	14.005553	9.1111488	7.5653839	0	368.436	28	0	0	24	0	0	0	2	2	0	0	31	19.672998	16.38854	13.575387	10.60419	0	0.39893496	5.9541965
mol1533	O=[N+]([O-])c1ccc(Nc2ccc(C)cc2)c([N+](=O)[O-])c1	140	11	0.45454547	0.83333331	6	3.198159	8.3439322	843	29	12	31	54.665733	1.7634108	11	5	0.15625	12	32	2	5	0.15625	18	0	10.568872	7.5414519	5.7369113	4.059401	0	273.24799	20	0	0	13	0	0	0	3	4	0	0	21	14.698306	8.8364992	9.4692345	5.6766701	0	0.48464775	5.3923173
mol1534	C(=C(c1ccccc1)c1ccccc1)=C(c1ccccc1)c1ccccc1	140	10	0.5	1	5	3.1657412	9.2752066	1732	40	24	47	46.245152	0.98393941	20	4	0.079999998	24	50	2	6	0.12	24	0	15.047006	15.047006	9.1427345	9.1427345	0	344.457	27	0	0	27	0	0	0	0	0	0	0	30	18.313345	18.313345	13.415816	13.415816	0	0.41024774	5.9068904
mol1536	O=C(NC(CO)c1ccccc1)Cc1ccccc1	140	11	0.45454547	0.83333331	6	3.2327912	8.184535	778	24	12	36	50.630432	1.4064009	17	7	0.1891892	12	37	1	7	0.1891892	24	0	10.620528	9.2650661	6.2844243	5.2253976	0	255.317	19	0	0	16	0	0	0	1	2	0	0	20	13.501789	10.794683	9.2920246	7.1910715	0	0.5023343	5.321928
mol1537	Fc1ccc(cc1)C(=NO)c1ccc(F)cc1	140	10	0.5	1	5	2.9935956	7.8705645	530	24	12	26	43.576393	1.676015	9	3	0.11111111	12	27	1	4	0.14814815	14	0	8.7691584	7.1188021	4.9443059	4.1427345	0	233.217	17	0	0	13	0	2	0	1	1	0	0	18	12.250712	8.5436058	8.2027082	5.932653	0	0.54234898	5.1699252
mol1550	O=C1Cc2cc(OC)c(OC)cc21	141	7	0.42857143	0.75	4	2.525754	7.1039762	236	18	6	23	32.848476	1.4281946	10	4	0.16666667	6	24	1	4	0.16666667	17	0	7.5865521	6.3618073	4.0406761	2.6118073	0	178.187	13	0	0	10	0	0	0	0	3	0	0	14	9.4222851	7.0080719	6.2575502	3.4494898	0	0.64772749	4.8073549
mol1553	O=C1C=C(NCCNc2ccccc2)C(=O)c2ccccc12	141	13	0.46153846	0.85714287	7	3.4624383	8.5819073	1197	33	12	38	56.362595	1.4832262	16	5	0.125	12	40	3	5	0.125	25	0	12.004212	10.187716	7.1807394	5.5653839	1	292.33798	22	0	0	18	0	0	0	2	2	0	0	24	15.363597	11.949383	10.75402	7.7828231	0	0.46637034	5.5849624
mol1555	O=[N+]([O-])c1cc(C#N)ccc1O	141	6	0.5	1	3	2.4315839	6.8728976	193	16	6	16	29.593628	1.8496017	4	3	0.1875	6	16	1	3	0.1875	8	1	5.8901882	3.7320509	3.0240026	1.9880339	0	164.12	12	0	0	7	0	0	0	2	3	0	0	12	9.1378279	4.5604777	5.6470656	2.8745749	0	0.65002245	4.5849624
mol1556	O=C(OC1CC2C3CCC(C(C)CCCC(C)C)C3(C)CCC2C2(C)CCC(O)CC12O)C	141	15	0.46666667	0.875	8	3.5973444	9.8037357	2994	67	0	83	98.054016	1.1813737	50	15	0.1744186	0	86	1	15	0.1744186	85	0	22.107901	20.396976	13.997402	12.871646	1	462.715	33	0	0	29	0	0	0	0	4	0	0	36	24.181435	20.474327	15.420194	12.948997	0	0.3512581	6.1699252
mol1558	s1c(SCC(=O)OCC)c(C#N)c(N)c1C(=O)OCC	141	12	0.5	1	6	3.2688751	8.3431015	879	28	5	34	64.651215	1.9015064	14	12	0.35294119	5	34	2	12	0.35294119	26	1	12.728367	7.6213202	7.6270385	3.017767	1	314.38599	20	0	0	12	0	0	0	2	4	0	2	20	15.120955	8.2925291	9.5444422	3.5640435	0	0.4689956	5.321928
mol1560	Sc1[nH0][nH0]c([nH0]1N)C(F)(F)F	141	5	0.40000001	0.66666669	3	2.1664915	6.6328645	142	14	5	14	31.038307	2.2170219	3	3	0.21428572	5	14	0	3	0.21428572	9	0	5.8945251	1.5	2.8403931	0.25	1	184.145	11	0	0	3	0	3	0	4	0	0	1	11	8.6462641	1.6547005	4.9265389	0.28867513	0	0.68403846	4.4594316
mol1561	O=[N+]([O-])c1ccccc1COC(=O)Nc1ccccc1	141	11	0.45454547	0.83333331	6	3.324121	8.3232565	920	26	12	32	53.677483	1.6774213	12	6	0.18181819	12	33	2	6	0.18181819	19	0	10.483466	7.9032593	5.8772659	4.0915871	0	272.25998	20	0	0	14	0	0	0	2	4	0	0	21	14.372033	9.3804693	9.6647034	5.8745747	0	0.48464775	5.3923173
mol1563	O=C(OCC)C=Cc1ccc(N=[N+]([O-])c2ccc(cc2)C=CC(=O)OCC)cc1	141	21	0.47619048	0.90909094	11	4.0823307	9.3575859	2994	38	12	51	79.469063	1.5582169	22	12	0.23076923	12	52	5	15	0.28846154	35	0	16.278086	13.342417	9.1019497	6.878315	0	394.427	29	0	0	22	0	0	0	2	5	0	0	30	21.062267	15.363597	14.01157	9.3131933	0	0.37091795	5.9068904
mol1565	O=C1OC(C#N)(Cc2ccccc12)c1ccccc1	141.2	9	0.44444445	0.80000001	5	2.8569188	8.2298536	638	33	12	30	43.152969	1.4384323	11	2	0.0625	12	32	1	2	0.0625	18	1	10.166969	8.9032593	6.0311198	5.1951408	0	249.269	19	0	0	16	0	0	0	1	2	0	0	21	13.294683	10.587576	9.2499485	7.2036901	0	0.51875818	5.3923173
mol1572	O=C(OCCOc1ccc(cc1)C=CC(=O)c1ccccc1)C=Cc1ccc(OC)cc1	141.5	23	0.47826087	0.91666669	12	4.2804747	9.6320181	4204	42	18	56	75.181175	1.342521	24	12	0.20689656	18	58	4	14	0.24137931	36	0	17.770411	15.729168	10.131004	8.1247854	1	428.48398	32	0	0	27	0	0	0	0	5	0	0	34	22.597801	18.47648	15.635362	11.548809	0	0.35236704	6.0874629
mol1575	O=C1OC(Cc2ccc(OC)cc12)(C(=O)OC)C(=O)OC	141.60001	10	0.5	1	5	3.0057211	8.5182362	852	39	6	35	53.267483	1.5219281	14	8	0.22222222	6	36	3	8	0.22222222	27	0	11.796896	8.9391575	6.0528789	3.1951406	1	294.259	21	0	0	14	0	0	0	0	7	0	0	22	15.620955	9.7925291	9.9787292	4.1388116	0	0.46827638	5.4594316
mol1576	Brc1cccc2c(cccc12)CNCc1cccc2c(Br)cccc12	142	12	0.5	1	6	3.4452775	8.9749975	1600	42	20	42	56.882969	1.3543564	17	4	0.088888891	22	45	0	4	0.088888891	23	0	16.770338	12.342417	9.8542423	7.1831746	0	455.19299	25	0	2	22	0	0	0	1	0	0	0	28	17.225405	14.518297	12.237184	10.082483	0	0.43513325	5.8073549
mol1580	O=C(O)CCC(C)C1CCC2C3C(O)CC4CC(O)CCC4(C)C3CCC21C	142	14	0.5	1	7	3.4350963	9.3212967	1910	56	0	68	83.03125	1.2210478	40	10	0.14084508	0	71	1	10	0.14084508	70	0	17.939758	16.189871	11.744408	10.800279	0	392.57999	28	0	0	24	0	0	0	0	4	0	0	31	20.26722	16.26722	13.164375	10.854974	0	0.39893496	5.9541965
mol1582	O=C(N(CC(=Nc1ccccc1)Nc1ccccc1)c1ccccc1)c1ccccc1	142	12	0.5	1	6	3.3904769	9.6730413	2638	44	24	54	73.585152	1.3626879	23	8	0.14035088	24	57	2	9	0.15789473	31	0	17.056787	15.254112	10.161067	8.2462873	0	405.50098	31	0	0	27	0	0	0	3	1	0	0	34	21.304909	18.313345	15.292827	12.007568	0	0.36875206	6.0874629
mol1586	O1CCOC11CCC2C3CCC4CCCCC4(C)C3CCC21C	142.5	10	0.5	1	5	3.0162382	8.7735891	1015	50	0	57	65.262329	1.1449531	34	2	0.032786883	0	61	0	2	0.032786883	61	0	15.111179	14.294683	10.370193	9.384594	0	318.50101	23	0	0	21	0	0	0	0	2	0	0	27	15.708896	14.294683	11.091701	9.384594	0	0.47555268	5.7548876
mol1590	Clc1ccc(OCC(=O)N2c3ccccc3SC2=O)cc1	142.5	12	0.5	1	6	3.3168612	8.4648886	992	31	12	31	57.00256	1.8387922	10	4	0.12121212	12	33	2	4	0.12121212	19	0	12.356505	8.3259087	7.3658304	4.0022707	0	319.76801	21	0	0	15	1	0	0	1	3	0	1	23	14.819627	9.828063	10.147867	5.6910715	0	0.48250595	5.523562
mol1591	Oc1ccc(C)cc1C(O)CC	142.5	6	0.5	1	3	2.407438	6.87676	192	16	6	26	33.689182	1.2957377	14	6	0.23076923	6	26	0	6	0.23076923	20	0	7.4109349	6.5165076	4.1238699	3.6420641	0	166.22	12	0	0	10	0	0	0	0	2	0	0	12	9.1378279	7.1378284	5.6470656	4.4923654	0	0.65002245	4.5849624
mol1592	O=C(Nc1ccc(OCCCCCCCC)cc1)c1ccc(cc1)CC	142.5	20	0.5	1	10	4.0087738	9.0305052	2271	33	12	57	72.852722	1.2781179	31	14	0.24137931	12	58	1	14	0.24137931	45	0	16.092154	14.775657	9.8574247	8.6605015	0	353.50598	26	0	0	23	0	0	0	1	2	0	0	27	18.614674	16.20046	12.723877	10.421782	0	0.40176207	5.7548876
mol1593	O=[N+]([O-])c1cc([N+](=O)[O-])c(O)c([N+](=O)[O-])c1[O-].[N+]12(CC=CC1)CC=C(C)C2	142.5	6	0.5	1	3	2.5162621	8.3281698	573	39	6	43	78.726028	1.8308378	16	5	0.11363637	6	44	5	5	0.11363637	33	0	14.231634	9.1378279	7.7365646	4.277657	0	380.31299	27	0	0	15	0	0	0	4	8	0	0	28	20.353006	10.120955	12.576693	5.5436769	0	0.39086518	5.8073549
mol1595	S(C)C1=NNC(N)=C1C(=O)OCC	142.5	7	0.42857143	0.75	4	2.5518327	7.108933	244	17	0	24	45.578979	1.8991241	11	7	0.29166666	0	24	3	7	0.29166666	21	0	8.272912	4.7071066	4.9770365	1.4571068	0	201.25	13	0	0	7	0	0	0	3	2	0	1	13	9.8449354	5.0165076	6.2019072	1.7071068	0	0.6193822	4.7004399
mol1596	O=C1OC(=NC1=Cc1oc(cc1)c1ccccc1)c1ccccc1	142.5	14	0.5	1	7	3.5465312	8.8425598	1486	33	17	37	53.450607	1.4446111	13	3	0.075000003	17	40	3	4	0.1	20	0	12.677512	11.005553	7.5272355	6.059401	0	315.328	24	0	0	20	0	0	0	1	3	0	0	27	16.35516	13.23384	11.792827	8.7659864	0	0.44886449	5.7548876
mol1598	O=C1Nc2cc(ccc2CC1)CCC(=O)OC	142.5	10	0.5	1	5	3.116399	7.8429852	564	23	6	32	48.536037	1.5167512	15	5	0.15151516	6	33	2	5	0.15151516	25	0	9.785223	8.0604782	5.6728683	4.1522474	1	233.267	17	0	0	13	0	0	0	1	3	0	0	18	12.250712	8.8364992	8.1858721	5.0993195	0	0.54234898	5.1699252
mol1602	O=C1NC(C)=C(C(=O)OCCCC)C(N1)c1ccc2OCOc2c1	142.89999	12	0.5	1	6	3.2938461	8.8926783	1325	37	6	44	70.679924	1.6063619	20	8	0.17391305	6	46	3	8	0.17391305	37	0	13.67907	10.637828	7.9478121	5.022491	0	332.35599	24	0	0	17	0	0	0	2	5	0	0	26	17.104084	11.568549	11.596556	6.0841169	0	0.43739632	5.7004399
mol1603	O=C(C)c1c2NCCCc2c(c2CCCNc21)C(=O)C	143	7	0.2857143	0.40000001	5	2.6549728	8.4145765	682	37	6	40	58.43856	1.4609641	20	4	0.095238097	6	42	2	4	0.095238097	34	0	12.059137	10.24264	7.3224621	5.7071066	0	272.34799	20	0	0	16	0	0	0	2	2	0	0	22	14.275657	10.861443	9.6090612	6.6378636	0	0.49991596	5.4594316
mol1605	O=C(C)c1cc(Cc2cc(c(O)c(C)c2OCC=C)C(=O)C)c(OCC=C)c(C)c1O	143	12	0.5	1	6	3.3696678	9.6706104	2548	54	12	59	80.863823	1.3705733	28	16	0.26666668	12	60	4	18	0.30000001	44	0	18.372355	15.844935	9.8358612	7.9948006	0	424.49298	31	0	0	25	0	0	0	0	6	0	0	32	23.292164	17.877951	14.632336	10.506437	0	0.35309514	6
mol1607	FC(F)(F)C1=NN(CO)C(=O)C1=NNc1ccc(OC)cc1	143	12	0.5	1	6	3.3371353	8.6141539	1115	33	6	33	67.881935	2.0570283	11	7	0.20588236	6	34	3	8	0.23529412	25	0	11.255753	7.0165076	5.9316931	2.5713673	0	316.23898	22	0	0	12	0	3	0	4	3	0	0	23	16.328062	7.9222851	10.362721	3.588335	0	0.4530769	5.523562
mol1610	s1c2CCCCc2c(C#N)c1N	143	6	0.5	1	3	2.2977209	6.8838658	179	17	5	22	34.358891	1.5617677	10	2	0.086956523	5	23	0	2	0.086956523	17	1	7.5777359	5.3284273	4.9441338	3.2071068	0	178.259	12	0	0	9	0	0	0	2	0	0	1	13	8.552042	5.8449349	5.8256984	3.7247448	0	0.68129086	4.7004399
mol1611	ClC(Cl)C(=O)c1ccc(cc1)C(=O)C(Cl)Cl	143	9	0.44444445	0.80000001	5	2.9959424	7.6729102	470	23	6	22	39.378441	1.789929	6	4	0.18181819	6	22	2	4	0.18181819	14	0	10.816172	5.4641018	5.9255805	2.8987174	0	299.96799	16	0	0	10	4	0	0	0	2	0	0	16	12.292529	6.2925286	7.430428	3.9663265	0	0.54356444	5
mol1612	[Cl+3]([O-])([O-])([O-])[O-].O=C(N)c1c[nH0+](C)ccc1	143	5	0.80000001	4	1	2.1501083	6.606092	133	11	6	24	48.24865	2.0103605	9	3	0.13043478	6	23	1	3	0.13043478	16	0	8.5091	4.309401	4.8020678	1.4940169	0	236.61099	15	0	0	7	1	0	0	2	5	0	0	14	12.060478	4.9831276	6.6983771	2.1498299	0	0.54200274	4.8073549
mol1613	O=C(NCc1ccc(OC)c(OCc2ccccc2)c1)c1ccccc1	143	15	0.46666667	0.875	8	3.6690776	9.0883961	1929	36	18	47	65.96463	1.4035027	21	9	0.18367347	18	49	1	9	0.18367347	30	0	14.644512	12.919767	8.4293575	6.5165076	0	347.414	26	0	0	22	0	0	0	1	3	0	0	28	18.192024	15.070704	12.758351	9.2491493	0	0.41210872	5.8073549
mol1615	Clc1ccc2oc3CCC(C)(c4cc(oc4c3c2c1)C)c1ccc(OC)cc1	143.5	13	0.46153846	0.85714287	7	3.3373427	9.341692	1834	55	20	49	68.088127	1.3895537	21	5	0.094339624	21	53	0	5	0.094339624	32	0	16.891653	14.533015	9.839674	7.8438582	0	392.88199	28	0	0	24	1	0	0	0	3	0	0	32	19.465891	16.34457	13.49135	10.165651	0	0.40790597	6
mol1618	O=C(Nc1ccc(C)cc1)C(CC)C1CCC(OC)CC1	143.5	13	0.46153846	0.85714287	7	3.3685296	8.4703865	1016	30	6	48	62.637589	1.3049498	27	9	0.18367347	6	49	1	9	0.18367347	42	0	13.393482	12.076985	8.0397987	6.6917238	0	289.41901	21	0	0	18	0	0	0	1	2	0	0	22	15.242276	12.828063	10.134561	7.6253581	0	0.46827638	5.4594316
mol1622	O=C(CCC(=O)c1ccccc1)c1ccccc1	143.8	11	0.45454547	0.83333331	6	3.2346704	8.0095797	689	23	12	32	40.697033	1.2717823	14	5	0.15151516	12	33	2	5	0.15151516	19	0	10.004212	9.1877165	5.9367223	5.5284739	0	238.286	18	0	0	16	0	0	0	0	2	0	0	19	12.794683	10.794683	8.7708569	7.6161566	0	0.52150291	5.2479277
mol1626	O=C1N2N(C(=O)N1c1ccccc1)C1C3OC2C1CC3	144	9	0.44444445	0.80000001	5	2.9052846	8.363368	711	34	6	33	55.546547	1.6832286	13	1	0.027027028	6	37	2	1	0.027027028	29	0	10.676752	8.1103659	6.9412646	4.22718	1	271.276	20	0	0	14	0	0	0	3	3	0	0	24	13.430357	8.9911995	9.7708569	5.1329932	0	0.52936089	5.5849624
mol1628	Clc1ccc(cc1)C(=O)C1=NOC2C(=O)N(C(=O)C12)c1ccc(cc1)C(=O)O	144	15	0.46666667	0.875	8	3.5731153	9.3097811	2071	49	12	39	69.856544	1.7911934	11	5	0.11904762	12	42	5	5	0.11904762	25	0	14.790278	10.273502	8.5118465	5.592093	0	398.758	28	0	0	19	1	0	0	2	6	0	0	31	19.999271	12.007708	13.379918	7.5993195	0	0.39893496	5.9541965
mol1629	s1cc([nH0]c1C(=NNc1ccccc1C)C#N)c1ccccc1	144	13	0.46153846	0.85714287	7	3.4686799	8.7325306	1321	32	17	37	56.388157	1.5240042	14	6	0.15384616	17	39	1	7	0.17948718	20	1	13.339889	10.273502	7.9642224	5.2767091	0	318.40399	23	0	0	18	0	0	0	4	0	0	1	25	16.070704	12.242276	11.275188	7.5268402	0	0.45137304	5.643856
mol1630	[I-].O=Cc1ccc([N+](C)(C)C)cc1	144	7	1	0	0	2.5793397	6.8382902	201	15	6	27	41.859715	1.5503597	14	5	0.1923077	6	26	1	5	0.1923077	19	0	10.277676	6.8867512	3.9109921	2.1100423	1	291.13199	13	0	0	10	0	0	1	1	1	0	0	12	9.1902342	7.6902347	5.5370235	3.0412414	0	0.5894835	4.5849624
mol1632	[S+2]([O-])([O-])(N)c1cccc(c1)C(=O)c1ccccc1	144	9	0.44444445	0.80000001	5	2.998404	8.0438423	610	26	12	29	49.967098	1.7230034	11	4	0.13333334	12	30	1	4	0.13333334	17	0	10.222993	7.1961522	6.7556543	4.2320509	0	261.30099	18	0	0	13	0	0	0	1	3	0	1	19	13.173362	8.6733618	8.4821815	6.1161566	0	0.52150291	5.2479277
mol1635	Clc1ccc(OCOC2CCC3(C)C(=CCC4C5CCC(C(C)CCCC(C)C)C5(C)CCC43)C2)cc1	144.5	22	0.5	1	11	4.1073623	10.076173	4984	67	6	88	104.16255	1.1836654	51	14	0.15217391	6	92	1	14	0.15217391	85	0	24.863874	22.913485	15.777137	14.193013	0	527.23297	37	0	0	34	1	0	0	0	2	0	0	41	26.208532	23.794317	17.70318	15.309334	0	0.32703882	6.3575521
mol1636	O=[N+]([O-])c1cc(OC)c(OC)cc1C(=O)c1ccc(cc1)c1ccccc1	144.5	14	0.5	1	7	3.5403583	9.2100677	1924	45	18	44	66.879814	1.5199958	17	8	0.17391305	18	46	2	8	0.17391305	26	0	14.839308	12.350853	8.1543751	6.1367512	0	363.36899	27	0	0	21	0	0	0	1	5	0	0	29	19.38854	14.396976	13.045244	8.7491493	0	0.40063059	5.8579812
mol1637	O=C(C=Cc1oc(cc1)c1ccccc1OC)c1ccc(OC)c(OC)c1	144.5	15	0.46666667	0.875	8	3.7158062	9.1824226	2135	41	17	47	64.909981	1.3810633	20	10	0.20408164	17	49	2	11	0.22448979	30	0	15.392095	13.350853	8.3362408	5.8867512	1	364.397	27	0	0	22	0	0	0	0	5	0	0	29	19.225405	15.396976	13.155728	8.4158163	0	0.40063059	5.8579812
mol1645	O=[N+]([O-])c1cc([N+](=O)[O-])c(O)c([N+](=O)[O-])c1.O=[N+]([O-])c1cc([N+](=O)[O-])c(O)c([N+](=O)[O-])c1.[N+]C(c1ccccc1)=C([N+])c1ccccc1	145	9	0.55555558	1.25	4	2.7336755	9.3105812	1264	72	24	70	131.42792	1.8775417	22	12	0.16901408	24	71	7	13	0.18309858	40	0	23.973806	14.082904	12.567619	7.8807683	0	670.50397	48	0	0	26	0	0	0	8	14	0	0	49	36.291801	16.827698	22.469917	11.232313	2	0.25379547	6.6147099
mol1646	O=[N+]([O-])c1cc([N+](=O)[O-])c(O)c([N+](=O)[O-])c1.N(=Cc1ccccc1)c1cc2NC(Cc2cc1C=Cc1ccccc1)c1ccccc1	145	14	0.71428573	2.5	4	3.5819824	9.9380455	3285	70	30	74	120.33156	1.6261021	27	9	0.11538462	30	78	5	11	0.14102565	43	0	24.671721	19.486162	14.301641	11.291287	0	629.62897	47	0	0	35	0	0	0	5	7	0	0	51	33.337925	23.19166	22.689581	15.923384	0	0.26991972	6.6724253
mol1647	O=[N+]([O-])c1cc([N+](=O)[O-])c(O)c([N+](=O)[O-])c1.O=C(OCC)C1(C)c2ccccc2N=C1C	145	8	0.5	1	4	2.6233783	8.7377911	803	53	12	50	89.894211	1.7978842	18	10	0.19607843	12	51	5	10	0.19607843	34	0	17.173264	11.671208	9.0731668	5.9391575	1	446.37198	32	0	0	19	0	0	0	4	9	0	0	33	24.214813	13.068549	14.94352	7.5999722	0	0.3448742	6.044394
mol1648	Sc1[nH0][nH0]c([nH0]1N=Cc1cc(OC)ccc1OC)C(F)(F)F	145	10	0.5	1	5	3.187794	8.6364193	1079	33	11	33	70.636818	2.1405096	11	8	0.23529412	11	34	1	9	0.2647059	22	0	12.390286	7.309401	6.2918472	2.2767091	1	332.306	22	0	0	12	0	3	0	4	2	0	1	23	16.328062	8.2151785	10.362721	3.16325	0	0.4530769	5.523562
mol1650	O=C(Cc1ccc(N)cc1)c1ccc(N)cc1	145	11	0.45454547	0.83333331	6	3.1552939	7.8396015	572	22	12	31	44.974148	1.450779	14	5	0.15625	12	32	1	5	0.15625	19	0	9.3888578	7.8259091	5.3813157	4.5998411	0	226.27899	17	0	0	14	0	0	0	2	1	0	0	18	12.250712	9.2507124	8.1478672	6.4158163	0	0.54234898	5.1699252
mol1651	FC(F)(F)C(F)(F)C(F)(F)C(F)(F)C(F)(F)C(F)(F)C(F)(F)C(F)(F)C(=O)Nc1c[nH0]ccc1	145	14	0.5	1	7	3.5267775	9.9094143	3114	78	6	39	69.731209	1.7879797	5	10	0.25641027	6	39	1	10	0.25641027	32	0	15.090259	7.309401	7.677237	3.2440169	0	540.17297	34	0	0	14	0	17	0	2	1	0	0	34	27.397341	7.9831276	14.749019	3.8551717	0	0.32275695	6.0874629
mol1652	BrC(c1cccc(c1)C(Br)C(Br)C(=O)OC)C(Br)C(=O)OC	145	12	0.5	1	6	3.3126912	8.6263542	1107	35	6	36	63.511364	1.7642045	14	10	0.27777779	6	36	2	10	0.27777779	28	0	18.107639	8.6188021	9.8113012	3.6427345	1	565.87799	22	0	4	14	0	0	0	0	4	0	0	22	16.861443	9.4472294	10.327805	4.6329932	0	0.43949699	5.4594316
mol1653	O=C(NC1CCCCC1)c1ccccc1	145	9	0.44444445	0.80000001	5	2.9336774	7.487884	394	18	6	32	42.407413	1.3252317	17	3	0.090909094	6	33	1	3	0.090909094	26	0	8.9078836	7.9996357	5.7199793	4.97718	0	203.28499	15	0	0	13	0	0	0	1	1	0	0	16	10.510225	8.8031187	7.3601732	5.9663267	0	0.59002918	5
mol1654	O=C(O)CCCNC(=O)CCCCC(=O)NCCCC(=O)O	145	17	0.47058824	0.8888889	9	3.9061418	8.5528822	1551	21	0	46	73.232002	1.5920001	24	17	0.37777779	0	45	4	17	0.37777779	41	0	12.598488	9.0710678	7.3850307	4.9142137	0	316.354	22	0	0	14	0	0	0	2	6	0	0	21	16.794682	9.3804693	10.413591	5.1329932	0	0.42561889	5.3923173
mol1655	O=C(OC)CCC(N1CC=CC1)COC	145	8	0.5	1	4	2.888957	7.5089455	403	16	0	34	49.454479	1.4545435	19	9	0.2647059	0	34	2	9	0.2647059	32	0	9.4395428	7.7675848	5.2239542	2.8198798	1	213.27699	15	0	0	11	0	0	0	1	3	0	0	15	11.096012	8.1044483	7.2743869	3.2247448	0	0.56650949	4.9068904
mol1657	Clc1cc([N+](=O)[O-])ccc1c1ccc([N+](=O)[O-])cc1	145	11	0.45454547	0.83333331	6	3.2128141	8.1676111	750	29	12	26	49.540398	1.9053999	7	3	0.11111111	12	27	2	3	0.11111111	13	0	10.202765	6.5414519	5.5538583	3.809401	0	278.651	19	0	0	12	1	0	0	2	4	0	0	20	13.991199	7.8364987	8.9860706	5.432653	0	0.5023343	5.321928
mol1658	Brc1cc(NC(=O)C)ccc1[N+](=O)[O-]	145	8	0.5	1	4	2.801717	7.2917805	317	18	6	21	41.832294	1.9920141	7	4	0.19047619	6	21	2	4	0.19047619	13	0	8.8679705	4.7320509	4.5128937	2.2380338	0	259.05899	14	0	1	8	0	0	0	2	3	0	0	14	10.715178	5.4307213	6.5029078	3.0436769	0	0.59167278	4.8073549
mol1660	OC(c1ccccc1)C(NCC(OC)OC)c1ccccc1	145	10	0.5	1	5	3.1503742	8.6552954	1075	31	12	45	63.277927	1.4061762	23	11	0.23913044	12	46	0	11	0.23913044	34	0	12.976371	11.21266	7.3286276	5.1402993	0	301.38599	22	0	0	18	0	0	0	1	3	0	0	23	15.786246	12.664926	10.75755	7.0412416	0	0.4530769	5.523562
mol1662	ON=C1C=CC2CCC1(C)C2(C)C	145.5	5	0.40000001	0.66666669	3	2.110914	7.152936	202	26	0	30	39.666103	1.3222034	17	4	0.12903225	0	31	2	5	0.16129032	29	0	8.5406914	7.6462646	4.9294252	4.5058188	0	179.263	13	0	0	11	0	0	0	1	1	0	0	14	9.6902342	7.9831276	6.0210037	4.9056487	0	0.64772749	4.8073549
mol1663	O=C1C(C(=O)OCC2(C)CCC(C)C2(C)C)C2CCC1(C)C2(C)C	145.5	10	0.5	1	5	3.1698775	8.8778992	1280	49	0	58	69.795609	1.2033726	34	11	0.18333334	0	60	2	11	0.18333334	58	0	16.492329	15.267585	9.5935888	8.6925411	1	334.5	24	0	0	21	0	0	0	0	3	0	0	26	18.129393	15.422285	10.883481	8.8205328	0	0.43739632	5.7004399
mol1669	Clc1cc(NCC(=O)OCC)c([N+](=O)[O-])cc1[N+](=O)[O-]	145.5	11	0.45454547	0.83333331	6	3.202512	8.3506088	853	29	6	30	60.503494	2.016783	10	8	0.26666668	6	30	3	8	0.26666668	21	0	11.046724	6.0689139	5.7602944	2.7153606	1	303.65799	20	0	0	10	1	0	0	3	6	0	0	20	15.284093	6.7151785	9.3622799	3.415015	0	0.4689956	5.321928
mol1677	Nc1ccccc1C=Cc1cc(C=Cc2ccccc2)c(N)cc1N	146	14	0.5	1	7	3.5692391	8.9781227	1680	36	18	46	58.9828	1.2822348	21	7	0.14583333	18	48	2	9	0.1875	28	0	13.892304	12.160254	8.0801268	7.2141018	0	327.431	25	0	0	22	0	0	0	3	0	0	0	27	17.648054	14.648053	12.13103	10.398979	0	0.42433795	5.7548876
mol1678	O=C1C(C=NO)=C(C)C=CC1C(C)C	146	7	0.42857143	0.75	4	2.5860977	7.3339329	292	21	0	29	42.224342	1.4560118	15	6	0.20689656	0	29	4	7	0.24137931	25	0	8.6894264	7.3867512	4.6830492	4.0207257	0	193.246	14	0	0	11	0	0	0	1	2	0	0	14	10.715178	8.0080719	6.5745859	4.7901292	0	0.59167278	4.8073549
mol1679	O=[N+]([O-])c1cc([N+](=O)[O-])c(O)c([N+](=O)[O-])c1.c1ccc2c(c1)ccc1ccccc12	146	7	0.42857143	0.75	4	2.5539434	8.5501442	679	47	20	43	74.378731	1.729738	13	4	0.088888891	22	45	3	4	0.088888891	20	0	15.166548	10.928204	8.4599571	6.4700847	0	407.33798	30	0	0	20	0	0	0	3	7	0	0	32	21.836134	13.104083	14.290602	9.2491493	0	0.37005648	6
mol1680	O=[N+]([O-])c1cc([N+](=O)[O-])c(O)c([N+](=O)[O-])c1.O=C(OC)CCC(N1CCCC1)CCC(=O)OC	146	10	0.60000002	1.5	4	2.9804811	8.8896666	1084	45	6	60	105.43763	1.7572938	26	15	0.25	6	60	5	15	0.25	49	0	18.707457	12.388906	10.191824	5.6783037	1	486.43399	34	0	0	19	0	0	0	4	11	0	0	34	25.836134	13.112519	16.009346	6.432653	0	0.32275695	6.0874629
mol1681	ClC(=Cc1ccccc1)c1cc(c([N+](=O)[O-])cc1[N+](=O)[O-])C(Cl)=Cc1ccccc1	146	14	0.5	1	7	3.5160098	9.5520573	2449	47	18	44	76.804527	1.7455574	14	6	0.13043478	18	46	4	8	0.17391305	24	0	16.878111	12.082904	9.4421721	7.1307683	0	441.26999	30	0	0	22	2	0	0	2	4	0	0	32	21.672998	14.518297	14.363081	10.232313	0	0.37005648	6
mol1684	s1cc([nH0]c1C(=NNc1ccc(OC)cc1)C#N)c1ccc(C)cc1	146	16	0.5	1	8	3.6826761	8.9567776	1745	35	17	41	66.949013	1.6329026	16	8	0.18604651	17	43	1	9	0.20930232	24	1	14.670786	11.196153	8.4812956	5.1814094	0	348.42999	25	0	0	19	0	0	0	4	1	0	1	27	17.648054	13.112519	12.190203	7.3264999	0	0.42433795	5.7548876
mol1686	OC12CCCC2(C)CCC2C1CCC1(C)CC(OC)(OC)CCC21C	146.5	10	0.5	1	5	3.0826325	9.0200539	1266	59	0	63	74.285004	1.1791271	38	8	0.12121212	0	66	0	8	0.12121212	66	0	16.989479	15.725768	10.503959	9.0556068	0	350.543	25	0	0	22	0	0	0	0	3	0	0	28	18.139982	15.725768	11.676928	9.0556068	0	0.43513325	5.8073549
mol1688	O=[N+]([O-])c1cc(OC)c(OC)cc1C(=O)c1ccc(OC)cc1	146.5	12	0.5	1	6	3.2616713	8.7678347	1182	38	12	38	61.308113	1.6133714	15	9	0.23076923	12	39	2	9	0.23076923	25	0	12.860805	9.9641018	6.6060643	3.9760678	0	317.297	23	0	0	16	0	0	0	1	6	0	0	24	16.982763	11.284093	11.010769	5.5993195	0	0.43892586	5.5849624
mol1689	O=C(O)CCCOc1ccccc1NC(=O)c1ccc2CC3(CCC(CC3)c3ccc(cc3)C(C)(C)C)Cc2c1	146.5	23	0.47826087	0.91666669	12	4.2669253	10.306154	6569	64	18	81	106.34332	1.3128804	41	14	0.16470589	18	85	2	14	0.16470589	65	0	23.964123	21.792164	14.591451	12.966797	0	539.716	40	0	0	35	0	0	0	1	4	0	0	44	28.329851	23.915638	19.116741	15.659946	0	0.30726835	6.4594316
mol1690	O=[N+]([O-])c1cccc(c1)c1oc(cc1)C=CC(=O)c1ccccc1	146.5	14	0.5	1	7	3.6105659	8.835989	1555	33	17	37	55.933434	1.5117145	13	5	0.12820514	17	39	3	6	0.15384616	19	0	12.58576	10.505553	7.2545457	6.0534182	1	319.31598	24	0	0	19	0	0	0	1	4	0	0	26	16.940947	12.656489	11.63103	8.7491493	0	0.43739632	5.7004399
mol1691	O=C(O)c1cc(OC)ccc1C	146.5	6	0.5	1	3	2.4315839	6.8728976	193	16	6	22	31.604002	1.4365456	10	5	0.22727273	6	22	1	5	0.22727273	15	0	6.9957609	5.7320509	3.5281372	2.4880338	0	166.17599	12	0	0	9	0	0	0	0	3	0	0	12	9.1378279	6.4307213	5.6470656	3.3770101	0	0.65002245	4.5849624
mol1692	O=C1OC(OC(=O)C1=Cc1oc(cc1)c1ccccc1OC)(C)C	146.5	12	0.5	1	6	3.4149942	8.8599014	1407	37	11	40	58.308701	1.4577174	16	6	0.14285715	11	42	3	7	0.16666667	28	0	13.490942	11.041451	7.3107495	5.0653839	0	328.31998	24	0	0	18	0	0	0	0	6	0	0	26	17.319626	12.491199	11.392979	6.7828231	0	0.43739632	5.7004399
mol1695	[S+2]([O-])([O-])(c1ccccc1)C1OCC(OC(=O)C)C(OC(=O)C)C1OC(=O)C	146.5	11	0.45454547	0.83333331	6	3.2023222	9.2734642	1700	43	6	47	76.610924	1.6300195	20	11	0.22916667	6	48	3	11	0.22916667	39	0	15.802238	10.903259	9.5946398	4.8189321	1	400.40399	27	0	0	17	0	0	0	0	9	0	1	28	20.189871	11.861443	12.623935	5.9567957	0	0.39086518	5.8073549
mol1697	O=[N+]([O-])c1ccccc1C=CNC(=O)OC	146.8	9	0.44444445	0.80000001	5	3.0413787	7.678103	491	20	6	26	45.772869	1.7604951	10	6	0.23076923	6	26	3	7	0.26923078	17	0	8.5443087	5.9641018	4.3932858	2.4493587	0	222.2	16	0	0	10	0	0	0	2	4	0	0	16	11.966255	6.9746914	7.6470656	3.5580783	0	0.54356444	5
mol1699	O=C1C=CC=C2CC1=CC=CC2=O	147	6	0.5	1	3	2.2743068	7.1378279	216	24	0	21	28.184917	1.342139	8	0	0	0	22	6	0	0	16	0	6.9877048	6.1712084	4.1033888	3.6951406	1	172.183	13	0	0	11	0	0	0	0	2	0	0	14	9.2591486	7.2591486	6.2708569	5.1161566	0	0.64772749	4.8073549
mol1700	O=C(Nc1ccc(cc1)CCCC)c1ccc(OC)cc1	147	15	0.46666667	0.875	8	3.5681925	8.4327288	1116	28	12	42	57.180016	1.361429	21	9	0.20930232	12	43	1	9	0.20930232	30	0	12.556619	11.240123	7.2698913	5.9533944	0	283.371	21	0	0	18	0	0	0	1	2	0	0	22	15.07914	12.664926	10.223877	7.7146749	0	0.46827638	5.4594316
mol1707	P(CN(CP(c1ccccc1)c1ccccc1)CC[P+]([O-])(O)O)(c1ccccc1)c1ccccc1	147	12	0.5	1	6	3.4186449	10.037636	3558	50	24	65	100.13148	1.5404843	30	13	0.19117647	24	68	0	13	0.19117647	44	0	22.150244	16.375433	16.368471	8.1427345	1	521.474	35	0	0	28	0	0	0	1	3	3	0	38	24.512014	19.279964	16.994114	11.765986	0	0.33549348	6.2479277
mol1714	OC1CCC2(C)C(=CCC3C4CCC(C(C)CCCC(C)C)C4(C)CCC32)C1	147.5	15	0.46666667	0.875	8	3.5490704	9.3020458	2022	54	0	74	77.033737	1.0409964	46	11	0.14285715	0	77	1	11	0.14285715	76	0	19.344191	18.896976	12.629845	12.371646	0	386.664	28	0	0	27	0	0	0	0	1	0	0	31	20.104084	19.104084	13.253692	12.676341	0	0.39893496	5.9541965
mol1715	O=C1CCC2(C)C3CCC4(C)C(=O)CCC4C3CCC2(C)C1	147.5	10	0.5	1	5	2.9437993	8.6512289	891	49	0	52	60.777584	1.1687998	30	3	0.054545455	0	55	2	3	0.054545455	53	0	14.412508	13.596012	9.3518839	8.9436359	0	302.45801	22	0	0	20	0	0	0	0	2	0	0	25	15.750712	13.750712	10.301096	9.1463957	0	0.47938794	5.643856
mol1716	O=[N+]([O-])C1C(OC(O)(C)CC1c1ccccc1)c1ccccc1N	147.5	10	0.5	1	5	2.9923785	8.9341908	1182	40	12	44	68.717781	1.5617677	20	6	0.13043478	12	46	1	6	0.13043478	33	0	13.331832	10.63531	7.8193083	6.2438526	0	328.36798	24	0	0	18	0	0	0	2	4	0	0	26	17.319626	12.03517	11.388647	8.0614614	0	0.43739632	5.7004399
mol1718	OC1CCC2(C)C(CCC3C4CCCC4(C)CCC32)C1	147.5	9	0.44444445	0.80000001	5	2.871006	8.3704844	699	40	0	52	55.712242	1.0713893	32	3	0.054545455	0	55	0	3	0.054545455	55	0	13.405033	12.957819	9.2092896	8.9510899	0	276.46399	20	0	0	19	0	0	0	0	1	0	0	23	13.957819	12.957819	9.5284405	8.9510899	0	0.51481563	5.523562
mol1720	S1C(=Nc2cc(OC)c(OC)cc2C1c1oc(C)cc1)c1oc(C)cc1	147.5	11	0.45454547	0.83333331	6	3.2141068	9.1462994	1551	42	16	45	71.984207	1.599649	19	8	0.16666667	16	48	1	8	0.16666667	31	0	15.846403	12.541451	9.111352	5.3034182	0	369.44098	26	0	0	20	0	0	0	1	4	0	1	29	18.258783	14.016144	12.58405	7.0873537	0	0.42228913	5.8579812
mol1725	ClCC(=O)c1cc(c([N+](=O)[O-])cc1[N+](=O)[O-])C(=O)CCl	147.5	8	0.5	1	4	2.8570402	8.4000978	753	33	6	26	53.972603	2.0758693	6	6	0.23076923	6	26	4	6	0.23076923	16	0	11.180618	5.5689139	6.0511336	2.8618073	1	321.07199	20	0	0	10	2	0	0	2	6	0	0	20	15.447229	6.2925286	9.3278046	3.7828231	0	0.4689956	5.321928
mol1726	S1C(=Nc2ccc(N(C)C)cc2)C=C(C=C1c1ccccc1)c1ccccc1	147.5	13	0.46153846	0.85714287	7	3.5337284	9.3329554	2127	42	18	50	65.988907	1.3197782	22	6	0.11320755	18	53	3	7	0.13207547	32	0	16.856777	14.737604	10.087427	7.2974348	0	382.53101	28	0	0	25	0	0	0	2	0	0	1	31	19.346724	17.35516	13.686673	10.565646	0	0.39893496	5.9541965
mol1728	O1C(=CC(=Nc2ccc(N(C)C)cc2)C=C1c1ccccc1)c1ccccc1	147.5	13	0.46153846	0.85714287	7	3.5337284	9.3329554	2127	42	18	50	65.988907	1.3197782	22	6	0.11320755	18	53	3	7	0.13207547	32	0	16.040279	14.737604	9.2709312	7.2974348	0	366.46399	28	0	0	25	0	0	0	2	1	0	0	31	19.346724	17.35516	13.686673	10.565646	0	0.39893496	5.9541965
mol1730	O=C(NC1C(NC(=O)c2ccccc2)C2(C)CCC1C2(C)C)c1ccccc1	148	13	0.46153846	0.85714287	7	3.3856628	9.3472538	1956	49	12	56	76.566841	1.367265	28	9	0.15254237	12	59	2	9	0.15254237	45	0	16.736263	14.919767	10.062784	8.5771856	0	376.5	28	0	0	24	0	0	0	2	2	0	0	31	19.940947	16.526733	13.343172	10.555478	0	0.39893496	5.9541965
mol1735	s1cc[nH0]c1NC(=O)C(C(F)(F)F)C(F)(F)F	148	7	0.42857143	0.75	4	2.7418027	7.9025655	501	22	5	21	47.077408	2.2417812	4	5	0.23809524	5	21	1	5	0.23809524	15	0	8.5800447	3.7320509	4.8386612	1.1993587	0	278.17599	17	0	0	7	0	6	0	2	1	0	1	17	13.267585	4.1462646	7.621027	1.4106836	0	0.52255934	5.0874629
mol1742	S=C(N)[nH0]1[nH0]c(SC)c(c1N)C(=O)OCC	148.5	8	0.5	1	4	2.7468469	7.7265177	424	24	5	28	55.586388	1.9852282	12	9	0.32142857	5	28	2	9	0.32142857	21	0	10.522221	5.2071066	6.0516906	1.4571068	0	260.34201	16	0	0	8	0	0	0	4	2	0	2	16	12.292529	5.5938582	7.5232744	1.7071068	0	0.54356444	5
mol1743	O=[N+]([O-])c1cc([N+](=O)[O-])cc(c1)C(=O)NC	148.5	7	0.42857143	0.75	4	2.6933081	7.7315168	427	23	6	23	44.025913	1.9141701	7	5	0.2173913	6	23	3	5	0.2173913	14	0	8.1677198	4.7320509	4.1136851	1.9820508	0	225.15999	16	0	0	8	0	0	0	3	5	0	0	16	12.292529	5.4307213	7.4515963	2.7828231	0	0.54356444	5
mol1744	BrCC1(OC(COC(=O)c2ccc(C)cc2)C(OC(=O)c2ccc(C)cc2)C1OC(=O)c1ccc(C)cc1)OC	148.5	17	0.47058824	0.8888889	9	3.7905107	10.39605	5372	66	18	71	105.47188	1.4855194	31	16	0.21621622	18	74	3	16	0.21621622	53	0	24.304415	19.074467	13.856998	9.4312449	1	611.48499	40	0	1	31	0	0	0	0	8	0	0	43	28.863232	21.327698	19.151035	12.348174	0	0.302118	6.4262648
mol1746	Clc1ccc(OC(=O)c2ccc(Oc3ccc(cc3)C(=O)Oc3ccc(Cl)cc3)cc2)cc1	148.60001	22	0.5	1	11	4.1720786	9.7306452	4152	48	24	49	75.299706	1.5367287	16	8	0.15384616	24	52	2	8	0.15384616	26	0	18.546633	14.237604	10.552356	7.7854691	0	479.315	33	0	0	26	2	0	0	0	5	0	0	36	23.208532	17.087212	15.95753	11.198639	0	0.3512581	6.1699252
mol1747	O=C1c2cc(OC)cc(OC)c2C1=O	149	7	0.42857143	0.75	4	2.5364029	7.3341684	283	21	6	22	32.888214	1.4949188	8	4	0.17391305	6	23	2	4	0.17391305	15	0	7.7876935	6.1547008	4.0376935	2.4047005	1	192.17	14	0	0	10	0	0	0	0	4	0	0	15	10.292529	6.878315	6.6850705	3.2996597	0	0.61744827	4.9068904
mol1748	O=C(Oc1cc(C)ccc1C1(Oc2cc(C)ccc2C(C)(C)C1)C)c1ccccc1	149	13	0.46153846	0.85714287	7	3.4450219	9.5491438	2324	53	18	58	72.020111	1.241726	28	9	0.14754099	18	61	1	9	0.14754099	42	0	18.282705	17.057961	10.364479	9.3438578	0	400.51801	30	0	0	27	0	0	0	0	3	0	0	33	21.518297	19.104084	14.177289	12.021641	0	0.37824166	6.044394
mol1749	s1c2ccccc2[nH0]c1C(C#N)=Cc1ccccc1C	149	10	0.5	1	5	3.1339345	8.3483877	825	29	15	32	45.49358	1.4216744	12	4	0.11764706	16	34	1	5	0.14705883	16	1	11.815325	9.6961527	7.1276159	5.2320509	0	276.36301	20	0	0	17	0	0	0	2	0	0	1	22	13.949383	11.53517	9.7751884	7.4350882	0	0.49991596	5.4594316
mol1751	s1c2ccccc2[nH0]c1C(=Cc1ccc(C)cc1)C(=O)N	149	11	0.45454547	0.83333331	6	3.2118196	8.4896593	947	30	15	35	54.735069	1.5638591	14	5	0.13513513	16	37	2	6	0.16216215	19	0	12.353709	9.6961527	7.3908253	5.2260675	0	294.37799	21	0	0	17	0	0	0	2	1	0	1	23	14.819627	11.405413	10.13103	7.3433366	0	0.48250595	5.523562
mol1753	O=C(N)NN=C(CC)CCCc1ccccc1	149	11	0.45454547	0.83333331	6	3.2981818	7.8360243	638	18	6	36	52.546074	1.4596132	19	9	0.25	6	36	2	10	0.27777779	28	0	10.14799	8.2151785	5.8684635	4.6784506	1	233.315	17	0	0	13	0	0	0	3	1	0	0	17	12.510225	9.0960121	8.2195454	5.7483482	0	0.52255934	5.0874629
mol1764	Clc1cc(Cl)c(NN=C(C#N)C2=NC(=O)C=3C=CC=CC=3=N2)cc1Cl	149.5	13	0.46153846	0.85714287	7	3.4561422	8.9876356	1576	41	6	32	59.983986	1.8744996	7	4	0.11764706	6	34	7	5	0.14705883	20	1	14.562884	8.4641018	7.9522629	4.2320509	0	391.625	25	0	0	16	3	0	0	5	1	0	0	27	17.974327	10.1459	11.990402	6.0244045	0	0.42433795	5.7548876
mol1766	O=C1C(OC(=O)C)=C(Oc2cc(OC(=O)C)cc(OC(=O)C)c21)c1ccc(OCc2ccccc2)cc1	150	17	0.47058824	0.8888889	9	3.8752115	10.132076	4552	59	18	59	85.833183	1.4547997	22	13	0.20967741	18	62	5	13	0.20967741	39	0	20.232195	16.557961	11.182593	8.2403049	1	502.47498	37	0	0	28	0	0	0	0	9	0	0	40	26.526369	18.990835	17.706417	11.222782	0	0.32120815	6.321928
mol1769	O=C1NC(c2ccccc2)C1(C)C	150	7	0.42857143	0.75	4	2.5501595	7.095953	238	17	6	26	36.051968	1.3866142	13	3	0.11111111	6	27	1	3	0.11111111	20	0	7.8723497	6.9641018	4.4808331	3.7380338	0	175.231	13	0	0	11	0	0	0	1	1	0	0	14	9.4746914	7.7675848	6.121027	4.72718	0	0.64772749	4.8073549
mol1770	Clc1ccc(cc1)C=C(C#N)c1sc2ccccc2[nH0]1	150	11	0.45454547	0.83333331	6	3.2230091	8.3340158	851	28	15	29	46.352123	1.5983491	9	3	0.096774191	16	31	1	4	0.12903225	13	1	11.949218	8.6961527	7.1885796	4.7260675	0	296.78101	20	0	0	16	1	0	0	2	0	0	1	22	13.949383	10.53517	9.7583513	6.8409014	0	0.49991596	5.4594316
mol1774	Oc1ccc(NC=C(C#N)c2ccccc2)cc1	150	11	0.45454547	0.83333331	6	3.2109809	8.0163689	679	23	12	30	43.583809	1.4527936	12	5	0.16129032	12	31	1	6	0.19354838	17	1	9.6679296	8.2735023	5.5066147	4.5207257	0	236.274	18	0	0	15	0	0	0	2	1	0	0	19	12.794683	10.087576	8.7920246	6.5993195	0	0.52150291	5.2479277
mol1776	O=C(C=CO)CCc1ccccc1	150	9	0.44444445	0.80000001	5	2.9414527	7.0460582	290	13	6	25	33.023106	1.3209243	12	5	0.2	6	25	2	6	0.23999999	17	0	7.3111272	6.4556656	4.2021217	3.7397988	0	176.215	13	0	0	11	0	0	0	0	2	0	0	13	9.5186615	7.5186615	6.3256984	5.0412416	0	0.6193822	4.7004399
mol1782	OC1CCC2(C)C(CCC3C4CCC5(OCCO5)C4(C)CCC32)C1	150.5	11	0.45454547	0.83333331	6	3.1136861	8.8888092	1160	52	0	58	69.795609	1.2033726	34	3	0.048387095	0	62	0	3	0.048387095	62	0	15.428637	14.164926	10.444888	9.2010899	0	334.5	24	0	0	21	0	0	0	0	3	0	0	28	16.57914	14.164926	11.485547	9.2010899	0	0.46012789	5.8073549
mol1784	s1c2ccccc2[nH0]c1C(Oc1ccccc1)=Cc1ccc(OC)cc1	150.5	12	0.5	1	6	3.3968322	9.1268072	1717	37	21	43	63.73502	1.4822098	17	6	0.13043478	22	46	1	7	0.15217391	23	0	15.071359	12.582904	9.0793304	6.3867512	0	359.44901	26	0	0	22	0	0	0	1	2	0	1	29	17.769375	14.940947	12.813994	9.2491493	0	0.42228913	5.8579812
mol1791	Brc1cccc2cc(ccc12)C=NNc1ccccc1	151	12	0.5	1	6	3.390425	8.2963696	933	28	16	33	46.872421	1.4203764	13	3	0.085714288	17	35	1	4	0.11428571	17	0	12.339377	9.4282036	7.145196	5.4314094	0	325.20898	20	0	1	17	0	0	0	2	0	0	0	22	13.786246	11.372033	9.8264999	7.8409014	0	0.49991596	5.4594316
mol1794	Clc1ccc(NNC=2C(=O)N=C3C=CC=CC3=NC=2C(F)(F)F)cc1	151	12	0.5	1	6	3.3275652	9.0086393	1467	42	6	35	69.550735	1.9871639	10	4	0.10810811	6	37	6	4	0.10810811	25	0	13.189264	8.6188021	7.3811622	4.3987174	1	366.72998	25	0	0	16	1	3	0	4	1	0	0	27	18.026733	10.198306	11.842355	6.2381649	0	0.42433795	5.7548876
mol1796	Brc1ccc(cc1)c1o[nH0]c(c1[S+2]([O-])([O-])c1ccccc1)C(=O)c1ccc(OC)cc1	151	14	0.5	1	7	3.4758193	9.6509027	2548	53	23	47	81.414108	1.7322152	16	7	0.14	23	50	1	7	0.14	26	0	18.682714	13.005553	11.436945	6.8034182	0	498.353	31	0	1	23	0	0	0	1	5	0	1	34	22.009861	15.38854	14.913052	9.7491493	0	0.36875206	6.0874629
mol1797	[S+2]([O-])([O-])(c1ccccc1)c1c(o[nH0]c1C(=O)c1occc1)c1ccc(OC)cc1	151	12	0.5	1	6	3.34691	9.4646225	2085	48	22	44	73.86319	1.6787089	15	7	0.14893617	22	47	1	7	0.14893617	24	0	16.049652	11.928204	10.028766	5.9373927	0	409.418	29	0	0	21	0	0	0	1	6	0	1	32	20.43251	14.104083	14.019205	8.5244045	0	0.38828552	6
mol1800	FC(F)(F)C(F)(F)C(F)(F)C(F)(F)C(F)(F)C(F)(F)C(F)(F)C(F)(F)C(=O)N[nH0]1c[nH0][nH0]c1	151	13	0.46153846	0.85714287	7	3.4583104	9.828352	2829	75	5	36	65.8218	1.8283832	3	10	0.27777779	5	36	1	10	0.27777779	30	0	14.329986	5.6547008	7.1232247	2	0	530.138	33	0	0	11	0	17	0	4	1	0	0	33	26.690235	5.9915638	14.249019	2.0386751	0	0.32984608	6.044394
mol1803	O=C(CNc1ccc(NCC(=O)c2ccccc2)cc1)c1ccccc1	151	17	0.47058824	0.8888889	9	3.8600814	9.045743	2125	35	18	46	65.537796	1.4247346	20	8	0.16666667	18	48	2	8	0.16666667	28	0	14.313614	12.497117	8.4651966	6.8498411	0	344.414	26	0	0	22	0	0	0	2	2	0	0	28	18.192024	14.77781	12.720346	9.7491493	0	0.41210872	5.8073549
mol1804	O=C(C=Cc1ccc(N)cc1)c1ccccc1	151	11	0.45454547	0.83333331	6	3.2061777	7.8326354	594	21	12	30	40.497643	1.3499215	13	4	0.12903225	12	31	2	5	0.16129032	17	0	9.3364515	8.350853	5.3855338	4.8927345	1	223.27499	17	0	0	15	0	0	0	1	1	0	0	18	12.087576	10.087576	8.2540197	7.0993195	0	0.54234898	5.1699252
mol1806	s1cc([nH0]c1C(=NNc1ccc(OC)cc1)C#N)c1ccccc1	151	15	0.46666667	0.875	8	3.6176653	8.8414125	1547	33	17	38	63.059628	1.6594639	14	7	0.175	17	40	1	8	0.2	21	1	13.748137	10.273502	8.070612	4.7707257	0	334.40298	24	0	0	18	0	0	0	4	1	0	1	26	16.777811	12.242276	11.796356	6.932653	0	0.43739632	5.7004399
mol1808	O=[N+]([O-])c1cc([N+](=O)[O-])cc(c1)C(=O)NCc1ccc(OC)cc1	151	13	0.46153846	0.85714287	7	3.519279	8.8573627	1491	35	12	37	65.776039	1.7777307	13	8	0.21052632	12	38	3	8	0.21052632	23	0	12.592476	8.748559	6.7545319	4.1569715	0	331.284	24	0	0	15	0	0	0	3	6	0	0	25	17.689871	10.120955	11.401086	5.8240647	0	0.42571631	5.643856
mol1809	OCC1OC(Nc2ccccc2)CC1O	151	9	0.44444445	0.80000001	5	2.926878	7.4850597	391	18	6	30	45.794724	1.5264908	15	5	0.16129032	6	31	0	5	0.16129032	25	0	8.3356915	6.5330157	5.053268	3.4687619	0	209.245	15	0	0	11	0	0	0	1	3	0	0	16	10.673362	7.2591486	7.2920251	4.3745747	0	0.59002918	5
mol1810	FC(F)(F)C1=CC(CC)=C(CO)C=2=Nc3ccccc3C=21	151.5	8	0.5	1	4	2.7792358	8.5477028	793	38	0	34	56.113132	1.6503862	13	5	0.1388889	0	36	6	5	0.1388889	30	0	11.329286	9.3009653	6.649302	5.3189139	0	292.28	21	0	0	16	0	3	0	1	1	0	0	23	15.198306	10.491199	9.9688749	6.9452715	0	0.48250595	5.523562
mol1813	S=C(N)NCc1ccc([N+](=O)[O-])cc1.O=C(O)C1CCC(OC1(C)C)(C)C(O)(C)C	151.5	9	0.55555558	1.25	4	2.8358905	8.5067482	742	44	6	61	101.49167	1.6637979	31	14	0.22950819	6	61	3	14	0.22950819	52	0	18.784801	13.508072	9.9170151	6.7640724	0	441.54898	30	0	0	20	0	0	0	3	6	0	1	30	23.328062	14.336499	13.587842	7.6750517	0	0.35335934	5.9068904
mol1814	O=C1OC(=NC1=Cc1ccc(OC)cc1)c1ccccc1	151.5	13	0.46153846	0.85714287	7	3.396821	8.4556313	1022	29	12	34	50.626263	1.4890078	13	4	0.11111111	12	36	3	5	0.1388889	21	0	11.445461	9.7735023	6.4813595	4.809401	0	279.29498	21	0	0	17	0	0	0	1	3	0	0	23	14.656489	11.53517	10.258351	6.932653	0	0.48250595	5.523562
mol1815	O=C(Nc1ccccc1C1N=C2C=CC=CC2=C1)C	151.5	9	0.44444445	0.80000001	5	3.0121102	8.207509	693	27	6	32	45.894283	1.4341964	13	4	0.11764706	6	34	5	4	0.11764706	23	0	10.551615	9.1961527	6.1333885	4.9820509	0	249.293	19	0	0	16	0	0	0	2	1	0	0	21	13.242276	10.828063	9.2371836	7.0268402	0	0.51875818	5.3923173
mol1817	O=[N+]([O-])c1ccc(cc1)CC(c1ccccc1)C(=O)O	151.5	11	0.45454547	0.83333331	6	3.2434845	8.3366175	866	28	12	33	51.755932	1.5683615	13	6	0.17647059	12	34	2	6	0.17647059	20	0	10.599782	8.4806099	6.0876889	5.0712028	0	271.272	20	0	0	15	0	0	0	1	4	0	0	21	14.53517	9.957819	9.575387	6.932653	0	0.48464775	5.3923173
mol1818	[P+]([O-])(c1ccccc1)(c1ccccc1)C1OC(=CC(=C1)c1ccccc1)c1ccccc1	151.5	11	0.45454547	0.83333331	6	3.2920804	9.7721672	2620	55	24	55	71.051407	1.2918438	23	5	0.084745765	24	59	2	5	0.084745765	33	0	18.437193	16.279057	12.44588	9.3420935	0	434.47498	32	0	0	29	0	0	0	0	2	1	0	36	21.804909	19.597801	15.748168	13.565646	0	0.36708876	6.1699252
mol1819	[S+2]1([O-])([O-])Cc2ccccc2C1	151.5	5	0.40000001	0.66666669	3	2.1780157	6.6207247	139	13	6	19	30.710623	1.6163486	8	0	0	6	20	0	0	0	14	0	6.7648559	4.7236147	5.2665076	2.534457	0	168.216	11	0	0	8	0	0	0	0	2	0	1	12	7.8973413	5.3973413	5.1734333	3.4663265	0	0.71860999	4.5849624
mol1820	[S+2]([O-])([O-])(Cc1ccccc1)Cc1ccccc1	151.5	10	0.5	1	5	3.0740228	7.8580427	556	20	12	31	44.974148	1.450779	14	4	0.125	12	32	0	4	0.125	20	0	10.228958	8.1877165	7.2605247	4.5284739	0	246.33	17	0	0	14	0	0	0	0	2	0	1	18	12.139982	9.6399822	8.1565962	6.4494896	0	0.54234898	5.1699252
mol1821	S1c2[nH0][nH0]c([nH0]2NC1c1ccc(OC)cc1)c1ccc(OC)cc1	151.8	15	0.46666667	0.875	8	3.5332818	8.8394098	1447	37	17	40	69.390259	1.7347564	16	6	0.13953489	17	43	0	6	0.13953489	26	0	14.079035	10.196153	8.3323431	4.1814094	0	340.40698	24	0	0	17	0	0	0	4	2	0	1	27	16.518297	11.698306	11.779519	5.932653	0	0.44886449	5.7548876
mol1826	O=C1c2ccccc2CC2C=CC=CC12	152	7	0.42857143	0.75	4	2.553652	7.5372267	326	25	6	27	32.059444	1.1873868	12	0	0	6	29	3	0	0	20	0	8.3888578	7.9806094	5.3319511	5.1278272	0	196.24899	15	0	0	14	0	0	0	0	1	0	0	17	10.250712	9.2507124	7.3601732	6.7828231	0	0.61261392	5.0874629
mol1830	O=C(OC1CCC2C3CCC4CC(CCC4(C)C3CCC21C)CC(=O)O)C	152	14	0.5	1	7	3.4660199	9.2007751	1788	52	0	63	78.409409	1.2445939	36	8	0.12121212	0	66	2	8	0.12121212	64	0	17.207129	15.53517	11.127943	10.056262	1	376.53699	27	0	0	23	0	0	0	0	4	0	0	30	19.396976	15.68987	12.736855	10.188307	0	0.41024774	5.9068904
mol1831	O=C(N(C)c1cccc(N(C)C(=O)C)c1)C	152	8	0.5	1	4	2.8578939	7.7067719	445	23	6	32	48.98045	1.5306391	16	8	0.25	6	32	2	8	0.25	24	0	10.020325	8.3094015	5.0184698	2.8213673	0	220.27199	16	0	0	12	0	0	0	2	2	0	0	16	12.292529	9.1378279	7.430428	3.7876937	0	0.54356444	5
mol1833	O=[N+]([O-])c1ccc2[nH0](c3ccc(C)cc3)c([nH0]c2c1)C	152	11	0.45454547	0.83333331	6	3.1387601	8.3394604	798	32	15	33	53.001041	1.6060922	13	4	0.11428571	16	35	1	4	0.11428571	18	0	11.199589	9.0414515	6.2661901	4.559401	0	267.28799	20	0	0	15	0	0	0	3	2	0	0	22	14.275657	10.413849	9.5585508	6.2540202	0	0.49991596	5.4594316
mol1835	S(c1ccccc1NC(=O)c1ccccc1)C(=O)c1ccccc1	152	13	0.46153846	0.85714287	7	3.4422729	8.8744593	1436	34	18	39	59.088764	1.5150965	15	6	0.14634146	18	41	2	6	0.14634146	21	0	13.624146	11.082904	8.2817106	6.1487174	0	333.41098	24	0	0	20	0	0	0	1	2	0	1	26	16.777811	13.363597	11.737184	8.9494896	0	0.43739632	5.7004399
mol1836	O=C(N)NN=CC(CCC(C)C(=O)O)C(C)C	152	10	0.5	1	5	3.1769426	7.8618021	612	19	0	38	59.619057	1.5689225	21	13	0.35135135	0	37	3	14	0.37837839	34	0	10.511889	7.7236147	5.6562252	4.0038891	0	243.30699	17	0	0	11	0	0	0	3	3	0	0	16	13.422285	8.0080719	7.8411117	4.1234622	0	0.50210387	5
mol1840	O=C(O)C1CCC(OC1(C)C)(C)C(O)(c1ccc(C)cc1)c1ccc(C)cc1	152	11	0.45454547	0.83333331	6	3.2258224	9.3685131	1805	54	12	58	74.517082	1.2847773	30	11	0.18333334	12	60	1	11	0.18333334	47	0	17.321289	15.610366	9.7914724	8.7318859	0	382.5	28	0	0	24	0	0	0	0	4	0	0	30	20.742277	17.03517	12.993654	10.631847	0	0.38983503	5.9068904
mol1841	O=C(OC1CCC2(C)C(CCC3C4CCC5(OCCO5)C4(C)CCC32)C1)C	152.5	13	0.46153846	0.85714287	7	3.3950477	9.2047043	1719	56	0	63	78.409409	1.2445939	36	5	0.074626863	0	67	1	5	0.074626863	66	0	17.297918	15.664926	11.33064	9.7010899	1	376.53699	27	0	0	23	0	0	0	0	4	0	0	31	18.863596	15.742276	12.879395	9.7784405	0	0.41972107	5.9541965
mol1844	Brc1cc([N+](=O)[O-])cc(c1O)C(c1oc(C)cc1)c1oc(C)cc1	152.5	9	0.44444445	0.80000001	5	3.0073144	8.931757	1212	37	16	38	65.021767	1.7110991	14	7	0.175	16	40	1	7	0.175	23	0	14.532833	10.041451	7.9529324	5.342093	0	392.20499	24	0	1	17	0	0	0	1	5	0	0	26	17.430357	11.438793	11.363081	7.0873537	0	0.43739632	5.7004399
mol1846	O=C1CCC2C3CCC4CC(=CCC4(C)C3CCC12C)C(=O)C	152.5	11	0.45454547	0.83333331	6	3.1357281	8.7567511	1072	48	0	53	62.134399	1.1723472	30	4	0.071428575	0	56	3	4	0.071428575	53	0	14.860102	14.043606	9.5933189	9.18507	1	314.46899	23	0	0	21	0	0	0	0	2	0	0	26	16.405413	14.405413	10.859844	9.7051439	0	0.46357921	5.7004399
mol1847	O=[N+]([O-])c1ccc(NN=CC=2CCCCC=2C=C)c([N+](=O)[O-])c1	152.5	12	0.5	1	6	3.4383855	8.7386189	1320	34	6	39	67.527328	1.73147	16	6	0.15000001	6	40	5	8	0.2	29	0	12.396919	8.9222851	7.0900555	5.1807394	0	316.31699	23	0	0	15	0	0	0	4	4	0	0	24	16.819626	10.250712	11.024076	6.6397595	0	0.43892586	5.5849624
mol1849	O=C1Oc2ccccc2C(N)=C1CN1CCCCCC1	152.5	10	0.5	1	5	3.0898778	8.351985	796	34	6	40	58.43856	1.4609641	20	3	0.071428575	6	42	2	3	0.071428575	34	0	11.600209	9.7591486	7.2806344	5.4309034	0	272.34799	20	0	0	16	0	0	0	2	2	0	0	22	13.949383	10.664926	9.7540197	6.5580783	0	0.49991596	5.4594316
mol1855	ClCC(=O)c1ccc(cc1)C(=O)CCl	153	9	0.44444445	0.80000001	5	2.8822553	7.2787538	327	19	6	22	36.888214	1.6767371	8	4	0.18181819	6	22	2	4	0.18181819	14	0	8.8078985	5.7236147	5.0402899	3.0284741	1	231.07799	14	0	0	10	2	0	0	0	2	0	0	14	10.552042	6.5520415	6.6850705	4.1161566	0	0.59167278	4.8073549
mol1856	O=CC(C)(C)C(c1ccccc1)C(C(=O)O)C(=O)O	153	7	0.42857143	0.75	4	2.6560879	8.2665386	632	30	6	35	50.612297	1.4460657	16	10	0.2857143	6	35	3	10	0.2857143	26	0	10.737974	8.6188021	5.7785568	4.6873927	1	264.27701	19	0	0	14	0	0	0	0	5	0	0	19	14.629392	9.6293917	8.8085661	5.7920585	0	0.48546076	5.2479277
mol1858	O=C(Oc1cccc(NC(=O)c2ccccc2)c1)c1ccccc1	153	14	0.5	1	7	3.5638878	8.8508244	1517	33	18	39	56.333878	1.4444584	15	6	0.14634146	18	41	2	6	0.14634146	21	0	12.807649	11.082904	7.4592309	6.1427345	0	317.34399	24	0	0	20	0	0	0	1	3	0	0	26	16.777811	13.363597	11.720346	8.9326534	0	0.43739632	5.7004399
mol1860	S(C)c1[nH0][nH0](c(N)c1C(=O)OCC)C(=O)c1cccc([N+](=O)[O-])c1	153	12	0.5	1	6	3.3220642	8.8887978	1340	39	11	38	73.205666	1.9264649	14	10	0.25641027	11	39	3	10	0.25641027	25	0	13.701486	8.5165081	8.0148897	3.5284741	0	350.35498	24	0	0	14	0	0	0	4	5	0	1	25	17.853006	9.5769854	11.400285	4.6734333	0	0.42571631	5.643856
mol1862	O=[N+]([O-])c1cccc(c1)c1oc(cc1)C=C(C(=O)C)C(=O)C	153.5	11	0.45454547	0.83333331	6	3.35114	8.6083422	1141	31	11	35	55.809547	1.5945585	13	7	0.19444445	11	36	4	8	0.22222222	21	0	12.029907	9.5414515	6.464653	5.059401	1	299.28198	22	0	0	16	0	0	0	1	5	0	0	23	16.275656	10.991199	10.379918	6.9206867	0	0.4530769	5.523562
mol1863	O=C1N(N=C(C)C1=Cc1ccccc1O)c1ccccc1	153.5	11	0.45454547	0.83333331	6	3.1924453	8.4893274	933	32	12	35	52.735069	1.5067163	14	4	0.10810811	12	37	3	5	0.13513513	22	0	11.523392	9.7735023	6.6139355	5.3153839	0	278.311	21	0	0	17	0	0	0	2	2	0	0	23	14.819627	11.53517	10.164703	7.5268402	0	0.48250595	5.523562
mol1865	Brc1ccc(NC(=O)CNc2ccccc2)cc1	153.5	12	0.5	1	6	3.340755	7.9923563	723	21	12	31	50.171402	1.6184323	13	5	0.15625	12	32	1	5	0.15625	19	0	11.275469	7.9032593	6.3752623	4.0856042	0	305.17499	18	0	1	14	0	0	0	2	1	0	0	19	12.794683	9.3804693	8.7371836	5.857738	0	0.52150291	5.2479277
mol1868	c1ccc2c(c1)cccc2c1cccc2ccccc21	154	9	0.44444445	0.80000001	5	2.9128821	8.3761988	738	34	20	34	33.232204	0.97741783	14	1	0.027027028	22	37	0	1	0.027027028	15	0	11.082904	11.082904	6.8927345	6.8927345	0	254.332	20	0	0	20	0	0	0	0	0	0	0	23	13.363597	13.363597	9.9326534	9.9326534	0	0.51481563	5.523562
mol1873	Clc1cccc(NC(=O)C(C(F)(F)F)C(F)(F)F)c1	154	8	0.5	1	4	2.9299452	8.2186832	694	27	6	25	51.857574	2.0743029	6	5	0.2	6	25	1	5	0.2	18	0	9.6966801	5.3867512	5.0923567	2.6873927	0	305.60498	19	0	0	10	1	6	0	1	1	0	0	19	14.844935	6.1378284	8.5148735	3.5436769	0	0.48546076	5.2479277
mol1878	O=C1C=C2C(O)CC3C4CCC(C(C)CCCC(C)C)C4(C)CCC3C2(C)CC1	154.5	15	0.46666667	0.875	8	3.5463774	9.4104834	2182	57	0	73	81.260239	1.1131539	44	11	0.14473684	0	76	2	11	0.14473684	74	0	19.545332	18.689871	12.594823	12.1325	0	400.647	29	0	0	27	0	0	0	0	2	0	0	32	20.974327	18.974327	13.664375	12.509674	0	0.38828552	6
mol1880	FC(F)(F)C=1N=C2C=CC=CC2=NC(=O)C=1NNC=1=NN=C(C=1)c1ccc(OC)cc1	154.5	16	0.5	1	8	3.7465317	9.5996723	2876	52	6	45	85.127197	1.8917155	14	7	0.14583333	6	48	9	7	0.14583333	33	0	15.935397	11.196153	8.9011517	5.2260675	1	427.366	31	0	0	20	0	3	0	6	2	0	0	34	22.009861	13.060114	14.846686	7.3879948	0	0.36875206	6.0874629
mol1881	FC(F)(F)C1=NNC(=O)C1=NNc1cccc(C)c1	154.5	9	0.44444445	0.80000001	5	3.078728	8.1944304	732	26	6	28	55.267979	1.9738563	9	4	0.13793103	6	29	3	5	0.1724138	20	0	9.7459698	6.309401	5.236865	3.0713673	0	270.21399	19	0	0	11	0	3	0	4	1	0	0	20	14.043606	7.2151785	8.876029	4.1656852	0	0.5023343	5.321928
mol1885	O=C(N1c2cc3ccc([nH0]c3cc2CCC1C)C)c1ccccc1	154.5	12	0.5	1	6	3.2355413	8.8913765	1262	42	16	44	59.537762	1.3531309	20	4	0.08510638	17	47	1	4	0.08510638	29	0	13.990392	12.687716	8.4219704	7.0652199	0	316.40399	24	0	0	21	0	0	0	2	1	0	0	27	16.681435	14.396976	11.63103	9.2371836	0	0.44886449	5.7548876
mol1886	N1c2ccc(C)cc2C(c2ccccc2)C1c1ccccc1	154.5	9	0.44444445	0.80000001	5	2.9705195	8.6651487	960	35	18	41	46.710342	1.1392766	19	3	0.06818182	18	44	0	3	0.06818182	26	0	12.660254	12.160254	7.7974348	7.25876	0	285.38998	22	0	0	21	0	0	0	1	0	0	0	25	14.940947	14.23384	10.8265	10.010003	0	0.47938794	5.643856
mol1888	BrC1(Br)C(=O)C2CCC(C)(C1=O)C2(C)C	155	5	0.40000001	0.66666669	3	2.1194403	7.5917568	284	35	0	29	45.524731	1.5698184	14	3	0.1	0	30	2	3	0.1	28	0	12.235983	7.4915638	6.7113614	4.3391519	0	338.039	15	0	2	11	0	0	0	0	2	0	0	16	11.646264	7.6462646	6.6545362	4.4998355	0	0.59002918	5
mol1891	O=C1CC2(C)CC(OC(=O)C)CCC2(C)C2CCC3(C)C(=O)CCC3C12	155	12	0.5	1	6	3.2321231	9.1210279	1470	56	0	58	73.655403	1.2699207	32	6	0.098360658	0	61	3	6	0.098360658	58	0	16.599249	14.966255	10.339205	9.2870054	1	360.49399	26	0	0	22	0	0	0	0	4	0	0	29	18.905413	15.198306	12.105626	9.5570793	0	0.42228913	5.8579812
mol1894	O=C(OCC1c2ccccc2c2ccccc21)NC(CO)C(=O)N	155	11	0.45454547	0.83333331	6	3.3531473	8.8730059	1393	38	12	42	66.360031	1.5800008	18	9	0.20454545	12	44	2	9	0.20454545	30	0	12.937025	10.187716	7.6318483	5.5872226	0	326.35199	24	0	0	18	0	0	0	2	4	0	0	26	17.104084	11.68987	11.613392	7.4494896	0	0.43739632	5.7004399
mol1896	O(C=Cc1[nH0]([nH0]cc1[N+]#[C-])c1[nH0]c[nH0]c2[nH0]([nH0]cc21)C)CC	155	11	0.45454547	0.83333331	6	3.1713769	8.6415186	1031	34	14	35	58.464737	1.670421	13	7	0.1891892	15	37	1	8	0.21621622	20	1	12.132602	8.5938578	6.6260996	2.6564655	0	295.306	22	0	0	14	0	0	0	7	1	0	0	24	15.526733	10.129392	10.75755	3.4318516	0	0.46637034	5.5849624
mol1899	O(C=Nc1[nH0]([nH0]cc1C#N)c1[nH0]c[nH0]c2[nH0]([nH0]cc21)C)CC	155	11	0.45454547	0.83333331	6	3.1713769	8.6415186	1031	34	14	34	57.848469	1.7014256	12	7	0.19444445	15	36	1	8	0.22222222	19	1	12.002465	8.0165081	6.51229	2.284457	0	296.29401	22	0	0	13	0	0	0	8	1	0	0	24	15.526733	9.1293917	10.75755	2.9318516	0	0.46637034	5.5849624
mol1901	O=C1NN(C(=O)N1c1ccccc1)C1C=CC2C3C=CC(C3)C21	155	11	0.45454547	0.83333331	6	3.1790702	8.7595892	1114	37	6	40	61.576717	1.539418	17	2	0.045454547	6	44	4	2	0.045454547	34	0	12.500935	10.29001	8.0949945	6.0605135	1	307.353	23	0	0	18	0	0	0	3	2	0	0	27	15.551678	11.68987	11.237184	7.5993195	0	0.47555268	5.7548876
mol1903	[S+2]([O-])([O-])(N)c1cccc(c1)C(=NO)c1ccccc1	155	9	0.44444445	0.80000001	5	2.9969764	8.2157164	694	28	12	31	55.699932	1.796772	12	5	0.15625	12	32	1	6	0.1875	19	0	10.709171	7.1961522	6.9751368	4.2320509	0	276.31601	19	0	0	13	0	0	0	2	3	0	1	20	13.880469	8.6733618	9.0201864	6.1161566	0	0.5023343	5.321928
mol1904	[S+2]([O-])([O-])(Oc1ccc2ccccc2c1)c1cccc(c1)C(=O)O	155	12	0.5	1	6	3.3600895	8.741869	1234	36	16	35	55.408848	1.5831099	12	5	0.13513513	17	37	1	5	0.13513513	19	0	12.655805	9.350853	8.1309786	5.3867512	0	328.34399	23	0	0	17	0	0	0	0	5	0	1	25	16.449383	11.242276	10.954327	7.7491498	0	0.45137304	5.643856
mol1909	O=CC=1C=C2C=C(C(=O)N=C2=CC=1N)C(=O)OCC	155.5	10	0.5	1	5	3.0536363	8.202651	696	31	0	30	51.047253	1.7015752	11	6	0.19354838	0	31	8	6	0.19354838	23	0	10.174065	7.5165076	5.6004715	3.7278328	1	259.241	19	0	0	13	0	0	0	2	4	0	0	20	13.991199	8.5769854	9.0620804	4.8981781	0	0.5023343	5.321928
mol1913	Clc1cc(Cl)c(N=Nc2sc([nH0]c2C)C(C#N)=Cc2occc2)c(Cl)c1	155.5	14	0.5	1	7	3.588784	9.0914831	1836	37	16	35	68.753822	1.964395	9	6	0.16216215	16	37	2	8	0.21621622	18	1	16.28763	9.4641018	9.1208382	4.4373927	0	423.711	26	0	0	17	3	0	0	4	1	0	1	28	18.681435	11.1459	12.473565	6.1766701	0	0.41210872	5.8073549
mol1917	O=C(Oc1ccc(cc1)C=CC(=O)c1ccccc1)c1ccc(OC)cc1	155.5	18	0.5	1	9	3.8996887	9.1562271	2328	38	18	45	60.032814	1.3340626	18	8	0.17021276	18	47	3	9	0.19148937	26	0	14.793247	13.160254	8.392971	6.9641018	1	358.39301	27	0	0	23	0	0	0	0	4	0	0	29	19.062267	15.648053	13.152199	10.065646	0	0.40063059	5.8579812
mol1919	s1cc([nH0]c1C(=NNc1cc(C)ccc1C)C#N)c1ccc(OC)cc1	155.5	15	0.46666667	0.875	8	3.664351	9.0804291	1894	38	17	44	70.717781	1.6072222	18	9	0.19565217	17	46	1	10	0.2173913	27	1	15.593436	12.118802	8.8979616	5.5980763	0	362.457	26	0	0	20	0	0	0	4	1	0	1	28	18.518297	13.982763	12.600886	7.7371836	0	0.41210872	5.8073549
mol1922	Cc1ccc2c(CCC3C2CCC2CCCCC23C)c1C	156	10	0.5	1	5	2.9683859	8.5078001	816	43	6	51	49.848309	0.97741783	30	3	0.055555556	6	54	0	3	0.055555556	48	0	14.043606	14.043606	9.2001419	9.2001419	0	282.47101	21	0	0	21	0	0	0	0	0	0	0	24	14.612519	14.612519	10.110009	10.110009	0	0.49641782	5.5849624
mol1928	Brc1cc(Br)c(NC(=O)C)c(c1)C(=O)c1ccccc1	156	9	0.44444445	0.80000001	5	2.9684396	8.381525	778	30	12	31	52.922977	1.7071929	11	5	0.15625	12	32	2	5	0.15625	18	0	13.785871	8.5414515	7.4375935	4.5653839	0	397.06598	20	0	2	15	0	0	0	1	2	0	0	21	14.698306	9.9911995	9.4860706	6.3601732	0	0.48464775	5.3923173
mol1931	O=[N+]([O-])c1cc([N+](=O)[O-])c(c([N+](=O)[O-])c1)C(=O)OC	156	8	0.5	1	4	2.7310047	8.2586746	640	31	6	24	45.674572	1.9031072	5	6	0.25	6	24	4	6	0.25	14	0	9.2623272	4.6547008	4.4874625	1.9047005	0	271.14099	19	0	0	8	0	0	0	3	8	0	0	19	14.740123	5.3009648	8.7897997	2.6329932	0	0.48546076	5.2479277
mol1932	O=C1OC(Cc2ccccc12)c1[nH0]cccc1	156	9	0.44444445	0.80000001	5	2.8853006	7.8777628	500	26	12	28	41.249222	1.4731865	11	1	0.033333335	12	30	1	1	0.033333335	17	0	9.1669693	7.9032593	5.5422583	4.416502	0	225.24699	17	0	0	14	0	0	0	1	2	0	0	19	11.664926	9.2507124	8.3433371	6.0412416	0	0.56150466	5.2479277
mol1935	[Cl-].O=C(C=Cc1ccc([N+])cc1)c1ccccc1	156	11	1	0	0	3.2061777	7.8326354	594	21	12	32	48.093674	1.5029273	14	4	0.125	12	32	2	5	0.15625	18	0	10.600101	8.350853	5.4504118	4.8927345	1	259.73599	18	0	0	15	1	0	0	1	1	0	0	18	12.087576	10.087576	8.2540197	7.0993195	0	0.50325835	5.1699252
mol1936	O=C(Nc1ccc(C)cc1)c1ccccc1	156	10	0.5	1	5	3.053201	7.6684985	478	20	12	29	39.472763	1.3611298	13	4	0.13333334	12	30	1	4	0.13333334	17	0	9.1044006	8.1961527	5.1861749	4.4820509	0	211.26399	16	0	0	14	0	0	0	1	1	0	0	17	11.380469	9.6733618	7.7540202	6.3601732	0	0.56510133	5.0874629
mol1938	Fc1ccc(N2C(=O)C3ON=C(C(=O)c4ccccc4)C3C2=O)cc1	156	13	0.46153846	0.85714287	7	3.3539224	8.9966288	1453	43	12	36	63.004902	1.7501361	11	3	0.07692308	12	39	4	3	0.07692308	23	0	12.756238	9.850853	7.5454679	5.4314094	0	338.29401	25	0	0	18	0	1	0	2	4	0	0	28	17.551678	11.560114	12.075387	7.4494896	0	0.43513325	5.8073549
mol1939	Sc1[nH0][nH0]c([nH0]1N=Cc1ccccc1O)C(F)(F)F	156	9	0.44444445	0.80000001	5	3.0367978	8.2013683	720	27	11	26	56.585781	2.1763761	7	5	0.18518518	11	27	1	6	0.22222222	15	0	10.098353	5.3867512	5.3800254	2.3660254	1	288.25299	19	0	0	10	0	3	0	4	1	0	1	20	14.043606	6.3449349	8.8928652	3.3467534	0	0.5023343	5.321928
mol1941	ClC1CCC2(C)C(=CCC3C4CCC(=O)C4(C)CCC32)C1	156.5	10	0.5	1	5	2.9431849	8.50912	802	44	0	48	58.985615	1.2288669	27	2	0.039215688	0	51	2	2	0.039215688	49	0	14.085748	12.543606	9.2551727	8.3963957	1	306.87698	21	0	0	19	1	0	0	0	1	0	0	24	14.828063	12.828063	9.9491606	8.7944603	0	0.49641782	5.5849624
mol1942	[P+]([O-])(c1ccccc1)(c1ccccc1)C1C=2CCCCC=2OC=2CCCCC=21	156.5	9	0.44444445	0.80000001	5	2.9770739	9.3998318	1678	53	12	55	71.496414	1.2999349	27	3	0.050847456	12	59	2	3	0.050847456	45	0	17.165844	15.007708	12.385139	9.3129311	0	390.46298	28	0	0	25	0	0	0	0	2	1	0	32	18.97648	16.769375	13.781841	11.599319	0	0.40790597	6
mol1943	S=C(Nc1ccccc1)c1ccc(OC)cc1	156.5	11	0.45454547	0.83333331	6	3.1707642	7.8393459	576	22	12	30	45.798031	1.5266011	13	5	0.16129032	12	31	1	5	0.16129032	18	0	10.329145	8.1961527	5.7067957	3.9820509	0	243.33	17	0	0	14	0	0	0	1	1	0	1	18	12.087576	9.6733618	8.2920246	5.7828231	0	0.54234898	5.1699252
mol1946	[S+2]([O-])([O-])(c1ccccc1)c1c(o[nH0]c1C(=O)c1ccc(OC)cc1)c1ccc(C)cc1	156.5	14	0.5	1	7	3.4758193	9.6509027	2548	53	23	50	79.833443	1.596669	19	8	0.1509434	23	53	1	8	0.1509434	29	0	17.718754	14.005553	10.954965	7.3034182	0	433.48398	31	0	0	24	0	0	0	1	5	0	1	34	22.009861	16.38854	14.913052	10.3265	0	0.36875206	6.0874629
mol1949	O=C1CCN2Cc3c(O)c(OC)ccc3C(O)C2C1	157	10	0.5	1	5	2.9163034	8.2154131	642	35	6	36	55.327461	1.5368739	17	4	0.10526316	6	38	1	4	0.10526316	31	0	10.795965	8.6378279	6.440557	4.2516007	0	263.293	19	0	0	14	0	0	0	1	4	0	0	21	13.568549	9.2840929	9.1133919	5.1161566	0	0.51875818	5.3923173
mol1950	O=C(OCC)C1=C(NC(C)=C(C(=O)OCC)C1c1ccccc1)C	157	10	0.5	1	5	3.0041969	8.939373	1204	40	6	47	68.313126	1.4534708	23	11	0.22916667	6	48	4	11	0.22916667	38	0	14.511309	12.378315	8.0847692	6.1909227	0	329.396	24	0	0	19	0	0	0	1	4	0	0	25	17.689871	13.568549	11.506437	7.7187438	0	0.42571631	5.643856
mol1951	O=C(C)CCc1cc2NC(C)CCc2cc1N=Nc1ccccc1C(=O)O	157	12	0.5	1	6	3.4427822	9.2354059	1918	41	12	50	76.402443	1.5280489	23	9	0.17307693	12	52	3	10	0.1923077	37	0	15.528016	12.869879	9.0960531	7.2783093	1	365.43298	27	0	0	21	0	0	0	3	3	0	0	29	19.38854	14.26722	12.935561	9.0705166	0	0.40063059	5.8579812
mol1957	O=C1CCC2C3CCC4(C)CC5(OCCO5)CCC4(C)C3CCC12C	157.5	11	0.45454547	0.83333331	6	3.1502409	9.0076075	1293	55	0	59	71.239822	1.2074546	34	3	0.047619049	0	63	1	3	0.047619049	62	0	16.23497	15.010225	10.633358	9.4436359	0	346.51099	25	0	0	22	0	0	0	0	3	0	0	29	17.501789	15.087576	11.821463	9.5370054	0	0.44574744	5.8579812
mol1959	O=C1C(CC(=O)Nc2ccc(C)cc2)C2CCC1(C)C2(C)C	157.5	11	0.45454547	0.83333331	6	3.280359	8.6021461	1081	38	6	47	62.258648	1.3246521	25	8	0.1632653	6	49	2	8	0.1632653	41	0	13.901918	12.585422	8.1639023	7.2556543	0	299.414	22	0	0	19	0	0	0	1	2	0	0	24	16.120956	13.413849	10.253856	8.2826586	0	0.46637034	5.5849624
mol1961	O=[N+]([O-])c1ccc(cc1)c1oc(cc1)C=CC(=O)c1ccccc1	157.5	15	0.46666667	0.875	8	3.6798909	8.8238993	1600	33	17	37	55.933434	1.5117145	13	5	0.12820514	17	39	3	6	0.15384616	19	0	12.58576	10.505553	7.2545457	6.0534182	1	319.31598	24	0	0	19	0	0	0	1	4	0	0	26	16.940947	12.656489	11.63103	8.7491493	0	0.43739632	5.7004399
mol1963	S1C(=NC(=O)C)N(N=C1C(=O)C)c1ccc(F)cc1	157.5	9	0.44444445	0.80000001	5	3.0048306	8.2153378	703	26	6	29	57.88773	1.9961287	10	5	0.16666667	6	30	4	6	0.2	20	0	11.070248	7.309401	6.2113767	3.0713673	0	279.29498	19	0	0	12	0	1	0	3	2	0	1	20	13.991199	8.2925291	8.9692345	4.121027	0	0.5023343	5.321928
mol1964	O=C(Oc1ccc(cc1)C=CC(=O)c1ccccc1)C=Cc1ccccc1	157.5	18	0.5	1	9	3.9409046	9.1539125	2404	35	18	45	57.28075	1.2729056	18	7	0.14893617	18	47	4	9	0.19148937	25	0	14.61705	13.392304	8.5305986	7.7141018	1	354.405	27	0	0	24	0	0	0	0	3	0	0	29	18.89913	16.192024	13.20351	11.232313	0	0.40063059	5.8579812
mol1966	[Cl+3]([O-])([O-])([O-])O.[Cl+3]([O-])([O-])([O-])O.N1c2ccccc2CCC1CCc1ccc(N(C)C)cc1	157.5	13	0.92307693	12	1	3.4143772	8.5316133	1108	30	12	57	101.55267	1.7816259	26	8	0.14035088	12	57	0	8	0.14035088	45	0	18.583496	12.02458	11.620675	6.1723208	0	481.32898	31	0	0	19	2	0	0	2	8	0	0	31	23.65649	13.372033	14.220346	7.9158163	0	0.3451173	5.9541965
mol1967	Clc1ccc(cc1)c1[nH0]c(sc1)C(=NNc1cccc(C)c1)C#N	157.5	14	0.5	1	7	3.5718751	8.8478966	1518	33	17	37	61.585407	1.6644704	13	6	0.15384616	17	39	1	7	0.17948718	20	1	14.396432	10.196153	8.4358692	5.1814094	0	352.849	24	0	0	18	1	0	0	4	0	0	1	26	16.940947	12.112519	11.652199	7.3264999	0	0.43739632	5.7004399
mol1974	[Hg](OC)c1c(C)c(C)cc(C)c1C	158	6	0.5	1	3	2.4201393	7.1247315	232	20	6	29	38.827702	1.3388863	16	7	0.24137931	6	29	0	7	0.24137931	23	0	14.690435	8.0773506	9.6211309	3.5773504	1	364.84	13	0	0	11	0	0	0	0	1	0	0	13	10.008072	8.5938578	6.0745859	4.4592309	0	0.6193822	4.7004399
mol1976	O=C(Oc1ccc(cc1)C=CC(=O)c1ccccc1)C=Cc1ccc(OC)cc1	158	20	0.5	1	10	4.0615292	9.3570518	2982	39	18	49	64.585815	1.3180779	20	9	0.17647059	18	51	4	11	0.21568628	29	0	15.947948	14.314955	9.0536547	7.6247854	1	384.431	29	0	0	25	0	0	0	0	4	0	0	31	20.47648	17.062267	14.135362	11.048809	0	0.3796615	5.9541965
mol1977	O=C(Nc1ccccc1)N(c1ccccc1)C(=O)C1Cc2ccccc21	158	12	0.5	1	6	3.3181567	9.1387444	1640	39	18	44	63.048847	1.4329283	18	6	0.12765957	18	47	2	6	0.12765957	27	0	14.131071	12.367361	8.5669384	6.9878693	0	342.39798	26	0	0	22	0	0	0	2	2	0	0	29	17.93251	14.648053	12.737184	9.7659864	0	0.42228913	5.8579812
mol1979	O=C1CCC2C3CCC4(C)CC5(OCCO5)CCC4(C)C3CCC12C	158.5	11	0.45454547	0.83333331	6	3.1502409	9.0076075	1293	55	0	59	71.239822	1.2074546	34	3	0.047619049	0	63	1	3	0.047619049	62	0	16.23497	15.010225	10.633358	9.4436359	0	346.51099	25	0	0	22	0	0	0	0	3	0	0	29	17.501789	15.087576	11.821463	9.5370054	0	0.44574744	5.8579812
mol1980	O=C1N(N(C)c2cc(N3CCCC3)cc(c21)c1ccccc1)c1ccccc1	158.5	11	0.45454547	0.83333331	6	3.2500858	9.3659096	1840	48	18	51	70.457779	1.381525	23	4	0.07272727	18	55	1	4	0.07272727	36	0	16.006519	14.25663	9.8542881	7.4760675	1	369.46799	28	0	0	24	0	0	0	3	1	0	0	32	19.087212	16.35516	13.737184	10.099319	0	0.40790597	6
mol1981	BrC1C(OC(=O)C)C2C3CCC(C(C)CCC(=O)OC)C3(C)CCC2C2(C)CCCCC12	158.5	14	0.5	1	7	3.4916322	9.7296095	2683	64	0	75	97.450058	1.299334	43	12	0.15384616	0	78	2	12	0.15384616	76	0	22.286823	18.689871	13.928293	11.333953	1	511.54099	32	0	1	27	0	0	0	0	4	0	0	35	23.258783	18.84457	15.1299	11.465998	0	0.3597711	6.129283
mol1982	O=[N+]([O-])c1cc([N+](=O)[O-])c(O)c([N+](=O)[O-])c1.N=1c2ccccc2C(C)(C)C=1c1ccccc1	158.5	8	0.5	1	4	2.6915891	8.8221216	879	53	18	51	88.476059	1.7348248	18	7	0.13207547	18	53	4	7	0.13207547	31	0	17.536411	12.850853	9.5798206	7.1427345	0	450.40698	33	0	0	22	0	0	0	4	7	0	0	35	24.336134	14.896976	15.534618	9.6766701	0	0.3442024	6.129283
mol1984	O(C)c1ccc(N=C(Nc2ccc(OC)cc2)CNc2ccc(OC)cc2)cc1	158.5	15	0.46666667	0.875	8	3.6962509	9.4299679	2560	40	18	54	81.115822	1.5021448	25	12	0.21428572	18	56	1	13	0.23214285	37	0	16.807268	14.13531	9.2055397	5.8176551	0	391.47098	29	0	0	23	0	0	0	3	3	0	0	31	20.47648	16.233841	14.194534	8.3072281	0	0.3796615	5.9541965
mol1987	Clc1c(Cl)c(Cl)c2OC3c4ccccc4CC3Oc2c1Cl	158.8	9	0.44444445	0.80000001	5	2.9560421	8.5111055	823	41	12	29	48.278091	1.6647617	8	0	0	12	32	0	0	0	20	0	13.523278	8.1712084	7.8586001	4.7111602	0	362.039	21	0	0	15	4	0	0	0	2	0	0	24	14.72325	9.3090363	10.075387	6.1329932	0	0.49641782	5.5849624
mol1988	O=C1NC(C)=C(C(=O)OCc2ccccc2)C(N1)c1ccc2OCOc2c1	158.8	13	0.46153846	0.85714287	7	3.4633505	9.2272491	1867	42	12	45	72.026535	1.6005898	18	6	0.125	12	48	3	6	0.125	33	0	14.651608	11.610366	8.5049419	5.5796213	0	366.37299	27	0	0	20	0	0	0	2	5	0	0	30	18.802753	13.26722	13.114194	7.6017551	0	0.41024774	5.9068904
mol1994	s1c2ccccc2[nH0]c1C(=NNc1ccc(F)cc1)C(=O)N	159	12	0.5	1	6	3.3500562	8.6124001	1126	31	15	33	61.807899	1.8729666	11	5	0.14285715	16	35	2	6	0.17142858	17	0	12.101538	8.1188021	7.1996713	4.1487174	0	314.34399	22	0	0	15	0	1	0	4	1	0	1	24	15.526733	9.6983061	10.63103	5.9494896	0	0.46637034	5.5849624
mol1996	s1c(SCC)[nH0][nH0]c1NC(=O)C(C(F)(F)F)C(F)(F)F	159	10	0.5	1	5	3.1555707	8.3466339	838	27	5	27	62.465816	2.3135488	7	8	0.2962963	5	27	1	8	0.2962963	21	0	11.304409	4.7844572	6.7615061	1.5731322	0	339.284	20	0	0	8	0	6	0	3	1	0	2	20	15.552042	5.0165076	9.0528784	1.6177903	0	0.4689956	5.321928
mol1999	O=C(C=Cc1cccc(N)c1)c1ccccc1	159	10	0.5	1	5	3.1493547	7.8420529	584	21	12	30	40.497643	1.3499215	13	4	0.12903225	12	31	2	5	0.16129032	17	0	9.3364515	8.350853	5.3855338	4.8927345	1	223.27499	17	0	0	15	0	0	0	1	1	0	0	18	12.087576	10.087576	8.2540197	7.0993195	0	0.54234898	5.1699252
mol2000	O=C(O)C(=NO)Cc1ccc(OC)cc1	159	9	0.44444445	0.80000001	5	2.9825573	7.4852839	404	19	6	26	42.938404	1.6514771	11	7	0.26923078	6	26	2	8	0.30769232	18	0	8.1746454	6.0165076	4.2421842	2.7784741	0	209.20099	15	0	0	10	0	0	0	1	4	0	0	15	11.259149	6.8449349	7.1682339	3.7828231	0	0.56650949	4.9068904
mol2001	Brc1ccc(NN=C([S+2]([O-])([O-])c2ccccc2)C(=O)c2sccc2)cc1	159	12	0.5	1	6	3.3320544	9.1373024	1653	39	17	39	74.211433	1.9028573	13	6	0.14634146	17	41	2	7	0.17073171	22	0	16.513613	9.9282036	10.614935	5.1873927	0	449.349	26	0	1	18	0	0	0	2	3	0	2	28	18.570704	11.949383	12.4812	7.5244045	0	0.41210872	5.8073549
mol2005	[S+2]([O-])([O-])([O-])[O-].[N+]c1ccccc1C=Cc1ccccc1[N+]	159	9	0.8888889	8	1	2.9275658	7.7743769	488	21	12	37	65.446808	1.7688326	16	4	0.10810811	12	37	1	5	0.13513513	24	0	12.045454	7.7735028	7.272491	4.5653839	0	308.358	21	0	0	14	0	0	0	2	4	0	1	21	15.880469	9.3804693	9.7708569	6.6161566	0	0.45371634	5.3923173
mol2008	FC(F)(F)C=1N=C2C=CC=CC2=NC(=O)C=1NNC=1=NN=C(C=1)c1ccccc1	159.5	14	0.5	1	7	3.5882277	9.4196863	2314	48	6	41	75.664795	1.8454828	12	5	0.11363637	6	44	9	5	0.11363637	29	0	14.604499	10.273502	8.3780956	5.3153839	1	397.34	29	0	0	19	0	3	0	6	1	0	0	32	20.43251	12.18987	13.914835	7.5714984	0	0.38828552	6
mol2009	O=[N+]([O-])c1cccc(c1)c1oc(cc1)C=CC(=O)c1oc(C)cc1	159.5	14	0.5	1	7	3.6101043	8.8350534	1554	32	16	37	57.975769	1.5669127	13	6	0.15384616	16	39	3	7	0.17948718	20	0	12.761958	10.273502	7.1627941	5.5534182	1	323.30399	24	0	0	18	0	0	0	1	5	0	0	26	17.104084	12.112519	11.524878	7.8264999	0	0.43739632	5.7004399
mol2011	O=C1OC(=NC1=Cc1oc(C)cc1)c1ccccc1	159.5	11	0.45454547	0.83333331	6	3.1962793	8.1763697	747	24	11	30	45.794724	1.5264908	11	3	0.09375	11	32	3	4	0.125	18	0	10.290761	8.6188021	5.8665519	4.3987174	0	253.25699	19	0	0	15	0	0	0	1	3	0	0	21	13.242276	10.120955	9.2203465	6.1935067	0	0.51875818	5.3923173
mol2013	Clc1ccc(cc1)C1Sc2[nH0][nH0]c([nH0]2N1)c1ccc(OC)cc1	159.5	14	0.5	1	7	3.4479246	8.7209911	1263	35	17	36	66.011581	1.8336551	13	4	0.1025641	17	39	0	4	0.1025641	22	0	13.80468	9.1961527	8.2869167	4.1814094	0	344.82599	23	0	0	16	1	0	0	4	1	0	1	26	15.811191	10.698306	11.241515	5.932653	0	0.46357921	5.7004399
mol2014	O=C1c2ccccc2[N+]([O-])=C1c1[nH0]cccc1.O=C(O)C(=O)O	159.5	8	0.75	3	2	2.7209797	8.0369692	502	32	12	33	57.132591	1.7312906	10	4	0.11764706	12	34	4	4	0.11764706	18	0	11.540649	8.1188021	6.2872047	4.1160254	1	314.25299	23	0	0	15	0	0	0	2	6	0	0	24	16.982763	9.6983061	10.930429	5.8914113	0	0.43892586	5.5849624
mol2016	Clc1ccccc1NN=C(C#N)c1scc([nH0]1)c1ccccc1	159.5	13	0.46153846	0.85714287	7	3.4686799	8.7325306	1321	32	17	34	57.433121	1.6892095	11	5	0.1388889	17	36	1	6	0.16666667	17	1	13.473782	9.2735023	8.0311689	4.7767091	0	338.82199	23	0	0	17	1	0	0	4	0	0	1	25	16.070704	11.242276	11.275188	6.9494896	0	0.45137304	5.643856
mol2018	Clc1c2OC(Oc2c(Cl)c(Cl)c1Cl)c1cc(C)cc(C)c1	159.8	9	0.44444445	0.80000001	5	3.0410764	8.5010815	875	37	12	31	51.757446	1.669595	10	3	0.090909094	12	33	0	3	0.090909094	21	0	14.161471	8.8094015	7.6681657	4.5207257	0	364.05499	21	0	0	15	4	0	0	0	2	0	0	23	15.309036	9.8948231	9.8799181	5.9375238	0	0.48250595	5.523562
mol2019	O=C1C(=C)C2CC(OC(=O)C)C3C45COCC(C)(CCC4)C5CC(OC)C13C2OC(=O)C	159.89999	9	0.44444445	0.80000001	5	2.9900899	9.797533	2217	75	0	66	90.208389	1.3667938	34	9	0.12857144	0	70	4	10	0.14285715	66	0	19.478693	16.620956	11.801478	9.0881529	1	446.53998	32	0	0	25	0	0	0	0	7	0	0	36	23.051678	17.223249	15.113716	9.633317	0	0.36708876	6.1699252
mol2021	FC(F)(F)c1cccc(NN=C2C(=O)N(N=C2C(F)(F)F)c2ccccc2)c1	160	13	0.46153846	0.85714287	7	3.5084987	9.3318043	2085	44	12	38	73.205322	1.9264559	10	5	0.125	12	40	3	6	0.15000001	25	0	13.713828	9.1961527	7.6381025	4.7320509	0	400.28198	28	0	0	17	0	6	0	4	1	0	0	30	20.526733	10.828063	13.070517	6.6935067	0	0.38983503	5.9068904
mol2024	O=C(Nc1ccccc1)C(Nc1ccccc1N)(c1ccccc1)c1ccccc1	160	11	0.45454547	0.83333331	6	3.1850288	9.5932913	2172	50	24	53	72.571541	1.3692744	23	8	0.14285715	24	56	1	8	0.14285715	31	0	16.455254	14.469655	9.8022003	8.3094015	0	393.48999	30	0	0	26	0	0	0	3	1	0	0	33	20.813345	17.39913	14.698344	11.965345	0	0.37824166	6.044394
mol2025	S1c2[nH0][nH0]c([nH0]2NC1c1ccc(OC)cc1)c1ccccc1	160	13	0.46153846	0.85714287	7	3.3753107	8.5946407	1106	33	17	36	60.814331	1.6892869	14	4	0.1025641	17	39	0	4	0.1025641	22	0	12.748137	9.2735023	7.8092866	4.2707257	0	310.38098	22	0	0	16	0	0	0	4	1	0	1	25	14.940947	10.828063	10.847668	6.1161566	0	0.47938794	5.643856
mol2026	S=C1Sc2[nH0][nH0]c([nH0]2N1)C(F)(F)F	160	6	0.5	1	3	2.4013612	7.1137271	223	17	5	14	30.548082	2.1820059	1	1	0.06666667	5	15	1	1	0.06666667	9	0	7.425024	2	4.2220979	0.25	0	226.20599	13	0	0	4	0	3	0	4	0	0	2	14	9.6378279	2.2320509	5.982182	0.28867513	0	0.64772749	4.8073549
mol2028	S(C)c1[nH0][nH0](c(N)c1C(=O)OCC)C(=O)c1ccc(OC)cc1	160	13	0.46153846	0.85714287	7	3.3453865	8.7525139	1220	37	11	40	72.032005	1.8008002	17	11	0.2682927	11	41	2	11	0.2682927	28	0	13.846024	9.5165081	8.0385065	3.5284741	0	335.384	23	0	0	15	0	0	0	3	4	0	1	24	16.982763	10.576985	11.027606	4.6734333	0	0.43892586	5.5849624
mol2029	O=[N+]([O-])c1ccc(Nc2ccc(C)cc2)c(N)c1	160	11	0.45454547	0.83333331	6	3.1944571	8.008914	659	25	12	31	50.613766	1.6327021	13	5	0.15625	12	32	1	5	0.15625	19	0	9.8825121	7.5414519	5.4368315	4.059401	0	243.26599	18	0	0	13	0	0	0	3	2	0	0	19	13.120955	8.8364992	8.5585508	5.6766701	0	0.52150291	5.2479277
mol2030	O=[N+]([O-])CC(=O)c1cccc(c1)C(=O)C[N+](=O)[O-]	160	10	0.5	1	5	3.1321001	8.0339403	655	23	6	26	47.482376	1.8262453	8	6	0.23076923	6	26	4	6	0.23076923	16	0	9.0675316	5.7236147	4.7994747	3.0284741	0	252.18199	18	0	0	10	0	0	0	2	6	0	0	18	13.706742	6.5520415	8.3967543	4.1161566	0	0.50325835	5.1699252
mol2031	[Br-].[P+](CCCC(=O)OCC)(c1ccccc1)(c1ccccc1)c1ccccc1	160	11	1	0	0	3.2454314	9.2671051	1728	43	18	54	76.51339	1.4169147	26	10	0.18181819	18	55	1	10	0.18181819	36	0	18.610779	14.488681	11.450779	7.7927108	1	457.34799	28	0	1	24	0	0	0	0	2	1	0	29	18.951536	16.744431	13.270022	10.564845	0	0.38060221	5.8579812
mol2037	FC(F)(F)C1=NN(c2ccccc2)C(=O)C1=NNc1c[nH0]ccc1	160.5	12	0.5	1	6	3.3044043	8.8909864	1340	36	12	34	64.786568	1.9054873	10	4	0.11111111	12	36	3	5	0.1388889	21	0	12.027148	8.1961527	6.7602034	3.9047005	0	333.27298	24	0	0	15	0	3	0	5	1	0	0	26	17.15649	9.7507124	11.465345	5.588335	0	0.43739632	5.7004399
mol2039	O=C1CC2CC(O)CCC2(C)C2CC(O)C3(C)C(CCC3C(C)CCC(=O)OCC)C12	160.5	16	0.5	1	8	3.5844371	9.6115084	2569	63	0	73	91.558784	1.25423	42	12	0.15789473	0	76	2	12	0.15789473	74	0	19.809042	17.689871	12.668848	11.251403	1	434.617	31	0	0	26	0	0	0	0	5	0	0	34	22.551678	17.84457	14.6231	11.405451	0	0.36875206	6.0874629
mol2040	O=C1N=C2=CC=CC=C2N=C(C)C1=NNC=1=NN=C(C=1)c1ccccc1	160.5	14	0.5	1	7	3.5881703	9.0792465	1816	42	6	40	63.353756	1.5838439	14	4	0.093023255	6	43	10	5	0.11627907	27	0	13.917819	10.773502	8.0083628	5.5653839	0	342.362	26	0	0	19	0	0	0	6	1	0	0	29	17.93251	12.68987	12.70351	7.8601732	0	0.42228913	5.8579812
mol2041	BrC(c1ccc([N+](=O)[O-])cc1[N+](=O)[O-])C(Br)c1cccc2ccccc21	160.5	12	0.5	1	6	3.3526921	9.1255283	1622	45	16	38	69.343048	1.8248169	12	5	0.125	17	40	2	5	0.125	21	0	16.383545	9.9282036	9.4153814	5.9700847	1	480.112	26	0	2	18	0	0	0	2	4	0	0	28	18.84457	11.68987	12.396754	8.2659864	0	0.41210872	5.8073549
mol2044	O=C(O)C(=Cc1cccc2ccccc21)c1ccccc1	160.5	10	0.5	1	5	3.0802281	8.5113592	906	32	16	35	43.511314	1.2431804	14	4	0.10810811	17	37	2	5	0.13513513	18	0	11.361015	10.505553	6.7371321	6.309401	0	274.319	21	0	0	19	0	0	0	0	2	0	0	23	14.656489	12.656489	10.25402	9.0993195	0	0.48250595	5.523562
mol2046	ClC(=Cc1ccccc1)c1ccc2CCc3ccc([N+](=O)[O-])c1c32	160.5	10	0.5	1	5	3.171725	8.8992586	1251	41	16	38	57.679714	1.5178872	14	3	0.073170729	17	41	2	4	0.097560972	22	0	13.58532	11.187716	8.1722097	7.0165076	0	335.78998	24	0	0	20	1	0	0	1	2	0	0	27	16.681435	13.104083	11.647867	9.5824833	0	0.44886449	5.7548876
mol2049	Nc1cc(N)c(C=Cc2ccccc2)c(N)c1C=Cc1ccccc1	161	14	0.5	1	7	3.5280344	8.9841957	1632	37	18	46	58.9828	1.2822348	21	7	0.14583333	18	48	2	9	0.1875	28	0	13.892304	12.160254	8.0861101	7.2200847	0	327.431	25	0	0	22	0	0	0	3	0	0	0	27	17.648054	14.648053	12.147867	10.415816	0	0.42433795	5.7548876
mol2050	FC(F)(F)C1=NN(c2ccccc2)C(=O)C1=NNc1cccc(C)c1	161	12	0.5	1	6	3.3557611	9.008275	1506	38	12	38	69.073776	1.8177309	13	5	0.125	12	40	3	6	0.15000001	25	0	13.079935	9.6961527	7.3211555	4.9820509	0	346.31198	25	0	0	17	0	3	0	4	1	0	0	27	18.026733	11.328063	11.859192	6.982182	0	0.42433795	5.7548876
mol2053	s1c2ccccc2[nH0]c1C(=NNc1ccc(O)cc1)C(=O)N	161	12	0.5	1	6	3.3500562	8.6124001	1126	31	15	34	61.350826	1.8044361	12	6	0.16666667	16	36	2	7	0.19444445	18	0	12.170786	8.1188021	7.2342958	4.1487174	0	312.353	22	0	0	15	0	0	0	4	2	0	1	24	15.526733	9.6983061	10.63103	5.9494896	0	0.46637034	5.5849624
mol2055	Clc1ccc(NN=C(C#N)c2[nH0]c3ccccc3[nH0]2C)c(Cl)c1	161	12	0.5	1	6	3.3597939	8.7445908	1248	36	15	34	57.310349	1.6855985	11	5	0.1388889	16	36	1	6	0.16666667	18	1	13.598093	9.0414515	7.4617386	4.0653839	0	344.20499	23	0	0	16	2	0	0	5	0	0	0	25	16.396976	10.698306	11.096556	5.857738	0	0.45137304	5.643856
mol2056	N#Cc1c(N)[nH0]([nH0]c1c1ccccc1)c1ccccc1	161	10	0.5	1	5	3.0361824	8.3656635	781	31	17	32	44.98045	1.4056391	12	4	0.11764706	17	34	0	4	0.11764706	16	1	10.692493	8.7735023	6.2044697	4.8213673	0	260.29999	20	0	0	16	0	0	0	4	0	0	0	22	13.949383	10.664926	9.8088617	7.0412416	0	0.49991596	5.4594316
mol2061	O=[N+]([O-])c1ccc(cc1)C=CC(=O)c1ccccc1	161	12	0.5	1	6	3.3777163	8.1494045	826	25	12	30	45.794724	1.5264908	11	4	0.12903225	12	31	3	5	0.16129032	16	0	10.022812	8.350853	5.6856136	4.8927345	1	253.25699	19	0	0	15	0	0	0	1	3	0	0	20	13.664926	10.087576	9.1647034	7.0993195	0	0.5023343	5.321928
mol2062	S1c2[nH0][nH0]c([nH0]2NC1c1occc1)c1ccc(OC)cc1	161	12	0.5	1	6	3.2951598	8.46245	960	30	16	33	60.142487	1.8224996	12	4	0.11111111	16	36	0	4	0.11111111	20	0	12.001684	8.1188021	7.2937713	3.3153841	0	300.34201	21	0	0	14	0	0	0	4	2	0	1	24	14.23384	9.4138489	10.347668	4.7079082	0	0.49641782	5.5849624
mol2063	O=C1N(C(=O)C2C(=NOC12)C(=O)c1ccccc1)c1ccccc1	161	12	0.5	1	6	3.2694559	8.8845015	1280	41	12	36	58.039101	1.6121973	12	3	0.07692308	12	39	4	3	0.07692308	23	0	12.455624	9.9282036	7.4458022	5.5207257	0	320.30399	24	0	0	18	0	0	0	2	4	0	0	27	16.681435	11.68987	11.68154	7.6329932	0	0.44886449	5.7548876
mol2064	O=[N+]([O-])c1ccc(cc1)c1ccc(NN(c2ccccc2)C(=O)C)cc1	161	15	0.46666667	0.875	8	3.68279	9.0692482	1907	39	18	43	67.89418	1.5789344	17	7	0.15555556	18	45	2	7	0.15555556	25	0	14.124725	11.505553	8.0171175	6.3034182	1	347.37399	26	0	0	20	0	0	0	3	3	0	0	28	18.518297	13.656489	12.541714	8.9931669	0	0.41210872	5.8073549
mol2065	O=C(O)C1CCC2(C)C(=CCC3c4ccc(C)c(C)c4CCC32)C1	161.5	12	0.5	1	6	3.2412293	8.8741512	1237	49	6	52	61.709431	1.1867199	28	5	0.090909094	6	55	2	5	0.090909094	47	0	15.062204	14.206742	9.4283504	9.0006189	0	324.46399	24	0	0	22	0	0	0	0	2	0	0	27	17.060114	15.060114	11.414539	10.259839	0	0.44886449	5.7548876
mol2066	[S+2]([O-])([O-])(c1ccccc1)c1c(o[nH0]c1C(=O)c1ccc(OC)cc1)c1ccccc1	161.5	13	0.46153846	0.85714287	7	3.4250553	9.5574341	2315	51	23	47	75.927238	1.6154733	17	7	0.14	23	50	1	7	0.14	26	0	16.796104	13.082904	10.544281	6.8927345	0	419.457	30	0	0	23	0	0	0	1	5	0	1	33	21.139618	15.518297	14.519205	9.9326534	0	0.37824166	6.044394
mol2068	Clc1ccc(NN=C(C#N)C(=O)OCC)cc1	161.5	11	0.45454547	0.83333331	6	3.1924891	7.849823	596	21	6	27	50.354046	1.8649647	10	7	0.25925925	6	27	2	8	0.2962963	18	1	9.8613253	6.5165076	5.2131643	3.0284741	0	251.67299	17	0	0	11	1	0	0	3	2	0	0	17	12.673362	7.5520415	8.1682339	4.0816817	0	0.52255934	5.0874629
mol2069	Clc1[nH0]c(N)[nH0]c(C)c1CCCC	161.5	8	0.5	1	4	2.6713996	7.0881062	252	17	6	27	41.794781	1.5479548	14	6	0.22222222	6	27	0	6	0.22222222	21	0	8.7269917	6.1213202	4.810709	3.0606601	0	199.685	13	0	0	9	1	0	0	3	0	0	0	13	9.8449354	6.4307213	6.1470656	3.3593719	0	0.6193822	4.7004399
mol2072	OC1CCC2(C)C(CCC34OC42CCC2(C)C(CCC23C)C(C)CCCC(C)C)C1C	162	15	0.46666667	0.875	8	3.5312898	9.6073074	2478	72	0	81	88.45359	1.0920197	50	13	0.15294118	0	85	0	13	0.15294118	85	0	21.597738	20.742277	13.862206	13.19576	1	430.71698	31	0	0	29	0	0	0	0	2	0	0	35	22.449383	20.742277	14.480217	13.19576	0	0.37643659	6.129283
mol2073	OC1CCC2(C)C(CCC3C4CCC(O)(CCc5ccccc5)C4(C)CCC32)C1	162	15	0.46666667	0.875	8	3.5376384	9.4097576	2168	59	6	69	78.229103	1.1337551	40	7	0.09589041	6	73	0	7	0.09589041	67	0	18.446104	17.551678	12.300686	11.818881	0	396.61499	29	0	0	27	0	0	0	0	2	0	0	33	20.277811	18.277811	13.856739	12.779388	0	0.39679351	6.044394
mol2078	[nH0]1c2ccccc2[nH0]c(c1c1ccccc1)c1ccc2CCc3cccc1c32	162	10	0.5	1	5	3.1908014	9.3672428	1810	51	26	46	54.813766	1.1916037	18	2	0.039215688	28	51	0	2	0.039215688	23	0	15.391544	14.497117	9.7442684	8.8498411	0	358.444	28	0	0	26	0	0	0	2	0	0	0	33	18.501425	17.087212	13.882143	12.249149	0	0.41675174	6.044394
mol2080	O=C(Nc1ccccc1)c1ccccc1	162	9	0.44444445	0.80000001	5	2.9336774	7.487884	394	18	12	26	36.051968	1.3866142	11	3	0.11111111	12	27	1	3	0.11111111	14	0	8.1817513	7.2735028	4.7754912	4.0713673	0	197.237	15	0	0	13	0	0	0	1	1	0	0	16	10.510225	8.8031187	7.3601732	5.9663267	0	0.59002918	5
mol2082	O=C(O)C(C)(C)C(CC)C1CCc2cc(O)ccc2C1	162.5	10	0.5	1	5	3.0745709	8.355732	788	34	6	44	55.934135	1.2712303	24	9	0.2	6	45	1	9	0.2	38	0	12.517854	11.215178	7.4003386	6.7490005	0	276.37601	20	0	0	17	0	0	0	0	3	0	0	21	14.913849	11.913849	9.3574095	7.6253581	0	0.48464775	5.3923173
mol2083	ON=CC=1CCCC=1C=Cc1ccccc1	162.5	10	0.5	1	5	3.0797544	7.6692662	491	18	6	31	41.673759	1.3443148	15	4	0.125	6	32	3	6	0.1875	23	0	9.1345501	8.2401228	5.5253482	5.0671492	0	213.28	16	0	0	14	0	0	0	1	1	0	0	17	11.217332	9.5102253	7.8981781	6.6910715	0	0.56510133	5.0874629
mol2084	Brc1ccc(OC)c(c1C)C(=O)O	162.5	6	0.5	1	3	2.3415673	7.135108	228	20	6	22	36.293957	1.6497253	9	5	0.22727273	6	22	1	5	0.22727273	15	0	8.8823719	5.6547008	4.4327674	2.4106836	0	245.07199	13	0	1	9	0	0	0	0	3	0	0	13	10.008072	6.3009648	6.0745859	3.2271802	0	0.6193822	4.7004399
mol2085	O=[N+]([O-])c1ccc(cc1)c1oc(cc1)C=C1C=C(OC1=O)CC(C)C	162.5	15	0.46666667	0.875	8	3.6721497	8.9500952	1737	34	11	42	64.670197	1.5397667	17	7	0.15909091	11	44	4	8	0.18181819	29	0	13.891714	11.403259	7.9126296	6.3032537	0	339.34698	25	0	0	19	0	0	0	1	5	0	0	27	17.974327	12.982763	11.918724	8.2203465	0	0.42433795	5.7548876
mol2086	O=C(O)C=1=Nc2ccccc2C=1C	162.5	6	0.33333334	0.5	4	2.4212151	7.1137657	226	19	0	21	33.019386	1.5723517	8	3	0.13636364	0	22	5	3	0.13636364	17	0	7.1120768	5.809401	3.9522948	3.0773504	0	174.179	13	0	0	10	0	0	0	1	2	0	0	14	9.4222851	6.7151785	6.1983771	4.22718	0	0.64772749	4.8073549
mol2090	O=C(NO)CCCNC(=O)CCCCC(=O)NCCCC(=O)NO	162.5	19	0.47368422	0.89999998	10	4.0275807	8.80515	1996	25	0	50	83.168633	1.6633726	26	19	0.3877551	0	49	4	19	0.3877551	45	0	13.598488	9.0710678	7.8850307	4.9142137	1	346.384	24	0	0	14	0	0	0	4	6	0	0	23	18.208897	9.3804693	11.489601	5.1329932	0	0.40168962	5.523562
mol2091	O=C1CC2CC(OCCC)CCC2(C)C2CCC3(C)C(CCC3OCCC)C12	162.8	16	0.5	1	8	3.5118854	9.3084841	1971	55	0	70	81.721184	1.1674455	42	10	0.1369863	0	73	1	10	0.1369863	72	0	18.674128	17.449383	12.195533	10.942654	0	390.608	28	0	0	25	0	0	0	0	3	0	0	31	19.940947	17.526733	13.435854	11.042007	0	0.39893496	5.9541965
mol2092	O=C1c2ccc(C)cc2C(=O)c2cc(C)ccc12	163	8	0.5	1	4	2.7460213	8.0742912	534	33	12	30	38.187168	1.2729056	12	2	0.0625	12	32	2	2	0.0625	18	0	10.280599	9.4641018	5.884316	5.4760675	0	236.26999	18	0	0	16	0	0	0	0	2	0	0	20	12.861443	10.861443	8.575387	7.4206867	0	0.53921634	5.321928
mol2094	c1cc2c3CCc3ccc2c2CCc12	163	7	0.42857143	0.75	4	2.4832761	7.3274193	267	22	10	26	25.888914	0.99572748	12	0	0	11	29	0	0	0	18	0	8.1378279	8.1378279	5.4855809	5.4855809	0	180.25	14	0	0	14	0	0	0	0	0	0	0	17	9.1209555	9.1209555	6.932653	6.932653	0	0.66558003	5.0874629
mol2098	O=C(OCc1ccccc1)NC(Cc1ccccc1)C(=O)N	163	13	0.46153846	0.85714287	7	3.473767	8.6063099	1217	27	12	40	61.576717	1.539418	18	9	0.21951219	12	41	2	9	0.21951219	27	0	12.067162	9.7650661	6.9537954	5.2253976	0	298.34198	22	0	0	17	0	0	0	2	3	0	0	23	15.786246	11.372033	10.647867	7.1910715	0	0.4530769	5.523562
mol2099	O=[N+]([O-])c1ccc(NN=CC=2CCCCC=2C=Cc2ccccc2)c([N+](=O)[O-])c1	163	16	0.5	1	8	3.7897983	9.4055033	2604	42	12	49	80.443558	1.6417052	20	7	0.13725491	12	51	5	9	0.17647059	34	0	15.653914	12.17928	9.2144995	7.3051829	0	392.41498	29	0	0	21	0	0	0	4	4	0	0	31	20.639618	14.070704	14.041714	9.6573982	0	0.3796615	5.9541965
mol2100	ClC#CC1(O)CCC2C3CCC4CCCCC4(C)C3CCC21C	163	11	0.45454547	0.83333331	6	3.0649128	8.7711306	1038	50	0	54	64.945175	1.2026885	31	4	0.070175439	0	57	0	5	0.087719299	56	1	15.461576	13.880469	10.175147	9.384594	0	334.931	23	0	0	21	1	0	0	0	1	0	0	26	16.294682	14.294683	10.945254	9.7381468	0	0.46357921	5.7004399
mol2106	O=C(Nc1cccc2ccccc12)C(CC)C1CCC(OC)CC1	163	13	0.46153846	0.85714287	7	3.4154348	8.8716154	1399	38	10	51	66.673065	1.307315	27	8	0.1509434	11	53	1	8	0.1509434	41	0	14.625533	13.309036	9.0397987	7.6917238	0	325.452	24	0	0	21	0	0	0	1	2	0	0	26	16.940947	14.526733	11.723877	9.2146749	0	0.43739632	5.7004399
mol2108	Clc1ccc(NN=C([S+2]([O-])([O-])c2ccccc2)C(=O)c2cccc3ccccc32)c(Cl)c1	163	13	0.46153846	0.85714287	7	3.4447911	9.7539654	2788	55	22	48	85.28421	1.7767544	16	6	0.11764706	23	51	2	7	0.13725491	26	0	18.824743	13.160254	11.730061	7.4700847	0	483.375	32	0	0	24	2	0	0	2	3	0	1	35	22.716969	15.802754	15.375048	10.749149	0	0.3597711	6.129283
mol2109	Nc1cc2NC(Cc2cc1C=Cc1ccccc1)c1ccccc1	163	14	0.5	1	7	3.5301297	8.844635	1467	35	18	44	53.668934	1.2197485	20	4	0.08510638	18	47	1	5	0.10638298	28	0	13.444711	12.367361	8.2645788	7.4372282	0	312.41599	24	0	0	22	0	0	0	2	0	0	0	27	16.35516	14.648053	11.792827	10.398979	0	0.44886449	5.7548876
mol2110	O=C1N(C)C(O)c2c1c(C)ccc2C	163	5	0.40000001	0.66666669	3	2.2442601	7.3660955	257	25	6	27	40.2225	1.4897221	13	4	0.14285715	6	28	1	4	0.14285715	21	0	8.5347261	7.2320509	4.5907011	3.1993587	0	191.23	14	0	0	11	0	0	0	1	2	0	0	15	10.455666	7.878315	6.536581	4.1378636	0	0.61744827	4.9068904
mol2112	O=C(O)C1CCC(OC1(C)C)(C)C(O)(c1ccccc1)c1ccccc1	163	10	0.5	1	5	3.1025426	9.1592178	1449	50	12	52	68.103935	1.3096911	26	9	0.16666667	12	54	1	9	0.16666667	41	0	15.47599	13.765066	8.9701052	7.9105191	0	354.44598	26	0	0	22	0	0	0	0	4	0	0	28	19.001789	15.294683	12.205961	9.8441534	0	0.41210872	5.8073549
mol2115	O=C1C(=C)C2CC3OCC45CCCC(C)(C)C5CC5OC(OC2C15C34)(C)C	163.39999	8	0.375	0.60000002	5	2.797596	9.295723	1357	68	0	59	75.034012	1.271763	32	4	0.0625	0	64	2	5	0.078125	62	0	17.046843	15.413849	10.842753	9.2345991	0	372.505	27	0	0	23	0	0	0	0	4	0	0	32	18.982763	15.861443	12.634265	9.6250629	0	0.42905483	6
mol2119	OC1CCC2(C)C(CCC3C4CCC(O)(C)C4(C)CCC32)C1	163.5	10	0.5	1	5	2.9879878	8.6431408	907	48	0	56	63.799576	1.1392782	34	5	0.084745765	0	59	0	5	0.084745765	59	0	14.64514	13.750712	9.6828957	9.2010899	0	306.48999	22	0	0	20	0	0	0	0	2	0	0	25	15.750712	13.750712	10.27844	9.2010899	0	0.47938794	5.643856
mol2121	O1C=2CCCCC=2C(=Cc2ccc(N(C)C)cc2)C=2CCCCC1=2	163.5	11	0.45454547	0.83333331	6	3.2918606	8.8812332	1317	40	6	51	62.804234	1.2314556	27	4	0.074074075	6	54	3	5	0.09259259	45	0	14.899068	14.043606	9.3392134	7.8129311	0	321.46399	24	0	0	22	0	0	0	1	1	0	0	27	16.518297	15.23384	11.720346	9.4158163	0	0.44886449	5.7548876
mol2124	Brc1c(C)c(C)c(Br)c2ccccc12	163.5	6	0.33333334	0.5	4	2.3496053	7.3568716	263	25	10	24	31.800268	1.3250113	10	2	0.079999998	11	25	0	2	0.079999998	14	0	11.237323	7.309401	6.0413113	4.0773501	0	314.01999	14	0	2	12	0	0	0	0	0	0	0	15	10.292529	8.2925291	6.6258979	5.4711971	0	0.61744827	4.9068904
mol2125	O=[N+]([O-])c1cccc(c1)c1oc(cc1)C=C1C=C(OC1=O)CC(C)C	163.5	14	0.5	1	7	3.61007	8.962368	1689	34	11	42	64.670197	1.5397667	17	7	0.15909091	11	44	4	8	0.18181819	29	0	13.891714	11.403259	7.9126296	6.3032537	0	339.34698	25	0	0	19	0	0	0	1	5	0	0	27	17.974327	12.982763	11.918724	8.2203465	0	0.42433795	5.7548876
mol2126	O=C(OC1CCC2(C)C3CCC4(C)C(CCC4C(C)CCCC(C)C)C3CC(OC(=O)C)C2(O)C1)C	163.5	17	0.47058824	0.8888889	9	3.7293148	10.053938	3862	71	0	88	106.81739	1.213834	52	17	0.18681319	0	91	2	17	0.18681319	89	0	23.977184	21.896976	14.883154	13.371646	1	504.75198	36	0	0	31	0	0	0	0	5	0	0	39	26.465891	22.051678	16.814041	13.526346	0	0.3281796	6.2854023
mol2132	O=C(NCCC=1N=CNC=1)CCC1=NC=NC1	163.5	11	0.45454547	0.83333331	6	3.3394322	7.8128328	654	15	0	31	50.613728	1.6327009	14	7	0.21875	0	32	5	7	0.21875	27	0	9.4646873	6.7675848	5.565002	2.7028887	1	232.267	17	0	0	11	0	0	0	5	1	0	0	18	11.924439	7.388905	8.3433371	3.0412414	0	0.54234898	5.1699252
mol2134	CC12C3CC(C(=C(c4ccccc4)c4ccccc4)C31c1ccccc1)C2(C)C	164	10	0.5	1	5	3.0492203	9.4941034	1842	55	18	57	56.987343	0.99977797	28	6	0.096774191	18	62	1	7	0.11290322	43	0	17.522062	17.522062	10.953248	10.953248	0	376.543	29	0	0	29	0	0	0	0	0	0	0	34	19.85516	19.85516	14.042695	14.042695	0	0.40518862	6.0874629
mol2141	O=C(CNc1cccc(NCC(=O)c2ccccc2)c1)c1ccccc1	164	16	0.5	1	8	3.7692685	9.0682869	2025	35	18	46	65.537796	1.4247346	20	8	0.16666667	18	48	2	8	0.16666667	28	0	14.313614	12.497117	8.4651966	6.8498411	0	344.414	26	0	0	22	0	0	0	2	2	0	0	28	18.192024	14.77781	12.720346	9.7491493	0	0.41210872	5.8073549
mol2143	O=C(NNc1ccccc1)C1CCCCC1	164	10	0.5	1	5	3.0992393	7.6620827	496	19	6	34	47.809372	1.406158	18	4	0.11428571	6	35	1	4	0.11428571	28	0	9.4078836	7.9996357	5.9699793	5.0158553	1	218.29999	16	0	0	13	0	0	0	2	1	0	0	17	11.217332	8.8031187	7.8601732	5.9663267	0	0.56510133	5.0874629
mol2150	Brc1cc2c3c(oc2c(Br)c1)CCC(C)(c1cc(oc31)C)c1ccc(OC)cc1	164.5	13	0.46153846	0.85714287	7	3.3671999	9.4441261	2011	58	20	49	71.888229	1.4671068	20	5	0.094339624	21	53	0	5	0.094339624	32	0	19.608332	14.455666	11.153355	7.7605247	0	516.229	29	0	2	24	0	0	0	0	3	0	0	33	20.336134	16.214813	13.902034	9.9989853	0	0.39679351	6.044394
mol2160	O=[N+]([O-])c1ccc[nH0]c1NN	164.5	5	0.40000001	0.66666669	3	2.2482128	6.6247077	150	14	6	17	32.367455	1.9039679	6	3	0.17647059	6	17	1	3	0.17647059	10	0	5.5203247	2.7320509	2.8145778	1.2053418	1	154.129	11	0	0	5	0	0	0	4	2	0	0	11	8.2675848	3.2760208	5.2532187	1.7415817	0	0.68403846	4.4594316
mol2161	N(Nc1ccccc1)=CC(=NNc1ccccc1)c1cccc(c1)C(=NNc1ccccc1)C=NNc1ccccc1	164.5	18	0.5	1	9	3.9724252	10.532874	6793	57	30	72	100.05415	1.3896409	30	12	0.15789473	30	76	4	16	0.21052632	42	0	22.799961	19.011106	13.39949	10.541451	0	550.66998	42	0	0	34	0	0	0	8	0	0	0	46	28.660433	23.003578	20.831633	15.382143	0	0.29547828	6.523562
mol2164	S(N)CC1=Cc2ccccc2OC1=N	165	8	0.5	1	4	2.6791985	7.3102765	295	20	6	24	41.600536	1.7333558	10	3	0.12	6	25	2	4	0.16	17	0	8.3042011	5.5938582	5.2396345	3.0082538	1	206.269	14	0	0	10	0	0	0	2	1	0	1	15	9.9662552	6.5520415	6.8088617	4.2079082	0	0.61744827	4.9068904
mol2167	O=C(OC1(CCC2(C)C(CCC3C4CCCC4(C)CCC32)C1)C(=O)C)C	165	11	0.45454547	0.83333331	6	3.256223	9.1186209	1510	53	0	62	74.246056	1.197517	36	7	0.10769231	0	65	2	7	0.10769231	63	0	17.105213	15.880469	10.908197	10.091701	1	360.53799	26	0	0	23	0	0	0	0	3	0	0	29	18.742277	16.03517	12.201578	10.285076	0	0.42228913	5.8579812
mol2170	s1c2sc(c(N)c2c(N)c1C(=O)Oc1ccccc1)C(=O)Oc1ccccc1	165	16	0.5	1	8	3.7002652	9.2919378	2227	44	20	42	74.735802	1.7794238	14	8	0.17777778	21	45	2	8	0.17777778	22	0	16.010687	10.773502	9.8229523	5.5713673	0	410.474	28	0	0	20	0	0	0	2	4	0	2	31	19.672998	12.84457	13.541714	7.9663267	0	0.39893496	5.9541965
mol2173	O(C)C=1N=C2C=C(NC)CC=C2C=1	165	8	0.5	1	4	2.6427145	7.0788779	243	17	0	24	36.766071	1.5319196	11	4	0.16	0	25	4	4	0.16	21	0	7.6648631	6.309401	4.12497	2.3153841	0	175.211	13	0	0	10	0	0	0	2	1	0	0	14	9.2591486	7.1378284	6.33003	3.2828231	0	0.64772749	4.8073549
mol2176	O=C1c2ccc(OC)cc2CC21CCC(O)(CC2)c1ccc(cc1)C(C)(C)C	165.5	15	0.46666667	0.875	8	3.6256304	9.2898245	2128	52	12	58	71.704887	1.2362912	30	8	0.13114753	12	61	1	8	0.13114753	48	0	17.340696	16.076986	10.220825	9.1807213	0	378.51199	28	0	0	25	0	0	0	0	3	0	0	31	20.15649	17.449383	13.167399	10.974693	0	0.39893496	5.9541965
mol2178	BrC=1N(OC(=O)C=1c1ccccc1)c1ccccc1	165.5	10	0.5	1	5	3.0204067	8.2053576	683	29	12	29	47.058807	1.6227175	10	2	0.064516127	12	31	2	2	0.064516127	17	0	11.501174	8.2735023	6.5913839	4.5713673	1	316.15399	19	0	1	15	0	0	0	1	2	0	0	21	13.242276	9.957819	9.2708569	6.6329932	0	0.51875818	5.3923173
mol2181	Clc1cccc(NN=C(C#N)c2[nH0]c3ccccc3[nH0]2C)c1	165.5	11	0.45454547	0.83333331	6	3.3057525	8.6156197	1107	33	15	34	54.344547	1.598369	12	5	0.1388889	16	36	1	6	0.16666667	18	1	12.54155	9.1188021	6.9781256	4.1487174	0	309.75998	22	0	0	16	1	0	0	5	0	0	0	24	15.526733	10.828063	10.685872	6.0244045	0	0.46637034	5.5849624
mol2186	[S+2]([O-])([O-])(OC1CCC2(C)C(CCC3C4CC(=O)CC4(C)CCC32)C1)c1ccc(C)cc1	165.5	16	0.5	1	8	3.6854274	9.5904045	2727	60	6	67	90.099243	1.3447648	36	6	0.084507041	6	71	1	6	0.084507041	64	0	19.917852	17.060114	13.531763	10.979565	0	444.63599	31	0	0	26	0	0	0	0	4	0	1	35	22.018297	17.81119	14.605758	11.97793	0	0.37643659	6.129283
mol2187	OC1CCC2C3CCC4CCCCC4(C)C3CCC21C	165.8	9	0.44444445	0.80000001	5	2.830241	8.3768663	689	42	0	52	55.712242	1.0713893	32	3	0.054545455	0	55	0	3	0.054545455	55	0	13.405033	12.957819	9.2361622	8.9779634	0	276.46399	20	0	0	19	0	0	0	0	1	0	0	23	13.957819	12.957819	9.5553141	8.9779634	0	0.51481563	5.523562
mol2194	O=C1NN(c2ccccc2)C(=O)C1=C(C)C	166	8	0.5	1	4	2.7690651	7.7127905	419	24	6	28	44.566837	1.5916728	12	3	0.10344828	6	29	3	4	0.13793103	20	0	9.1504612	7.3867512	4.9897523	3.6606836	1	216.23999	16	0	0	12	0	0	0	2	2	0	0	17	11.706742	8.4222851	7.6090608	4.9711971	0	0.56510133	5.0874629
mol2196	[S+2]([O-])([O-])(c1ccccc1)c1c(o[nH0]c1C(=O)c1ccccc1)c1ccc([N+](=O)[O-])cc1	166	13	0.46153846	0.85714287	7	3.4532185	9.6537209	2536	53	23	45	78.21315	1.73807	14	6	0.125	23	48	2	6	0.125	23	0	16.651566	12.082904	10.520663	6.8927345	0	434.42798	31	0	0	22	0	0	0	2	6	0	1	34	22.009861	14.518297	14.891884	9.9326534	0	0.36875206	6.0874629
mol2197	O.OC1=C2C=CC=CC2=NC1c1[nH0]cccc1	166	8	1	0	0	2.7729602	7.7047305	415	24	6	28	44.446472	1.5873741	11	2	0.068965517	6	29	4	2	0.068965517	19	0	8.9604425	7.1188021	5.0186515	3.8660254	0	227.243	17	0	0	13	0	0	0	2	2	0	0	18	10.957819	8.5436058	7.8601732	5.5580783	0	0.54234898	5.1699252
mol2198	FC(F)(F)C(C(=O)Nc1ccccc1)C(F)(F)F	166	8	0.5	1	4	2.8834107	8.062602	596	25	6	25	47.715866	1.9086345	7	5	0.2	6	25	1	5	0.2	18	0	8.6401367	5.4641018	4.6147265	2.7767091	0	271.16	18	0	0	10	0	6	0	1	1	0	0	18	13.974691	6.2675848	8.121027	3.7271802	0	0.50325835	5.1699252
mol2201	O=C(Nc1ccccc1CCc1ccccc1)c1ccccc1	166	13	0.46153846	0.85714287	7	3.449861	8.7422552	1316	31	18	42	53.528042	1.2744772	19	6	0.13636364	18	44	1	6	0.13636364	25	0	12.905366	11.997117	7.8099484	7.1058245	0	301.38901	23	0	0	21	0	0	0	1	1	0	0	25	15.907567	14.200459	11.3265	9.9326534	0	0.45137304	5.643856
mol2203	S1c2[nH0][nH0]c([nH0]2NC1c1ccccc1OC)c1ccc(OC)cc1	166	13	0.46153846	0.85714287	7	3.4289811	8.858285	1383	38	17	40	69.390259	1.7347564	16	6	0.13953489	17	43	0	6	0.13953489	26	0	14.079035	10.196153	8.3383255	4.1873927	0	340.40698	24	0	0	17	0	0	0	4	2	0	1	27	16.518297	11.698306	11.796356	5.9494896	0	0.44886449	5.7548876
mol2207	O=[N+]([O-])c1ccccc1CC(=O)c1ccccc1[N+](=O)[O-]	166	9	0.44444445	0.80000001	5	3.0991454	8.5071545	930	32	12	31	53.448196	1.7241353	10	5	0.15625	12	32	3	5	0.15625	17	0	10.761578	7.8259091	5.9934416	4.6118073	0	286.24298	21	0	0	14	0	0	0	2	5	0	0	22	15.405413	9.2507124	10.002908	6.4494896	0	0.46827638	5.4594316
mol2209	O=[N+]([O-])c1cc([N+](=O)[O-])cc(c1)C(=O)NCCCCc1ccccc1	166	14	0.5	1	7	3.6753378	8.9564161	1802	34	12	42	71.139069	1.6937873	17	9	0.20930232	12	43	3	9	0.20930232	28	0	13.382898	9.9472294	7.7314758	5.7462878	0	343.33899	25	0	0	17	0	0	0	3	5	0	0	26	18.233841	11.372033	11.969234	7.5075679	0	0.41335541	5.7004399
mol2212	O=C1NC(C)=C(C(=O)OCCCCC)C(N1)c1occc1	166.39999	11	0.45454547	0.83333331	6	3.2352102	8.4914341	961	29	5	41	64.617714	1.5760417	20	9	0.21428572	5	42	3	9	0.21428572	34	0	12.270822	9.6378279	7.119348	4.739799	0	292.33499	21	0	0	15	0	0	0	2	4	0	0	22	15.242276	10.413849	10.130229	5.5260386	0	0.46827638	5.4594316
mol2214	O=C1c2ccc(OC)cc2CC21CCC(CC2)c1ccc(cc1)C(C)(C)C	166.5	15	0.46666667	0.875	8	3.6400964	9.1749086	1988	48	12	57	67.171608	1.1784493	30	7	0.11666667	12	60	1	7	0.11666667	47	0	16.970833	16.154337	10.145283	9.3287859	0	362.513	27	0	0	25	0	0	0	0	2	0	0	30	19.233841	17.526733	12.821447	11.128741	0	0.41024774	5.9068904
mol2217	O=Cc1ccc(O)c(O)c1O	166.5	6	0.5	1	3	2.2551539	6.6253252	146	16	6	17	26.325609	1.5485653	6	4	0.23529412	6	17	1	4	0.23529412	10	0	5.4819398	3.7320509	2.8558815	1.9493587	1	154.121	11	0	0	7	0	0	0	0	4	0	0	11	8.4307213	4.4307213	5.1639023	2.7247448	0	0.68403846	4.4594316
mol2218	Brc1ccc(cc1)c1oc(cc1)C=C(C#N)C(=O)OCC	166.5	13	0.46153846	0.85714287	7	3.4097409	8.4625826	1041	28	11	33	54.690567	1.65729	12	7	0.20588236	11	34	2	8	0.23529412	20	1	12.884479	9.248559	7.0772667	4.7665076	0	346.17999	21	0	1	16	0	0	0	1	3	0	0	22	15.242276	10.828063	10.134561	6.548008	0	0.46827638	5.4594316
mol2221	O=[N+]([O-])c1cc([N+](=O)[O-])c(cc1C(C(=O)OCC)=C(OC(=O)c1ccccc1)C)C(C(=O)OCC)=C(OC(=O)c1ccccc1)C	166.5	18	0.5	1	9	3.8165219	10.817411	7317	77	18	74	119.87406	1.6199198	28	20	0.2631579	18	76	8	22	0.28947368	50	0	25.135824	19.342417	13.686383	9.8902817	0	632.578	46	0	0	32	0	0	0	2	12	0	0	48	33.965527	21.982399	21.903193	13.168234	0	0.26638746	6.5849624
mol2223	O=C1OC(=NC1=Cc1ccccc1)c1ccccc1	166.5	11	0.45454547	0.83333331	6	3.1975553	8.177784	748	25	12	30	43.152969	1.4384323	11	2	0.0625	12	32	3	3	0.09375	17	0	10.114563	8.850853	5.9583035	4.8987174	0	249.269	19	0	0	16	0	0	0	1	2	0	0	21	13.07914	10.664926	9.3264999	7.1161566	0	0.51875818	5.3923173
mol2224	O=C1NC(C)=C(C(=O)OC(C)C)C(N1)c1cccc(OC)c1OC	166.8	10	0.5	1	5	3.0796163	8.9276247	1232	40	6	46	72.879845	1.5843445	22	11	0.23404256	6	47	3	11	0.23404256	38	0	14.427993	11.386751	7.5875626	4.4760675	0	334.37198	24	0	0	17	0	0	0	2	5	0	0	25	17.853006	12.317472	11.383448	5.5485473	0	0.42571631	5.643856
mol2226	O=C1C=CN=C2N(NC=C21)c1ccccc1	167	8	0.5	1	4	2.7693973	7.7051568	414	24	6	25	39.792641	1.5917057	9	1	0.037037037	6	27	4	1	0.037037037	17	0	8.4214773	6.6188021	4.9667926	3.3213673	1	211.224	16	0	0	12	0	0	0	3	1	0	0	18	10.957819	7.9662552	7.8601732	4.7996597	0	0.58587331	5.1699252
mol2227	OC1CCC2(C)C3CCC4(C)CCCCC4(C)C3CCC12C	167	9	0.44444445	0.80000001	5	2.8312345	8.6672821	855	53	0	58	61.406933	1.0587403	36	5	0.081967212	0	61	0	5	0.081967212	61	0	15.250332	14.803119	9.9500694	9.6918707	0	304.51801	22	0	0	21	0	0	0	0	1	0	0	25	15.803119	14.803119	10.269221	9.6918707	0	0.47938794	5.643856
mol2231	O=C(OCCC)C1=C(NC(C)=C(C(=O)OCCC)C1c1cccc(OC)c1O)C	167	12	0.5	1	6	3.2511446	9.4861984	2034	50	6	58	85.264175	1.470072	29	16	0.27118644	6	59	4	16	0.27118644	49	0	17.626284	14.637828	9.7540817	7.0242558	0	403.47498	29	0	0	22	0	0	0	1	6	0	0	30	21.551678	15.72325	13.865809	8.3854103	0	0.37091795	5.9068904
mol2232	ClC=1NN(c2ccccc2)C(=O)C=1C=O	167	8	0.5	1	4	2.7151153	7.5209556	353	22	6	22	41.236729	1.8743968	7	2	0.086956523	6	23	3	2	0.086956523	14	0	8.3617048	5.4641018	4.6269522	2.6993587	1	222.631	15	0	0	10	1	0	0	2	2	0	0	16	10.836499	6.5520415	7.236382	3.8914115	0	0.59002918	5
mol2233	O=[N+]([O-])c1cc([N+](=O)[O-])c(O)c([N+](=O)[O-])c1.O=[N+]([O-])c1cc(N)ccc1C=Cc1ccccc1	167	10	0.60000002	1.5	4	2.9720566	8.8821192	1057	49	18	49	89.939896	1.8355081	15	8	0.16	18	50	5	9	0.18000001	27	0	17.007608	10.928204	9.0814047	6.2141018	0	469.366	34	0	0	20	0	0	0	5	9	0	0	35	25.413485	13.104083	16.005816	8.8989792	0	0.32963872	6.129283
mol2236	Cl.O=C(OC)NCCc1ccccc1N	167	9	1	0	0	2.9688804	7.2685876	351	16	6	30	51.384079	1.7128026	15	7	0.24137931	6	29	1	7	0.24137931	22	0	9.342206	6.2236147	4.3896289	2.6809037	0	230.69499	15	0	0	10	1	0	0	2	2	0	0	14	10.388906	6.9746914	6.736382	3.5580783	0	0.54200274	4.8073549
mol2237	FC(F)(F)C=1[nH0]2[nH0]c(cc2N=C(C)C=1)c1ccc(OC)cc1	167	11	0.45454547	0.83333331	6	3.2415278	8.6172132	1047	35	11	34	61.841053	1.8188545	12	5	0.1388889	11	36	2	5	0.1388889	23	0	11.847884	8.9641018	6.4734211	3.9760678	0	307.27499	22	0	0	15	0	3	0	3	1	0	0	24	15.905413	10.206742	10.38036	5.4653449	0	0.46637034	5.5849624
mol2238	Clc1ccc(OC(C)C(=O)Nc2ccc3[nH0]c(sc3c2)SCc2ccccc2)c(C)c1	167.5	19	0.47368422	0.89999998	10	3.97733	9.5703859	3261	45	21	52	88.145096	1.695098	21	10	0.18181819	22	55	1	10	0.18181819	32	0	19.482403	14.13531	11.967584	7.1063299	0	469.02899	31	0	0	24	1	0	0	2	2	0	2	34	21.794317	16.258783	14.974367	9.6454315	0	0.36875206	6.0874629
mol2242	O=C(N)NN=C(O)Cc1ccccc1	167.5	9	0.44444445	0.80000001	5	2.9979811	7.2692428	353	14	6	25	42.758446	1.7103378	11	6	0.23999999	6	25	2	7	0.28	17	0	7.4738841	5.0938582	4.0314102	2.6177905	0	193.20599	14	0	0	9	0	0	0	3	2	0	0	14	10.388906	5.9746914	6.6815405	3.6329932	0	0.59167278	4.8073549
mol2243	N=1N(c2ccccc2)C(CC=1c1ccc2ccccc2c1)c1ccc(C)cc1	167.5	13	0.46153846	0.85714287	7	3.4401438	9.3400326	2013	45	22	50	59.873882	1.1974776	22	4	0.074074075	23	54	1	4	0.074074075	30	0	15.916489	15.022061	9.7533245	8.8479118	0	362.47598	28	0	0	26	0	0	0	2	0	0	0	32	18.924074	17.639618	13.77599	12.292827	0	0.40790597	6
mol2248	Clc1ccc(NC=C2C(=O)C3(C)CCC2C3(C)C)cc1	168	10	0.5	1	5	3.1333284	8.3240728	818	35	6	40	56.951694	1.4237924	20	5	0.11904762	6	42	2	6	0.14285715	34	0	12.920457	10.878315	7.5089402	6.1991944	0	289.806	20	0	0	17	1	0	0	1	1	0	0	22	14.543606	11.836499	9.3600092	7.29706	0	0.49991596	5.4594316
mol2250	Clc1ccc(cc1)C(O)C1C(=O)N(N=C1C(F)(F)F)c1ccccc1	168	12	0.5	1	6	3.2430942	9.0235806	1412	41	12	37	71.488472	1.9321208	12	5	0.12820514	12	39	2	5	0.12820514	25	0	13.368529	9.350853	7.6484466	5.1814094	1	368.742	25	0	0	17	1	3	0	2	2	0	0	27	18.189871	10.905413	11.786713	7.0714984	0	0.42433795	5.7548876
mol2259	S=C1NC(C)=C(C(=O)OCCC)C(N1)c1ccccc1	168.5	10	0.5	1	5	3.0182409	8.3766756	787	30	6	38	61.759235	1.6252431	18	7	0.17948718	6	39	3	7	0.17948718	30	0	12.419557	9.378315	7.0431118	4.6951408	0	290.38699	20	0	0	15	0	0	0	2	2	0	1	21	14.53517	10.413849	9.630229	5.9342871	0	0.48464775	5.3923173
mol2260	O=[N+]([O-])C=Cc1cc(OC)c(OC)cc1[N+](=O)[O-]	168.5	9	0.44444445	0.80000001	5	2.9548578	8.0639601	611	26	6	28	50.6576	1.8092	10	7	0.25	6	28	3	8	0.2857143	19	0	9.6533184	6.309401	4.7135563	2.2767091	0	254.198	18	0	0	10	0	0	0	2	6	0	0	18	13.706742	7.1378284	8.4896011	3.2079082	0	0.50325835	5.1699252
mol2262	ON=Cc1ccc2ccccc2c1	169	8	0.5	1	4	2.6798565	7.0743032	248	17	10	22	31.524424	1.4329283	9	2	0.086956523	11	23	1	3	0.13043478	11	0	7.0132294	6.1188021	4.0622582	3.6040592	0	171.19899	13	0	0	11	0	0	0	1	1	0	0	14	9.0960121	7.388905	6.3981781	5.1910715	0	0.64772749	4.8073549
mol2269	O=C1N(c2ccccc2)C(c2ccccc2)C1C(C)C	169	9	0.44444445	0.80000001	5	2.9260118	8.3843575	765	30	12	39	50.361412	1.2913183	19	5	0.12195122	12	41	1	5	0.12195122	28	0	11.861015	11.005553	7.1296215	6.2200847	0	265.35599	20	0	0	18	0	0	0	1	1	0	0	22	14.112519	12.53517	9.6983776	8.121027	0	0.49991596	5.4594316
mol2272	O=C(OC)C1Nc2ccccc2C1(C)C	169	7	0.42857143	0.75	4	2.5513561	7.5426445	329	25	6	30	43.583809	1.4527936	15	5	0.16129032	6	31	1	5	0.16129032	24	0	9.203248	7.8867512	5.0098724	3.6547005	1	205.25699	15	0	0	12	0	0	0	1	2	0	0	16	11.052042	8.6378279	7.0697155	4.5605135	0	0.59002918	5
mol2275	O=[N+]([O-])c1cccc(NCC(=O)c2ccccc2)c1	169	11	0.45454547	0.83333331	6	3.2805288	8.1693115	796	25	12	31	50.502678	1.6291187	12	5	0.15625	12	32	2	5	0.15625	18	0	10.075217	7.9032593	5.7320371	4.3356042	0	256.26099	19	0	0	14	0	0	0	2	3	0	0	20	13.664926	9.3804693	9.1647034	6.1910715	0	0.5023343	5.321928
mol2277	O=C(C)C=Cc1[nH0][nH0]c2cc(OC)c(OC)cc2c1c1oc(C)cc1	169.5	11	0.45454547	0.83333331	6	3.2170134	9.0306053	1417	40	15	43	67.560112	1.5711654	18	9	0.2	16	45	2	10	0.22222222	27	0	14.491522	11.964102	7.7103987	5.2260675	1	338.36301	25	0	0	19	0	0	0	2	4	0	0	27	17.974327	13.438793	12.028407	7.0873537	0	0.42433795	5.7548876
mol2282	S=C1C=C(OC(=C1)c1ccccc1)c1ccccc1	169.5	10	0.5	1	5	3.0491607	8.2050905	702	27	12	31	41.073666	1.324957	12	2	0.060606062	12	33	3	2	0.060606062	18	0	11.061196	9.4282036	6.4966884	5.4760675	0	264.34799	19	0	0	17	0	0	0	0	1	0	1	21	13.07914	11.372033	9.3264999	7.932653	0	0.51875818	5.3923173
mol2283	O=C(OC1CCCCC(OC(=O)Nc2ccccc2)C1)Nc1ccccc1	169.5	16	0.5	1	8	3.7447426	9.1927414	2162	37	12	51	77.01593	1.5101162	24	8	0.1509434	12	53	2	8	0.1509434	39	0	15.09673	12.463737	9.2422619	6.9543605	0	368.43298	27	0	0	21	0	0	0	2	4	0	0	29	18.89913	14.070704	13.186673	8.7659864	0	0.40063059	5.8579812
mol2284	O=C1N(C)C(=O)c2c1c(C)ccc2C	169.5	5	0.40000001	0.66666669	3	2.2442601	7.3660955	257	25	6	25	37.988911	1.5195564	11	3	0.11538462	6	26	2	3	0.11538462	18	0	8.4184103	7.1547008	4.4633589	3.1606836	0	189.21399	14	0	0	11	0	0	0	1	2	0	0	15	10.455666	7.878315	6.536581	4.1378636	0	0.61744827	4.9068904
mol2285	Brc1ccc(NN=C(C#N)c2scc([nH0]2)c2ccccc2)cc1	169.5	14	0.5	1	7	3.5330789	8.722971	1353	31	17	34	57.433121	1.6892095	11	5	0.1388889	17	36	1	6	0.16666667	17	1	14.303849	9.2735023	8.4402199	4.7707257	0	383.27301	23	0	1	17	0	0	0	4	0	0	1	25	16.070704	11.242276	11.258351	6.932653	0	0.45137304	5.643856
mol2288	O=[N+]([O-])c1ccc(cc1)C=NC1C(N=Cc2ccc([N+](=O)[O-])cc2)C2(C)CCC1C2(C)C	170	17	0.47058824	0.8888889	9	3.7938824	9.6950512	3194	55	12	58	91.512367	1.5777994	26	9	0.14754099	12	61	4	11	0.18032786	45	0	18.341614	14.919767	10.686209	8.4759035	0	434.496	32	0	0	24	0	0	0	4	4	0	0	35	23.095648	16.526733	15.130866	10.338302	0	0.3597711	6.129283
mol2292	O=[N+]([O-])C=1C=CC=2C(=NC(c3ccccc3)=C=2OC(=O)OCC)C=1	170	11	0.45454547	0.83333331	6	3.2391615	8.9017773	1309	37	6	37	61.54755	1.6634473	13	7	0.17948718	6	39	7	7	0.17948718	26	0	12.761578	9.8259087	7.2469649	5.1058245	0	325.29999	24	0	0	17	0	0	0	2	5	0	0	26	17.104084	11.405413	11.596556	6.9899297	0	0.43739632	5.7004399
mol2296	O=C1NC(C)=C(C(=O)OCC(C)C)C(N1)c1occc1	170.2	9	0.44444445	0.80000001	5	3.0247421	8.3724937	794	28	5	38	61.059628	1.6068323	18	8	0.20512821	5	39	3	8	0.20512821	31	0	11.726851	9.0938578	6.4751902	4.0956411	0	278.30798	20	0	0	14	0	0	0	2	4	0	0	21	14.698306	9.8698788	9.4860706	4.8818808	0	0.48464775	5.3923173
mol2297	Brc1cccc2c1c(Br)ccc2C(Br)=Cc1ccccc1	170.5	10	0.5	1	5	3.1413634	8.4945736	914	34	16	32	42.132713	1.3166473	11	2	0.05882353	17	34	1	3	0.088235296	16	0	15.742736	9.850853	8.8386755	5.8927345	0	466.99799	21	0	3	18	0	0	0	0	0	0	0	23	14.819627	11.819627	10.164703	8.4326534	0	0.48250595	5.523562
mol2298	[nH0]1c(C)ccc2cc3NC(C)CCc3cc12	170.5	9	0.44444445	0.80000001	5	2.8030808	7.6960397	414	25	10	32	40.697033	1.2717823	16	2	0.05882353	11	34	0	2	0.05882353	23	0	9.7481785	8.8009653	5.8904247	4.9045362	0	212.29599	16	0	0	14	0	0	0	2	0	0	0	18	11.120955	9.7067423	7.7203469	6.0873537	0	0.58587331	5.1699252
mol2300	O1C(c2ccccc2)C2C(C)=CC1(C)C(C#N)(C#N)C2(C#N)C#N	170.5	9	0.44444445	0.80000001	5	2.8612835	8.9424677	1081	55	6	38	57.407654	1.5107278	14	7	0.175	6	40	1	7	0.175	29	4	13.315905	11.118802	7.521646	6.1873927	0	314.34799	24	0	0	19	0	0	0	4	1	0	0	26	17.587576	12.880469	11.448766	7.8585372	0	0.43739632	5.7004399
mol2301	Brc1ccc(cc1)c1o[nH0]c(c1[S+2]([O-])([O-])c1ccccc1)C(=O)c1c([nH0]([nH0]c1C(=O)OCC)c1ccc(C)cc1)C	170.5	16	0.5	1	8	3.6787226	10.476874	5262	73	28	65	113.94343	1.7529758	24	12	0.17391305	28	69	2	12	0.17391305	39	0	24.692497	17.71266	14.849423	9.2605247	0	634.50702	41	0	1	30	0	0	0	3	6	0	1	45	29.310825	20.405048	19.628265	12.610957	0	0.30124658	6.4918532
mol2302	O=[N+]([O-])c1cc([N+](=O)[O-])c(O)c([N+](=O)[O-])c1.N=1c2ccccc2C(C)(c2ccccc2)C=1C	170.5	8	0.5	1	4	2.6393285	8.8295107	864	55	18	51	88.476059	1.7348248	18	7	0.13207547	18	53	4	7	0.13207547	31	0	17.536411	12.850853	9.5798206	7.1427345	1	450.40698	33	0	0	22	0	0	0	4	7	0	0	35	24.336134	14.896976	15.56731	9.709362	0	0.3442024	6.129283
mol2303	Clc1ccc(cc1)c1oc(cc1)C=CC(=O)c1oc(C)cc1	170.5	14	0.5	1	7	3.546293	8.5749207	1235	28	16	35	51.605652	1.4744473	13	5	0.13513513	16	37	2	6	0.16216215	19	0	12.632141	10.273502	7.1409855	5.5534182	1	312.75198	22	0	0	18	1	0	0	0	3	0	0	24	15.526733	12.112519	10.614194	7.8264999	0	0.46637034	5.5849624
mol2304	O=C(O)C1CCC(CC1)C(=O)O	170.5	7	0.42857143	0.75	4	2.6133058	6.8320513	206	15	0	24	35.01955	1.4591479	12	4	0.16666667	0	24	2	4	0.16666667	22	0	6.6940513	4.9831276	4.0658054	3.2103434	0	172.17999	12	0	0	8	0	0	0	0	4	0	0	12	9.1378279	5.1378284	5.6090608	3.2996597	0	0.65002245	4.5849624
mol2307	O=C(O)C(=Cc1ccccc1)c1ccccc1	170.5	9	0.44444445	0.80000001	5	2.9213493	7.8869691	528	22	12	29	37.258541	1.2847773	12	4	0.13333334	12	30	2	5	0.16666667	16	0	9.206315	8.350853	5.3264484	4.8987174	0	224.25899	17	0	0	15	0	0	0	0	2	0	0	18	12.087576	10.087576	8.2708569	7.1161566	0	0.54234898	5.1699252
mol2308	Clc1ccc(cc1)c1[nH0]c(sc1)C(C#N)=Cc1sccc1	170.5	12	0.5	1	6	3.347429	8.4671841	1006	27	16	30	50.677391	1.6892464	9	4	0.125	16	32	1	5	0.15625	14	1	13.173963	8.6961527	8.2694597	4.3927345	0	328.84698	21	0	0	16	1	0	0	2	0	0	2	23	14.656489	10.53517	10.258351	6.3409014	0	0.48250595	5.523562
mol2310	O1C(C)=CC(C)=CC1c1ccccc1	170.5	7	0.42857143	0.75	4	2.656384	7.3133421	298	18	6	28	33.197254	1.1856161	14	3	0.10344828	6	29	2	3	0.10344828	21	0	8.52705	8.1188021	4.8385439	4.3987174	0	186.254	14	0	0	13	0	0	0	0	1	0	0	15	9.9662552	9.2591486	6.7540202	5.9375238	0	0.61744827	4.9068904
mol2315	FC(F)(F)C=1[nH0]2[nH0]c(N)c(N=Nc3cccc(c3)C(F)(F)F)c2N=C(C)C=1	171	12	0.5	1	6	3.470309	9.2135172	1889	44	11	37	69.907585	1.8893942	10	6	0.15384616	11	39	3	7	0.17948718	25	0	13.467957	8.3867512	7.2865338	3.8987174	0	388.27499	27	0	0	15	0	6	0	6	0	0	0	29	19.982763	9.5769854	12.464364	5.2708569	0	0.40063059	5.8579812
mol2316	OC1C(C2CCC1(C)C2(C)C)C(c1ccccc1)c1ccccc1	171	8	0.5	1	4	2.8972647	8.9342365	1146	45	12	52	57.775002	1.1110578	28	7	0.12727273	12	55	0	7	0.12727273	43	0	14.944331	14.497117	9.246068	8.9878693	0	320.47598	24	0	0	23	0	0	0	0	1	0	0	27	16.949383	15.949383	11.466162	10.888812	0	0.44886449	5.7548876
mol2319	[S+2]([O-])([O-])(c1ccccc1)c1c(o[nH0]c1C(=O)c1ccc(C)cc1)c1ccc(OC)cc1	171	14	0.5	1	7	3.4621828	9.6531696	2540	53	23	50	79.833443	1.596669	19	8	0.1509434	23	53	1	8	0.1509434	29	0	17.718754	14.005553	10.954965	7.3034182	0	433.48398	31	0	0	24	0	0	0	1	5	0	1	34	22.009861	16.38854	14.913052	10.3265	0	0.36875206	6.0874629
mol2320	[S+2]([O-])([O-])(c1ccccc1)c1c(o[nH0]c1C(=O)c1ccc(C)cc1)c1ccc([N+](=O)[O-])cc1	171	14	0.5	1	7	3.5136805	9.7423334	2791	55	23	48	82.526497	1.7193021	16	7	0.13725491	23	51	2	7	0.13725491	26	0	17.574215	13.005553	10.931347	7.3034182	0	448.45499	32	0	0	23	0	0	0	2	6	0	1	35	22.880104	15.38854	15.28573	10.3265	0	0.3597711	6.129283
mol2322	O=C(N)C=1=Nc2ccccc2C=1C	171	6	0.33333334	0.5	4	2.4212151	7.1137657	226	19	0	22	34.358891	1.5617677	9	3	0.13043478	0	23	5	3	0.13043478	18	0	7.2422132	5.809401	4.0173631	3.0773504	0	173.19499	13	0	0	10	0	0	0	2	1	0	0	14	9.4222851	6.7151785	6.1983771	4.22718	0	0.64772749	4.8073549
mol2325	Brc1cc(Br)c(N=Nc2sc([nH0]c2C)C(C#N)=Cc2ccc(F)cc2)c(Br)c1	171	16	0.5	1	8	3.7151582	9.3016243	2288	42	17	38	72.736458	1.9141172	10	6	0.15000001	17	40	2	8	0.2	20	1	19.824898	10.541451	10.981121	5.3034182	0	585.09302	28	0	3	19	0	1	0	4	0	0	1	30	20.258783	12.430357	13.367413	7.4014149	0	0.38983503	5.9068904
mol2328	S=C(NCC(c1ccccc1)c1ccccc1)Nc1ccccc1	171	12	0.5	1	6	3.4210885	8.8792553	1451	32	18	44	59.537762	1.3531309	20	7	0.15217391	18	46	1	7	0.15217391	27	0	14.169456	11.944711	8.4335756	6.7176495	0	332.47101	24	0	0	21	0	0	0	2	0	0	1	26	16.614674	14.200459	11.8265	9.5244045	0	0.43739632	5.7004399
mol2330	FC(F)(F)c1cccc(NN=C2C(=O)N(N=C2C)c2ccccc2)c1	171	13	0.46153846	0.85714287	7	3.5142624	8.9760637	1617	38	12	38	69.073776	1.8177309	13	5	0.125	12	40	3	6	0.15000001	25	0	13.079935	9.6961527	7.3211555	4.9820509	0	346.31198	25	0	0	17	0	3	0	4	1	0	0	27	18.026733	11.328063	11.859192	6.982182	0	0.42433795	5.7548876
mol2332	O=C1NC(=O)CCN1C	171	5	0.40000001	0.66666669	3	2.0374763	6.0213828	84	10	0	17	29.877228	1.757484	8	1	0.05882353	0	17	2	1	0.05882353	15	0	5.1779237	3.4142137	2.7488499	0.85355341	0	128.131	9	0	0	5	0	0	0	2	2	0	0	9	6.8533711	3.5689142	4.1983771	0.90824831	0	0.7642045	4.1699252
mol2334	OC1CCC2(C)C(CCC3c4ccc(C)c(CC)c4CCC32)C1	171.5	11	0.45454547	0.83333331	6	3.1218748	8.76476	1070	47	6	55	59.86729	1.0884962	32	5	0.086206898	6	58	0	5	0.086206898	52	0	15.06817	14.620955	9.8354979	9.5772991	0	312.49698	23	0	0	22	0	0	0	0	1	0	0	26	16.189871	15.18987	11.041861	10.46451	0	0.46357921	5.7004399
mol2336	O=C(O)c1cc(OC)c(OC)c(OC)c1	171.5	7	0.42857143	0.75	4	2.6064122	7.5469317	350	23	6	27	40.533489	1.5012404	12	8	0.2962963	6	27	1	8	0.2962963	20	0	8.7349072	6.6547008	4.169549	1.9047005	0	212.20099	15	0	0	10	0	0	0	0	5	0	0	15	11.422285	7.3009648	7.133759	2.6329932	0	0.56650949	4.9068904
mol2337	S(Cc1ccc([N+](=O)[O-])cc1)C(N)[N+].O=C1OC(C(=O)[O-])C2(C)CCC1C2(C)C	171.5	9	0.66666669	2	3	2.7205563	8.401783	645	47	6	56	95.85463	1.7116898	27	10	0.1754386	6	57	3	10	0.1754386	48	0	17.568678	12.162772	10.297091	6.341423	1	425.50598	29	0	0	19	0	0	0	3	6	0	1	30	21.982763	12.991199	13.39659	7.29706	0	0.37091795	5.9068904
mol2339	Clc1ccc(cc1)C1NC(=O)NC(C)=C1C(=O)OC	171.8	9	0.44444445	0.80000001	5	2.9070561	8.2301464	666	30	6	32	57.03368	1.7823025	13	5	0.15151516	6	33	3	5	0.15151516	24	0	11.24539	7.8867512	6.02496	3.3987174	0	280.711	19	0	0	13	1	0	0	2	3	0	0	20	13.991199	8.8698788	9.0240755	4.5436769	0	0.5023343	5.321928
mol2342	O=C(O)CCC(C)C1CCC2=C3CCC4CC(O)CCC4(C)C3CC(O)C21C	172	14	0.5	1	7	3.4271033	9.3224316	1901	57	0	66	81.469666	1.2343888	38	10	0.14492753	0	69	2	10	0.14492753	67	0	17.785059	16.03517	11.478388	10.534259	0	390.564	28	0	0	24	0	0	0	0	4	0	0	31	20.26722	16.26722	13.174412	10.86501	0	0.39893496	5.9541965
mol2343	FC(F)(F)C1N=NC(=N1)N=Cc1ccc(OC)cc1	172	12	0.5	1	6	3.3738129	8.1442995	823	24	6	27	53.573326	1.9841973	8	5	0.17857143	6	28	4	6	0.21428572	18	0	9.7177477	6.3867512	5.1155944	2.3600423	0	269.20599	19	0	0	11	0	3	0	4	1	0	0	20	13.880469	7.3449349	8.9865131	3.3299165	0	0.5023343	5.321928
mol2348	O=[N+]([O-])c1cc(ccc1C(O)Cc1[nH0]c2ccccc2cc1)C(O)Cc1[nH0]c2ccccc2cc1	172	19	0.47368422	0.89999998	10	3.9723365	9.9421368	4212	58	26	58	88.360146	1.5234509	23	9	0.14516129	28	62	1	9	0.14516129	33	0	18.781733	15.729168	11.314635	9.3150549	0	465.509	35	0	0	28	0	0	0	3	4	0	0	39	24.363232	18.371668	16.974367	12.698639	0	0.34185782	6.2854023
mol2351	Clc1[nH0]c([nH0]c(C)c1CCC)NC(=O)N[S+2]([O-])([O-])c1sccc1	172	13	0.46153846	0.85714287	7	3.452745	8.7324829	1301	33	11	38	77.957283	2.0515075	15	9	0.23076923	11	39	1	9	0.23076923	27	0	14.84882	8.1462641	9.4757242	3.5160019	0	374.87299	23	0	0	13	1	0	0	4	3	0	2	24	17.03517	8.9996357	10.830536	4.2676201	0	0.43892586	5.5849624
mol2352	[S+2]([O-])([O-])(c1ccccc1)c1c(o[nH0]c1C(=O)c1c([nH0]([nH0]c1C(=O)OCC)c1ccc(C)cc1)C)c1ccc2ccccc2c1	172.5	17	0.47058824	0.8888889	9	3.7590153	10.679803	6376	80	32	71	115.01168	1.6198828	27	12	0.15789473	33	76	2	12	0.15789473	41	0	24.960587	19.944712	15.36146	10.754541	0	605.67096	44	0	0	34	0	0	0	3	6	0	1	49	31.009497	23.10372	21.200747	14.760787	0	0.28902414	6.6147099
mol2353	O1CC2C=3CCCCC=3C1C(C#N)(C#N)C2(C#N)C#N	172.5	7	0.42857143	0.75	4	2.5645633	8.4232798	644	46	0	32	50.37709	1.5742841	12	4	0.11764706	0	34	1	4	0.11764706	29	4	10.887337	8.6902342	6.6888604	5.2700558	0	264.28799	20	0	0	15	0	0	0	4	1	0	0	22	14.380469	9.6733618	9.7029839	5.9663086	0	0.49991596	5.4594316
mol2360	Clc1ccccc1C1N(N=C(C1)c1ccc2ccccc2c1)C(=O)C	172.5	12	0.5	1	6	3.3330481	9.0038128	1470	41	16	42	62.751797	1.4940904	17	4	0.088888891	17	45	2	4	0.088888891	26	0	14.571879	12.13531	8.6196947	6.9432111	0	348.83298	25	0	0	21	1	0	0	2	1	0	0	28	17.38854	14.104083	12.13103	9.4931669	0	0.43513325	5.8073549
mol2362	N(=Nc1ccc(cc1)c1ccc(NNc2ccccc2)cc1)c1ccccc1	172.5	19	0.47368422	0.89999998	10	3.9906566	9.2504892	2646	38	24	48	63.600536	1.3250113	20	6	0.11764706	24	51	1	7	0.13725491	26	0	15.286732	13.392304	9.1113148	7.7141018	1	364.452	28	0	0	24	0	0	0	4	0	0	0	31	19.020451	16.192024	13.865306	11.232313	0	0.39893496	5.9541965
mol2363	O=C(Nc1ccc(cc1)c1ccc2[nH0][nH0]([nH0]c2c1)c1ccccc1)C	172.8	15	0.46666667	0.875	8	3.633672	8.9485102	1677	37	21	41	61.221069	1.4931968	16	5	0.11363637	22	44	1	5	0.11363637	21	0	13.678092	11.428204	7.9950294	6.2200847	0	328.375	25	0	0	20	0	0	0	4	1	0	0	28	17.225405	13.526733	12.186673	8.8264999	0	0.43513325	5.8073549
mol2367	O=C(O)C(C)(c1ccccc1)c1ccccc1	173	8	0.5	1	4	2.6970255	7.9155951	474	28	12	31	39.673759	1.2797986	14	5	0.15625	12	32	1	5	0.15625	19	0	9.6289644	8.7735023	5.4990983	5.0713673	0	226.27499	17	0	0	15	0	0	0	0	2	0	0	18	12.303119	10.303119	8.1537189	6.9990187	0	0.54234898	5.1699252
mol2368	Clc1ccc(cc1)C(=O)C1=NOC2C(=O)N(C(=O)C12)c1ccccc1[N+](=O)[O-]	173	13	0.46153846	0.85714287	7	3.4408474	9.3324633	1957	50	12	38	70.878654	1.8652277	10	4	0.097560972	12	41	5	4	0.097560972	24	0	14.698526	9.7735023	8.428854	5.3480763	0	399.746	28	0	0	18	1	0	0	3	6	0	0	31	19.999271	11.430357	13.396754	7.2828231	0	0.39893496	5.9541965
mol2369	O=[N+]([O-])c1cccc(N2C(=O)C3ON=C(C(=O)c4ccccc4)C3C2=O)c1	173	13	0.46153846	0.85714287	7	3.4288337	9.223278	1797	47	12	38	66.044182	1.7380049	11	4	0.097560972	12	41	5	4	0.097560972	24	0	13.641983	9.850853	7.945241	5.4314094	0	365.30099	27	0	0	18	0	0	0	3	6	0	0	30	19.129028	11.560114	12.986071	7.4494896	0	0.41024774	5.9068904
mol2371	N1c2ccccc2C(c2ccccc2)C1c1ccccc1	173.2	9	0.44444445	0.80000001	5	2.9284089	8.5277901	847	33	18	38	43.495815	1.1446267	17	2	0.048780486	18	41	0	2	0.048780486	23	0	11.737604	11.237604	7.3867512	6.8480763	0	271.36301	21	0	0	20	0	0	0	1	0	0	0	24	14.070704	13.363597	10.432653	9.6161566	0	0.49641782	5.5849624
mol2372	O(CC)c1ccc(cc1)c1ccc(OCC)cc1	173.5	13	0.46153846	0.85714287	7	3.3363006	7.9838791	701	24	12	36	45.058651	1.2516291	18	7	0.1891892	12	37	0	7	0.1891892	25	0	10.849512	10.033015	6.2925467	5.3069482	0	242.31799	18	0	0	16	0	0	0	0	2	0	0	19	12.794683	11.380469	8.8300295	7.0135331	0	0.52150291	5.2479277
mol2375	O=[N+]([O-])c1cc([N+](=O)[O-])c(O)c([N+](=O)[O-])c1[O-].Oc1cc2c(cc1OC)CC[N+](C)C2CC(C)C	173.5	9	0.55555558	1.25	4	2.7728934	8.996788	1041	58	12	61	106.1056	1.739436	26	12	0.19354838	12	62	3	12	0.19354838	47	0	19.510126	13.508072	10.517681	6.3454766	0	494.457	35	0	0	21	0	0	0	4	10	0	0	36	26.610001	14.593493	16.292707	7.6622686	0	0.32256484	6.1699252
mol2376	O=C1CCC2C3CCC4CC(O)CCC4(C)C3CCC12C	173.5	10	0.5	1	5	2.9431849	8.50912	802	44	0	51	59.37635	1.1642421	30	3	0.055555556	0	54	1	3	0.055555556	53	0	13.606174	12.750712	9.163413	8.7010899	0	290.44699	21	0	0	19	0	0	0	0	2	0	0	24	14.828063	12.828063	9.9491606	8.7944603	0	0.49641782	5.5849624
mol2377	Sc1sc([nH0][nH0]1)c1oc([N+](=O)[O-])cc1	173.5	8	0.5	1	4	2.7828066	7.2873816	310	16	10	17	37.712429	2.2183783	3	3	0.16666667	10	18	1	3	0.16666667	7	0	8.2874718	3.1547005	4.7004662	1.1606836	1	229.24001	14	0	0	6	0	0	0	3	3	0	2	15	10.129392	3.7236147	6.6647038	1.6498299	0	0.61744827	4.9068904
mol2378	O=C(OCC)C(=Cc1cc(N)cc(c1)C=C(C(=O)OCC)C(=O)OCC)C(=O)OCC	173.5	14	0.5	1	7	3.6322579	9.6438599	2842	45	6	58	89.273438	1.5391972	27	19	0.3275862	6	58	6	21	0.36206895	46	0	18.058516	14.215178	9.7915478	6.7151785	0	433.457	31	0	0	22	0	0	0	1	8	0	0	31	23.38854	15.560114	14.763988	8.2442436	0	0.3451173	5.9541965
mol2379	O=C(OC1CCCCCC1OC(=O)Nc1ccccc1)Nc1ccccc1	173.5	15	0.46666667	0.875	8	3.6399305	9.2120867	2062	38	12	51	77.01593	1.5101162	24	8	0.1509434	12	53	2	8	0.1509434	39	0	15.09673	12.463737	9.2590981	6.9711971	0	368.43298	27	0	0	21	0	0	0	2	4	0	0	29	18.89913	14.070704	13.20351	8.7828226	0	0.40063059	5.8579812
mol2382	S1C(=CC(=CC1[P+]([O-])(c1ccccc1)c1ccccc1)c1ccccc1)c1ccccc1	173.5	11	0.45454547	0.83333331	6	3.2920804	9.7721672	2620	55	24	55	73.051407	1.3282075	23	5	0.084745765	24	59	2	5	0.084745765	33	0	19.253691	16.279057	13.325532	9.3420935	0	450.54199	32	0	0	29	0	0	0	0	1	1	1	36	21.804909	19.597801	15.748168	13.565646	0	0.36708876	6.1699252
mol2384	O=C1C2=C(C(=O)C(O)=C1C(C)C)C1(C)CCCC(C)(C)C1CC2O	174	9	0.44444445	0.80000001	5	2.9034419	8.9337559	1092	53	0	52	67.378365	1.2957377	28	8	0.14814815	0	54	4	8	0.14814815	50	0	15.271401	13.560478	8.9730587	8.083004	0	332.44	24	0	0	20	0	0	0	0	4	0	0	26	18.02458	14.02458	11.020397	8.7109957	0	0.43739632	5.7004399
mol2386	O=C(Nc1ccc(C)cc1)c1cccc2ccccc21	174	11	0.45454547	0.83333331	6	3.1941922	8.3359776	836	30	16	35	45.862896	1.3103684	15	4	0.10810811	17	37	1	4	0.10810811	19	0	11.259101	10.350853	6.5968585	5.8927345	0	261.32401	20	0	0	18	0	0	0	1	1	0	0	22	13.949383	12.242276	9.7371836	8.3433371	0	0.49991596	5.4594316
mol2389	ClCc1c(Cl)c(Cl)c(CCl)c(Cl)c1Cl	174	7	0.42857143	0.75	4	2.4110274	7.3563838	273	25	6	18	27.548876	1.530493	4	2	0.11111111	6	18	0	2	0.11111111	12	0	11.217574	4.4142137	6.0784612	2.2071068	1	312.83798	14	0	0	8	6	0	0	0	0	0	0	14	10.878315	4.878315	6.5401111	2.8164966	0	0.59167278	4.8073549
mol2393	O=[N+]([O-])c1cc([N+](=O)[O-])c(cc1C(=O)c1ccccc1)C(=O)c1ccccc1	174	12	0.5	1	6	3.3011227	9.3677979	1909	47	18	40	65.909233	1.6477309	12	6	0.14285715	18	42	4	6	0.14285715	20	0	14.27212	10.928204	8.0618267	6.4760675	0	376.32401	28	0	0	20	0	0	0	2	6	0	0	30	20.258783	13.104083	13.396754	9.2659864	0	0.38983503	5.9068904
mol2394	s1c2ccccc2[nH0]c1NC(=O)C(C(F)(F)F)C(F)(F)F	174	9	0.44444445	0.80000001	5	3.0913384	8.4963827	921	31	9	27	57.308666	2.1225431	6	5	0.17857143	10	28	1	5	0.17857143	17	0	10.734745	5.8867512	6.2033515	2.6933756	0	328.23599	21	0	0	11	0	6	0	2	1	0	1	22	15.836499	6.7151785	9.5873537	3.5605135	0	0.46827638	5.4594316
mol2396	FC(F)(F)C(C(=O)Nc1ccc(cc1)C(=O)C)C(F)(F)F	174	10	0.5	1	5	3.2049217	8.4813747	966	31	6	30	58.148067	1.9382689	9	7	0.23333333	6	30	2	7	0.23333333	22	0	10.471035	6.8867512	5.4795341	3.4373927	0	313.19699	21	0	0	12	0	6	0	1	2	0	0	21	16.422285	7.7151785	9.4255571	4.4543605	0	0.45371634	5.3923173
mol2397	O=C(N)NN=C(OC(=O)C)C=Cc1ccccc1	174	10	0.5	1	5	3.1761174	8.0371704	699	19	6	31	52.945045	1.7079047	13	8	0.25806451	6	31	4	10	0.32258064	21	0	9.790761	7.0414519	5.1237526	3.3213673	1	247.254	18	0	0	12	0	0	0	3	3	0	0	18	13.380469	8.2591486	8.575387	4.7103434	0	0.50325835	5.1699252
mol2398	FC(F)(F)C=1[nH0]2[nH0]c(cc2N=C(C)C=1)c1ccccc1	174	9	0.44444445	0.80000001	5	3.0025134	8.361578	768	31	11	30	51.174694	1.7058231	10	3	0.09375	11	32	2	3	0.09375	19	0	10.516986	8.0414515	5.9503651	4.0653839	0	277.24899	20	0	0	14	0	3	0	3	0	0	0	22	14.328063	9.3364992	9.4485083	5.6488485	0	0.49991596	5.4594316
mol2400	O=C(N)N1N=C(CC1c1ccc(OC)cc1)c1ccc2ccccc2c1	174	14	0.5	1	7	3.4790568	9.1038055	1705	42	16	45	67.429214	1.4984269	19	6	0.125	17	48	2	6	0.125	29	0	14.423584	12.13531	8.4478121	6.4372282	0	345.40198	26	0	0	21	0	0	0	3	2	0	0	29	18.095648	14.104083	12.652199	8.8989792	0	0.42228913	5.8579812
mol2401	O=[N+]([O-])c1ccc2c(ccc(OC)c2C=O)c1	174	9	0.44444445	0.80000001	5	2.883291	7.8813491	500	28	10	26	42.66256	1.6408676	9	4	0.14814815	11	27	2	4	0.14814815	14	0	9.0443087	6.9641018	4.8742223	3.4373927	1	231.207	17	0	0	12	0	0	0	1	4	0	0	18	12.413849	8.1293917	8.1682339	4.857738	0	0.54234898	5.1699252
mol2402	O=[N+]([O-])c1ccc(NN=C(Cc2ccccc2)C(=O)Cc2ccccc2)cc1	174	14	0.5	1	7	3.6194568	9.3313017	2269	38	18	47	72.737785	1.5476124	19	8	0.1632653	18	49	3	9	0.18367347	28	0	15.116289	12.497117	8.7970409	7.3069482	0	373.41199	28	0	0	22	0	0	0	3	3	0	0	30	19.769375	14.77781	13.614194	10.232313	0	0.38983503	5.9068904
mol2403	[Br-].[P+](C=CC=C)(c1ccccc1)(c1ccccc1)c1ccccc1	174	8	1	0	0	2.8554466	8.8227215	1046	38	18	44	55.668934	1.265203	20	5	0.11111111	18	45	2	7	0.15555556	25	0	15.905013	12.599412	9.5940237	6.8069658	0	395.28	24	0	1	22	0	0	0	0	0	1	0	25	15.959973	15.459973	11.376175	10.156596	0	0.42571631	5.643856
mol2406	FC(F)(F)C1=CC=C2C(=NC(C)=C2C(=O)N2CCCCC2)=C1	174.5	11	0.45454547	0.83333331	6	3.2168002	8.6225567	1031	36	0	38	64.666359	1.7017462	16	4	0.1	0	40	5	4	0.1	35	0	12.204154	9.7675848	7.3123808	5.2380338	0	309.311	22	0	0	16	0	3	0	2	1	0	0	24	15.905413	10.620955	10.376029	6.3323517	0	0.46637034	5.5849624
mol2409	O=C(OCC1OC([nH0]2c[nH0]c3c2[nH0]c[nH0]c3N)C(OC(=O)C)C1OC(=O)C)C	174.5	11	0.45454547	0.83333331	6	3.2815378	9.3707809	1920	43	9	47	85.093925	1.8105091	19	12	0.24489796	10	49	3	12	0.24489796	36	0	15.395151	10.171208	8.3385744	3.4082482	1	393.35599	28	0	0	16	0	0	0	5	7	0	0	30	20.421921	10.894823	13.273765	3.8069658	0	0.38983503	5.9068904
mol2410	O=C1C(=CC(C=C2C(=O)C3(C)CCC2C3(C)C)(CCCC)C(=O)OCC)C2CCC1(C)C2(C)C	175	10	0.5	1	5	3.2369697	9.9521065	2970	70	0	78	94.839661	1.2158931	44	16	0.19753087	0	81	5	18	0.22222222	76	0	22.599249	20.966255	13.455943	12.350771	1	468.67798	34	0	0	30	0	0	0	0	4	0	0	37	25.319626	21.61252	15.731982	13.091682	0	0.34317648	6.2094536
mol2411	O=C(Nc1ccccc1CC)c1cccc2ccccc21	175	10	0.5	1	5	3.1439679	8.4968929	928	33	16	38	49.223755	1.295362	17	5	0.125	17	40	1	5	0.125	22	0	11.966208	11.05796	7.1635017	6.4593778	0	275.35098	21	0	0	19	0	0	0	1	1	0	0	23	14.656489	12.949383	10.292025	8.8981781	0	0.48250595	5.523562
mol2412	O=C(Oc1ccc(OC)cc1)c1ccc(cc1)CCCCCCCC	175	19	0.47368422	0.89999998	10	3.9246669	8.9215946	1986	32	12	53	66.111465	1.2473861	28	13	0.24074075	12	54	1	13	0.24074075	41	0	15.293295	14.068549	9.1781397	7.9533944	0	340.46298	25	0	0	22	0	0	0	0	3	0	0	26	17.907566	15.493353	12.223877	9.7146749	0	0.41335541	5.7004399
mol2413	O=C1N(C)c2ccccc2C(O)=C1C1=NNC(=O)C1=CNC=1C(=O)N(N(C)C=1C)c1ccccc1	175	16	0.5	1	8	3.7212596	9.9750633	3709	66	12	57	94.761055	1.6624746	22	8	0.13114753	12	61	7	9	0.14754099	42	0	19.234316	14.773502	10.811038	6.5267091	1	470.48898	35	0	0	25	0	0	0	6	4	0	0	39	24.852642	16.999271	16.807438	9.1185913	0	0.34185782	6.2854023
mol2415	O=C1CC2CC(OC(=O)C)CCC2(C)C2CCC3(C)C(CCC3OC(=O)c3ccccc3)C12	175	17	0.47058824	0.8888889	9	3.7331858	9.7796488	3176	64	6	69	89.155312	1.2921059	36	8	0.10958904	6	73	3	8	0.10958904	64	0	20.048948	18.007708	12.681149	11.189124	1	452.591	33	0	0	28	0	0	0	0	5	0	0	37	23.380104	18.965891	15.720017	12.354974	0	0.35823497	6.2094536
mol2418	BrC(=Cc1ccccc1)c1cc(C=Cc2ccccc2)c([N+](=O)[O-])cc1[N+](=O)[O-]	175	14	0.5	1	7	3.5302145	9.4473104	2296	44	18	44	73.504135	1.6705486	15	6	0.13043478	18	46	4	8	0.17391305	24	0	16.651636	12.160254	9.3735924	7.2141018	0	451.276	29	0	1	22	0	0	0	2	4	0	0	31	20.802753	14.648053	13.952397	10.398979	0	0.3796615	5.9541965
mol2419	O=C1ON(C=C1c1ccccc1)c1ccccc1	175	10	0.5	1	5	3.0474527	8.0321035	614	25	12	29	42.224342	1.4560118	11	2	0.064516127	12	31	2	2	0.064516127	17	0	9.614563	8.350853	5.6826706	4.6100426	1	237.258	18	0	0	15	0	0	0	1	2	0	0	20	12.372033	10.087576	8.8433371	6.7079082	0	0.53921634	5.321928
mol2420	s1c2ccccc2[nH0]c1C(=NNc1cccc(O)c1)C#N	175	11	0.45454547	0.83333331	6	3.3125939	8.4712286	1005	29	15	31	53.757446	1.7341112	10	5	0.15151516	16	33	1	6	0.18181819	15	1	11.632401	8.1188021	6.9651031	4.1487174	0	294.33798	21	0	0	15	0	0	0	4	1	0	1	23	14.656489	9.828063	10.258351	6.0244045	0	0.48250595	5.523562
mol2422	FC(F)(F)C(C(=O)Nc1cccc(C)c1)C(F)(F)F	175	8	0.5	1	4	2.9299452	8.2186832	694	27	6	28	52.513088	1.8754675	9	6	0.21428572	6	28	1	6	0.21428572	21	0	9.5627861	6.3867512	5.0254102	3.1873927	0	285.18698	19	0	0	11	0	6	0	1	1	0	0	19	14.844935	7.1378284	8.5148735	4.121027	0	0.48546076	5.2479277
mol2424	O=[N+]([O-])c1c(C=Cc2ccccc2)c(N)cc(N)c1C=Cc1ccccc1	175	14	0.5	1	7	3.5009313	9.2285633	1914	41	18	46	68.510841	1.4893662	19	7	0.14583333	18	48	3	9	0.1875	27	0	14.578665	12.160254	8.3861904	7.2200847	0	357.41299	27	0	0	22	0	0	0	3	2	0	0	29	19.225405	14.648053	13.058551	10.415816	0	0.40063059	5.8579812
mol2427	S=C1NC(C)=C(C(=O)OCc2ccccc2)C(N1)c1ccccc1	175.2	12	0.5	1	6	3.341794	8.885973	1365	36	12	42	66.708061	1.5882871	18	6	0.13636364	12	44	3	6	0.13636364	29	0	14.099201	11.05796	8.1002417	5.7522707	0	338.431	24	0	0	19	0	0	0	2	2	0	1	26	16.940947	12.819627	11.647867	7.9519253	0	0.43739632	5.7004399
mol2430	O=C1CC2CCCCC2(C)C2CC(=O)C3(C)C(CCC3C(C)CCC(=O)O)C12	175.5	13	0.46153846	0.85714287	7	3.3539004	9.3351946	1843	58	0	64	79.843597	1.2475562	36	8	0.11940298	0	67	3	8	0.11940298	64	0	17.707129	16.03517	11.470408	10.634429	0	388.548	28	0	0	24	0	0	0	0	4	0	0	31	20.26722	16.26722	13.191248	10.881847	0	0.39893496	5.9541965
mol2431	O=C1NC(C)=C(C(=O)OCCC(C)C)C(N1)c1occc1	175.5	10	0.5	1	5	3.1722524	8.4998665	943	29	5	41	64.617714	1.5760417	20	9	0.21428572	5	42	3	9	0.21428572	34	0	12.433958	9.8009653	6.9751902	4.5956411	0	292.33499	21	0	0	15	0	0	0	2	4	0	0	22	15.405413	10.576985	9.9860706	5.3818808	0	0.46827638	5.4594316
mol2433	S(C)C1=NNC(N)=C1C(=O)N	175.5	5	0.40000001	0.66666669	3	2.1861868	6.6323085	146	14	0	19	37.100983	1.9526833	8	5	0.2631579	0	19	3	5	0.2631579	16	0	6.7349072	3	4.0658054	0.75	0	172.21201	11	0	0	5	0	0	0	4	1	0	1	11	8.4307213	3.309401	5.1639023	1	0	0.68403846	4.4594316
mol2435	[P+]([O-])(c1ccccc1)(c1ccccc1)C1C=C(OC(=C1)c1ccccc1)c1ccccc1	175.5	11	0.45454547	0.83333331	6	3.2920804	9.7721672	2620	55	24	55	71.051407	1.2918438	23	5	0.084745765	24	59	2	5	0.084745765	33	0	18.437193	16.279057	12.45896	9.3867512	0	434.47498	32	0	0	29	0	0	0	0	2	1	0	36	21.804909	19.597801	15.748168	13.565646	0	0.36708876	6.1699252
mol2436	Brc1ccc(N2C(=O)C3ON=C(C(=O)c4occc4)C3C2=O)cc1	175.5	12	0.5	1	6	3.2842274	8.8806944	1285	40	11	33	60.326042	1.8280618	9	3	0.083333336	11	36	4	3	0.083333336	21	0	13.595782	8.6961527	7.8229508	4.4760675	0	389.16098	24	0	1	16	0	0	0	2	5	0	0	27	16.84457	10.1459	11.575387	6.0412416	0	0.44886449	5.7548876
mol2438	O=[N+]([O-])c1cc(ccc1C=NO)C=NO	175.5	9	0.44444445	0.80000001	5	2.836098	7.5156364	378	20	6	22	41.701122	1.8955057	7	5	0.22727273	6	22	3	7	0.31818181	13	0	7.4393158	4.3867512	3.8205371	2.3153841	0	209.161	15	0	0	8	0	0	0	3	4	0	0	15	11.259149	5.2675848	7.1850705	3.2828231	0	0.56650949	4.9068904
mol2439	O=[N+]([O-])c1ccc(cc1)CC(c1ccccc1)C(=O)N	175.5	11	0.45454547	0.83333331	6	3.2434845	8.3366175	866	28	12	34	54.312523	1.5974271	14	6	0.17142858	12	35	2	6	0.17142858	21	0	10.729918	8.4806099	6.1527572	5.0712028	0	270.28799	20	0	0	15	0	0	0	2	3	0	0	21	14.53517	9.957819	9.575387	6.932653	0	0.48464775	5.3923173
mol2440	Cl.ClC(c1[nH0]cccc1)C(Cl)c1ccccc1[N+](=O)[O-]	175.5	9	1	0	0	2.9981515	8.2163019	694	29	12	31	58.665733	1.8924431	11	4	0.12903225	12	31	1	4	0.12903225	18	0	12.476958	7.2735028	6.4065771	4.0267091	1	333.60199	20	0	0	13	3	0	0	2	2	0	0	20	13.828063	8.5436058	9.1090612	5.5580783	0	0.4689956	5.321928
mol2442	Clc1ccc(cc1)C=1OC(NN=1)=C(C(=O)OCC)C(=S)N	175.5	12	0.5	1	6	3.276777	8.4825497	973	30	6	33	65.829964	1.9948474	12	7	0.20588236	6	34	4	8	0.23529412	24	0	12.624454	7.5165076	6.7988534	3.5284741	0	325.776	21	0	0	13	1	0	0	3	3	0	1	22	15.405413	8.5769854	10.024076	4.6734333	0	0.46827638	5.4594316
mol2443	[S+2]([O-])([O-])(c1ccc(N)cc1)c1ccc(N)cc1	175.5	10	0.5	1	5	2.9636931	7.8678007	516	26	12	29	50.84235	1.7531844	12	4	0.13333334	12	30	0	4	0.13333334	18	0	9.814744	6.6188021	6.4448295	3.6427345	0	248.306	17	0	0	12	0	0	0	2	2	0	1	18	12.466255	7.9662552	7.9980373	5.2659864	0	0.54234898	5.1699252
mol2448	O=C1OC(C)(C)C(C1)C(=O)O	176	5	0.40000001	0.66666669	3	2.1286809	6.6375108	141	14	0	21	31.367901	1.4937096	10	4	0.19047619	0	21	2	4	0.19047619	19	0	6.4564157	4.7844572	3.3792553	2.3391519	1	158.153	11	0	0	7	0	0	0	0	4	0	0	11	8.6462641	4.9391575	4.9323573	2.4385049	0	0.68403846	4.4594316
mol2452	O=C(Nc1cc(ccc1CCNC(=O)c1ccccc1)CCNC(=O)c1ccccc1)C	176	19	0.47368422	0.89999998	10	4.0022864	9.6813974	3613	44	18	59	86.972771	1.4741148	27	13	0.21311475	18	61	3	13	0.21311475	40	0	18.058725	15.333981	10.585987	8.2665081	0	429.51999	32	0	0	26	0	0	0	3	3	0	0	34	22.760939	17.639618	15.524878	11.159833	0	0.35236704	6.0874629
mol2454	S1c2[nH0][nH0]c([nH0]2NC1c1ccc(N(C)C)cc1)c1ccc([N+](=O)[O-])cc1	176	15	0.46666667	0.875	8	3.6379619	9.0680418	1832	41	17	42	75.48069	1.7971592	16	6	0.13333334	17	45	1	6	0.13333334	27	0	14.973462	10.196153	8.8143873	4.1814094	0	368.42099	26	0	0	17	0	0	0	6	2	0	1	29	18.258783	11.698306	12.524878	5.932653	0	0.42228913	5.8579812
mol2456	Clc1cc(Cl)c(NN=C2C(=O)N(N=C2C)CN2CCOCC2)cc1Cl	176	14	0.5	1	7	3.5489826	8.9738693	1640	38	6	41	78.691742	1.9193108	16	5	0.11627907	6	43	3	6	0.13953489	34	0	15.697266	9.1902342	8.7463531	3.6547005	0	404.685	25	0	0	15	3	0	0	5	2	0	0	27	17.974327	9.9911995	11.952397	4.5436769	0	0.42433795	5.7548876
mol2462	Cc1c2cccc(c3ccccc3)c2cc2c(cccc12)c1ccccc1	176.5	12	0.5	1	6	3.2838511	9.2468557	1694	49	26	47	46.245152	0.98393941	20	3	0.05882353	28	51	0	3	0.05882353	23	0	15.314955	15.314955	9.3867512	9.3867512	0	344.457	27	0	0	27	0	0	0	0	0	0	0	31	18.216969	18.216969	13.3265	13.3265	0	0.41972107	5.9541965
mol2463	O=C1CCC2C3CCC4CC(=CCC4(C)C3CCC12C)CC(=O)O	176.5	12	0.5	1	6	3.2618818	8.8672867	1250	48	0	54	66.563652	1.2326603	30	5	0.087719299	0	57	3	5	0.087719299	54	0	15.014422	13.750712	9.7740326	9.1421776	0	330.46799	24	0	0	21	0	0	0	0	3	0	0	27	17.11252	14.112519	11.343008	9.6109571	0	0.44886449	5.7548876
mol2464	FC(F)(F)C1=NN(c2ccccc2)C(=O)C1=NNc1cc[nH0]cc1	176.5	12	0.5	1	6	3.3044043	8.8909864	1340	36	12	34	64.786568	1.9054873	10	4	0.11111111	12	36	3	5	0.1388889	21	0	12.027148	8.1961527	6.7602034	3.9047005	0	333.27298	24	0	0	15	0	3	0	5	1	0	0	26	17.15649	9.7507124	11.465345	5.588335	0	0.43739632	5.7004399
mol2465	O=[N+]([O-])c1cc([N+](=O)[O-])c(O)c([N+](=O)[O-])c1[O-].O(C)c1cc(ccc1OCc1ccccc1)CC[N+]	176.5	12	0.66666669	2	4	3.098989	9.0348454	1256	54	18	58	102.32863	1.7642866	22	12	0.20338982	18	59	3	12	0.20338982	38	0	18.987669	12.817472	10.232343	6.4331746	0	502.43597	36	0	0	22	0	0	0	4	10	0	0	37	26.827698	14.681434	17.098661	8.7491493	0	0.31581879	6.2094536
mol2466	O=[N+]([O-])c1cccc(c1)C=C1C(=O)OC(OC1=O)(C)C	176.5	10	0.5	1	5	3.1457705	8.3444719	826	30	6	31	51.910847	1.6745434	11	4	0.125	6	32	4	5	0.15625	22	0	10.783455	7.8867512	5.7122173	3.8987174	0	277.23199	20	0	0	13	0	0	0	1	6	0	0	21	14.913849	8.9222851	9.2824945	5.1161566	0	0.48464775	5.3923173
mol2468	S1c2[nH0][nH0]c([nH0]2N=C1c1ccc(OC)cc1)C	176.5	10	0.5	1	5	3.05249	7.8403111	535	24	11	27	49.108932	1.8188494	10	4	0.13793103	11	29	1	4	0.13793103	17	0	10.231249	6.809401	5.9265184	2.5713673	0	246.29399	17	0	0	11	0	0	0	4	1	0	1	19	11.828063	7.7151785	8.2751884	3.5436769	0	0.56150466	5.2479277
mol2469	Clc1ccc(cc1)c1[nH0]c(sc1)C(=NNc1cc(Cl)c(Cl)cc1Cl)C#N	176.5	15	0.46666667	0.875	8	3.6363363	9.0835619	1868	39	17	34	63.48687	1.8672608	8	5	0.1388889	17	36	1	6	0.16666667	17	1	16.643412	9.0414515	9.4700432	4.5147429	0	442.15698	26	0	0	17	4	0	0	4	0	0	1	28	18.681435	10.853006	12.473565	6.4158163	0	0.41210872	5.8073549
mol2470	O=[N+]([O-])c1ccc(OC2OC(COC(=O)C)C(OC(=O)C)C(OC(=O)C)C2OC(=O)C)cc1	176.5	13	0.46153846	0.85714287	7	3.5265908	9.8470001	3100	49	6	56	91.711838	1.6377114	23	16	0.28070176	6	57	5	16	0.28070176	46	0	18.249453	12.903259	9.6917105	5.5629487	1	469.39899	33	0	0	20	0	0	0	1	12	0	0	34	24.706377	13.886387	15.472142	6.6839757	0	0.33706582	6.0874629
mol2471	[P+]([O-])(c1ccccc1)(c1ccccc1)C1C=C(OC=2CCCCC=21)c1ccccc1	176.5	11	0.45454547	0.83333331	6	3.2035744	9.5854416	2135	54	18	55	71.496414	1.2999349	25	4	0.06779661	18	59	2	4	0.06779661	39	0	17.801519	15.643382	12.42205	9.3498411	0	412.46899	30	0	0	27	0	0	0	0	2	1	0	34	20.390694	18.183588	14.765005	12.582483	0	0.38632196	6.0874629
mol2473	S=C1NC(C)=C(C(=O)OCCC)C(N1)c1occc1	176.8	9	0.44444445	0.80000001	5	2.9470117	8.2270021	681	27	5	35	60.664303	1.7332658	16	7	0.19444445	5	36	3	7	0.19444445	28	0	11.673104	8.2236147	6.5275965	3.7397988	0	280.34799	19	0	0	13	0	0	0	2	3	0	1	20	13.828063	8.9996357	9.130229	4.5260386	0	0.5023343	5.321928
mol2474	O=C1Oc2ccccc2C=C1C#N	177	7	0.42857143	0.75	4	2.5055313	7.1040564	232	19	6	18	28.229729	1.5683182	5	1	0.052631579	6	19	2	1	0.052631579	10	1	6.6504617	5.3867512	3.7406797	2.9047005	0	171.155	13	0	0	10	0	0	0	1	2	0	0	14	9.2591486	6.5520415	6.3088617	4.2079082	0	0.64772749	4.8073549
mol2475	Nc1ccc(N=Nc2cc(c(N=Nc3ccc(N)cc3)cc2C)C(C)C)cc1	177	17	0.47058824	0.8888889	9	3.7568929	9.2981434	2327	41	18	52	72.766495	1.3993556	24	10	0.18518518	18	54	2	12	0.22222222	34	0	16.294409	13.350853	9.1125879	7.2408104	0	372.47598	28	0	0	22	0	0	0	6	0	0	0	30	20.095648	15.26722	13.418724	9.6310301	0	0.38983503	5.9068904
mol2476	O=C1CC(=O)C(C#N)C(C1)c1ccccc1	177	7	0.42857143	0.75	4	2.6756108	7.7291889	413	24	6	27	40.2225	1.4897221	11	2	0.071428575	6	28	2	2	0.071428575	19	1	8.7193756	7.4556656	5.2108059	4.5789509	0	213.23599	16	0	0	13	0	0	0	1	2	0	0	17	11.543606	8.5436058	7.7195454	5.857738	0	0.56510133	5.0874629
mol2478	S=C1NC(C)=C(C(=O)OC(C)C)C(N1)c1ccccc1	177	9	0.44444445	0.80000001	5	2.9468336	8.3851309	770	30	6	38	61.759235	1.6252431	18	7	0.17948718	6	39	3	7	0.17948718	30	0	12.582693	9.5414515	6.9377327	4.6427345	0	290.38699	20	0	0	15	0	0	0	2	2	0	1	21	14.698306	10.576985	9.4860706	5.8818808	0	0.48464775	5.3923173
mol2479	FC(F)(F)C(F)(F)C(F)(F)C(F)(F)C(F)(F)C(F)(F)C(F)(F)C(F)(F)C(=O)NC=1C(=O)N(N(C)C=1C)c1ccccc1	177	17	0.47058824	0.8888889	9	3.8310347	10.506544	5751	97	6	54	105.06406	1.9456307	12	13	0.23636363	6	55	3	13	0.23636363	46	0	20.023071	11.386751	10.349664	4.9106836	1	649.30096	42	0	0	20	0	17	0	3	2	0	0	43	33.284092	12.422285	18.48107	6.0991888	0	0.28107527	6.4262648
mol2480	O=C1N2C(C)=CC=CC2(C)Cc2ccccc12	177	7	0.42857143	0.75	4	2.5765641	7.9212389	440	32	6	32	42.793282	1.33729	15	2	0.05882353	6	34	3	2	0.05882353	25	0	10.10402	9.248559	5.9034185	5.0284739	0	225.291	17	0	0	15	0	0	0	1	1	0	0	19	12.043606	10.466255	8.1168089	6.5841169	0	0.56150466	5.2479277
mol2481	S1c2[nH0][nH0]c([nH0]2NC1c1ccccc1O)c1ccc(OCC)cc1	177	14	0.5	1	7	3.4880617	8.8468542	1419	37	17	40	69.390259	1.7347564	16	6	0.13953489	17	43	0	6	0.13953489	26	0	13.825107	9.9032593	8.5370941	4.8944993	0	340.40698	24	0	0	17	0	0	0	4	2	0	1	27	16.518297	11.405413	11.758351	6.6565967	0	0.44886449	5.7548876
mol2483	S(C)C(N)=C(C#N)C(SC)=Nc1ccccc1	177	9	0.44444445	0.80000001	5	2.9405739	7.8922668	538	23	6	30	49.326565	1.6442188	13	8	0.26666668	6	30	2	10	0.33333334	21	1	11.308019	7.3867512	7.2944136	2.6606836	0	263.38901	17	0	0	12	0	0	0	3	0	0	2	17	12.673362	8.552042	8.2230749	3.8914115	0	0.52255934	5.0874629
mol2484	[S+2]([O-])([O-])(Nc1ccccc1)c1cc([N+](=O)[O-])cc(c1)C(=O)O	177	10	0.5	1	5	3.1557047	8.6452188	1041	33	12	32	61.165226	1.9114133	10	6	0.18181819	12	33	2	6	0.18181819	19	0	11.779216	7.1188021	7.3839655	3.8927345	0	322.297	22	0	0	13	0	0	0	2	6	0	1	23	16.328062	8.5436058	10.292531	5.5993195	0	0.4530769	5.523562
mol2487	O=C(O)c1cc(OC)c(OC)c(OCc2ccccc2)c1	177.5	10	0.5	1	5	3.1755407	8.5016937	956	31	12	37	53.140133	1.4362198	16	9	0.23684211	12	38	1	9	0.23684211	25	0	11.828766	9.748559	6.3142128	4.1689377	0	288.29898	21	0	0	16	0	0	0	0	5	0	0	22	15.242276	11.120955	10.151397	5.857738	0	0.46827638	5.4594316
mol2492	c1ccc(cc1)Cc1ccc2c3ccccc3c3ccccc3c2c1Cc1ccccc1	178	12	0.5	1	6	3.3451183	9.7610588	2628	57	30	56	55.172775	0.98522812	24	4	0.065573767	33	61	0	4	0.065573767	28	0	17.96122	17.96122	11.300965	11.300965	0	408.54398	32	0	0	32	0	0	0	0	0	0	0	37	21.329851	21.329851	15.882143	15.882143	0	0.37432221	6.2094536
mol2493	Brc1cccc2cc(ccc12)C=NO	178	8	0.5	1	4	2.7262239	7.2979884	300	20	10	22	36.053749	1.6388067	8	2	0.086956523	11	23	1	3	0.13043478	11	0	8.8998404	6.0414519	4.9609056	3.520726	0	250.095	14	0	1	11	0	0	0	1	1	0	0	15	9.9662552	7.2591486	6.8088617	5.0244045	0	0.61744827	4.9068904
mol2494	O1COc2cc(ccc12)C=NCCN=Cc1ccc2OCOc2c1	178	15	0.46666667	0.875	8	3.7665167	8.7986021	1738	31	12	40	63.818474	1.5954618	16	5	0.11627907	12	43	2	7	0.1627907	29	0	12.974649	10.447229	7.6734686	4.5534182	0	324.336	24	0	0	18	0	0	0	2	4	0	0	27	16.192024	11.949383	11.882143	6.2491498	0	0.44886449	5.7548876
mol2495	S=C(Nc1ccccc1)NC1C(NC(=S)Nc2ccccc2)C2(C)CCC1C2(C)C	178	15	0.46666667	0.875	8	3.5933831	9.5311747	2516	49	12	60	87.167618	1.4527936	30	11	0.17460318	12	63	2	11	0.17460318	49	0	19.369257	14.919767	11.379281	8.0771856	0	438.664	30	0	0	24	0	0	0	4	0	0	2	33	21.35516	16.526733	14.309499	9.8888121	0	0.37824166	6.044394
mol2496	O=C(OC1=C2C=C3C(=NC(=C3OC(=O)C)C(=O)OCC)C=C2N=C1C(=O)OCC)C	178	14	0.5	1	7	3.4775274	9.550808	2371	49	0	48	80.580986	1.6787705	18	14	0.28	0	50	10	14	0.28	40	0	16.729328	12.568914	9.081933	5.5689139	1	414.37	30	0	0	20	0	0	0	2	8	0	0	32	21.999271	13.75663	14.260458	6.8685741	0	0.37005648	6
mol2497	[S+2]([O-])([O-])(NN=Cc1[nH0]c(oc1)C=Cc1ccccc1)c1ccc(C)cc1	178	17	0.47058824	0.8888889	9	3.8356159	9.051424	2087	34	17	43	73.622116	1.7121422	17	7	0.15555556	17	45	2	9	0.2	26	0	14.84947	11.005553	9.3136749	5.7200847	0	367.42899	26	0	0	19	0	0	0	3	3	0	1	28	18.407566	13.07914	12.526807	8.159833	0	0.41210872	5.8073549
mol2498	O=C1C=CC2(O)C3CCC4(C)C(CCC4OC(=O)C)C3CCC32OC13	178	12	0.5	1	6	3.2199941	8.9990444	1334	54	0	51	69.034058	1.353609	26	5	0.090909094	0	55	3	5	0.090909094	52	0	14.8643	12.784093	9.6223335	8.1108255	1	346.423	25	0	0	20	0	0	0	0	5	0	0	29	17.61252	13.198306	11.816951	8.5839529	0	0.44574744	5.8579812
mol2500	[Cl-].O(C)c1cc(ccc1OCc1ccccc1)CC[N+]	178	12	1	0	0	3.2967467	8.1724968	790	25	12	40	60.43856	1.510964	20	8	0.2	12	40	0	8	0.2	28	0	12.397619	9.7401228	6.4609962	4.8558245	0	293.79401	20	0	0	16	1	0	0	1	2	0	0	20	13.501789	11.087576	9.3300295	6.5993195	0	0.4689956	5.321928
mol2502	O=C(OCC)C=Cc1ccc(C=CC(=O)OCC)c(N)c1	178	15	0.46666667	0.875	8	3.6005261	8.4385538	1150	26	6	40	60.1665	1.5041625	19	11	0.27500001	6	40	4	13	0.32499999	30	0	12.166009	9.9556656	6.6561365	4.9736147	0	289.33099	21	0	0	16	0	0	0	1	4	0	0	21	15.664926	11.250712	10.06208	6.5135331	0	0.45371634	5.3923173
mol2504	O=[N+]([O-])c1ccc2c([nH0](c(c3ccccc3)c2OC(=O)C)C(=O)C)c1	178	10	0.5	1	5	3.0704172	9.0493965	1336	42	15	39	64.159424	1.6451135	14	7	0.17073171	16	41	3	7	0.17073171	22	0	13.554471	10.618802	7.4747896	5.3987174	1	338.319	25	0	0	18	0	0	0	2	5	0	0	27	18.137465	12.275657	11.896754	7.4375238	0	0.42433795	5.7548876
mol2505	Sc1[nH0][nH0]c([nH0]1N=Cc1c(OC)cccc1OC)C(F)(F)F	178	9	0.44444445	0.80000001	5	3.1037259	8.6458845	1051	34	11	33	70.636818	2.1405096	11	8	0.23529412	11	34	1	9	0.2647059	22	0	12.390286	7.309401	6.2978301	2.282692	1	332.306	22	0	0	12	0	3	0	4	2	0	1	23	16.328062	8.2151785	10.379559	3.1800866	0	0.4530769	5.523562
mol2507	S(C)c1cc2N(N(c3ccccc3)C(=O)c2c(c1)c1ccc2ccccc2c1)C	178.5	13	0.46153846	0.85714287	7	3.3823647	9.4519615	2075	53	22	49	70.585815	1.4405268	20	5	0.094339624	23	53	1	5	0.094339624	29	0	17.110325	14.582904	10.740044	7.3807683	1	396.51401	29	0	0	25	0	0	0	2	1	0	1	33	19.957455	17.095648	14.169035	10.565646	0	0.39679351	6.044394
mol2508	ClC=1C(=O)C(C#N)=C(C#N)C(=O)C=1NCCCc1ccccc1	178.5	13	0.46153846	0.85714287	7	3.4515717	8.7278728	1316	37	6	35	60.263599	1.7218171	12	7	0.19444445	6	36	4	7	0.19444445	24	2	12.852889	9.5080719	7.2901988	5.2642369	0	325.755	23	0	0	17	1	0	0	3	2	0	0	24	16.819626	11.112519	11.095754	7.0412416	0	0.43892586	5.5849624
mol2509	O=C(OC1CCC2C3CCC4CC(=CCC4(C)C3CCC21C)c1ccc(OC)cc1)C	178.5	17	0.47058824	0.8888889	9	3.7137814	9.5847635	2734	61	6	69	82.706116	1.1986394	38	8	0.10958904	6	73	2	8	0.10958904	65	0	19.655102	18.430357	12.356131	11.099808	1	422.60898	31	0	0	28	0	0	0	0	3	0	0	35	21.802753	19.38854	14.847339	12.338137	0	0.37643659	6.129283
mol2514	ON=C(CC(NO)c1ccc(N)cc1)c1ccccc1	178.5	11	0.45454547	0.83333331	6	3.1806669	8.3538094	848	28	12	37	57.904659	1.5649908	17	8	0.21052632	12	38	1	9	0.23684211	25	0	10.899601	8.4806099	6.2570915	5.0325274	1	271.32001	20	0	0	15	0	0	0	3	2	0	0	21	14.372033	9.957819	9.7407131	6.932653	0	0.48464775	5.3923173
mol2518	S=C1N=C(C)C(=NN=C2=CC=CC=C2C)C(C)=C1C#N	179	10	0.5	1	5	3.1352751	8.3479967	833	32	0	33	51.755932	1.5683615	13	5	0.14705883	0	34	8	7	0.20588236	25	1	12.323	9.3094015	6.5077567	4.5773501	0	281.36301	20	0	0	15	0	0	0	4	0	0	1	21	14.698306	10.576985	9.5409126	6.1234622	0	0.48464775	5.3923173
mol2519	s1c2ccccc2[nH0]c1C(=Cc1ccc(F)cc1)C(=O)N	179	11	0.45454547	0.83333331	6	3.2118196	8.4896593	947	30	15	32	55.946251	1.7483203	11	4	0.11764706	16	34	2	5	0.14705883	16	0	11.731674	8.6961527	7.0798078	4.7260675	0	298.341	21	0	0	16	0	1	0	2	1	0	1	23	14.819627	10.405413	10.13103	6.7659864	0	0.48250595	5.523562
mol2520	O=[N+]([O-])c1cc([N+](=O)[O-])c([O-])c([N+](=O)[O-])c1.O=C1C=C([N+]C)C2CCC1(C)C2(C)C	179	6	0.33333334	0.5	4	2.4768186	8.5593023	656	54	6	52	91.256721	1.7549369	22	8	0.1509434	6	53	5	8	0.1509434	42	0	16.908592	11.723615	9.111742	6.0712028	0	422.39398	30	0	0	18	0	0	0	4	8	0	0	31	23.016144	12.576985	13.772799	7.0386419	0	0.36176345	5.9541965
mol2521	O=C(O)C1CCC(OC1(C)C)(C)C(O)CCC	179	9	0.44444445	0.80000001	5	2.8527007	7.8893585	496	28	0	41	53.514816	1.3052394	24	10	0.24390244	0	41	1	10	0.24390244	40	0	11.194052	9.4831276	6.3373604	5.2431822	0	244.33099	17	0	0	13	0	0	0	0	4	0	0	17	13.267585	9.5604782	7.7269979	5.2878404	0	0.52255934	5.0874629
mol2523	Brc1ccc(cc1)c1o[nH0]c(c1[S+2]([O-])([O-])c1ccccc1)C(=O)c1ccc([N+](=O)[O-])cc1	179	14	0.5	1	7	3.5349877	9.7384949	2807	55	23	45	83.4104	1.8535645	13	6	0.125	23	48	2	6	0.125	23	0	18.538176	12.005553	11.413328	6.8034182	0	513.32397	32	0	1	22	0	0	0	2	6	0	1	35	22.880104	14.38854	15.28573	9.7491493	0	0.3597711	6.129283
mol2524	s1c(N=Nc2ccccc2)c([nH0]c1C(=NNc1ccc(OC)cc1)C#N)C	179	17	0.47058824	0.8888889	9	3.7921002	9.1831217	2197	37	17	43	73.108986	1.700209	16	9	0.2	17	45	2	11	0.24444444	25	1	15.565213	11.196153	8.8344154	4.9820509	0	376.444	27	0	0	19	0	0	0	6	1	0	1	29	19.062267	13.112519	13.190203	7.1017551	0	0.40063059	5.8579812
mol2526	Clc1ccc(cc1)c1[nH0]c(sc1)C(=NNc1ccccc1)C#N	179	14	0.5	1	7	3.5287228	8.7236309	1349	31	17	34	57.433121	1.6892095	11	5	0.1388889	17	36	1	6	0.16666667	17	1	13.473782	9.2735023	8.0251856	4.7707257	0	338.82199	23	0	0	17	1	0	0	4	0	0	1	25	16.070704	11.242276	11.258351	6.932653	0	0.45137304	5.643856
mol2527	[I-].O(C)c1cc2CC[N+](C)(C)C(CC(C)C)c2cc1OCc1ccccc1	179	12	1	0	0	3.3836739	9.1229992	1663	42	12	59	81.034012	1.3734579	32	11	0.18333334	12	60	0	11	0.18333334	48	0	19.323753	15.52458	9.606389	7.0323629	0	481.418	27	0	0	23	0	0	1	1	2	0	0	28	18.733841	16.819626	12.403015	8.7371836	0	0.39086518	5.8073549
mol2534	O=COC1CCC2(C)C(CCC3C4CC=C(C#Cc5ccccc5)C4(C)CCC32)C1	179.5	17	0.47058824	0.8888889	9	3.6914089	9.4922094	2522	57	6	64	74.420326	1.1628176	34	6	0.088235296	6	68	2	7	0.10294118	59	1	18.401554	17.585058	11.912251	11.205144	0	402.578	30	0	0	28	0	0	0	0	2	0	0	34	20.769375	19.062267	14.542809	12.927453	0	0.38632196	6.0874629
mol2538	O=C1N(N=C(C1=CC1C(=O)N(N=C1C(=O)OCC)c1ccccc1)C(=O)OCC)c1ccccc1	179.5	14	0.5	1	7	3.5534377	10.016388	3554	58	12	57	94.761055	1.6624746	22	11	0.18333334	12	60	7	12	0.2	41	0	19.080761	14.842417	10.978676	7.4349394	0	474.47299	35	0	0	25	0	0	0	4	6	0	0	38	24.949018	16.965891	16.955927	9.8637037	0	0.33549348	6.2479277
mol2539	Brc1cc(Br)c(NN=C(C#N)c2sc3ccccc3[nH0]2)c(Br)c1	179.5	12	0.5	1	6	3.3667099	8.7437592	1259	35	15	30	56.196987	1.8732328	7	4	0.125	16	32	1	5	0.15625	14	1	16.922371	7.9641018	9.520771	3.9820509	0	515.02698	23	0	3	15	0	0	0	4	0	0	1	25	16.396976	9.5685492	11.079719	5.6910715	0	0.45137304	5.643856
mol2541	Brc1ccc(cc1)c1oc(cc1)C=C1N=C(OC1=O)c1ccccc1	179.5	15	0.46666667	0.875	8	3.6219461	8.9567041	1683	35	17	37	58.536774	1.582075	12	3	0.075000003	17	40	3	4	0.1	20	0	14.564123	10.928204	8.4198999	5.9700847	0	394.224	25	0	1	20	0	0	0	1	3	0	0	28	17.225405	13.104083	12.186673	8.5824833	0	0.43513325	5.8073549
mol2546	[S+2]([O-])([O-])(OC1CCC2C3CCC4CC(=O)CCC4(C)C3CCC21C)c1ccc(C)cc1	179.5	16	0.5	1	8	3.6225393	9.6029263	2624	62	6	67	90.099243	1.3447648	36	6	0.084507041	6	71	1	6	0.084507041	64	0	19.917852	17.060114	13.558637	11.006437	0	444.63599	31	0	0	26	0	0	0	0	4	0	1	35	22.018297	17.81119	14.632631	12.004804	0	0.37643659	6.129283
mol2548	ClC=CSc1ccc2C(=O)c3ccccc3C(=O)c2c1N	180	11	0.45454547	0.83333331	6	3.0715256	8.501482	862	39	12	31	54.360806	1.7535744	10	3	0.090909094	12	33	3	4	0.12121212	18	0	12.371287	8.6188021	7.4924235	4.8213673	0	315.78	21	0	0	16	1	0	0	1	2	0	1	23	14.982763	10.275657	10.147066	6.7996597	0	0.48250595	5.523562
mol2549	O=C1NC(C)=C(C(=O)OCC)C(N1)c1ccccc1	180	9	0.44444445	0.80000001	5	2.8830462	8.2363415	666	29	6	35	55.467049	1.5847728	16	6	0.16666667	6	36	3	6	0.16666667	27	0	10.895953	8.6712084	6.1348634	4.1951408	0	260.293	19	0	0	14	0	0	0	2	3	0	0	20	13.828063	9.7067423	9.130229	5.4342871	0	0.5023343	5.321928
mol2551	ON=Cc1c[nH0]ccc1C	180	6	0.5	1	3	2.3375406	6.3134742	121	11	6	18	29.407166	1.6337314	8	3	0.16666667	6	18	1	4	0.22222222	11	0	5.651042	4.309401	2.9239554	1.9493587	0	136.15399	10	0	0	7	0	0	0	2	1	0	0	10	7.3973413	4.9831276	4.842535	2.6354284	0	0.72192812	4.321928
mol2555	O=C(Oc1cccc(N=Nc2cccc(OC(=O)c3ccccc3)c2)c1)c1ccccc1	180	19	0.47368422	0.89999998	10	4.0090466	9.6705303	3594	45	24	50	74.922729	1.4984546	18	8	0.1509434	24	53	3	9	0.16981132	26	0	16.919725	14.392304	9.8360605	7.9641018	0	422.44	32	0	0	26	0	0	0	2	4	0	0	35	22.175152	17.346724	15.669836	11.565646	0	0.3597711	6.129283
mol2557	Clc1ccccc1N1C(=O)C2ON=C(C(=O)c3sccc3)C2C1=O	180	11	0.45454547	0.83333331	6	3.2111988	8.8921061	1251	41	11	33	63.93568	1.9374449	9	3	0.083333336	11	36	4	3	0.083333336	21	0	13.582211	8.6961527	8.2935524	4.4820509	0	360.77701	24	0	0	16	1	0	0	2	4	0	1	27	16.84457	10.1459	11.592224	6.0580783	0	0.44886449	5.7548876
mol2558	O=C(Nc1ccc(cc1)C=Cc1ccccc1NC(=O)C)C	180	13	0.46153846	0.85714287	7	3.5298951	8.5869541	1237	28	12	40	58.759823	1.4689956	18	8	0.19512194	12	41	3	9	0.21951219	26	0	12.589999	10.773502	6.9676495	5.559401	0	294.354	22	0	0	18	0	0	0	2	2	0	0	23	15.949383	12.53517	10.541714	7.7540202	0	0.4530769	5.523562
mol2561	O=CC=1C(=O)Oc2ccccc2C=1NCC	180.5	7	0.42857143	0.75	4	2.6064134	7.7397246	401	26	6	27	42.553776	1.5760658	11	4	0.14285715	6	28	3	4	0.14285715	19	0	8.8186026	7.0938582	5.0247602	3.5731323	1	217.224	16	0	0	12	0	0	0	1	3	0	0	17	11.543606	8.1293917	7.7743869	4.7651849	0	0.56510133	5.0874629
mol2568	O=C(O)C1CCC(OC1(C)C)(C)C(O)C1CCCCC1	180.5	10	0.5	1	5	3.0463164	8.3585024	774	34	0	48	61.472263	1.2806721	28	8	0.1632653	0	49	1	8	0.1632653	48	0	12.892722	11.181798	7.8718352	6.777657	0	284.396	20	0	0	16	0	0	0	0	4	0	0	21	14.966255	11.259149	9.2614727	6.8223152	0	0.48464775	5.3923173
mol2573	O=C1NC(C)=C(C(=O)N(CC)CC)C(N1)c1ccccc1	181	9	0.44444445	0.80000001	5	2.9492638	8.5353251	864	34	6	42	63.48378	1.5115185	21	8	0.18604651	6	43	3	8	0.18604651	34	0	12.642025	10.378315	7.2052331	4.9022474	0	287.36301	21	0	0	16	0	0	0	3	2	0	0	22	15.405413	11.413849	10.078918	6.1413937	0	0.46827638	5.4594316
mol2575	ClC(c1ccccc1)C(Cl)c1cc(C=Cc2ccccc2)c([N+](=O)[O-])cc1[N+](=O)[O-]	181	14	0.5	1	7	3.5230989	9.5506401	2460	48	18	46	79.976357	1.7386163	16	7	0.14583333	18	48	3	8	0.16666667	27	0	17.032812	12.237604	9.7842522	7.2974348	1	443.28598	30	0	0	22	2	0	0	2	4	0	0	32	21.672998	14.518297	14.379918	10.249149	0	0.37005648	6
mol2578	FC(F)(F)C(C(=O)Nc1ccc(OCC)cc1)C(F)(F)F	181	11	0.45454547	0.83333331	6	3.2792878	8.4750023	984	30	6	32	61.416927	1.919279	11	8	0.25	6	32	1	8	0.25	25	0	10.678142	7.0938582	5.725316	3.3944993	0	315.21298	21	0	0	12	0	6	0	1	2	0	0	21	16.259148	7.8449349	9.5528784	4.2507834	0	0.45371634	5.3923173
mol2580	N(Nc1ccccc1)=C(Cc1ccccc1)C(=NNc1ccccc1)Cc1ccccc1	181	13	0.46153846	0.85714287	7	3.4735892	9.7637396	3008	42	24	58	74.945526	1.2921642	26	9	0.14754099	24	61	2	11	0.18032786	35	0	17.855646	15.961219	10.701375	9.3069477	0	418.54398	32	0	0	28	0	0	0	4	0	0	0	35	21.848879	19.020451	15.865306	13.232313	0	0.3597711	6.129283
mol2581	S(C)c1[nH0][nH0](c2ccc([N+](=O)[O-])cc2)c(N)c1C(=O)OCC	181	12	0.5	1	6	3.2965429	8.6200266	1081	35	11	36	68.708618	1.9085727	14	9	0.24324325	11	37	2	9	0.24324325	24	0	12.793237	8.0165081	7.5607653	3.2784741	0	322.345	22	0	0	13	0	0	0	4	4	0	1	23	16.275656	8.9996357	10.489601	4.3400998	0	0.4530769	5.523562
mol2584	O=C1C(C)=Cc2cc3ccccc3cc2C=C1C	181.5	8	0.375	0.60000002	5	2.8164577	8.0613413	553	33	10	32	37.210163	1.1628176	14	2	0.05882353	11	34	3	2	0.05882353	20	0	10.52705	10.118802	6.0908756	5.8867512	1	234.29799	18	0	0	17	0	0	0	0	1	0	0	20	12.698306	11.698306	8.6478672	8.0705166	0	0.53921634	5.321928
mol2586	s1cccc1C=C1C(=O)OC(OC1=O)(C)C	181.5	8	0.5	1	4	2.828614	7.7004457	431	21	5	26	42.938404	1.6514771	10	3	0.11111111	5	27	3	4	0.14814815	19	0	9.6671391	6.809401	5.5769162	3.032692	0	238.263	16	0	0	11	0	0	0	0	4	0	1	17	11.759149	7.6378284	7.4779639	3.8914115	0	0.56510133	5.0874629
mol2588	S(Cc1ccc([N+](=O)[O-])cc1)C(N)[N+].O=C([O-])C(=O)C1(C)CCC(C(=O)O)C1(C)C	181.5	9	0.55555558	1.25	4	2.8135436	8.5114317	735	46	6	57	98.975777	1.7364171	27	13	0.22807017	6	57	4	13	0.22807017	47	0	17.938541	12.085422	10.207644	6.2640724	1	441.505	30	0	0	19	0	0	0	3	7	0	1	30	23.275656	12.991199	13.734794	7.29706	0	0.35335934	5.9068904
mol2590	S(Sc1ccc([N+](=O)[O-])cc1)c1ccc([N+](=O)[O-])cc1	181.5	13	0.46153846	0.85714287	7	3.4913173	8.2843342	980	27	12	28	55.586388	1.9852282	8	5	0.1724138	12	29	2	5	0.1724138	15	0	11.595713	6.6188021	7.5449896	3.6427345	1	308.33801	20	0	0	12	0	0	0	2	4	0	2	21	14.53517	7.9662552	9.5585508	5.2659864	0	0.48464775	5.3923173
mol2593	O=[N+]([O-])c1cc(ccc1O)c1ccc(O)cc1	182	9	0.44444445	0.80000001	5	2.9655745	7.8695564	524	25	12	26	42.66256	1.6408676	9	4	0.14814815	12	27	1	4	0.14814815	14	0	8.6995888	6.5414519	4.8453698	3.809401	0	231.207	17	0	0	12	0	0	0	1	4	0	0	18	12.413849	7.8364987	8.075387	5.432653	0	0.54234898	5.1699252
mol2595	O=C(O)C(C)C(O)(c1ccccc1)c1ccccc1	182	8	0.5	1	4	2.7471521	8.2517881	634	32	12	35	46.77002	1.3362862	16	7	0.19444445	12	36	1	7	0.19444445	23	0	10.653528	9.350853	6.1274056	5.4760675	0	256.30099	19	0	0	16	0	0	0	0	3	0	0	20	13.880469	10.880469	9.0644026	7.4097023	0	0.5023343	5.321928
mol2599	O=C1c2ccccc2[N+]([O-])=C1c1[nH0]cccc1	182.2	8	0.5	1	4	2.7541864	7.8980927	473	28	12	25	39.990688	1.5996275	8	1	0.037037037	12	27	2	1	0.037037037	13	0	8.8297262	7.1188021	5.1817431	3.8660254	0	224.21899	17	0	0	13	0	0	0	2	2	0	0	19	11.828063	8.5436058	8.287694	5.5580783	0	0.56150466	5.2479277
mol2606	O=C1=NC(O)=C2C=CC=CC2=N1	183	6	0.5	1	3	2.2977209	6.8838658	179	17	0	17	29.877228	1.757484	5	1	0.055555556	0	18	6	1	0.055555556	12	0	6.0592899	4.309401	3.3995085	2.0773504	1	161.14	12	0	0	8	0	0	0	2	2	0	0	13	8.552042	5.1378284	5.7708569	2.9831634	0	0.68129086	4.7004399
mol2607	[O-][N+](=Nc1cccc(O)c1)c1cccc(O)c1	183	9	0.44444445	0.80000001	5	3.0390334	7.8595505	552	22	12	27	45.388245	1.6810461	10	4	0.14285715	12	28	1	5	0.17857143	15	0	8.8159046	6.6188021	4.9197359	3.6427345	0	230.22299	17	0	0	12	0	0	0	2	3	0	0	18	12.250712	7.9662552	8.1478672	5.2659864	0	0.54234898	5.1699252
mol2608	S=C1N(N=C(N1N=Cc1ccc2OCOc2c1)C(F)(F)F)CN1CCOCC1	183	14	0.5	1	7	3.5703397	9.3228331	2138	42	6	44	91.095573	2.070354	16	5	0.10638298	6	47	3	6	0.12765957	38	0	15.371493	9.552042	8.8365145	3.2767091	0	415.396	28	0	0	16	0	3	0	5	3	0	1	31	19.725405	10.457819	13.414835	4.16325	0	0.39893496	5.9541965
mol2611	S=C1NC=2C(=Cc3ccc(OC)cc3)CCCC=2C(N1)c1ccc(OC)cc1	183.5	16	0.5	1	8	3.6044245	9.313096	2116	46	12	52	78.341843	1.5065738	24	6	0.10909091	12	55	3	7	0.12727273	40	0	16.936064	13.894823	9.8803339	7.0045419	0	392.52298	28	0	0	23	0	0	0	2	2	0	1	31	19.509861	15.681434	13.673367	9.2323132	0	0.39893496	5.9541965
mol2612	[nH0]1c2[nH0]([nH0]cc2ccc1C)C	183.5	5	0.40000001	0.66666669	3	2.1848254	6.6220903	140	14	9	20	29.15435	1.4577174	9	2	0.095238097	10	21	0	2	0.095238097	11	0	6.5736914	5.2320509	3.5255916	1.9493587	0	147.181	11	0	0	8	0	0	0	3	0	0	0	12	7.8449349	5.8533711	5.2708569	2.6354284	0	0.71860999	4.5849624
mol2615	O=[N+]([O-])c1ccc(cc1)C1OC(=O)c2ccccc2C1	183.89999	11	0.45454547	0.83333331	6	3.2086949	8.3257332	832	32	12	31	48.922977	1.5781606	11	2	0.060606062	12	33	2	2	0.060606062	19	0	10.483466	8.4032593	6.1819	4.9491944	0	269.25598	20	0	0	15	0	0	0	1	4	0	0	22	14.112519	9.828063	9.6478672	6.7659864	0	0.49991596	5.4594316
mol2616	s1cccc1C1=Nc2[nH0]([nH0]c(N)c2N=Nc2ccc(cc2)C(=O)O)C(=C1)C(F)(F)F	184	14	0.5	1	7	3.6165423	9.5208025	2524	48	16	41	84.28257	2.0556724	11	7	0.15909091	16	44	4	8	0.18181819	24	0	15.64632	9.6188021	9.1721392	4.6040592	0	432.38599	30	0	0	18	0	3	0	6	2	0	1	33	21.465891	11.353006	14.236202	6.4797463	0	0.37824166	6.044394
mol2618	Brc1ccccc1NC(=O)C(C(F)(F)F)C(F)(F)F	184	8	0.5	1	4	2.8911171	8.226347	682	28	6	25	51.857574	2.0743029	6	5	0.2	6	25	1	5	0.2	18	0	10.526748	5.3867512	5.5133739	2.6933756	0	350.056	19	0	1	10	0	6	0	1	1	0	0	19	14.844935	6.1378284	8.5317106	3.5605135	0	0.48546076	5.2479277
mol2620	O=[N+]([O-])c1cccc(NN=C(C(=O)C)C(=O)C)c1	184	9	0.44444445	0.80000001	5	3.1024988	8.0325947	664	24	6	29	52.019066	1.7937609	11	7	0.24137931	6	29	4	8	0.27586207	19	0	9.8368216	6.809401	5.0155845	3.3213673	0	249.226	18	0	0	11	0	0	0	3	4	0	0	18	13.706742	7.7151785	8.4135914	4.4543605	0	0.50325835	5.1699252
mol2622	S1CN(C[nH0]2c1[nH0][nH0]c2c1ccc([N+](=O)[O-])cc1)c1ccccc1[N+](=O)[O-]	184	13	0.46153846	0.85714287	7	3.5079103	9.2111015	1884	45	17	39	75.601364	1.9384965	12	4	0.095238097	17	42	2	4	0.095238097	23	0	14.574036	9.0330153	8.8213425	3.8987174	0	384.37601	27	0	0	16	0	0	0	6	4	0	1	30	18.965891	10.53517	13.041714	5.6161566	0	0.41024774	5.9068904
mol2624	Clc1ccc(cc1)c1[nH0]c(sc1)C(C#N)=Cc1ccc(F)cc1	184	14	0.5	1	7	3.4945061	8.7266779	1317	32	17	33	56.187077	1.7026386	10	4	0.11428571	17	35	1	5	0.14285715	16	1	13.404532	9.7735023	8.0049887	5.25876	0	340.80899	23	0	0	18	1	1	0	2	0	0	1	25	16.233841	11.819627	11.152199	7.5656462	0	0.45137304	5.643856
mol2626	O=[N+]([O-])c1ccc(cc1)C(=Cc1ccccc1[N+](=O)[O-])C(=O)O	184	11	0.45454547	0.83333331	6	3.2963951	8.762661	1222	35	12	33	57.132591	1.7312906	10	6	0.17647059	12	34	4	7	0.20588236	18	0	11.579035	8.1961527	6.3313088	4.7260675	0	314.25299	23	0	0	15	0	0	0	2	6	0	0	24	16.982763	9.828063	10.896754	6.7659864	0	0.43892586	5.5849624
mol2627	[N+]=1=NC(C)=C(C=Cc2ccccc2)C=1C	184	8	0.5	1	4	2.8885729	7.4853649	395	18	6	28	36.394505	1.2998037	13	4	0.13793103	6	29	4	5	0.1724138	19	0	8.9358788	8.0414515	4.9685807	4.3213673	0	197.261	15	0	0	13	0	0	0	2	0	0	0	16	10.673362	9.2591486	7.2708569	5.9543605	0	0.59002918	5
mol2629	O=C1NC(C)=C(C(=O)OCCC)C(N1)c1ccc2OCOc2c1	184.2	11	0.45454547	0.83333331	6	3.1813233	8.7773676	1149	36	6	41	66.991341	1.6339352	18	7	0.1627907	6	43	3	7	0.1627907	34	0	12.971963	9.9307213	7.4478121	4.522491	0	318.32898	23	0	0	16	0	0	0	2	5	0	0	25	16.396976	10.861443	11.096556	5.5841169	0	0.45137304	5.643856
mol2630	[Cl-].O(C)c1cc2CC[N+](C)C(C)c2cc1OCc1ccccc1	184.5	11	1	0	0	3.2643299	8.6221352	1083	35	12	47	68.315956	1.4535309	24	7	0.14583333	12	48	0	7	0.14583333	36	0	14.690513	12.240123	7.8859167	5.6385164	0	333.85898	23	0	0	19	1	0	0	1	2	0	0	24	15.526733	13.53517	10.685872	7.3433366	0	0.43892586	5.5849624
mol2631	O=C1OC(O)c2cc(OC)cc(OC)c21	184.5	7	0.42857143	0.75	4	2.5320318	7.5478401	331	24	6	25	38.048203	1.5219281	10	5	0.1923077	6	26	1	5	0.1923077	19	0	8.3122578	6.2320509	4.3202701	2.1933756	0	210.185	15	0	0	10	0	0	0	0	5	0	0	16	10.999636	6.878315	7.1682339	2.9663265	0	0.59002918	5
mol2633	O=C1NC(C)=C(C(=O)OC(C)CC)C(N1)c1occc1	184.5	9	0.44444445	0.80000001	5	2.9784379	8.3803539	779	29	5	38	61.059628	1.6068323	18	8	0.20512821	5	39	3	8	0.20512821	31	0	11.726851	9.0938578	6.5519738	4.2253976	0	278.30798	20	0	0	14	0	0	0	2	4	0	0	21	14.698306	9.8698788	9.5240755	5.0116372	0	0.48464775	5.3923173
mol2635	Oc1c2ccccc2[nH0](N2CCCCC2)c1c1[nH0]cccc1	184.5	9	0.44444445	0.80000001	5	2.9127698	8.6731491	934	37	15	41	59.135471	1.4423286	19	3	0.06818182	16	44	0	3	0.06818182	28	0	12.443191	10.654336	7.8511071	5.8660254	0	293.37	22	0	0	18	0	0	0	3	1	0	0	25	14.940947	12.07914	10.860173	7.5580783	0	0.47938794	5.643856
mol2639	[O-][nH0+]1ccc(C)c(C#N)c1	184.8	5	0.40000001	0.66666669	3	2.1862772	6.3334241	115	12	6	16	26.838741	1.6774213	6	2	0.125	6	16	0	2	0.125	9	1	5.5347261	4.2320509	2.8332624	1.9106836	0	134.138	10	0	0	7	0	0	0	2	1	0	0	10	7.5604777	4.9831276	4.736382	2.6354284	0	0.72192812	4.321928
mol2645	o1[nH0]c(c2ccccc2)c(c2ccccc2N)c1c1ccccc1	185	10	0.5	1	5	3.0709977	8.9222059	1227	38	23	40	54.638458	1.3659614	16	4	0.093023255	23	43	0	4	0.093023255	20	0	13.015716	11.582904	7.7976975	6.8987174	0	312.37198	24	0	0	21	0	0	0	2	1	0	0	27	16.35516	13.940947	11.843337	9.9494896	0	0.44886449	5.7548876
mol2648	O=[N+]([O-])c1ccc2c(N=C(c3ccccc3)C2=O)c1	185	10	0.5	1	5	3.0605237	8.1937313	691	30	12	27	44.324104	1.6416335	8	2	0.068965517	12	29	3	2	0.068965517	14	0	9.7379742	7.6188021	5.6388102	4.3987174	0	252.22899	19	0	0	14	0	0	0	2	3	0	0	21	13.405413	9.1209555	9.1647034	6.2828231	0	0.51875818	5.3923173
mol2649	O=[N+]([O-])c1cc(ccc1C=NNc1ccccc1)C=NNc1ccccc1	185	17	0.47058824	0.8888889	9	3.8230906	9.1786041	2256	36	18	44	70.679924	1.6063619	17	7	0.15217391	18	46	3	9	0.19565217	25	0	14.318392	11.160254	8.1891174	6.1367512	0	359.38901	27	0	0	20	0	0	0	5	2	0	0	29	18.89913	13.493353	13.220346	8.9158163	0	0.40063059	5.8579812
mol2650	Clc1ccc(cc1)C1NC(=O)NC(C)=C1C(=O)OCC	185.2	10	0.5	1	5	2.997447	8.3772707	778	31	6	35	60.863689	1.7389625	15	6	0.16666667	6	36	3	6	0.16666667	27	0	11.952497	8.5938578	6.6124935	4.1058245	0	294.73801	20	0	0	14	1	0	0	2	3	0	0	21	14.698306	9.5769854	9.5240755	5.2507834	0	0.48464775	5.3923173
mol2651	s1c2ccccc2[nH0]c1C1=Cc2ccccc2OC1=N	185.5	10	0.5	1	5	3.0856795	8.3441896	785	32	15	30	47.987438	1.5995812	10	1	0.030303031	16	33	2	2	0.060606062	15	0	11.27636	8.6961527	7.0622578	4.7320509	0	278.33499	20	0	0	16	0	0	0	2	1	0	1	23	13.526733	10.405413	9.8096628	6.7828231	0	0.51481563	5.523562
mol2654	FC(F)(F)C1=NNC(=O)C1=NNc1ccccc1	185.5	9	0.44444445	0.80000001	5	3.0297318	8.0367422	629	24	6	25	50.470753	2.0188301	7	3	0.11538462	6	26	3	4	0.15384616	17	0	8.8233204	5.3867512	4.8261814	2.6606836	0	256.18698	18	0	0	10	0	3	0	4	1	0	0	19	13.173362	6.3449349	8.4821815	3.7718384	0	0.52150291	5.2479277
mol2656	FC(F)(F)C1=NN(c2ccccc2)C(=O)C1=NNC=1C(=O)N(N(C)C=1C)c1ccccc1	185.5	15	0.46666667	0.875	8	3.6259301	9.7221699	2931	55	12	49	91.130585	1.8598078	17	7	0.13461539	12	52	5	8	0.15384616	35	0	16.959961	12.273502	9.4326305	5.5713673	1	442.401	32	0	0	21	0	3	0	6	2	0	0	35	23.043242	14.18987	15.197396	7.8323517	0	0.3597711	6.129283
mol2658	O=C1C=C(C)C(C(=O)OC2CC(C)CCC2C(C)C)C(C)C1C(=O)OC1CC(C)CCC1C(C)C	185.5	14	0.5	1	7	3.6959033	9.9852934	3772	61	0	83	102.23371	1.2317315	48	16	0.1882353	0	85	4	16	0.1882353	81	0	23.212086	21.170843	14.031514	12.539489	1	488.70898	35	0	0	30	0	0	0	0	5	0	0	37	26.024216	21.610001	16.399662	13.034618	0	0.32906306	6.2094536
mol2659	Brc1ccc(N2C(=O)C3ON=C(C(=O)c4ccc5ccccc5c4)C3C2=O)cc1	185.5	15	0.46666667	0.875	8	3.5702612	9.4165792	2235	52	16	42	70.264122	1.6729553	13	3	0.065217391	17	46	4	3	0.065217391	25	0	16.496935	12.005553	9.7431669	6.8361101	0	449.25998	29	0	1	22	0	0	0	2	4	0	0	33	20.120592	14.129027	14.041714	9.4158163	0	0.39679351	6.044394
mol2660	N=1N(c2ccccc2)C(CC=1c1ccc2ccccc2c1)c1ccc(N(C)C)cc1	185.5	14	0.5	1	7	3.5559485	9.5359697	2475	49	22	55	68.741531	1.249846	25	6	0.10169491	23	59	1	6	0.10169491	35	0	17.363703	16.022062	10.371358	8.3479118	0	391.51801	30	0	0	27	0	0	0	3	0	0	0	34	20.501425	18.639618	14.686673	11.715476	0	0.38632196	6.0874629
mol2661	S1C(=N)N(N=C1C(=O)C)c1ccccc1[N+](=O)[O-]	185.5	8	0.5	1	4	2.8667538	8.0653858	580	27	6	26	52.237263	2.0091255	8	4	0.14814815	6	27	4	5	0.18518518	17	0	10.100532	5.809401	5.715795	2.5773504	0	264.26498	18	0	0	10	0	0	0	4	3	0	1	19	13.284093	6.7151785	8.5029078	3.5605135	0	0.52150291	5.2479277
mol2664	O=[N+]([O-])c1cc([N+](=O)[O-])c(O)c([N+](=O)[O-])c1.N#Cc1c[nH0]ccc1C	185.8	6	0.5	1	3	2.5229502	8.110815	494	35	12	34	65.077568	1.9140462	9	6	0.17647059	12	34	3	6	0.17647059	18	1	12.519523	7.3867512	6.2952609	3.5653841	0	347.24298	25	0	0	13	0	0	0	5	7	0	0	25	19.145901	8.7067423	11.683647	4.9350882	0	0.40217918	5.643856
mol2665	Cl.Oc1cc2CCNC(CC)c2cc1OC	186	7	1	0	0	2.6216948	7.5345917	342	24	6	34	52.895538	1.5557511	18	5	0.14705883	6	34	0	5	0.14705883	28	0	10.433578	7.8533711	5.390492	3.9122841	0	243.73399	16	0	0	12	1	0	0	1	2	0	0	16	10.836499	8.4222851	7.2575502	4.6565967	0	0.54356444	5
mol2668	OC1CCC2C3CCC4CC(O)(C#C)CCC4(C)C3CCC21C	186	11	0.45454547	0.83333331	6	3.1015382	8.7622452	1054	49	0	55	63.736118	1.1588385	32	5	0.086206898	0	58	0	6	0.10344828	57	1	14.72249	13.828063	9.7055511	9.2237453	0	316.48499	23	0	0	21	0	0	0	0	2	0	0	26	16.457819	14.457819	10.823081	9.7457304	0	0.46357921	5.7004399
mol2669	O=C(OC)C1=C(NC(C)=C(C(=O)OC)C1c1occc1)C	186	8	0.5	1	4	2.7419825	8.5592241	811	35	5	38	59.721378	1.5716152	17	9	0.23076923	5	39	4	9	0.23076923	30	0	12.350642	9.8094015	6.394187	3.8213673	0	291.30298	21	0	0	15	0	0	0	1	5	0	0	22	15.568549	10.740123	10.006437	4.8962822	0	0.46827638	5.4594316
mol2672	Brc1ccc(NC(=O)C(C(F)(F)F)C(F)(F)F)cc1	186	9	0.44444445	0.80000001	5	3.0215104	8.2079697	706	27	6	25	51.857574	2.0743029	6	5	0.2	6	25	1	5	0.2	18	0	10.526748	5.3867512	5.5073905	2.6873927	0	350.056	19	0	1	10	0	6	0	1	1	0	0	19	14.844935	6.1378284	8.5148735	3.5436769	0	0.48546076	5.2479277
mol2677	s1cc([nH0]c1C(C#N)=Cc1ccc(O)cc1)c1ccc(OC)cc1	186	15	0.46666667	0.875	8	3.5788567	8.8450813	1505	34	17	38	61.407654	1.6159909	14	7	0.175	17	40	1	8	0.2	21	1	13.748137	10.773502	8.0850382	5.25876	0	334.39899	24	0	0	19	0	0	0	2	2	0	1	26	16.940947	12.819627	11.690203	7.5656462	0	0.43739632	5.7004399
mol2680	O=C(N(Nc1ccccc1)c1ccc(N=Nc2ccccc2)cc1)C	186	15	0.46666667	0.875	8	3.6586645	8.9586906	1742	34	18	43	63.832172	1.4844692	18	7	0.15555556	18	45	2	8	0.17777778	25	0	13.832793	11.582904	7.9148927	6.1427345	1	330.39099	25	0	0	20	0	0	0	4	1	0	0	27	17.484917	13.786246	12.220346	8.8433371	0	0.42433795	5.7548876
mol2686	O=C1C(OC2OC(CO)C(O)C(O)C2OC2OC(C)C(O)C(O)C2O)=C(Oc2cc(OC)cc(O)c21)c1ccc(O)c(O)c1	186.5	16	0.5	1	8	3.7123485	10.686789	6339	86	12	76	116.23656	1.5294284	32	18	0.22499999	12	80	2	18	0.22499999	66	0	23.250021	16.367361	13.401827	8.0450001	0	624.54797	44	0	0	28	0	0	0	0	16	0	0	48	32.032288	17.789646	20.852682	9.751585	0	0.284639	6.5849624
mol2693	S=C1N(N=C(N1N=Cc1sccc1)C(F)(F)F)CN1CCN(CC1)CN1N=C(N(N=Cc2sccc2)C1=S)C(F)(F)F	187	21	0.47619048	0.90909094	11	4.1871176	10.469433	7145	63	10	62	127.88506	2.0626621	20	10	0.15151516	10	66	6	12	0.18181819	50	0	24.500345	12.861443	14.620705	3.9880338	0	666.724	42	0	0	22	0	6	0	10	0	0	4	46	30.070339	14.363597	19.897017	5.2103434	0	0.29547828	6.523562
mol2694	O=C(NNc1ccccc1)C=Cc1ccccc1	187	12	0.5	1	6	3.3759766	7.9886155	745	20	12	32	46.093674	1.4404273	14	5	0.15151516	12	33	2	6	0.18181819	19	0	9.8364515	8.4282036	5.6861749	4.7320509	1	238.28999	18	0	0	15	0	0	0	2	1	0	0	19	12.631546	10.217332	8.8433371	6.9494896	0	0.52150291	5.2479277
mol2696	O=[N+]([O-])c1ccc2c(ccc(OC)c2C(=O)O)c1	187	9	0.44444445	0.80000001	5	2.8988967	8.05651	576	30	10	27	45.223446	1.6749425	9	5	0.17857143	11	28	2	5	0.17857143	15	0	9.4141722	6.8867512	5.027576	3.3987174	0	247.20599	18	0	0	12	0	0	0	1	5	0	0	19	13.284093	7.9996357	8.5409126	4.7828231	0	0.52150291	5.2479277
mol2699	[Si](OC(C)CC=1Oc2c3ccccc3c3OC4CC(=O)OC4c3c2C(=O)C=1)(C)(C)C(C)(C)C	187.5	14	0.5	1	7	3.6011291	9.8050833	3059	62	10	63	91.640709	1.4546144	30	11	0.1641791	11	67	3	11	0.1641791	53	0	20.982506	17.033016	14.421886	8.1276627	1	466.60498	33	0	0	26	0	0	0	0	6	0	0	37	23.706377	18.377951	15.459329	9.8433371	0	0.35823497	6.2094536
mol2700	O=C1Cc2c1c(C)c1c(CC1=O)c2C	187.5	6	0.33333334	0.5	4	2.3924949	7.3459907	264	23	6	24	31.800268	1.3250113	10	2	0.07692308	6	26	2	2	0.07692308	18	0	8.23071	7.4142137	4.8224621	4.4142137	0	186.20999	14	0	0	12	0	0	0	0	2	0	0	16	10.033015	8.0330153	6.6090608	5.4543605	0	0.64206427	5
mol2701	O=C1C=2CC(O)C3C(C)(C)CCCC3(C)C=2C(=O)C(O)=C1C(C)C	187.5	9	0.44444445	0.80000001	5	2.909873	8.9317513	1095	53	0	52	67.378365	1.2957377	28	8	0.14814815	0	54	4	8	0.14814815	50	0	15.271401	13.560478	8.9630213	8.0729675	0	332.44	24	0	0	20	0	0	0	0	4	0	0	26	18.02458	14.02458	11.020397	8.7109957	0	0.43739632	5.7004399
mol2702	OC1CCC2(C)C(CCC3c4ccc(C)c(C)c4CCC32)C1	187.5	11	0.45454547	0.83333331	6	3.0661509	8.6351748	941	45	6	52	56.977482	1.0957208	30	4	0.07272727	6	55	0	4	0.07272727	49	0	14.361063	13.913849	9.2748375	9.0166388	0	298.47	22	0	0	21	0	0	0	0	1	0	0	25	15.482763	14.482763	10.503856	9.9265051	0	0.47938794	5.643856
mol2704	O=C(OCC(OC(=O)C)C(OC(=O)C)C(OC(=O)C)C(OC(=O)C)C(=O)N)C	187.5	10	0.5	1	5	3.1257398	9.4048576	1904	37	0	51	83.198021	1.6313337	23	21	0.41999999	0	50	6	21	0.41999999	44	0	16.084589	11.016508	7.9624481	4.1969233	1	405.35599	28	0	0	16	0	0	0	1	11	0	0	27	22.016144	11.48061	12.84402	4.6283331	0	0.36172086	5.7548876
mol2709	Clc1[nH0]c([nH0]c(CC)c1C)NC(=O)N[S+2]([O-])([O-])c1sccc1	187.5	11	0.45454547	0.83333331	6	3.3195302	8.6139288	1124	32	11	35	73.644753	2.1041358	13	8	0.22222222	11	36	1	8	0.22222222	24	0	14.141713	7.4391575	8.9757242	3.0160019	0	360.84601	22	0	0	12	1	0	0	4	3	0	2	23	16.328062	8.2925291	10.330536	3.7676203	0	0.4530769	5.523562
mol2712	O=C1C(CC=Cc2ccccc2)(C2CCC1(C)C2(C)C)C1(CC=Cc2ccccc2)C(=O)C2(C)CCC1C2(C)C	188	15	0.46666667	0.875	8	3.5096726	10.411755	4528	87	12	86	97.153671	1.1296939	46	13	0.14285715	12	91	4	15	0.16483517	75	0	25.296741	24.480246	15.42554	15.017291	0	534.784	40	0	0	38	0	0	0	0	2	0	0	45	28.606237	26.606237	18.894302	17.739601	0	0.31237534	6.4918532
mol2713	BrC1=C(O)C2CCC(C)(C1=O)C2(C)C	188	5	0.40000001	0.66666669	3	2.0775774	7.3852582	239	31	0	29	42.224342	1.4560118	15	4	0.13333334	0	30	2	4	0.13333334	28	0	10.310987	7.4915638	5.7488632	4.3391519	0	259.14301	14	0	1	11	0	0	0	0	2	0	0	15	10.723615	7.7236147	6.3212028	4.5891519	0	0.61744827	4.9068904
mol2714	BrC(=NNc1ccc([N+](=O)[O-])cc1)c1ccc(N(C)C)cc1	188	14	0.5	1	7	3.5910823	8.5684242	1270	31	12	37	65.54306	1.7714339	15	7	0.18421052	12	38	2	8	0.21052632	24	0	13.740901	9.1188021	7.2787175	3.8927345	0	363.215	22	0	1	15	0	0	0	4	2	0	0	23	16.11252	10.543606	10.469234	5.5993195	0	0.4530769	5.523562
mol2716	[S+2]([O-])([O-])(c1ccccc1)c1c(o[nH0]c1C(=O)c1ccccc1)c1ccccc1	188	11	0.45454547	0.83333331	6	3.2401121	9.371789	1858	47	23	43	68.61853	1.5957798	15	5	0.10869565	23	46	1	5	0.10869565	22	0	15.465205	12.160254	10.021225	6.9820509	0	389.431	28	0	0	22	0	0	0	1	4	0	1	31	19.562267	14.648053	13.587354	10.116157	0	0.39893496	5.9541965
mol2719	FC(F)(F)C(C(=O)Nc1cccc(C)c1)(C(F)(F)F)C(F)(F)F	188	8	0.5	1	4	2.8917079	8.8028803	1044	44	6	31	58.031212	1.8719746	8	7	0.22580644	6	31	1	7	0.22580644	24	0	11.119329	6.809401	5.7263317	3.3213673	0	353.18399	23	0	0	12	0	9	0	1	1	0	0	23	18.267584	7.5604777	10.142865	4.2490187	0	0.42622864	5.523562
mol2720	S=C(Nc1ccccc1)N1CC(CC1c1ccccc1)c1ccccc1	188	12	0.5	1	6	3.3517418	9.1320667	1667	38	18	48	63.92878	1.3318496	22	5	0.098039217	18	51	1	5	0.098039217	32	0	15.401127	13.229168	9.4445515	7.5341458	0	358.509	26	0	0	23	0	0	0	2	0	0	1	29	17.769375	15.484917	12.809663	10.340901	0	0.42228913	5.8579812
mol2725	S=C1Oc2ccccc2N1CSCCCS	188	10	0.5	1	5	3.0437191	7.6667824	473	21	6	29	49.967098	1.7230034	13	6	0.2	6	30	1	6	0.2	23	0	11.284421	6.6378284	7.2921467	2.8273504	1	271.42902	16	0	0	11	0	0	0	1	1	0	3	17	11.380469	7.388905	7.8256984	3.6498299	0	0.56510133	5.0874629
mol2726	[S+2]([O-])([O-])(Nc1ccccc1)c1cc([N+](=O)[O-])cc(c1)C(=O)Nc1ccccc1	188	14	0.5	1	7	3.5124984	9.3384771	2088	42	18	43	77.650871	1.8058343	15	7	0.15555556	18	45	2	7	0.15555556	25	0	15.218754	10.505553	9.5710421	5.8034182	0	397.41098	28	0	0	19	0	0	0	3	5	0	1	30	20.148054	12.656489	13.348174	8.4158163	0	0.38983503	5.9068904
mol2728	O=C1NC(C)=C(C(=O)OCCC)C(N1)c1ccccc1O	188.5	10	0.5	1	5	3.0226071	8.5255728	882	33	6	39	62.468678	1.601761	18	8	0.2	6	40	3	8	0.2	31	0	11.972923	9.3009653	6.7751369	4.6118073	0	290.319	21	0	0	15	0	0	0	2	4	0	0	22	15.405413	10.284093	10.040913	5.7676201	0	0.46827638	5.4594316
mol2731	S=C1SC(=Cc2ccc([N+](=O)[O-])cc2)C(=O)N1CNc1ccc([N+](=O)[O-])cc1	188.5	17	0.47058824	0.8888889	9	3.832968	9.2776918	2420	42	12	40	78.761063	1.9690267	12	6	0.14285715	12	42	5	7	0.16666667	25	0	15.735631	9.4032593	9.055831	4.4700847	0	416.43799	28	0	0	17	0	0	0	4	5	0	2	30	20.258783	11.112519	13.346245	6.4158163	0	0.38983503	5.9068904
mol2732	O=[N+]([O-])c1ccc(cc1)C1=NN(c2ccccc2)C(=O)C1	188.5	12	0.5	1	6	3.3331656	8.4612732	987	31	12	32	53.833118	1.682285	11	3	0.088235296	12	34	3	3	0.088235296	19	0	10.969645	8.4032593	6.3528571	4.6891575	0	281.271	21	0	0	15	0	0	0	3	3	0	0	23	14.819627	9.957819	10.147867	6.5993195	0	0.48250595	5.523562
mol2733	Clc1[nH0]c([nH0]c(C)c1CCCC)NC(=O)N[S+2]([O-])([O-])c1sccc1	188.5	14	0.5	1	7	3.5443914	8.851181	1490	34	11	41	82.114906	2.0028026	17	10	0.23809524	11	42	1	10	0.23809524	30	0	15.555926	8.8533716	9.9757242	4.0160022	0	388.89999	24	0	0	14	1	0	0	4	3	0	2	25	17.742277	9.7067423	11.330536	4.7676201	0	0.42571631	5.643856
mol2735	Clc1cccc2cc3c(Cl)cccc3cc12	189	7	0.42857143	0.75	4	2.6550364	7.7195787	396	27	14	24	30.736132	1.2806721	8	0	0	16	26	0	0	0	10	0	9.8865891	7.6188021	5.776628	4.6427345	0	247.12399	16	0	0	14	2	0	0	0	0	0	0	18	11.120955	9.1209555	7.7540202	6.5993195	0	0.58587331	5.1699252
mol2736	s1c2ccccc2[nH0]c1C(C#N)=Cc1ccccc1O	189	10	0.5	1	5	3.1339345	8.3483877	825	29	15	30	47.987438	1.5995812	10	4	0.125	16	32	1	5	0.15625	14	1	11.262538	8.6961527	6.851223	4.7320509	0	278.33499	20	0	0	16	0	0	0	2	1	0	1	22	13.949383	10.53517	9.7751884	6.857738	0	0.49991596	5.4594316
mol2738	O=C1N(N)C(=CC(C)=C1C#N)c1ccccc1	189	9	0.44444445	0.80000001	5	2.8353698	7.8930888	492	28	6	28	43.691586	1.5604138	11	4	0.13793103	6	29	3	4	0.13793103	19	1	9.3441277	7.4641018	5.1211772	3.9880338	1	225.25099	17	0	0	13	0	0	0	3	1	0	0	18	12.413849	8.8364992	8.1470661	5.6185918	0	0.54234898	5.1699252
mol2741	FC(F)(F)C(C(=O)Nc1ccc(C)c(C)c1)C(F)(F)F	189	9	0.44444445	0.80000001	5	3.0472908	8.3607388	807	30	6	31	56.997013	1.8386133	11	7	0.22580644	6	31	1	7	0.22580644	24	0	10.485436	7.309401	5.4420767	3.6040592	0	299.21399	20	0	0	12	0	6	0	1	1	0	0	20	15.715178	8.0080719	8.9255571	4.5317106	0	0.4689956	5.321928
mol2744	O=C(Nc1ccccc1CCN(CCc1ccccc1NC(=O)C)C(=O)C)C	189	14	0.5	1	7	3.6571939	9.324688	2291	38	12	55	81.975548	1.4904646	27	14	0.25	12	56	3	14	0.25	41	0	16.619188	13.947229	9.3302422	6.8618073	0	381.47598	28	0	0	22	0	0	0	3	3	0	0	29	20.518297	15.526733	13.363081	8.8482075	0	0.38060221	5.8579812
mol2748	[S+2]([O-])([O-])(c1ccccc1)c1c(o[nH0]c1C(=O)c1c([nH0]([nH0]c1C(=O)OCC)c1ccc(C)cc1)C)c1ccc([N+](=O)[O-])cc1	189.5	17	0.47058824	0.8888889	9	3.7667558	10.61027	6074	77	28	67	117.18216	1.7489874	24	13	0.18309858	28	71	3	13	0.18309858	40	0	23.992247	17.71266	14.456198	9.2605247	0	600.60797	43	0	0	30	0	0	0	4	8	0	1	47	30.888176	20.405048	20.53895	12.610957	0	0.28994733	6.5545888
mol2750	O=[N+]([O-])c1ccc(NN=C(C)C=C(C)C=Cc2ccccc2)c([N+](=O)[O-])c1	189.5	16	0.5	1	8	3.7984159	9.1813831	2238	37	12	45	75.364113	1.6747582	18	9	0.19565217	12	46	5	12	0.26086956	29	0	14.825487	11.350853	8.0114756	6.1367512	0	366.37698	27	0	0	19	0	0	0	4	4	0	0	28	19.81119	13.242276	12.863081	8.5705166	0	0.39086518	5.8073549
mol2755	N1c2ccccc2NC11CCCC1	190	6	0.33333334	0.5	4	2.4236424	7.1018515	222	17	6	27	35.025246	1.2972313	14	0	0	6	29	0	0	0	23	0	7.6378284	6.6378284	5.0344572	4.0344572	0	174.24699	13	0	0	11	0	0	0	2	0	0	0	15	8.7257681	7.3115549	6.3805399	4.8569369	0	0.67461002	4.9068904
mol2756	BrC1C(=O)CCC2(C)C1CCC1C3CCC(C(C)CCC(=O)O)C3(C)CCC12	190	14	0.5	1	7	3.4695323	9.3133774	1943	57	0	65	83.910149	1.2909253	37	8	0.11764706	0	68	2	8	0.11764706	66	0	19.340191	16.11252	12.483511	10.717763	1	453.461	28	0	1	24	0	0	0	0	3	0	0	31	20.26722	16.26722	13.181211	10.871811	0	0.39893496	5.9541965
mol2758	S(C)C1N=NC(N)=C1C#N	190	5	0.40000001	0.66666669	3	2.1508632	6.3392239	114	12	0	16	28.880585	1.8050365	6	4	0.25	0	16	2	4	0.25	13	1	6.1965222	3	3.7966127	0.75	0	154.19701	10	0	0	5	0	0	0	4	0	0	1	10	7.5604777	3.4391575	4.7912235	1.0749149	0	0.72192812	4.321928
mol2759	O=C(Nc1ccccc1c1o[nH0]c(c2ccccc2)c1c1ccccc1)C	190	11	0.45454547	0.83333331	6	3.2365952	9.2637672	1717	42	23	45	64.032814	1.4229515	18	6	0.125	23	48	1	6	0.125	24	0	14.846614	13.082904	8.7131472	7.3987174	0	354.409	27	0	0	23	0	0	0	2	2	0	0	30	18.639618	15.518297	13.237184	10.52684	0	0.41024774	5.9068904
mol2765	O=[N+]([O-])c1ccc(NN=CC=2CCCCC=2C#C)c([N+](=O)[O-])c1	190.10001	12	0.5	1	6	3.4383855	8.7386189	1320	34	6	37	64.843445	1.7525256	14	6	0.15789473	6	38	4	8	0.21052632	27	1	12.189813	8.7151785	6.931807	5.022491	0	314.30099	23	0	0	15	0	0	0	4	4	0	0	24	16.819626	10.250712	11.024076	6.6397595	0	0.43892586	5.5849624
mol2767	O=C(OC)C1=C(NC(C)=C(C(=O)OC)C1c1cccc(OC)c1O)C	190.5	9	0.44444445	0.80000001	5	2.9397433	9.0680933	1294	46	6	46	71.276756	1.5494947	21	12	0.25531915	6	47	4	12	0.25531915	37	0	14.797856	11.809402	7.5790148	4.6100426	0	347.367	25	0	0	18	0	0	0	1	6	0	0	26	18.723249	12.894823	11.865809	5.9711971	0	0.41335541	5.7004399
mol2768	O=C1N(c2ccccc2)c2ccccc2C(O)=C1C(=Nc1ccc(N=Nc2ccccc2)cc1)C	190.5	18	0.5	1	9	3.918263	9.9406204	4100	59	24	57	83.485786	1.4646629	22	7	0.1147541	24	61	4	9	0.14754099	33	0	19.036621	16.392305	11.163063	8.9700851	0	458.521	35	0	0	29	0	0	0	4	2	0	0	39	24.200096	19.501425	17.114193	12.8265	0	0.34185782	6.2854023
mol2772	S=C1NC(C)=C(C(=O)OC(C)C)C(N1)c1occc1	190.8	8	0.5	1	4	2.8595512	8.2367134	665	27	5	35	60.664303	1.7332658	16	7	0.19444445	5	36	3	7	0.19444445	28	0	11.836241	8.3867512	6.4222174	3.6873927	0	280.34799	19	0	0	13	0	0	0	2	3	0	1	20	13.991199	9.1627722	8.9860706	4.4736323	0	0.5023343	5.321928
mol2773	O=C1c2c(c(OC)ccc2OC)C1=O	191	7	0.42857143	0.75	4	2.5049176	7.33916	279	22	6	22	32.888214	1.4949188	8	4	0.17391305	6	23	2	4	0.17391305	15	0	7.7876935	6.1547008	4.0436769	2.4106836	1	192.17	14	0	0	10	0	0	0	0	4	0	0	15	10.292529	6.878315	6.7019072	3.3164966	0	0.61744827	4.9068904
mol2774	FC(F)(F)c1[nH0][nH0](c2OC(N)=C(C#N)C(c21)c1ccccc1)c1ccccc1	191	11	0.45454547	0.83333331	6	3.1274076	9.3849878	1754	50	17	41	72.360466	1.7648895	13	5	0.11363637	17	44	1	5	0.11363637	25	1	14.311986	10.850853	8.2956896	5.9373927	0	382.345	28	0	0	20	0	3	0	4	1	0	0	31	19.88854	12.896976	13.414034	8.329917	0	0.39893496	5.9541965
mol2775	Clc1cccc(c1)CNC1=CC(=O)c2ccccc2C1=O	191	11	0.45454547	0.83333331	6	3.2527549	8.4738064	966	33	12	33	51.958588	1.5745027	12	3	0.085714288	12	35	3	3	0.085714288	20	0	11.853649	9.4032593	6.9083695	5.3296213	1	297.741	21	0	0	17	1	0	0	1	2	0	0	23	14.819627	11.112519	10.147867	7.5075679	0	0.48250595	5.523562
mol2778	ClC(=Cc1ccccc1)c1cc(C=Cc2ccccc2)c([N+](=O)[O-])cc1[N+](=O)[O-]	191	14	0.5	1	7	3.5302145	9.4473104	2296	44	18	44	73.504135	1.6705486	15	6	0.13043478	18	46	4	8	0.17391305	24	0	15.821568	12.160254	8.958559	7.2141018	0	406.82498	29	0	0	22	1	0	0	2	4	0	0	31	20.802753	14.648053	13.952397	10.398979	0	0.3796615	5.9541965
mol2779	[S+2]([O-])([O-])(C)c1[nH0][nH0](c2ccccc2)c(N)c1C#N	191	8	0.5	1	4	2.837554	8.0684357	569	28	11	28	53.332909	1.9047468	10	5	0.1724138	11	29	0	5	0.1724138	17	1	10.346984	6.3867512	6.8809032	2.6606836	0	262.293	18	0	0	11	0	0	0	4	2	0	1	19	13.336499	7.5520415	8.4477072	3.8914115	0	0.52150291	5.2479277
mol2781	O=[N+]([O-])c1ccc(NN=C(C(=O)O)C2(C)CCC(C(=O)O)C2(C)C)c([N+](=O)[O-])c1	191	13	0.46153846	0.85714287	7	3.4801214	9.4411802	2213	53	6	49	87.195351	1.779497	20	12	0.23999999	6	50	5	13	0.25999999	39	0	15.909172	10.723615	8.5573721	5.8271856	0	408.367	29	0	0	17	0	0	0	4	8	0	0	30	22.145901	11.576985	13.324111	6.7221451	0	0.37091795	5.9068904
mol2782	FC(F)(F)C(C(=O)NC1CCCCC1)C(F)(F)F	191	8	0.5	1	4	2.8834107	8.062602	596	25	0	31	56.745312	1.8304939	13	5	0.16129032	0	31	1	5	0.16129032	30	0	9.3662691	6.1902347	5.5592146	3.6825221	0	277.20798	18	0	0	10	0	6	0	1	1	0	0	18	13.974691	6.2675848	8.121027	3.7271802	0	0.50325835	5.1699252
mol2783	O=Nc1[nH0]2C=CC=Nc2[nH0]c1c1ccc([N+](=O)[O-])cc1	191	10	0.5	1	5	3.13398	8.3401709	808	32	11	27	49.346401	1.8276445	7	3	0.10344828	11	29	4	3	0.10344828	14	0	10.002265	6.5414519	5.6174016	2.9880338	0	269.22	20	0	0	12	0	0	0	5	3	0	0	22	14.112519	7.8364987	9.7027082	4.2996597	0	0.49991596	5.4594316
mol2785	Fc1ccc(NN=C2C(=O)N(C)C(=O)N(C)C2=O)cc1	191	11	0.45454547	0.83333331	6	3.196394	8.3342714	844	33	6	31	59.7519	1.9274807	11	4	0.125	6	32	4	5	0.15625	22	0	10.753751	7.309401	5.6087899	2.3213673	0	278.24298	20	0	0	12	0	1	0	4	3	0	0	21	14.861443	8.2925291	9.4135914	3.2996597	0	0.48464775	5.3923173
mol2787	O=C1OC(O)c2c1c(OC)ccc2OC	191.5	7	0.42857143	0.75	4	2.4829504	7.5551019	325	25	6	25	38.048203	1.5219281	10	5	0.1923077	6	26	1	5	0.1923077	19	0	8.3122578	6.2320509	4.3262529	2.1993587	0	210.185	15	0	0	10	0	0	0	0	5	0	0	16	10.999636	6.878315	7.1850705	2.9831634	0	0.59002918	5
mol2790	NC=1C(=NNC=1C)C	191.5	4	0.5	1	2	1.7340068	5.6848931	58	8	0	17	24.593016	1.446648	9	3	0.17647059	0	17	2	3	0.17647059	15	0	5.0245638	3.5	2.4858887	1.5	0	111.14799	8	0	0	5	0	0	0	3	0	0	0	8	6.1462646	3.7320509	3.715214	1.8213673	0	0.8112781	4
mol2795	OC1CCC2C3CCC4CC(O)(C#C)CCC4(C)C3CCC21C	192	11	0.45454547	0.83333331	6	3.1015382	8.7622452	1054	49	0	55	63.736118	1.1588385	32	5	0.086206898	0	58	0	6	0.10344828	57	1	14.72249	13.828063	9.7055511	9.2237453	0	316.48499	23	0	0	21	0	0	0	0	2	0	0	26	16.457819	14.457819	10.823081	9.7457304	0	0.46357921	5.7004399
mol2796	Brc1cc([N+](=O)[O-])cc([N+](=O)[O-])c1NN=C1C(=O)NN=C1C=1C(=O)N(C)c2ccccc2C=1O	192	15	0.46666667	0.875	8	3.6565311	9.8996134	3392	63	12	46	91.050705	1.9793632	12	7	0.14285715	12	49	7	8	0.1632653	30	0	18.560835	10.464102	10.062251	4.9820509	0	530.25098	34	0	1	19	0	0	0	7	7	0	0	37	24.731321	12.170844	16.111969	6.9494896	0	0.34317648	6.2094536
mol2800	[S+2]([O-])([O-])(Oc1ccccc1)c1cc([N+](=O)[O-])ccc1C=Cc1ccc([N+](=O)[O-])cc1[S+2]([O-])([O-])Oc1ccccc1	192	17	0.47058824	0.8888889	9	3.8387649	10.384705	5452	65	24	58	105.27354	1.815061	18	10	0.16393442	24	61	3	11	0.18032786	34	0	21.818705	14.392304	14.018622	8.2081184	0	582.56598	40	0	0	26	0	0	0	2	10	0	2	43	28.915638	17.346724	18.959164	11.882143	0	0.302118	6.4262648
mol2801	Oc1cc2c(c[nH0]cc2Cc2ccccc2)cc1OC	192.5	11	0.45454547	0.83333331	6	3.1442375	8.3463097	812	31	16	35	49.434677	1.4124194	15	5	0.13513513	17	37	0	5	0.13513513	20	0	11.205935	9.9032593	6.4522181	5.0998411	0	265.31198	20	0	0	17	0	0	0	1	2	0	0	22	13.949383	11.53517	9.7751884	7.0824828	0	0.49991596	5.4594316
mol2803	O=C(O)C(CCCC(C)C)C1=CCC2(C)C(CCC3C4CCC(O)C4(C)CCC32)C1	192.5	15	0.46666667	0.875	8	3.6225669	9.5066099	2470	58	0	74	86.147705	1.1641582	44	12	0.15584415	0	77	2	12	0.15584415	75	0	19.699652	18.396976	12.762918	12.076988	0	416.646	30	0	0	27	0	0	0	0	3	0	0	33	21.681435	18.681435	14.164375	12.432324	0	0.37824166	6.044394
mol2806	Brc1ccc(cc1)C=C1N=C(OC1=O)c1ccccc1	192.5	12	0.5	1	6	3.2958593	8.3204279	875	27	12	30	47.987438	1.5995812	10	2	0.0625	12	32	3	3	0.09375	17	0	12.001174	8.7735023	6.8509674	4.809401	0	328.16501	20	0	1	16	0	0	0	1	2	0	0	22	13.949383	10.53517	9.7203465	6.932653	0	0.49991596	5.4594316
mol2808	O=C1CCC2CCC1(C)C2(C)C	193	4	0.25	0.33333334	3	1.8640336	6.9308162	157	24	0	30	34.094318	1.1364774	18	3	0.096774191	0	31	1	3	0.096774191	30	0	8.3140259	7.9057775	5.0164027	4.8122783	0	166.26399	12	0	0	11	0	0	0	0	1	0	0	13	8.9831276	7.9831276	5.4829988	4.9056487	0	0.68129086	4.7004399
mol2811	FC(F)(F)C(C(=O)Nc1ccc(C)cc1C)C(F)(F)F	193	9	0.44444445	0.80000001	5	3.0166256	8.3667326	796	30	6	31	56.997013	1.8386133	11	7	0.22580644	6	31	1	7	0.22580644	24	0	10.485436	7.309401	5.4420767	3.6040592	0	299.21399	20	0	0	12	0	6	0	1	1	0	0	20	15.715178	8.0080719	8.9255571	4.5317106	0	0.4689956	5.321928
mol2813	[Cl+3]([O-])([O-])([O-])O.[Cl+3]([O-])([O-])([O-])O.N1C(C=Cc2ccccc12)=CC(c1ccccc1)c1ccc(N(C)C)cc1	193	13	0.92307693	12	1	3.4401228	9.286974	1918	42	18	63	110.2608	1.7501714	26	8	0.125	18	64	2	9	0.140625	44	0	21.373873	14.814955	13.079123	7.6694436	0	553.39496	37	0	0	25	2	0	0	2	8	0	0	38	27.639618	17.35516	17.20351	10.898979	0	0.30937752	6.2479277
mol2815	O=[N+]([O-])c1ccc(C=Cc2ccccc2C=NNc2ccccc2)c([N+](=O)[O-])c1	193	16	0.5	1	8	3.778312	9.407793	2580	42	18	45	74.894722	1.6643271	16	7	0.14893617	18	47	4	9	0.19148937	25	0	15.134888	11.660254	8.5847425	6.6754265	0	388.383	29	0	0	21	0	0	0	4	4	0	0	31	20.639618	14.070704	14.041714	9.6573982	0	0.3796615	5.9541965
mol2817	O=[N+]([O-])c1cc([N+](=O)[O-])c(cc1C=Cc1ccccc1)C=Cc1ccccc1N	193	14	0.5	1	7	3.5615249	9.4430704	2348	44	18	46	73.734596	1.602926	17	7	0.14583333	18	48	4	9	0.1875	26	0	15.265024	12.160254	8.6802874	7.2141018	0	387.39499	29	0	0	22	0	0	0	3	4	0	0	31	20.802753	14.648053	13.952397	10.398979	0	0.3796615	5.9541965
mol2822	ClCc1c(C)c(C)c(CCl)c(C)c1C	193.5	7	0.42857143	0.75	4	2.4110274	7.3563838	273	25	6	30	38.187168	1.2729056	16	6	0.2	6	30	0	6	0.2	24	0	10.682	8.4142132	5.8106742	4.2071066	1	231.166	14	0	0	12	2	0	0	0	0	0	0	14	10.878315	8.878315	6.5401111	5.1258979	0	0.59167278	4.8073549
mol2823	O=C1N(c2ccccc2)c2ccccc2C(O)=C1C(=NC(C)CC)C	193.5	11	0.45454547	0.83333331	6	3.1591849	9.0366211	1368	44	12	47	66.719513	1.4195641	22	8	0.1632653	12	49	3	9	0.18367347	34	0	14.730498	12.98061	8.511096	6.9307394	0	334.41901	25	0	0	21	0	0	0	2	2	0	0	27	17.974327	14.68987	12.040913	9.0697155	0	0.42433795	5.7548876
mol2824	O=[N+]([O-])c1ccc(NN=CC=2CCCCC=2CC)c([N+](=O)[O-])c1	193.5	12	0.5	1	6	3.4383855	8.7386189	1320	34	6	41	69.99762	1.7072591	18	7	0.16666667	6	42	4	8	0.19047619	32	0	12.819569	9.3449354	7.4537921	5.544476	0	318.33301	23	0	0	15	0	0	0	4	4	0	0	24	16.819626	10.250712	11.024076	6.6397595	0	0.43892586	5.5849624
mol2827	O=C(O)C(=O)Cc1ccc(OC)cc1	193.5	9	0.44444445	0.80000001	5	2.9415152	7.2721734	337	17	6	24	35.600536	1.4833558	10	6	0.25	6	24	2	6	0.25	16	0	7.6884665	6.0165076	4.0227017	2.7784741	1	194.18599	14	0	0	10	0	0	0	0	4	0	0	14	10.552042	6.8449349	6.630229	3.7828231	0	0.59167278	4.8073549
mol2833	O=C(C)C=1C=NC2=CCC=CC2=1	194	6	0.5	1	3	2.3505523	6.8751245	182	16	0	20	29.21928	1.4609641	8	2	0.095238097	0	21	5	2	0.095238097	16	0	6.7422132	5.8867512	3.8019552	3.1160254	0	158.17999	12	0	0	10	0	0	0	1	1	0	0	13	8.552042	6.8449349	5.7876935	4.3020949	0	0.68129086	4.7004399
mol2838	O=C(N1CCN(CC1)C(=O)c1ccccc1)c1ccccc1	194	13	0.46153846	0.85714287	7	3.4393227	8.5882549	1163	33	12	40	58.759823	1.4689956	18	4	0.095238097	12	42	2	4	0.095238097	28	0	12.312854	10.60193	7.44174	5.3213673	0	294.354	22	0	0	18	0	0	0	2	2	0	0	24	15.363597	12.208896	10.75402	7.2996597	0	0.46637034	5.5849624
mol2839	Clc1ccc(NC(=O)NNC(=O)OCC)cc1	194	12	0.5	1	6	3.3163667	7.8272219	630	19	6	29	55.132843	1.9011325	12	8	0.27586207	6	29	2	8	0.27586207	21	0	9.8751459	6.0165076	5.2464681	2.5284741	1	257.677	17	0	0	10	1	0	0	3	3	0	0	17	12.673362	6.8449349	8.1133919	3.3401	0	0.52255934	5.0874629
mol2841	S1c2[nH0][nH0]c([nH0]2NC1c1ccccc1OC)c1ccc(OCC)cc1	194	14	0.5	1	7	3.5244269	8.969183	1585	39	17	43	73.212082	1.7026066	18	7	0.15217391	17	46	0	7	0.15217391	29	0	14.786141	10.903259	8.9258595	4.8944993	0	354.43399	25	0	0	18	0	0	0	4	2	0	1	28	17.225405	12.405413	12.296356	6.6565967	0	0.43513325	5.8073549
mol2842	N=1c2ccccc2N=C(C)CC=1C	194	6	0.33333334	0.5	4	2.374434	7.1243439	224	20	6	25	33.023106	1.3209243	12	2	0.07692308	6	26	2	2	0.07692308	18	0	7.9109349	7.0165076	4.428884	3.534457	1	172.231	13	0	0	11	0	0	0	2	0	0	0	14	9.2591486	7.8449349	6.2540202	4.621027	0	0.64772749	4.8073549
mol2846	S=C1SC(=Cc2ccc(O)c(OC)c2)C(=O)N1CNc1ccc([N+](=O)[O-])cc1	194.5	16	0.5	1	8	3.7836483	9.2862749	2361	43	12	43	81.302849	1.8907639	15	8	0.17777778	12	45	4	9	0.2	29	0	16.250032	10.325909	9.2197218	4.3867512	0	417.466	28	0	0	18	0	0	0	3	5	0	2	30	20.258783	11.982763	13.384249	6.2491498	0	0.38983503	5.9068904
mol2847	O=C1NC(C)=C(C(=O)OCc2ccccc2)C(N1)c1occc1	194.8	11	0.45454547	0.83333331	6	3.2891271	8.7600517	1215	33	11	39	62.643818	1.6062517	16	6	0.14634146	11	41	3	6	0.14634146	27	0	12.536252	9.9032593	7.1764784	4.7969289	0	312.32498	23	0	0	17	0	0	0	2	4	0	0	25	16.233841	11.405413	11.147867	6.5436769	0	0.45137304	5.643856
mol2849	O=C1C=C(NC)C2CCC1(C)C2(C)C	195	6	0.33333334	0.5	4	2.2254391	7.3692794	248	29	0	33	42.734833	1.294995	19	5	0.14705883	0	34	2	5	0.14705883	32	0	9.4771624	8.5689144	5.3706264	4.416502	0	193.28999	14	0	0	12	0	0	0	1	1	0	0	15	10.560478	8.8533716	6.4316874	4.7389817	0	0.61744827	4.9068904
mol2851	Brc1cc(Br)c(N)c(c1)Cc1ccccc1	195	8	0.5	1	4	2.8542764	7.6991711	443	22	12	27	40.2225	1.4897221	11	3	0.10714286	12	28	0	3	0.10714286	16	0	11.753831	7.2485585	6.5251269	4.272491	0	341.04599	16	0	2	13	0	0	0	1	0	0	0	17	11.543606	8.5436058	7.6647038	5.932653	0	0.56510133	5.0874629
mol2857	BrCCCNC(=O)c1cc([N+](=O)[O-])cc([N+](=O)[O-])c1	195	10	0.5	1	5	3.1393309	8.2021179	746	26	6	29	58.078358	2.002702	10	7	0.24137931	6	29	3	7	0.24137931	20	0	11.253001	5.8533711	6.355969	2.9820509	1	332.10999	19	0	1	10	0	0	0	3	5	0	0	19	14.413849	6.5520415	8.9515963	3.7828231	0	0.48546076	5.2479277
mol2859	S1c2[nH0][nH0]c([nH0]2NC1c1ccccc1O)c1ccc([N+](=O)[O-])cc1	195.2	13	0.46153846	0.85714287	7	3.4475045	8.851305	1398	38	17	35	66.503273	1.9000934	11	4	0.10526316	17	38	1	4	0.10526316	20	0	12.973462	8.1961527	7.9259429	4.1873927	0	341.35098	24	0	0	15	0	0	0	5	3	0	1	27	16.681435	9.6983061	11.63103	5.9494896	0	0.44886449	5.7548876
mol2860	O=C(NCCN)CC[nH0]1c[nH0]c2c1[nH0]c[nH0]c2N	195.5	11	0.45454547	0.83333331	6	3.2317944	8.0043316	677	24	9	33	54.990883	1.6663903	15	8	0.23529412	10	34	1	8	0.23529412	23	0	9.8349304	5.9831276	5.6016049	1.8535534	0	249.278	18	0	0	10	0	0	0	7	1	0	0	19	12.957819	6.5520415	8.7195454	2.0749149	0	0.52150291	5.2479277
mol2862	O=C(OC(C)C)C1=C(NC(C)=C(C(=O)OC(C)C)C1c1cccc(OC)c1O)C	195.5	10	0.5	1	5	3.1571403	9.4949446	1982	50	6	58	85.264175	1.470072	29	16	0.27118644	6	59	4	16	0.27118644	49	0	17.952557	14.964102	9.5433235	6.9194436	0	403.47498	29	0	0	22	0	0	0	1	6	0	0	30	21.877951	16.049524	13.577494	8.2805986	0	0.37091795	5.9068904
mol2865	S1C(=NC(=O)c2ccccc2)N(N=C1C(=O)C)c1cccc([N+](=O)[O-])c1	195.5	12	0.5	1	6	3.3698754	9.1312065	1679	39	12	38	70.914825	1.8661797	12	6	0.15000001	12	40	5	7	0.175	23	0	14.342745	9.6961527	8.2718334	4.7320509	0	368.37299	26	0	0	17	0	0	0	4	4	0	1	28	18.681435	11.405413	12.452397	6.6935067	0	0.41210872	5.8073549
mol2866	Clc1cc(c([N+](=O)[O-])cc1[N+](=O)[O-])C(c1ccccc1)C(=NNc1ccccc1)c1ccccc1	195.5	13	0.46153846	0.85714287	7	3.4054632	10.038213	3372	57	24	54	91.841873	1.7007754	19	8	0.14035088	24	57	3	9	0.15789473	30	0	19.000832	14.392304	10.944448	8.5027771	0	486.91498	35	0	0	26	1	0	0	4	4	0	0	38	24.785881	17.216969	16.952398	12.082483	0	0.33549348	6.2479277
mol2868	Cl.O=C1c2ccccc2[N+]([O-])=C1c1[nH0]cccc1	195.5	8	1	0	0	2.7541864	7.8980927	473	28	12	27	47.746922	1.7684045	9	1	0.035714287	12	28	2	1	0.035714287	14	0	10.054471	7.1188021	5.1817431	3.8660254	0	260.67999	18	0	0	13	1	0	0	2	2	0	0	19	11.828063	8.5436058	8.287694	5.5580783	0	0.52150291	5.2479277
mol2872	O=C(OC1CCC2C3CC=C4CC5(OCCO5)CCC4(C)C3CCC21C)C	196	13	0.46153846	0.85714287	7	3.3900046	9.2085238	1719	54	0	61	76.759315	1.2583494	34	5	0.07692308	0	65	2	5	0.07692308	63	0	17.090813	15.457819	11.009925	9.3803759	1	374.521	27	0	0	23	0	0	0	0	4	0	0	31	18.863596	15.742276	12.863375	9.7624207	0	0.41972107	5.9541965
mol2874	O=C1N(C)c2ccccc2C(O)=C1C1=NNC(=O)C1=Cc1cc(OC)c(OC)c(OC)c1	196	14	0.5	1	7	3.5419841	9.730938	2806	60	12	53	87.034531	1.642161	21	10	0.17857143	12	56	5	11	0.19642857	39	0	17.924334	14.041451	9.6200142	5.559401	0	435.436	32	0	0	23	0	0	0	3	6	0	0	35	22.990835	15.877951	15.404615	7.7659864	0	0.3597711	6.129283
mol2875	s1c2ccccc2[nH0]c1C(=NNc1cccc(F)c1)C#N	196	11	0.45454547	0.83333331	6	3.3125939	8.4712286	1005	29	15	30	52.074036	1.7358011	9	4	0.125	16	32	1	5	0.15625	14	1	11.563152	8.1188021	6.9304786	4.1487174	0	296.32901	21	0	0	15	0	1	0	4	0	0	1	23	14.656489	9.828063	10.258351	6.0244045	0	0.48250595	5.523562
mol2876	FC(F)(F)C(C(=O)Nc1ccc(C)cc1)C(F)(F)F	196	9	0.44444445	0.80000001	5	3.0215104	8.2079697	706	27	6	28	52.513088	1.8754675	9	6	0.21428572	6	28	1	6	0.21428572	21	0	9.5627861	6.3867512	5.0254102	3.1873927	0	285.18698	19	0	0	11	0	6	0	1	1	0	0	19	14.844935	7.1378284	8.5148735	4.121027	0	0.48546076	5.2479277
mol2877	Clc1cccc(Cl)c1NC(=O)C(C(F)(F)F)C(F)(F)F	196	8	0.5	1	4	2.887419	8.3824329	772	31	6	25	53.75771	2.1503084	5	5	0.2	6	25	1	5	0.2	18	0	10.753223	5.309401	5.5819535	2.6100423	0	340.04999	20	0	0	10	2	6	0	1	1	0	0	20	15.715178	6.0080719	8.9423943	3.3938468	0	0.4689956	5.321928
mol2881	O=[N+]([O-])c1cccc(NN=Cc2ccccc2)c1	196	11	0.45454547	0.83333331	6	3.2906723	7.9973025	713	22	12	29	47.967098	1.6540378	11	4	0.13333334	12	30	2	5	0.16666667	16	0	9.4844265	7.2735028	5.3412867	4.0207257	0	241.25	18	0	0	13	0	0	0	3	2	0	0	19	12.794683	8.8031187	8.7540197	5.857738	0	0.52150291	5.2479277
mol2883	Clc1ccc(OC(=O)c2ccc(cc2)C(=O)Oc2ccc(Cl)cc2)cc1	196.5	17	0.47058824	0.8888889	9	3.7896297	9.0551891	2009	37	18	38	59.963135	1.5779772	12	6	0.15000001	18	40	2	6	0.15000001	20	0	14.828983	10.928204	8.3227396	5.9641018	0	387.21799	26	0	0	20	2	0	0	0	4	0	0	28	18.518297	13.104083	12.50804	8.5656462	0	0.41210872	5.8073549
mol2884	S1CC(=N[nH0]2c1[nH0][nH0]c2c1cc(OC)c(OC)c(OC)c1)c1ccccc1	196.5	13	0.46153846	0.85714287	7	3.4342782	9.2268543	1823	46	17	45	78.60923	1.7468717	18	8	0.16666667	17	48	1	8	0.16666667	30	0	15.986903	11.748559	9.2524862	4.4189377	0	382.444	27	0	0	19	0	0	0	4	3	0	1	30	18.802753	13.275657	13.245045	6.1910715	0	0.41024774	5.9068904
mol2886	Oc1[nH0]c([nH0][nH0]1c1ccccc1)C1CCCCC1	196.5	10	0.5	1	5	3.0474527	8.0321035	614	25	11	35	51.980183	1.4851481	17	3	0.081081077	11	37	0	3	0.081081077	26	0	10.28849	8.4996357	6.5574961	5.0158553	0	243.31	18	0	0	14	0	0	0	3	1	0	0	20	12.372033	9.3804693	8.8433371	5.9663267	0	0.53921634	5.321928
mol2887	O=C1CC2C(C)C(=O)C34C1C1(C)C(=O)CCC(C)(C)C1CC4OC(OC23)(C)C	196.8	8	0.375	0.60000002	5	2.8145432	9.4077826	1500	71	0	60	78.761871	1.3126979	32	6	0.09375	0	64	3	6	0.09375	61	0	17.833771	15.792529	10.830849	9.3388233	0	388.504	28	0	0	23	0	0	0	0	5	0	0	32	20.438793	16.02458	12.870534	9.6148796	0	0.40790597	6
mol2892	O=C1Oc2ccccc2C(N)=C1CN1CCCC1	197	9	0.44444445	0.80000001	5	2.9322681	8.0496798	583	27	6	34	51.670769	1.5197284	16	3	0.083333336	6	36	2	3	0.083333336	28	0	10.185995	8.3449354	6.2806344	4.4309034	0	244.29399	18	0	0	14	0	0	0	2	2	0	0	20	12.53517	9.2507124	8.7540197	5.5580783	0	0.53921634	5.321928
mol2894	Clc1ccc2oc3CCC(C)(c4cc(oc4c3c2c1)C)c1ccccc1OC	197.5	11	0.45454547	0.83333331	6	3.208813	9.3630333	1754	56	20	49	68.088127	1.3895537	21	5	0.094339624	21	53	0	5	0.094339624	32	0	16.891653	14.533015	9.8456573	7.8498411	0	392.88199	28	0	0	24	1	0	0	0	3	0	0	32	19.465891	16.34457	13.508187	10.182488	0	0.40790597	6
mol2897	O=[N+]([O-])c1cc([N+](=O)[O-])c(NCC(=O)OCC)cc1NCC(=O)OCC	197.5	14	0.5	1	7	3.4896808	9.1263542	1779	37	6	44	79.853371	1.8148494	18	14	0.31818181	6	44	4	14	0.31818181	34	0	14.143541	8.9831276	7.5544848	3.7760208	1	370.31799	26	0	0	14	0	0	0	4	8	0	0	26	19.689871	9.7067423	12.294131	4.5303698	0	0.39124358	5.7004399
mol2899	I.S(CC)C(=NNc1ccccc1)C(N)=NNc1ccccc1	197.5	13	1	0	0	3.4737678	8.6106911	1227	27	12	43	71.281181	1.6577018	20	9	0.20930232	12	43	2	11	0.25581396	29	0	15.915745	9.4806099	7.9399743	4.7784739	0	441.341	23	0	0	16	0	0	1	5	0	0	1	23	15.62311	11.087576	10.792025	6.6734333	0	0.42622864	5.523562
mol2900	O=C(N)NN=C(O)C=Cc1ccccc1	197.5	10	0.5	1	5	3.153569	7.4608922	446	15	6	26	44.183517	1.699366	11	6	0.23076923	6	26	3	8	0.30769232	17	0	7.9214778	5.5414519	4.2349868	2.8213673	0	205.217	15	0	0	10	0	0	0	3	2	0	0	15	11.096012	6.6817985	7.1815405	4.1329932	0	0.56650949	4.9068904
mol2903	O=C(OC)C1=C(NC(C)=C(C(=O)OC)C1c1ccccc1)C	197.60001	8	0.5	1	4	2.8143754	8.6932068	926	38	6	41	61.462143	1.4990766	19	9	0.21428572	6	42	4	9	0.21428572	32	0	13.097095	10.964102	6.9097023	4.7767091	0	301.34198	22	0	0	17	0	0	0	1	4	0	0	23	16.275656	12.154336	10.506437	6.3045306	0	0.4530769	5.523562
mol2910	O=C1CC2CC(O)CCC2(C)C2CCC3(C)C(CCC3O)C12	198	10	0.5	1	5	2.9304628	8.6576719	889	47	0	52	63.750637	1.2259738	30	4	0.07272727	0	55	1	4	0.07272727	54	0	13.923632	12.620955	9.2489624	8.5284405	0	306.44598	22	0	0	19	0	0	0	0	3	0	0	25	15.698306	12.698306	10.359844	8.6277933	0	0.47938794	5.643856
mol2915	O=C1N(N=C(N1C(=O)N)C1CCCCC1)c1ccccc1	198	10	0.5	1	5	3.034874	8.5173464	876	33	6	39	62.468678	1.601761	18	4	0.097560972	6	41	3	4	0.097560972	32	0	11.735124	8.9996357	7.2544193	5.0158553	0	286.33499	21	0	0	15	0	0	0	4	2	0	0	23	14.819627	9.957819	10.18154	5.9663267	0	0.48250595	5.523562
mol2918	O=C1CCC2(C)C(CCC3C2CCC2(C)C(=O)CCC32O)C1	198.5	10	0.5	1	5	2.9325483	8.6528368	885	50	0	50	62.121361	1.2424272	28	3	0.056603774	0	53	2	3	0.056603774	51	0	13.859722	12.596012	9.0855274	8.4536724	0	304.42999	22	0	0	19	0	0	0	0	3	0	0	25	15.750712	12.750712	10.311132	8.6564322	0	0.47938794	5.643856
mol2920	ON=C1CCC2(C)C(CCC3C4CCC(O)C4(C)CCC32)C1	198.5	11	0.45454547	0.83333331	6	3.0625429	8.6328869	936	46	0	53	67.289078	1.2696052	31	4	0.071428575	0	56	1	5	0.089285716	55	0	14.092353	12.750712	9.3668766	8.68507	1	305.46201	22	0	0	19	0	0	0	1	2	0	0	25	15.53517	12.828063	10.487165	8.7944603	0	0.47938794	5.643856
mol2928	S1C2=NC(=O)c3ccccc3N2N=C1C(=O)C	199	8	0.5	1	4	2.7554502	7.8951488	471	28	6	24	45.578979	1.8991241	7	2	0.07692308	6	26	4	2	0.07692308	16	0	9.6922836	6.309401	5.7783775	2.8273504	0	245.26199	17	0	0	11	0	0	0	3	2	0	1	19	11.991199	7.2925286	8.1647034	3.8938468	0	0.56150466	5.2479277
mol2929	O=[N+]([O-])c1ccc(NN=CC(C)=CC=CC)c([N+](=O)[O-])c1	199	13	0.46153846	0.85714287	7	3.4577703	8.4616718	1076	28	6	35	62.116219	1.7747492	14	8	0.22857143	6	35	5	11	0.31428573	24	0	11.516086	8.0414515	5.9687171	4.059401	0	290.27899	21	0	0	13	0	0	0	4	4	0	0	21	15.828063	9.2591486	9.9515963	5.5672803	0	0.45371634	5.3923173
mol2933	S1c2[nH0][nH0]c([nH0]2NC1c1ccc(OC)cc1)c1ccc(OCC)cc1	199	16	0.5	1	8	3.6190326	8.9530725	1653	38	17	43	73.212082	1.7026066	18	7	0.15217391	17	46	0	7	0.15217391	29	0	14.786141	10.903259	8.9198761	4.8885164	0	354.43399	25	0	0	18	0	0	0	4	2	0	1	28	17.225405	12.405413	12.279519	6.6397595	0	0.43513325	5.8073549
mol2936	O=C(Nc1ccc(N(Nc2ccccc2)C(=O)C)cc1)C	199	12	0.5	1	6	3.345799	8.4746418	1010	28	12	38	59.179489	1.557355	17	8	0.20512821	12	39	2	8	0.20512821	25	0	11.959863	9.6961527	6.5611196	4.7320509	1	283.33099	21	0	0	16	0	0	0	3	2	0	0	22	15.242276	11.250712	10.058551	6.6041903	0	0.46827638	5.4594316
mol2937	OCc1ccccc1OC1OC(CO)C(O)C(O)C1O	199	9	0.44444445	0.80000001	5	3.0338204	8.3662558	798	33	6	38	56.605396	1.4896157	18	9	0.23076923	6	39	0	9	0.23076923	33	0	10.66293	7.6103659	6.2407684	3.9224854	0	286.28	20	0	0	13	0	0	0	0	7	0	0	21	14.698306	8.2840929	9.5789175	4.7996597	0	0.48464775	5.3923173
mol2938	O=C(O)CCC(NC(=O)C(NC(=O)CCCCNC(=O)C12CC3CC(CC(C3)C2)C1)C)C(=O)N	199.5	19	0.47368422	0.89999998	10	4.1202064	9.8328028	4456	50	0	72	111.26448	1.5453399	38	19	0.25675675	0	74	5	19	0.25675675	69	0	19.937838	15.372033	12.468757	9.2549505	0	478.59	34	0	0	24	0	0	0	4	6	0	0	36	24.880104	15.758784	16.075026	9.4923315	0	0.33644459	6.1699252
mol2939	O=C1CC2CC(O)CCC2(C)C2CCC3(C)C(=O)CCC3C12	199.5	10	0.5	1	5	2.9304628	8.6576719	889	47	0	50	62.121361	1.2424272	28	3	0.056603774	0	53	2	3	0.056603774	51	0	13.807316	12.543606	9.1015177	8.43507	0	304.42999	22	0	0	19	0	0	0	0	3	0	0	25	15.698306	12.698306	10.359844	8.6277933	0	0.47938794	5.643856
mol2940	O=C1N(c2ccccc2)c2ccccc2C(O)=C1C(=Nc1cccc(N)c1)C	199.5	12	0.5	1	6	3.3544509	9.3521442	1916	49	18	47	69.558243	1.4799626	19	6	0.12	18	50	3	7	0.14	29	0	15.332793	13.005553	8.8938408	7.059401	0	369.42398	28	0	0	23	0	0	0	3	2	0	0	31	19.672998	15.38854	13.558551	10.010003	0	0.39893496	5.9541965
mol2942	O=C(O)c1ccc(NN=C(C#N)c2[nH0]c3ccccc3[nH0]2C)cc1	199.5	13	0.46153846	0.85714287	7	3.5139229	8.8493738	1472	37	15	37	61.54755	1.6634473	13	7	0.17948718	16	39	2	8	0.20512821	20	1	12.763119	9.6188021	7.0889096	4.3987174	0	319.32401	24	0	0	17	0	0	0	5	2	0	0	26	17.104084	11.405413	11.596556	6.357738	0	0.43739632	5.7004399
mol2944	FC(F)(F)C(C(=O)Nc1cccc([N+](=O)[O-])c1)C(F)(F)F	199.5	9	0.44444445	0.80000001	5	3.0954826	8.5038919	930	31	6	27	57.388245	2.1254904	6	6	0.22222222	6	27	2	6	0.22222222	19	0	9.8264971	5.3867512	5.1141653	2.6873927	0	316.15698	21	0	0	10	0	6	0	2	3	0	0	21	16.422285	6.1378284	9.4255571	3.5436769	0	0.45371634	5.3923173
mol2945	N1=NC=2CC3C=CC=C[C+]3[C-]C=2[nH0]2[nH0]c[nH0]c12	200	8	0.5	1	4	2.7587535	7.8874741	467	28	5	26	39.052917	1.5020353	9	0	0	5	29	4	0	0	20	0	8.9846268	6.7485585	5.5342674	3.4998355	0	223.239	17	0	0	12	0	0	0	5	0	0	0	20	11.242276	7.8364987	8.4158163	4.6161566	0	0.58005506	5.321928
mol2946	O1C(=N)C(C#N)=Cc2ccccc12	200	7	0.42857143	0.75	4	2.5055313	7.1040564	232	19	6	19	29.981567	1.5779772	6	1	0.050000001	6	20	2	2	0.1	11	1	6.7422132	5.3867512	3.7865555	2.9047005	0	170.17099	13	0	0	10	0	0	0	2	1	0	0	14	9.2591486	6.5520415	6.3088617	4.2079082	0	0.64772749	4.8073549
mol2948	O=C1N(C)c2ccccc2C(O)=C1C1=NNC(=O)C1=NNC=1C(=O)N(N(C)C=1C)c1ccccc1	200	16	0.5	1	8	3.7212596	9.9750633	3709	66	12	56	95.282623	1.7014755	21	8	0.13333334	12	60	7	9	0.15000001	41	0	19.104179	14.196153	10.680902	6.2380338	1	471.47699	35	0	0	24	0	0	0	7	4	0	0	39	24.852642	16.292164	16.807438	8.7103434	0	0.34185782	6.2854023
mol2953	S1c2[nH0][nH0]c([nH0]2N=C1C(=O)C)C(F)(F)F	200	7	0.42857143	0.75	4	2.6611547	7.518436	345	21	5	18	42.039101	2.3355055	3	3	0.15789473	5	19	2	3	0.15789473	12	0	8.0557413	3.5	4.5138497	1	0	236.177	15	0	0	6	0	3	0	4	1	0	1	16	11.215178	3.809401	6.8928652	1.1993587	0	0.59002918	5
mol2955	O=[N+]([O-])c1ccc(cc1C=CC(=O)OC)C=CC(=O)OC	200	12	0.5	1	6	3.3420277	8.4868603	1032	28	6	34	56.055275	1.6486846	13	9	0.2647059	6	34	5	11	0.32352942	23	0	11.438155	8.5414515	5.7811494	3.559401	0	291.259	21	0	0	14	0	0	0	1	6	0	0	21	15.828063	9.8364992	9.972764	5.0993195	0	0.45371634	5.3923173
mol2960	ON=C(C)c1cc(c(O)c(c1)C(C)(C)C)C(C)(C)C	200.5	7	0.42857143	0.75	4	2.708365	8.253643	636	31	6	44	58.118587	1.320877	25	12	0.27272728	6	44	1	13	0.29545453	37	0	12.996342	11.6547	6.5519142	5.9047008	0	263.38098	19	0	0	16	0	0	0	1	2	0	0	19	15.008072	12.300965	8.4803991	6.7876935	0	0.48546076	5.2479277
mol2961	[S+2]([O-])([O-])(OCc1cccc(O[S+2]([O-])([O-])c2ccc([N+](=O)[O-])cc2)c1)c1ccc([N+](=O)[O-])cc1	200.5	19	0.47368422	0.89999998	10	3.9909141	9.7611208	3764	52	18	47	89.832802	1.9113362	14	9	0.18367347	18	49	2	9	0.18367347	29	0	18.06171	10.63531	11.712709	5.8176551	0	494.457	33	0	0	19	0	0	0	2	10	0	2	35	24.225405	12.656489	15.476001	8.3072281	0	0.3442024	6.129283
mol2962	O=[N+]([O-])c1ccc(NN=C(c2ccc(OC)cc2)C(CC)C2CCCCC2)c([N+](=O)[O-])c1	200.5	14	0.5	1	7	3.5738113	9.743474	2959	51	12	60	96.15593	1.6025989	28	11	0.17741935	12	62	3	12	0.19354838	47	0	18.321676	14.438793	10.850358	8.3632612	0	440.5	32	0	0	23	0	0	0	4	5	0	0	34	23.087212	15.811191	15.439091	10.031171	0	0.35236704	6.0874629
mol2963	O=[N+]([O-])c1ccc(NN=C(C)C=C(C)c2ccc(cc2)c2ccccc2)c([N+](=O)[O-])c1	200.5	18	0.5	1	9	3.9520042	9.5757685	3248	47	18	51	82.813202	1.6237884	20	9	0.16981132	18	53	4	11	0.20754717	31	0	16.980188	13.505553	9.4221592	7.5474348	0	416.43698	31	0	0	23	0	0	0	4	4	0	0	33	22.380104	15.811191	14.846245	10.55368	0	0.36097246	6.044394
mol2965	O=C1C(C(=O)C)C2CCC1(C)C2(C)C	201	5	0.40000001	0.66666669	3	2.2022989	7.368474	248	27	0	32	39.921799	1.2475562	18	5	0.15151516	0	33	2	5	0.15151516	31	0	9.3854103	8.5689144	5.3694086	4.9611602	1	194.274	14	0	0	12	0	0	0	0	2	0	0	15	10.723615	8.7236147	6.3212028	5.166502	0	0.61744827	4.9068904
mol2969	O(C)c1ccccc1NN=C(C#N)c1[nH0]c2ccccc2[nH0]1C	201	11	0.45454547	0.83333331	6	3.316473	8.7529068	1236	36	15	38	59.721378	1.5716152	15	7	0.175	16	40	1	8	0.2	22	1	12.815905	10.118802	7.0295343	4.1547008	0	305.341	23	0	0	17	0	0	0	5	1	0	0	25	16.233841	11.828063	11.240713	6.0412416	0	0.45137304	5.643856
mol2972	s1c2sc(c(N)c2c(N)c1C(=O)OCC)C(=O)OCC	201	12	0.5	1	6	3.1970742	8.3342361	823	32	8	34	64.651215	1.9015064	14	10	0.2857143	9	35	2	10	0.2857143	24	0	12.651397	7.4142137	7.5849004	3.1642137	0	314.38599	20	0	0	12	0	0	0	2	4	0	2	21	14.861443	8.0330153	9.5064373	3.7475469	0	0.48464775	5.3923173
mol2974	O=C1N(C(=O)C2C(=NOC12)C(=O)c1ccc(C)cc1)c1ccc(cc1)C(=O)O	201	15	0.46666667	0.875	8	3.5731153	9.3097811	2071	49	12	42	69.226028	1.6482387	14	6	0.13333334	12	45	5	6	0.13333334	28	0	14.656384	11.273502	8.4449005	6.092093	0	378.34	28	0	0	20	0	0	0	2	6	0	0	31	19.999271	13.007708	13.379918	8.1766701	0	0.39893496	5.9541965
mol2975	O=[N+]([O-])c1cc([N+](=O)[O-])cc(c1)C(=O)Nc1[nH0]cccc1	201	10	0.5	1	5	3.1812241	8.4993191	954	30	12	29	54.252258	1.8707675	8	5	0.16666667	12	30	3	5	0.16666667	15	0	10.424335	6.5414519	5.6341662	3.270726	0	288.21899	21	0	0	12	0	0	0	4	5	0	0	22	15.405413	7.8364987	9.9692345	4.6910715	0	0.46827638	5.4594316
mol2978	Oc1c(cc(cc1C(C)(C)C)C(=NCC=C)NCC=C)C(C)(C)C	201.5	9	0.44444445	0.80000001	5	3.1014528	8.9244289	1276	37	6	56	70.973213	1.2673787	32	15	0.26785713	6	56	3	18	0.32142857	47	0	16.032255	14.637828	8.4046888	7.0376935	0	328.5	24	0	0	21	0	0	0	2	1	0	0	24	18.543606	16.129393	11.018404	8.6245565	0	0.41381684	5.5849624
mol2979	O=C1N(c2ccccc2)c2ccccc2C(O)=C1C(=NCCO)C	201.5	11	0.45454547	0.83333331	6	3.1244485	8.9165287	1225	42	12	42	63.953171	1.5226946	18	7	0.15909091	12	44	3	8	0.18181819	29	0	13.307468	11.110366	7.6926475	5.7380338	0	322.36398	24	0	0	19	0	0	0	2	3	0	0	26	17.104084	12.819627	11.647066	7.8770099	0	0.43739632	5.7004399
mol2980	O(C)C1(OC)CC=CCC(OC)(OC)CC=CC1	201.5	9	0.44444445	0.80000001	5	2.9556322	8.0550222	601	30	0	42	55.135262	1.3127444	24	8	0.19047619	0	42	2	8	0.19047619	40	0	11.770822	10.137828	6.163363	3.7138734	0	256.34198	18	0	0	14	0	0	0	0	4	0	0	18	13.485281	10.656855	8.6568546	4.4142137	0	0.50325835	5.1699252
[truncated: 527 more rows]
[truncated: 156 more columns]
