# Supplementary material for: Simultaneous feature selection and parameter optimisation using an artificial ant colony: case study of melting point prediction
Source: Chem Cent J. 2008 Oct 29;2:21. doi: 10.1186/1752-153X-2-21 (PMC2603525; doi:10.1186/1752-153X-2-21)
Supplement: Additional file 3 — The internal test set. The objective function used to guide the WAAC feature selection algorithm was calculated using this internal test set. [file 1752-153X-2-21-S3.csv]

Name	SMILES	Melting Point	diameter	petitjean	petitjeanSC	radius	VDistEq	VDistMa	weinerPath	weinerPol	a_aro	a_count	a_IC	a_ICM	a_nH	b_1rotN	b_1rotR	b_ar	b_count	b_double	b_rotN	b_rotR	b_single	b_triple	chi0v	chi0v_C	chi1v	chi1v_C	reactive	Weight	a_heavy	a_nB	a_nBr	a_nC	a_nCl	a_nF	a_nI	a_nN	a_nO	a_nP	a_nS	b_heavy	chi0	chi0_C	chi1	chi1_C	FCharge	VAdjEq	VAdjMa
mol3650	O=C(Nc1ccc(cc1)C(=Cc1ccccc1NC(=O)C)C(=O)O)C	240	13	0.46153846	0.85714287	7	3.4860885	8.9948759	1600	35	12	43	67.560112	1.5711654	18	10	0.22727273	12	44	4	11	0.25	28	0	13.868111	11.196153	7.562047	5.7260675	0	338.36301	25	0	0	19	0	0	0	2	4	0	0	26	18.396976	12.982763	11.863081	7.9206867	0	0.41335541	5.7004399
mol262	O=C(OCC)c1[nH0][nH0](c2[nH0][nH0](C)c(C)c2)c(C)c1	71.5	10	0.5	1	5	3.0681438	8.0327129	622	25	10	34	55.954185	1.6457114	16	8	0.22857143	10	35	1	8	0.22857143	24	0	10.967158	8.3618069	5.7739782	3.1118073	0	248.286	18	0	0	12	0	0	0	4	2	0	0	19	13.284093	9.0080719	8.5240755	3.8281338	0	0.52150291	5.2479277
mol4066	BrCc1c(CBr)c(CBr)c(CBr)c(CBr)c1CBr	292	7	0.2857143	0.40000001	5	2.5917902	8.1107836	537	33	6	30	45.657845	1.5219281	12	6	0.2	6	30	0	6	0.2	24	0	19.026407	7.2426405	11.953701	3.6213202	1	635.65198	18	0	6	12	0	0	0	0	0	0	0	18	13.706742	7.7067423	8.6921301	4.4494896	0	0.50325835	5.1699252
mol882	O=C1c2ccccc2CC1=Cc1ccccc1	109.5	9	0.44444445	0.80000001	5	2.9632988	7.8627081	522	24	12	29	33.8619	1.1676517	12	1	0.032258064	12	31	2	2	0.064516127	17	0	9.3888578	8.9806099	5.726615	5.522491	1	220.271	17	0	0	16	0	0	0	0	1	0	0	19	11.664926	10.664926	8.3433371	7.7659864	0	0.56150466	5.2479277
mol129	O=C(OCC)C#Cc1cccc(C#CC(=O)OCC)c1	56	14	0.5	1	7	3.5203266	8.3079357	1001	23	6	34	47.670769	1.4020814	14	10	0.29411766	6	34	2	12	0.35294119	24	2	11.356607	9.7236147	6.1294274	4.7355809	0	270.284	20	0	0	16	0	0	0	0	4	0	0	20	14.794683	11.380469	9.6513968	6.6802001	0	0.4689956	5.321928
mol1436	N(c1ccc(C)cc1)=C(Nc1ccc(C)cc1)CNc1ccc(C)cc1	136	13	0.46153846	0.85714287	7	3.5077095	9.1180277	1851	34	18	51	64.400475	1.2627544	25	9	0.16981132	18	53	1	10	0.18867925	34	0	15.582523	14.13531	8.8684216	7.3176551	0	343.474	26	0	0	23	0	0	0	3	0	0	0	28	18.35516	16.233841	12.58052	10.039279	0	0.41210872	5.8073549
mol1986	S=C1SC(C(=O)N1c1ccccc1)C(=O)c1ccccc1	158.5	11	0.45454547	0.83333331	6	3.1627216	8.494071	913	33	12	32	53.946251	1.6858203	11	3	0.088235296	12	34	3	3	0.088235296	19	0	12.564053	8.850853	7.6596379	4.6487174	0	313.401	21	0	0	16	0	0	0	1	2	0	2	23	14.819627	10.53517	10.18154	6.6329932	0	0.48250595	5.523562
mol3787	Clc1ccc(cc1)c1[nH0]c(sc1)C(C#N)=Cc1c[nH0]ccc1	254	13	0.46153846	0.85714287	7	3.4166412	8.6019363	1152	30	17	32	52.538963	1.6418426	10	4	0.11764706	17	34	1	5	0.14705883	15	1	12.973782	9.2735023	7.7550535	4.6814094	0	323.80701	22	0	0	17	1	0	0	3	0	0	1	24	15.363597	11.242276	10.758351	6.7491498	0	0.46637034	5.5849624
mol3999	O=[N+]([O-])C=1C=CC=2C(=NC(=C3C=CC(C=C3)=C3N=C4C=C([N+](=O)[O-])C=CC4=C3OC(=O)C)C=2OC(=O)C)C=1	280	17	0.47058824	0.8888889	9	3.8797674	10.206355	4877	65	0	54	92.55249	1.713935	16	8	0.13793103	0	58	16	10	0.1724138	42	0	19.828344	14.773502	11.094117	7.7974348	1	512.43396	38	0	0	26	0	0	0	4	8	0	0	42	27.137098	17.153971	18.117102	10.720346	0	0.32014427	6.3923173
mol2241	Brc1ccc(cc1)C=CC(=O)c1ccc(Cl)cc1	167.5	12	0.5	1	6	3.2977488	7.9950981	702	23	12	28	42.783298	1.527975	10	3	0.10344828	12	29	2	4	0.13793103	15	0	11.779606	8.2735023	6.5564694	4.8034182	1	321.60098	18	0	1	15	1	0	0	0	1	0	0	19	12.957819	9.957819	8.6478672	6.9158163	0	0.52150291	5.2479277
mol1471	O=[N+]([O-])c1ccc(cc1)CCOC(C)=C(C#N)c1ccccc1	137.5	14	0.5	1	7	3.6070812	8.710783	1424	32	12	39	60.31715	1.5465935	16	8	0.2	12	40	2	9	0.22499999	25	1	12.729538	10.610366	7.1407657	5.8356042	0	308.33701	23	0	0	18	0	0	0	2	3	0	0	24	16.65649	12.372033	11.113392	8.0100031	0	0.43892586	5.5849624
mol2550	O=[N+]([O-])c1ccc(NN=C2C=CCC2C)c([N+](=O)[O-])c1	180	10	0.5	1	5	3.1892989	8.3440504	854	28	6	32	57.960899	1.8112781	12	5	0.15151516	6	33	4	6	0.18181819	23	0	10.645843	7.1712084	5.9172883	4.0425644	0	276.25198	20	0	0	12	0	0	0	4	4	0	0	21	14.698306	8.1293917	9.4860706	5.1935067	0	0.48464775	5.3923173
mol2804	O=[N+]([O-])c1ccc(cc1)C=C1CC(C)CC(=Cc2ccc([N+](=O)[O-])cc2)C1=O	192.5	16	0.5	1	8	3.7334242	9.2958584	2294	43	12	46	73.176895	1.5908021	18	5	0.10416666	12	48	5	7	0.14583333	31	0	15.200735	12.265066	8.7800226	7.3983884	1	378.384	28	0	0	21	0	0	0	2	5	0	0	30	20.258783	14.104083	13.329408	9.7759895	0	0.38983503	5.9068904
mol401	S(Cc1ccccc1)C(SCc1ccccc1)=C(C#N)C#N	81.5	12	0.5	1	6	3.3507519	8.6306381	1175	28	12	36	53.75568	1.4932134	14	8	0.21621622	12	37	1	9	0.24324325	22	2	13.531633	10.187716	8.6824837	5.2784739	0	322.45599	22	0	0	18	0	0	0	2	0	0	2	23	15.62311	12.208896	10.830029	7.5993195	0	0.4530769	5.523562
mol583	Br.S(Cc1ccc([N+](=O)[O-])cc1)C(=NN)C(N)=NN	93	11	1	0	0	3.2747502	8.0059443	704	24	6	32	65.855186	2.0579746	13	8	0.25806451	6	31	3	10	0.32258064	22	0	12.252761	5.0165076	5.74436	2.4249206	0	349.21298	19	0	1	9	0	0	0	6	2	0	1	18	13.543606	5.8449349	8.5789175	3.3745749	0	0.46811688	5.1699252
mol1230	c1ccc(cc1)C=Cc1ccccc1	126	9	0.44444445	0.80000001	5	2.948199	7.2638764	343	15	12	26	25.888914	0.99572748	12	2	0.074074075	12	27	1	3	0.11111111	14	0	7.9282031	7.9282031	4.7320509	4.7320509	0	180.25	14	0	0	14	0	0	0	0	0	0	0	15	9.6399822	9.6399822	6.9494896	6.9494896	0	0.61744827	4.9068904
mol469	O=C1c2ccccc2C(c2ccccc2)=C1C	86.5	8	0.5	1	4	2.7138939	7.9051843	468	28	12	29	33.8619	1.1676517	12	2	0.064516127	12	31	2	2	0.064516127	17	0	9.6044006	9.1961527	5.6921582	5.4880338	0	220.271	17	0	0	16	0	0	0	0	1	0	0	19	11.828063	10.828063	8.287694	7.7103434	0	0.56150466	5.2479277
mol3474	O=C(O)CC1CCC2C3CCCC3(C)CCC2C1(C)CC(=O)O	229.2	9	0.44444445	0.80000001	5	3.0072346	8.7937927	1054	42	0	53	67.662445	1.2766498	30	8	0.14545454	0	55	2	8	0.14545454	53	0	14.384286	12.673362	9.1971626	8.3417006	0	322.44501	23	0	0	19	0	0	0	0	4	0	0	25	16.828062	12.828063	10.760491	8.4510899	0	0.45137304	5.643856
mol915	N(=Nc1ccccc1N=Nc1ccccc1)c1ccccc1	111	13	0.46153846	0.85714287	7	3.4551842	8.6041098	1203	28	18	36	49.75568	1.3821023	14	4	0.10526316	18	38	2	6	0.15789473	18	0	11.871758	10.082904	6.9431448	5.6487174	0	286.33798	22	0	0	18	0	0	0	4	0	0	0	24	15.037323	12.208896	10.915816	8.2828226	0	0.46637034	5.5849624
mol3137	O=C=1N=C2C=C(C=CC2=CC=1)C=CC(=O)OCC	209.5	11	0.45454547	0.83333331	6	3.2371359	8.0036659	679	24	0	30	46.129311	1.5376437	12	5	0.16129032	0	31	8	6	0.19354838	23	0	9.920517	8.248559	5.614769	4.2665076	1	242.254	18	0	0	14	0	0	0	1	3	0	0	19	12.957819	9.5436058	8.6858721	5.8064265	0	0.52150291	5.2479277
mol2294	[nH0]1[nH0](ccc1)c1cccc(NNc2cccc([nH0]3[nH0]ccc3)c2)c1	170	13	0.46153846	0.85714287	7	3.5495884	8.8450413	1516	31	22	40	58.308701	1.4577174	16	5	0.11627907	22	43	0	5	0.11627907	21	0	12.871758	10.082904	7.6060767	4.9760675	1	316.36798	24	0	0	18	0	0	0	6	0	0	0	27	16.192024	12.208896	11.882143	7.2659864	0	0.44886449	5.7548876
mol3089	O=C(OC1CCC2(C)C(C1)CC1(OCCO1)C1C3CCC4(OCCO4)C3(C)CCC12)C	207.5	13	0.46153846	0.85714287	7	3.3575535	9.6432819	2302	66	0	69	90.460762	1.3110255	38	5	0.067567565	0	74	1	5	0.067567565	73	0	19.321522	16.872032	12.550219	9.93507	1	434.573	31	0	0	25	0	0	0	0	6	0	0	36	21.484917	16.949383	14.820481	10.012421	0	0.38402861	6.1699252
mol3811	Clc1ccc(cc1)C=N[nH0]1c(S)[nH0][nH0]c1C(F)(F)F	256	10	0.5	1	5	3.1541259	8.1847162	744	26	11	25	54.612461	2.1844985	6	4	0.15384616	11	26	1	5	0.1923077	14	0	10.785033	5.3867512	5.7173824	2.3600423	1	306.69901	19	0	0	10	1	3	0	4	0	0	1	20	14.043606	6.3449349	8.876029	3.3299165	0	0.5023343	5.321928
mol3520	O=[N+]([O-])c1ccc(NN=C2CCC3CCC2(C)C3(C)C)c([N+](=O)[O-])c1	232.5	11	0.45454547	0.83333331	6	3.3359575	8.9942465	1498	47	6	47	77.471313	1.6483258	22	7	0.14285715	6	49	3	8	0.1632653	40	0	14.612462	11.137828	8.4250364	6.5503125	1	346.38699	25	0	0	17	0	0	0	4	4	0	0	27	18.405413	11.836499	11.664539	7.3719749	0	0.42433795	5.7548876
mol4051	O=C1N(c2ccccc2)c2ccccc2C(O)=C1C(=NNC(=O)c1[nH0]cccc1)C	289	14	0.5	1	7	3.5515983	9.5335169	2446	52	18	48	76.22274	1.5879737	18	7	0.13725491	18	51	4	8	0.15686275	29	0	16.110905	13.005553	9.2584038	6.7767091	0	398.422	30	0	0	23	0	0	0	4	3	0	0	33	21.087212	15.38854	14.575387	9.6185913	0	0.37824166	6.044394
mol2729	S=C(N)C(C#N)=Cc1ccc(N(C)C)cc1	188.5	9	0.44444445	0.80000001	5	3.0391102	7.671484	484	21	6	29	45.001293	1.5517688	13	7	0.24137931	6	29	2	8	0.27586207	20	1	10.083274	7.3867512	5.1414061	2.8987174	0	231.323	16	0	0	12	0	0	0	3	0	0	1	16	12.129392	8.552042	7.5409126	4.1910715	0	0.54356444	5
mol4103	O=[N+]([O-])c1cc([N+](=O)[O-])cc(c1)C(=O)OCCNc1[nH0]c[nH0]c2[nH0]([nH0]cc21)C	299	14	0.5	1	7	3.6888678	9.2948875	2346	43	15	41	77.789299	1.8972999	13	9	0.20930232	16	43	3	9	0.20930232	24	0	14.433736	8.8009653	7.8413439	3.270726	0	387.31198	28	0	0	15	0	0	0	7	6	0	0	30	20.258783	9.9911995	13.363081	4.357738	0	0.38983503	5.9068904
mol1609	ClC=1CC[P+]([O-])(CC=1C)c1ccccc1	143	8	0.5	1	4	2.6982794	7.5206103	348	23	6	29	44.558929	1.5365149	14	2	0.06666667	6	30	1	2	0.06666667	23	0	10.391854	7.5080719	7.5506468	3.8677905	0	240.67	15	0	0	12	1	0	0	0	1	1	0	16	10.888906	8.3889055	7.1168089	5.0436769	0	0.59002918	5
mol3177	[S-][P+]1(Sc2[nH0][nH0]c([nH0]2N1)C(F)(F)F)c1ccc(OC)cc1	211	11	0.45454547	0.83333331	6	3.1935666	8.4763975	913	34	11	29	68.90728	2.3761132	8	4	0.12903225	11	31	0	4	0.12903225	20	0	12.984314	5.809401	9.8090687	2.0713673	0	352.30099	21	0	0	10	0	3	0	4	1	1	2	23	15.250712	6.6378284	9.8324652	2.9216683	0	0.48250595	5.523562
mol493	O=C1c2ccccc2CC(C(=O)OC)C1C(=O)OC	87.800003	8	0.375	0.60000002	5	2.7783473	8.2475834	636	33	6	33	48.249428	1.4621038	14	6	0.17647059	6	34	3	6	0.17647059	25	0	10.71245	8.6712084	5.875628	4.0385108	1	262.26099	19	0	0	14	0	0	0	0	5	0	0	20	13.991199	9.5769854	9.0957537	5.1329932	0	0.5023343	5.321928
mol1874	S=C(N1CCOCC1)c1ccc2OCOc2c1	154	9	0.44444445	0.80000001	5	2.9572878	7.864327	519	24	6	30	51.326565	1.7108855	13	2	0.0625	6	32	1	2	0.0625	25	0	10.164289	7.2675848	6.0194173	2.9880338	0	251.306	17	0	0	12	0	0	0	1	3	0	1	19	11.664926	7.9662552	8.3433371	3.7996597	0	0.56150466	5.2479277
mol981	O=C(Oc1ccc(cc1)C=CC(=O)c1ccccc1)c1ccccc1OC	114.5	16	0.5	1	8	3.8122294	9.1660967	2252	39	18	45	60.032814	1.3340626	18	8	0.17021276	18	47	3	9	0.19148937	26	0	14.793247	13.160254	8.3989534	6.9700847	1	358.39301	27	0	0	23	0	0	0	0	4	0	0	29	19.062267	15.648053	13.169035	10.082483	0	0.40063059	5.8579812
mol586	BrC=1C=C(Br)C(=NN=C2C3=NC(=O)C=C(N3N=C2N)C(F)(F)F)=C(Br)C=1	93	12	0.5	1	6	3.3822477	9.1142035	1649	44	0	31	68.845177	2.2208123	5	3	0.090909094	0	33	9	5	0.15151516	24	0	16.979494	6.7320509	8.9529858	2.9820509	0	557.92999	26	0	3	13	0	3	0	6	1	0	0	28	19.223249	7.8174729	12.074406	4.0714984	0	0.41210872	5.8073549
mol2609	S1CN(C[nH0]2c1[nH0][nH0]c2c1cccc([N+](=O)[O-])c1)c1ccccc1[N+](=O)[O-]	183.2	12	0.5	1	6	3.4302328	9.2255716	1830	45	17	39	75.601364	1.9384965	12	4	0.095238097	17	42	2	4	0.095238097	23	0	14.574036	9.0330153	8.8213425	3.8987174	0	384.37601	27	0	0	16	0	0	0	6	4	0	1	30	18.965891	10.53517	13.041714	5.6161566	0	0.41024774	5.9068904
mol3915	ClC1=C(C=CC2=[N+](C)c3ccc(C)cc3C2(C)C)CCCC1=CC=C1N(C)c2ccc(C)cc2C1(C)C.[Cl+3]([O-])([O-])([O-])[O-]	268	18	0.94444442	17	1	3.9115376	10.122353	4684	71	12	82	123.46841	1.5057123	40	11	0.12941177	12	85	5	14	0.16470589	68	0	27.190031	22.394823	15.711983	11.504541	0	611.60999	42	0	0	34	2	0	0	2	4	0	0	45	31.197941	24.543242	19.423595	14.358211	0	0.29071587	6.4918532
mol1342	O=C(OC)C=Cc1cccc(c1)C=CC(=O)OC	132	12	0.5	1	6	3.33393	8.006197	725	21	6	32	45.394062	1.4185644	14	8	0.25	6	32	4	10	0.3125	22	0	10.251796	8.6188021	5.2757277	3.6427345	0	246.26199	18	0	0	14	0	0	0	0	4	0	0	18	13.380469	9.9662552	8.6513968	5.2659864	0	0.50325835	5.1699252
mol4171	Clc1ccc(cc1)c1[nH0][nH0]c(S)[nH0]1N	321.5	8	0.5	1	4	2.7125902	7.3001781	299	19	11	21	40.587181	1.9327229	7	3	0.13636364	11	22	0	3	0.13636364	11	0	8.7039261	4.309401	4.6617603	2.0713673	1	226.69099	14	0	0	8	1	0	0	4	0	0	1	15	10.129392	5.1378284	6.6815405	2.9663265	0	0.61744827	4.9068904
mol594	Clc1cccc2CC(O)(C)c21	93.5	5	0.40000001	0.66666669	3	2.1262929	6.6318021	138	14	6	20	29.379911	1.4689956	9	2	0.095238097	6	21	0	2	0.095238097	15	0	7.0202646	5.4391575	3.9916773	3.2011237	0	168.623	11	0	0	9	1	0	0	0	1	0	0	12	8.0604782	6.0604777	5.1109905	4.0336399	0	0.71860999	4.5849624
mol1201	OC(c1ccccc1)c1cc(C)cc(C)c1N	124.5	8	0.5	1	4	2.8317878	7.8933635	500	26	12	34	44.883511	1.3201032	17	6	0.17142858	12	35	0	6	0.17142858	23	0	10.143366	9.1188021	5.6896086	5.1427345	0	227.30699	17	0	0	15	0	0	0	1	1	0	0	18	12.413849	10.413849	8.0922241	6.9375238	0	0.54234898	5.1699252
mol1552	O=C1C=C(NCCc2ccccc2)C(=O)c2ccccc12	141	12	0.5	1	6	3.3376834	8.4592247	1008	32	12	36	50.455292	1.4015359	15	4	0.10526316	12	38	3	4	0.10526316	23	0	11.504212	10.187716	6.9307394	5.9189377	1	277.323	21	0	0	18	0	0	0	1	2	0	0	23	14.656489	11.949383	10.25402	8.1910715	0	0.48250595	5.523562
mol842	O=C(OC1CCC2C3CCC4CC(CCC4(C)C3CCC21C)=C(C)C)C	107.5	13	0.46153846	0.85714287	7	3.3630266	9.100297	1566	52	0	64	72.539658	1.1334321	38	7	0.10447761	0	67	2	8	0.11940298	65	0	17.567209	16.750711	11.079021	10.43507	1	358.56598	26	0	0	24	0	0	0	0	2	0	0	29	18.689871	16.982763	12.253692	10.859844	0	0.42228913	5.8579812
mol3489	O=[N+]([O-])c1cc([N+](=O)[O-])c([O-])c([N+](=O)[O-])c1.O=[N+]([O-])c1cc([N+](=O)[O-])c([O-])c([N+](=O)[O-])c1.[N+](C)(C)(C)C1CC=CCC([N+](C)(C)C)CC=CC1	230	9	0.55555558	1.25	4	2.8098655	9.4268522	1435	76	12	86	154.63257	1.798053	36	14	0.1627907	12	86	8	14	0.1627907	66	0	27.895115	18.601931	14.382513	7.242054	0	708.638	50	0	0	28	0	0	0	8	14	0	0	50	38.722885	20.258783	22.892567	9.2323132	0	0.2422922	6.643856
mol2844	O=C1NC(C)=C(C(=O)OCC)C(N1)c1cccc(OC)c1OC	194.5	10	0.5	1	5	3.0218306	8.8051443	1092	39	6	43	69.281181	1.6111903	20	10	0.22727273	6	44	3	10	0.22727273	35	0	13.55775	10.516508	7.1929417	4.0284739	0	320.345	23	0	0	16	0	0	0	2	5	0	0	24	16.982763	11.447229	11.027606	5.1009536	0	0.43892586	5.5849624
mol2926	Clc1ccc(c(Cl)c1)C1c2c(OC(N)=C1C#N)[nH][nH0]c2C(F)(F)F	199	9	0.44444445	0.80000001	5	2.9455733	8.9365273	1153	43	11	31	65.870743	2.1248627	7	4	0.12121212	11	33	1	4	0.12121212	20	1	13.091107	7.309401	7.1726432	3.8540592	0	375.13699	24	0	0	14	2	3	0	4	1	0	0	26	17.645901	8.52458	11.2354	5.16325	0	0.43739632	5.7004399
mol2870	s1cc([nH0]c1C(=NNc1ccc(F)cc1)C#N)c1ccc(C)cc1	195.5	15	0.46666667	0.875	8	3.6035104	8.842783	1535	33	17	37	61.585407	1.6644704	13	6	0.15384616	17	39	1	7	0.17948718	20	1	13.640503	10.196153	8.0579052	5.1814094	0	336.39398	24	0	0	18	0	1	0	4	0	0	1	26	16.940947	12.112519	11.652199	7.3264999	0	0.43739632	5.7004399
mol47	C1=CC2(CC2)C2C1C1C=CC2C21CC2	45	5	0.40000001	0.66666669	3	2.2230415	7.3527708	242	24	0	30	29.903749	0.99679166	16	0	0	0	34	2	0	0	32	0	8.4472294	8.4472294	6.2355809	6.2355809	0	184.282	14	0	0	14	0	0	0	0	0	0	0	18	8.9662552	8.9662552	6.8585372	6.8585372	0	0.68804765	5.1699252
mol441	Fc1ccc(cc1)C1C(C(=O)OCC)C(O)(NC(O)(C1C(=O)OCC)C(F)(F)F)C(F)(F)F	84	10	0.5	1	5	3.0732672	9.8920479	2542	66	6	53	101.26934	1.9107423	20	13	0.24074075	6	54	2	13	0.24074075	46	0	17.128838	11.455666	9.5095596	5.845623	1	491.35599	33	0	0	19	0	7	0	1	6	0	0	34	25.405413	12.284093	15.046878	6.7912235	0	0.33706582	6.0874629
mol3033	O=C1OC(=NC1=Cc1ccc(N(C)C)cc1)c1ccccc1	204.5	13	0.46153846	0.85714287	7	3.4557798	8.5882282	1171	31	12	38	56.362595	1.4832262	16	5	0.125	12	40	3	6	0.15000001	25	0	12.484426	10.773502	6.987021	4.809401	0	292.33798	22	0	0	18	0	0	0	2	2	0	0	24	15.526733	12.53517	10.63103	6.932653	0	0.46637034	5.5849624
mol3083	Clc1ccc(NC(=O)NNC(=O)OCC)cc1Cl	207	12	0.5	1	6	3.3378539	7.9996109	723	22	6	29	58.098644	2.0034015	11	8	0.27586207	6	29	2	8	0.27586207	21	0	10.931689	5.9391575	5.7300816	2.4451406	1	292.12198	18	0	0	10	2	0	0	3	3	0	0	18	13.543606	6.7151785	8.5240755	3.1734333	0	0.50325835	5.1699252
mol2871	Brc1ccc(cc1)C1C=2C(=O)Oc3ccccc3C=2OC=2NC(=O)C(OCC)C(=O)C=21	196	12	0.5	1	6	3.2639976	9.6732483	2306	61	12	47	77.513977	1.6492336	16	4	0.078431375	12	51	5	4	0.078431375	34	0	17.89406	12.98061	10.484426	7.0492001	0	482.28598	31	0	1	23	0	0	0	1	6	0	0	35	21.697941	14.869514	14.990402	9.3232632	0	0.37643659	6.129283
mol942	O=C(OC(=O)C(C)=CC=Cc1ccccc1)C(C)=CC=Cc1ccccc1	112.5	18	0.5	1	9	3.9345491	9.1680832	2412	34	12	49	62.219299	1.2697816	22	10	0.2	12	50	6	14	0.28	32	0	15.462349	14.237604	8.6258974	7.809401	1	358.43698	27	0	0	24	0	0	0	0	3	0	0	28	19.484917	16.777811	13.058551	11.087354	0	0.39086518	5.8073549
mol2511	O=C1N(N=C(C(=O)OCC)C1CC1C(=O)N(N=C1C(=O)OCC)c1ccccc1)c1ccccc1	178.5	14	0.5	1	7	3.5534377	10.016388	3554	58	12	59	97.430656	1.6513671	24	12	0.19354838	12	62	6	12	0.19354838	44	0	19.287868	15.049523	11.250514	7.706778	0	476.48898	35	0	0	25	0	0	0	4	6	0	0	38	24.949018	16.965891	16.955927	9.8637037	0	0.33549348	6.2479277
mol1633	O=C1NC(C)=C(C(=O)OCCCCC)C(N1)c1ccc2OCOc2c1	144.10001	13	0.46153846	0.85714287	7	3.4091773	9.0013676	1525	38	6	47	74.289886	1.5806359	22	9	0.18367347	6	49	3	9	0.18367347	40	0	14.386176	11.344935	8.4478121	5.522491	0	346.383	25	0	0	18	0	0	0	2	5	0	0	27	17.81119	12.275657	12.096556	6.5841169	0	0.42433795	5.7548876
mol474	O=C1OC2(OC1c1ccccc1)CCCCC2	86.5	9	0.44444445	0.80000001	5	2.8772273	7.8782005	497	25	6	33	44.40715	1.3456712	16	1	0.028571429	6	35	1	1	0.028571429	28	0	9.7243805	8.4996357	6.2473397	5.1951408	1	232.27899	17	0	0	14	0	0	0	0	3	0	0	19	11.717332	9.3031187	8.2912235	6.1902699	0	0.56150466	5.2479277
mol2852	O=C(O)c1cc(O)c(OC)c(OC)c1	195	7	0.42857143	0.75	4	2.5743871	7.336009	291	21	6	24	36.680855	1.5283689	10	7	0.29166666	6	24	1	7	0.29166666	17	0	7.7738724	5.6547008	3.7807832	1.9047005	0	198.174	14	0	0	9	0	0	0	0	5	0	0	14	10.715178	6.3009648	6.5957541	2.6329932	0	0.59167278	4.8073549
mol3788	Br.BrC(c1[nH0]cccc1)C(Br)c1ccccc1[N+](=O)[O-]	254	9	1	0	0	2.9981515	8.2163019	694	29	12	31	58.665733	1.8924431	11	4	0.12903225	12	31	1	4	0.12903225	18	0	15.033669	7.2735028	7.3650565	4.0267091	1	466.95499	20	0	3	13	0	0	0	2	2	0	0	20	13.828063	8.5436058	9.1090612	5.5580783	0	0.4689956	5.321928
mol2002	s1cccc1C1=Nc2[nH0]([nH0]c(c2)c2sccc2)C(=C1)C(F)(F)F	159	10	0.5	1	5	3.1280067	8.7772255	1115	34	15	31	59.466953	1.9182887	8	3	0.088235296	15	34	2	3	0.088235296	17	0	13.043826	8.1188021	8.339323	3.8153841	0	351.37601	23	0	0	15	0	3	0	3	0	0	2	26	16.026733	9.6209555	11.020988	5.4048314	0	0.46357921	5.7004399
mol2453	Clc1ccc(cc1)c1[nH0][nH0]2c(N=C(C)C=C2C(F)(F)F)c1	176	10	0.5	1	5	3.1233294	8.4929485	897	33	11	30	55.864651	1.862155	9	3	0.09375	11	32	2	3	0.09375	19	0	11.573529	7.9641018	6.4279952	3.9760678	0	311.694	21	0	0	14	1	3	0	3	0	0	0	23	15.198306	9.2067423	9.8423548	5.4653449	0	0.48250595	5.523562
mol1151	O=C(O)COCCNC(=O)C12CC3CC(CC(C3)C2)C1	122	11	0.45454547	0.83333331	6	3.3133917	8.297286	894	29	0	43	62.684101	1.4577698	23	8	0.17777778	0	45	2	8	0.17777778	43	0	11.76797	9.5960121	7.651207	5.838448	0	281.35199	20	0	0	15	0	0	0	1	4	0	0	22	14.164926	9.7507124	9.5721169	5.931818	0	0.49991596	5.4594316
mol2589	Clc1ccc(cc1)C=1OC(=O)C(N=1)=Cc1ccccc1	181.5	12	0.5	1	6	3.2924817	8.3212328	873	27	12	30	47.987438	1.5995812	10	2	0.0625	12	32	3	3	0.09375	17	0	11.171106	8.7735023	6.4359336	4.809401	0	283.71399	20	0	0	16	1	0	0	1	2	0	0	22	13.949383	10.53517	9.7203465	6.932653	0	0.49991596	5.4594316
mol2215	O=C1Oc2ccccc2c2[nH0]c(C)c(cc12)C(=O)OCC	166.5	11	0.45454547	0.83333331	6	3.0926573	8.5008116	874	37	12	34	52.868019	1.5549418	13	5	0.1388889	12	36	2	5	0.1388889	22	0	11.674065	9.5938578	6.6183167	4.8618073	0	283.28299	21	0	0	16	0	0	0	1	4	0	0	23	14.982763	10.861443	10.113392	6.4174504	0	0.48250595	5.523562
mol3914	O=C(Nc1cc(cc(NC(=O)C)c1CCNC(=O)c1ccccc1)CCNC(=O)c1ccccc1)C	268	19	0.47368422	0.89999998	10	3.9577396	10.054318	4578	51	18	66	101.11736	1.5320811	30	16	0.23529412	18	68	4	16	0.23529412	46	0	20.389624	16.75663	11.706778	8.6831741	0	486.57199	36	0	0	28	0	0	0	4	4	0	0	38	25.915638	19.087212	17.329407	11.570517	0	0.32203031	6.2479277
mol2986	O=C1C=CC2(O)C3CCC4(C)C(=O)CCC4C3CCC32OC13	202	10	0.5	1	5	2.9443054	8.647728	887	50	0	44	59.048847	1.3420192	22	2	0.041666668	0	48	3	2	0.041666668	45	0	12.878701	11.206742	8.5891371	7.5174561	1	302.37	22	0	0	18	0	0	0	0	4	0	0	26	15.328063	11.620955	10.423104	8.0066023	0	0.49213955	5.7004399
mol3597	[nH0]1c(C)ccc2cc3[nH0]c(C)ccc3cc12	237.5	9	0.44444445	0.80000001	5	2.8030808	7.6960397	414	25	14	28	36.283421	1.2958364	12	2	0.06666667	16	30	0	2	0.06666667	14	0	9.3585291	8.4641018	5.3704948	4.4760675	0	208.26399	16	0	0	14	0	0	0	2	0	0	0	18	11.120955	9.7067423	7.7203469	6.0873537	0	0.58587331	5.1699252
mol931	O=C(OCC)CCCOc1ccccc1NC(=O)c1ccc2CC3(CCC(CC3)c3ccc(cc3)C(C)(C)C)Cc2c1	112	25	0.47999999	0.92307693	13	4.3570204	10.445801	7662	67	18	87	112.65292	1.2948612	45	16	0.17582418	18	91	2	16	0.17582418	71	0	25.632265	23.499271	15.56775	13.673903	1	567.76996	42	0	0	37	0	0	0	1	4	0	0	46	29.744066	25.622746	20.154747	16.367054	0	0.29547828	6.523562
mol348	OC1(C)Cc2ccccc21	78	5	0.40000001	0.66666669	3	2.1091723	6.3333778	108	11	6	20	24.689957	1.2344978	10	2	0.095238097	6	21	0	2	0.095238097	15	0	5.9637213	5.5165076	3.5080638	3.284457	0	134.17799	10	0	0	9	0	0	0	0	1	0	0	11	7.1902347	6.1902347	4.7003069	4.2003069	0	0.76016748	4.4594316
mol802	S(c1ccccc1N)C(=O)c1ccccc1	105	9	0.44444445	0.80000001	5	2.9454653	7.6875153	460	21	12	27	42.2225	1.5637963	11	4	0.14285715	12	28	1	4	0.14285715	15	0	9.406496	7.1961522	5.7055779	3.9880338	0	229.30299	16	0	0	13	0	0	0	1	1	0	1	17	11.380469	8.6733618	7.7708569	5.7996597	0	0.56510133	5.0874629
mol823	ClCCN(CN1C(=S)SC(=Cc2ccc(N(CCCl)CCCl)cc2)C1=O)CCCl	106	16	0.5	1	8	3.803416	9.3982153	2603	42	6	52	96.915428	1.8637583	23	12	0.2264151	6	53	3	13	0.24528302	44	0	20.485664	11.750712	12.465281	4.6487174	1	515.35699	29	0	0	19	4	0	0	3	1	0	2	30	21.225405	12.786246	14.031937	5.7828231	0	0.37091795	5.9068904
mol31	O=C(OC1Cc2ccccc21)Cc1ccccc1	42	11	0.45454547	0.83333331	6	3.2282119	8.0040331	680	22	12	32	40.697033	1.2717823	14	4	0.11764706	12	34	1	4	0.11764706	21	0	10.004212	9.1877165	6.1395679	5.4956174	1	238.286	18	0	0	16	0	0	0	0	2	0	0	20	12.372033	10.664926	8.8264999	7.432653	0	0.53921634	5.321928
mol3657	S1C2=NC(=O)c3ccccc3N2N=C1C(=O)c1cccc2ccccc21	241	12	0.5	1	6	3.3427129	9.1119337	1600	47	16	37	61.502579	1.6622318	11	2	0.048780486	17	41	4	2	0.048780486	20	0	14.233735	10.850853	8.8497448	5.8987174	0	357.39301	26	0	0	20	0	0	0	3	2	0	1	30	17.672998	12.974327	12.720346	8.4494896	0	0.43230852	5.9068904
mol2954	Sc1[nH0][nH0]c([nH0]1N=Cc1ccc(N(C)C)cc1)C(F)(F)F	200	11	0.45454547	0.83333331	6	3.3318374	8.4627056	1014	30	11	33	64.061378	1.9412539	12	7	0.20588236	11	34	1	8	0.23529412	22	0	12.098353	7.3867512	6.2684693	2.3600423	1	315.323	21	0	0	12	0	3	0	5	0	0	1	22	15.620955	8.3449354	9.7867126	3.3299165	0	0.46827638	5.4594316
mol803	O=C(N1CC(C=C1c1ccccc1)c1ccccc1)C	105	10	0.5	1	5	3.0553234	8.3636265	794	29	12	37	48.204258	1.3028177	17	4	0.1025641	12	39	2	4	0.1025641	25	0	11.490772	10.63531	6.8578644	5.8902993	0	263.34	20	0	0	18	0	0	0	1	1	0	0	22	13.949383	12.372033	9.7540197	8.1017551	0	0.49991596	5.4594316
mol2287	O=C1N(N=C2Oc3ccccc3C=C21)C(=O)C	170	8	0.375	0.60000002	5	2.8028965	7.8848724	480	28	6	25	42.321968	1.6928787	8	2	0.074074075	6	27	4	2	0.074074075	17	0	9.0059233	6.8867512	5.0920177	3.4047005	0	228.207	17	0	0	12	0	0	0	2	3	0	0	19	11.991199	7.9996357	8.1647034	4.7103434	0	0.56150466	5.2479277
mol3505	O=C1CCC2(C)C(C1)CC(=O)C1C3CCC(=O)C3(C)CCC12	231.5	10	0.5	1	5	2.9304628	8.6576719	889	47	0	48	60.401257	1.2583596	26	2	0.039215688	0	51	3	2	0.039215688	48	0	13.691	12.466255	8.9380531	8.3256807	0	302.414	22	0	0	19	0	0	0	0	3	0	0	25	15.698306	12.698306	10.359844	8.6277933	0	0.47938794	5.643856
mol4013	O=C1N=C(N=C=2C=CC=CC1=2)C(C#N)=Cc1ccc(OC)cc1	281	13	0.46153846	0.85714287	7	3.3964918	8.7403431	1252	36	6	35	54.691818	1.5626234	12	5	0.13513513	6	37	7	6	0.16216215	23	1	12.35429	10.196153	6.9105983	4.9760675	0	302.31299	23	0	0	18	0	0	0	3	2	0	0	25	16.233841	12.112519	11.20704	7.1742344	0	0.45137304	5.643856
mol3400	O=C1Nc2ccccc2C=NC2CCCCC2N=Cc2ccccc2NC1=O	224	11	0.27272728	0.375	8	3.1984966	9.3804665	1870	46	12	50	75.977821	1.5195564	22	0	0	12	53	4	0	0	37	0	15.467554	12.75663	9.5729246	7.1318808	1	374.444	28	0	0	22	0	0	0	4	2	0	0	31	19.346724	14.518297	13.70351	9.0993195	0	0.39893496	5.9541965
mol417	O=C(OC)C=1C(=NNC=1C)C	82.5	5	0.40000001	0.66666669	3	2.2174721	6.6281962	147	14	0	21	35.367901	1.6841857	10	5	0.23809524	0	21	3	5	0.23809524	18	0	6.76371	5	3.2637103	1.75	0	154.16899	11	0	0	7	0	0	0	2	2	0	0	11	8.4307213	5.309401	5.1639023	2.1547005	0	0.68403846	4.4594316
mol3243	O=C1NC(=O)C(C(=O)N1)C1CCC(OC)CC1	215	10	0.5	1	5	2.9690466	7.8671546	518	26	0	33	54.411259	1.648826	16	3	0.088235296	0	34	3	3	0.088235296	31	0	9.693471	7.0604777	5.7999997	3.5436769	0	240.25899	17	0	0	11	0	0	0	2	4	0	0	18	12.413849	7.2925286	8.1133919	3.6329932	0	0.54234898	5.1699252
mol993	O=C(CC)C1CCCCC1C(C)(C)C(=O)O	115	7	0.42857143	0.75	4	2.6072812	7.7436104	406	26	0	38	48.453148	1.2750828	22	8	0.21052632	0	38	2	8	0.21052632	36	0	10.453944	9.1902342	6.1696954	5.5378404	0	226.31599	16	0	0	13	0	0	0	0	3	0	0	16	12.344935	9.3449354	7.4079194	5.6758685	0	0.54356444	5
mol3620	Brc1ccc(N2C(=O)C3ON=C(C(=O)c4c([nH0]([nH0]c4C(=O)OCC)c4ccc(C)cc4)C)C3C2=O)cc1	239	17	0.47058824	0.8888889	9	3.7325613	10.149708	4199	67	17	58	101.80302	1.7552246	21	10	0.16129032	17	62	5	10	0.16129032	40	0	21.682915	15.48061	12.274	7.7992001	0	565.38	37	0	1	26	0	0	0	4	6	0	0	41	26.429993	17.446865	17.722452	10.127793	0	0.32703882	6.3575521
mol956	O=C1C(CCC(=O)Nc2ccc(C)cc2)C2CCC1(C)C2(C)C	113.5	12	0.5	1	6	3.4130919	8.718008	1285	39	6	50	65.372284	1.3074456	27	9	0.17307693	6	52	2	9	0.17307693	44	0	14.609025	13.292529	8.6639023	7.7556543	0	313.44098	23	0	0	20	0	0	0	1	2	0	0	25	16.828062	14.120955	10.753856	8.7826586	0	0.45137304	5.643856
mol3782	Brc1ccc(cc1)C1C=2C(=O)Oc3ccccc3C=2OC(=N)C1C#N	254	11	0.45454547	0.83333331	6	3.0958464	9.0392609	1312	47	12	36	60.598042	1.6832789	11	2	0.051282052	12	39	3	3	0.07692308	23	1	14.409422	10.273502	8.3629589	5.8867512	0	395.21201	25	0	1	19	0	0	0	2	3	0	0	28	17.551678	12.137464	12.096556	8.0244045	0	0.43513325	5.8073549
mol681	O=C1N(C(=O)C2C(=NOC12)C(=O)c1ccccc1)c1ccc(O)cc1	99	13	0.46153846	0.85714287	7	3.3539224	8.9966288	1453	43	12	37	61.061935	1.6503226	12	4	0.1	12	40	4	4	0.1	24	0	12.825487	9.850853	7.5800924	5.4314094	0	336.30298	25	0	0	18	0	0	0	2	5	0	0	28	17.551678	11.560114	12.075387	7.4494896	0	0.43513325	5.8073549
mol2780	O=C1NN(c2ccccc2)C(=O)C1	191	7	0.42857143	0.75	4	2.5552967	7.0959506	239	16	6	21	35.709339	1.7004448	8	1	0.045454547	6	22	2	1	0.045454547	14	0	6.8575683	5.0938582	3.9468591	2.6177905	1	176.175	13	0	0	9	0	0	0	2	2	0	0	14	9.2591486	5.9746914	6.2708569	3.6329932	0	0.64772749	4.8073549
mol3156	Brc1ccc(NC(=S)C(=NNC(=N)N)c2ccccc2)cc1	210.5	11	0.45454547	0.83333331	6	3.2789834	8.6367054	1118	29	12	36	62.601334	1.7389259	14	7	0.1891892	12	37	3	9	0.24324325	22	0	13.909422	8.1961527	7.5622926	4.2320509	0	376.28198	22	0	1	15	0	0	0	5	0	0	1	23	15.949383	9.828063	10.558551	6.1161566	0	0.4530769	5.523562
mol4054	S1CN(C[nH0]2c1[nH0][nH0]c2c1c[nH0]ccc1)C(C)C	289	9	0.44444445	0.80000001	5	2.9428592	8.0476179	587	27	11	33	53.232456	1.6131047	15	4	0.11428571	11	35	0	4	0.11428571	24	0	11.261778	7.8009648	6.9448223	2.6487174	0	261.353	18	0	0	12	0	0	0	5	0	0	1	20	12.53517	8.552042	8.7540197	3.3045304	0	0.53921634	5.321928
mol3129	O=C(C)C=Cc1[nH0][nH0]c2cc(OC)c(OC)cc2c1c1oc(C)cc1	209.5	11	0.45454547	0.83333331	6	3.2170134	9.0306053	1417	40	15	43	67.560112	1.5711654	18	9	0.2	16	45	2	10	0.22222222	27	0	14.491522	11.964102	7.7103987	5.2260675	1	338.36301	25	0	0	19	0	0	0	2	4	0	0	27	17.974327	13.438793	12.028407	7.0873537	0	0.42433795	5.7548876
mol3523	S=C1N=NC(C(=N1)Nc1ccc(OC)cc1)=C1=CC=CC=C1	233	12	0.5	1	6	3.2967682	8.6238604	1094	32	6	35	59.419189	1.6976911	13	4	0.10810811	6	37	7	5	0.13513513	24	0	12.670786	9.1961527	7.0512228	4.2320509	0	309.37299	22	0	0	16	0	0	0	4	1	0	1	24	15.363597	10.828063	10.758351	6.1161566	0	0.46637034	5.5849624
mol1789	[Cl-].O(Cc1ccccc1)CC([N+])COCc1ccccc1	150.5	14	1	0	0	3.605751	8.2825928	1065	22	12	43	63.73502	1.4822098	22	9	0.20930232	12	43	0	9	0.20930232	31	0	12.836777	10.17928	6.9079194	5.3449707	0	307.82098	21	0	0	17	1	0	0	1	2	0	0	21	14.045759	11.631546	9.8433371	7.2659864	0	0.45371634	5.3923173
mol3393	S1c2ccccc2N=C(CC1c1sccc1)C=1C(=O)N(C)c2ccccc2C=1O	223.5	11	0.45454547	0.83333331	6	3.2515471	9.4707422	1993	55	17	47	75.965103	1.6162788	18	4	0.078431375	17	51	3	4	0.078431375	31	0	17.334688	13.13531	11.06885	6.6605191	0	418.54099	29	0	0	23	0	0	0	2	2	0	2	33	19.957455	15.258784	14.13103	9.1910715	0	0.39679351	6.044394
mol2204	Brc1cc(Br)c(NN=C2C(=O)N(C)C(=O)N(C)C2=O)c(Br)c1	166	11	0.45454547	0.83333331	6	3.1938434	8.6291094	1056	39	6	31	64.521439	2.0813367	9	4	0.125	6	32	4	5	0.15625	22	0	16.112968	7.1547008	8.1990824	2.1547005	0	496.94098	22	0	3	12	0	0	0	4	3	0	0	23	16.601931	8.0330153	10.234959	2.9663265	0	0.4530769	5.523562
mol2208	O=[N+]([O-])c1cc(ccc1C=CC(=O)OC)C=CC(=O)OC	166	13	0.46153846	0.85714287	7	3.4092355	8.4726324	1050	28	6	34	56.055275	1.6486846	13	9	0.2647059	6	34	5	11	0.32352942	23	0	11.438155	8.5414515	5.7811494	3.559401	0	291.259	21	0	0	14	0	0	0	1	6	0	0	21	15.828063	9.8364992	9.972764	5.0993195	0	0.45371634	5.3923173
mol2536	O=C(C)c1c(O)c(cc(c1O)C(C)(C)C)C(C)(C)C	179.5	6	0.33333334	0.5	4	2.5589402	8.264699	612	33	6	43	54.535397	1.268265	24	12	0.27906978	6	43	1	12	0.27906978	36	0	12.880026	11.577351	6.4786882	5.8273501	0	264.36499	19	0	0	16	0	0	0	0	3	0	0	19	15.171208	12.171208	8.369915	6.6378636	0	0.48546076	5.2479277
mol4190	O=C(Nc1ccc(N=Nc2ccc(N=Nc3ccc(NC(=O)c4ccccc4)cc3)cc2)cc1)c1ccccc1	336	27	0.48148149	0.9285714	14	4.5195804	10.273845	7738	57	30	64	96.451126	1.5070488	24	10	0.14705883	30	68	4	12	0.17647059	34	0	21.307056	17.701706	12.488144	9.7854691	0	524.58398	40	0	0	32	0	0	0	6	2	0	0	44	27.572493	21.329851	19.619326	14.198639	0	0.30726835	6.4594316
mol353	O=C1N2C(C)=CC=CC2=Cc2ccccc12	78	7	0.42857143	0.75	4	2.5904255	7.7323394	385	28	6	27	37.025246	1.3713053	11	1	0.034482758	6	29	4	1	0.034482758	19	0	8.9742641	8.1188021	5.2736621	4.3987174	0	209.248	16	0	0	14	0	0	0	1	1	0	0	18	11.120955	9.5436058	7.7708569	6.1935067	0	0.58587331	5.1699252
mol2133	O=C1CCC23CCC4C(CCC5(C)C4CCC5C(C)CCCC(C)C)C3(C)C12	164	14	0.5	1	7	3.5215437	9.3012276	1995	54	0	72	75.63765	1.0505229	44	10	0.13157895	0	76	1	10	0.13157895	75	0	19.227875	18.819626	12.781929	12.577805	0	384.64798	28	0	0	27	0	0	0	0	1	0	0	32	19.896976	18.896976	13.254508	12.677158	0	0.40790597	6
mol3420	[S+2]([O-])([O-])(O)c1cccc(c1)C(=O)O.Nc1ccccc1	225	6	0.5	1	3	2.4378409	7.4382658	282	22	12	33	58.643932	1.7770889	13	5	0.15151516	12	33	1	5	0.15151516	20	0	11.117419	7.1961522	6.858552	3.9820509	0	295.315	20	0	0	13	0	0	0	1	5	0	1	20	15.173362	8.6733618	9.3035488	5.7828231	0	0.4689956	5.321928
mol609	O=C(CCC(O)c1ccccc1)c1ccccc1	94.5	11	0.45454547	0.83333331	6	3.2346704	8.0095797	689	23	12	34	42.973736	1.2639334	16	6	0.17142858	12	35	1	6	0.17142858	22	0	10.120528	9.2650661	6.084167	5.6218438	0	240.30199	18	0	0	16	0	0	0	0	2	0	0	19	12.794683	10.794683	8.7708569	7.6161566	0	0.52150291	5.2479277
mol971	O=C(C=Cc1ccc(N(C)C)cc1)c1ccccc1	114	12	0.5	1	6	3.3777163	8.1494045	826	25	12	36	47.143562	1.3095434	17	6	0.16216215	12	37	2	7	0.1891892	23	0	11.206315	10.350853	6.2148924	4.8927345	1	251.32899	19	0	0	17	0	0	0	1	1	0	0	20	13.664926	12.087576	9.1647034	7.0993195	0	0.5023343	5.321928
mol3972	[S+2]([O-])([O-])(O)c1cc2oc([nH0]c2c2cccc(NC(=O)c3ccccc3)c12)c1ccccc1	276	15	0.46666667	0.875	8	3.5649617	9.7284393	2807	55	25	48	80.429459	1.6756138	16	6	0.11538462	27	52	1	6	0.11538462	24	0	17.33507	13.082904	11.112415	7.3927345	0	444.46698	32	0	0	24	0	0	0	2	5	0	1	36	22.294317	15.672997	15.414835	10.599319	0	0.36708876	6.1699252
mol475	O=C(C=C(C)c1ccc(OC)cc1)c1ccc(OC)cc1	86.5	14	0.5	1	7	3.4700215	8.4490957	1064	30	12	39	51.258499	1.3143204	18	8	0.2	12	40	2	9	0.22499999	26	0	12.420897	11.196153	6.6489539	5.2200847	0	282.33899	21	0	0	18	0	0	0	0	3	0	0	22	15.242276	12.828063	10.134561	7.3264999	0	0.46827638	5.4594316
mol895	O1CCOC11c2ccccc2CCc2ccccc2C21OCCO2	110.5	8	0.375	0.60000002	5	2.7067873	8.9594049	1038	50	12	44	59.337868	1.3485879	20	0	0	12	48	0	0	0	36	0	13.494436	11.861443	8.583004	6.6118073	0	324.37601	24	0	0	20	0	0	0	0	4	0	0	28	16.037323	13.208896	11.85772	8.4435062	0	0.46012789	5.8073549
mol497	O=C(C=Cc1ccccc1)CC(C)c1ccc(C)cc1	88	13	0.46153846	0.85714287	7	3.4506729	8.3047295	963	25	12	40	45.72794	1.1431985	20	7	0.17073171	12	41	2	8	0.19512194	27	0	12.043558	11.63531	6.9746857	6.7705617	1	264.36798	20	0	0	19	0	0	0	0	1	0	0	21	14.372033	13.372033	9.6478672	9.0705166	0	0.48464775	5.3923173
mol2225	O=C1C=2C=CC3C(C)(C)CCCC3(C)C=2C(=O)C(O)=C1C(C)C	167	9	0.44444445	0.80000001	5	2.916569	8.7997093	994	50	0	49	61.7159	1.2595081	26	7	0.13725491	0	51	5	7	0.13725491	46	0	14.694431	13.430721	8.5650291	7.9331746	0	314.42499	23	0	0	20	0	0	0	0	3	0	0	25	17.154337	14.154336	10.609714	8.8776627	0	0.45137304	5.643856
mol969	OC(C1OC(OC1)(C)C)C(O)C1OC(OC1)(C)C	114	9	0.44444445	0.80000001	5	3.0099819	8.035059	611	24	0	40	56.240303	1.4060075	22	9	0.21951219	0	41	0	9	0.21951219	41	0	11.251035	8.7236147	6.1981459	3.8164966	0	262.302	18	0	0	12	0	0	0	0	6	0	0	19	13.552042	8.7236147	8.2019072	3.8164966	0	0.52150291	5.2479277
mol632	Clc1cccc(OC(=O)C2=C(OC(=O)C=C2C)C)c1	96.199997	10	0.5	1	5	3.0922253	8.1966944	720	28	6	30	47.850002	1.595	11	5	0.16129032	6	31	4	5	0.16129032	21	0	11.153638	8.3867512	5.9404092	4.1487174	0	278.69098	19	0	0	14	1	0	0	0	4	0	0	20	13.991199	9.5769854	8.9692345	5.6041903	0	0.5023343	5.321928
mol63	O=C1C=Cc2ccccc2C=C1CC	49	7	0.42857143	0.75	4	2.5215614	7.3354659	280	23	6	26	31.086166	1.1956217	12	2	0.074074075	6	27	3	2	0.074074075	18	0	8.1568069	7.7485585	4.8301682	4.6260443	1	184.23799	14	0	0	13	0	0	0	0	1	0	0	15	9.9662552	8.9662552	6.8088617	6.2315116	0	0.61744827	4.9068904
mol839	N1=NC(C=C1c1ccccc1)c1ccccc1C	107.5	10	0.5	1	5	3.0741377	8.0239334	624	25	12	31	39.474369	1.2733668	13	3	0.090909094	12	33	2	3	0.090909094	19	0	10.16793	9.2735023	5.9625978	5.3153839	0	233.29399	18	0	0	16	0	0	0	2	0	0	0	20	12.372033	10.957819	8.8433371	7.5268402	0	0.53921634	5.321928
mol1158	O=[N+]([O-])c1ccc(NN=C(Cc2ccccc2)C(O)Cc2ccccc2)cc1	122	14	0.5	1	7	3.6194568	9.3313017	2269	38	18	49	75.264847	1.5360173	21	9	0.17647059	18	51	2	10	0.19607843	31	0	15.232605	12.574468	8.9444857	7.4003181	1	375.42798	28	0	0	22	0	0	0	3	3	0	0	30	19.769375	14.77781	13.614194	10.232313	0	0.38983503	5.9068904
mol135	O=C1C=C2CCCC(O)C2(C)CC1	57	6	0.5	1	3	2.3204713	7.1285686	216	22	0	29	36.827702	1.2699207	16	2	0.06666667	0	30	2	2	0.06666667	28	0	8.0456963	7.1902347	5.0472569	4.5849338	0	180.24699	13	0	0	11	0	0	0	0	2	0	0	14	9.4746914	7.4746914	6.1268458	4.9721451	0	0.64772749	4.8073549
mol215	O(CCC)c1ccc(N=Nc2ccc(cc2)CCCC)cc1	67	17	0.47058824	0.8888889	9	3.7542171	8.5503263	1371	27	12	46	61.334126	1.3333505	24	10	0.21276596	12	47	1	11	0.23404256	34	0	13.457011	12.154336	8.0505142	6.9105015	0	296.414	22	0	0	19	0	0	0	2	1	0	0	23	15.62311	13.501789	10.813193	8.5884485	0	0.4530769	5.523562
mol1962	Brc1cc2c(oc(CCC(=NO)C)c2c2oc(C)cc2)c(Br)c1	157.5	10	0.5	1	5	3.1304693	8.7834005	1139	35	14	38	64.576134	1.6993718	15	7	0.175	15	40	1	8	0.2	24	0	15.86246	10.223615	8.7265549	5.522491	1	441.11899	23	0	2	17	0	0	0	1	3	0	0	25	16.560114	11.438793	10.990402	7.0873537	0	0.45137304	5.643856
mol1921	O=C1C(C)C2CC3OCC45CCCC(C)(COC(=O)C)C5CC5OC(OC2C15C34)(C)C	155.7	11	0.45454547	0.83333331	6	3.1531689	9.670805	2113	74	0	67	88.704498	1.3239477	36	8	0.11111111	0	72	2	8	0.11111111	70	0	19.440689	16.991199	12.20036	9.8952827	1	432.55698	31	0	0	25	0	0	0	0	6	0	0	36	21.974327	17.145901	14.550767	10.055966	0	0.38402861	6.1699252
mol1729	O(c1ccc(C)cc1)C1CCC2(C)C(=CCC3C4CCC(C(C)CCCC(C)C)C4(C)CCC32)C1	148	20	0.5	1	10	3.9535692	9.9268208	4052	65	6	87	91.139481	1.0475802	52	13	0.14285715	6	91	1	13	0.14285715	84	0	23.614626	23.206377	15.13284	14.693013	0	476.789	35	0	0	34	0	0	0	0	1	0	0	39	24.794317	24.087212	16.70318	15.886684	0	0.34185782	6.2854023
mol2922	O=[N+]([O-])c1ccc(NN=CC=2CCCCC=2C#Cc2ccccc2)c([N+](=O)[O-])c1	198.5	16	0.5	1	8	3.7897983	9.4055033	2604	42	12	47	77.768356	1.6546459	18	7	0.14285715	12	49	4	9	0.18367347	32	1	15.499213	12.02458	9.0538158	7.1444993	0	390.39899	29	0	0	21	0	0	0	4	4	0	0	31	20.639618	14.070704	14.041714	9.6573982	0	0.3796615	5.9541965
mol3957	O=[N+]([O-])c1ccc(NN=C2Cc3c2ccc2ccccc32)c([N+](=O)[O-])c1	274.5	14	0.5	1	7	3.5835397	9.082016	1816	42	16	38	65.343048	1.7195538	12	4	0.097560972	17	41	3	5	0.12195122	21	0	13.377893	9.9032593	7.8078985	5.9331746	0	348.31799	26	0	0	18	0	0	0	4	4	0	0	29	18.258783	11.68987	12.541714	8.2491493	0	0.42228913	5.8579812
mol45	O=C1OOC(=O)C1(C)C	44.5	4	0.5	1	2	1.7018182	6.0582328	77	12	0	15	23.483944	1.5655962	6	2	0.13333334	0	15	2	2	0.13333334	13	0	5.1329932	3.5	2.4831634	1.5	1	130.099	9	0	0	5	0	0	0	0	4	0	0	9	7.0689139	3.6547005	4.0485473	1.5773503	0	0.7642045	4.1699252
mol113	O=C(C)c1ccc2ccccc2c1	55	7	0.42857143	0.75	4	2.5712812	7.0909653	238	18	10	23	27.803095	1.2088301	10	2	0.083333336	11	24	1	2	0.083333336	12	0	7.4497004	7.0414519	4.2695084	4.0653839	0	170.211	13	0	0	12	0	0	0	0	1	0	0	14	9.2591486	8.2591486	6.2708569	5.6935067	0	0.64772749	4.8073549
mol3965	[Cl+3]([O-])([O-])([O-])[O-].o1c2[c+]cc(C)c3cc(oc3c2c2cc(OC)ccc12)C	275.5	9	0.8888889	8	1	2.9103453	8.5770702	830	39	17	41	66.346138	1.6181985	15	4	0.093023255	20	43	0	4	0.093023255	23	0	14.955733	10.964102	8.7565765	5.4760675	0	378.76398	26	0	0	18	1	0	0	0	7	0	0	28	19.060114	12.438793	12.169035	7.4206867	0	0.41210872	5.8073549
mol4081	O=[N+]([O-])c1ccc(C=Cc2ccc(cc2)C=Cc2ccc([N+](=O)[O-])cc2[N+](=O)[O-])c([N+](=O)[O-])c1	294	19	0.47368422	0.89999998	10	4.0603676	9.8377743	4259	53	18	48	84.667732	1.7639111	14	8	0.16	18	50	6	10	0.2	26	0	17.137745	12.082904	9.4738226	7.1188021	0	462.37399	34	0	0	22	0	0	0	4	8	0	0	36	24.827698	14.518297	16.150774	10.198639	0	0.33644459	6.1699252
mol3157	O=C(O)C1CCC(OC1(C)C)(C)C(O)(c1cccc2ccccc21)c1cccc2ccccc21	210.5	11	0.45454547	0.83333331	6	3.2463605	9.9550591	2845	70	20	64	81.586563	1.27479	30	9	0.13235295	22	68	1	9	0.13235295	45	0	19.785391	18.074467	11.791472	10.731886	0	454.56598	34	0	0	30	0	0	0	0	4	0	0	38	24.139618	20.43251	16.172287	13.81048	0	0.34983629	6.2479277
mol3536	s1cccc1C=1N(N)C(=O)C(C#N)=C(C=1)C(F)(F)F	234	8	0.5	1	4	2.7856348	8.244216	635	31	5	25	53.023106	2.1209242	6	4	0.15384616	5	26	3	4	0.15384616	17	1	10.048065	5.809401	5.8022614	2.782692	1	285.24899	19	0	0	11	0	3	0	3	1	0	1	20	14.206742	6.9222851	8.8583908	3.9216683	0	0.5023343	5.321928
mol991	OC(C)C(O)c1ccc2cc(OC)ccc2c1	115	10	0.5	1	5	3.0254464	7.8550062	530	26	10	33	44.40715	1.3456712	16	7	0.20588236	11	34	0	7	0.20588236	23	0	9.9214773	8.6188021	5.5541968	4.4254265	0	232.27899	17	0	0	14	0	0	0	0	3	0	0	18	12.413849	9.7067423	8.1133919	5.8433366	0	0.54234898	5.1699252
mol3074	Oc1c(cc(cc1C(C)(C)C)C(=Nc1ccc(C)cc1)Nc1ccc(C)cc1)C(C)(C)C	206.5	12	0.5	1	6	3.400213	9.7608414	2788	51	18	68	84.948723	1.249246	36	15	0.21428572	18	70	1	16	0.22857143	51	0	20.667931	19.273502	11.218255	10.047435	0	428.62	32	0	0	29	0	0	0	2	1	0	0	34	23.681435	21.26722	14.841373	12.63103	0	0.35236704	6.0874629
mol537	S=C1Oc2ccccc2C=C1C(=O)OCC	90.5	9	0.44444445	0.80000001	5	2.8491554	7.7021065	431	24	6	26	41.217712	1.5852968	10	4	0.14814815	6	27	3	4	0.14814815	18	0	9.5433483	7.0938582	5.3293514	3.6118073	0	234.27499	16	0	0	12	0	0	0	0	3	0	1	17	11.543606	8.1293917	7.7195454	4.8400998	0	0.56510133	5.0874629
mol2341	O=[N+]([O-])c1cc([N+](=O)[O-])c(O)c([N+](=O)[O-])c1.O=C(N1c2cc3CCC(Nc3cc2CCC1C)C)c1ccccc1	172	12	0.66666669	2	4	3.1213617	9.4133186	1670	67	18	67	114.05441	1.7023046	27	8	0.11428571	18	70	4	8	0.11428571	48	0	21.773087	16.179279	12.586473	9.1483889	0	549.53998	40	0	0	27	0	0	0	5	8	0	0	43	29.137098	18.120592	18.972141	11.536843	0	0.302118	6.4262648
mol2737	FC(F)(F)C1=NNC(=O)C1=NNc1cc(C)ccc1C	189	9	0.44444445	0.80000001	5	3.0801191	8.3525705	828	29	6	31	59.7519	1.9274807	11	5	0.15625	6	32	3	6	0.1875	23	0	10.66862	7.2320509	5.653532	3.4880338	0	284.241	20	0	0	12	0	3	0	4	1	0	0	21	14.913849	8.0854216	9.2867126	4.5763688	0	0.48464775	5.3923173
mol2093	O=C1CCC2(C)C(CCC3C4CC(=O)CC4(C)CCC32)C1	163	10	0.5	1	5	2.948287	8.5099287	805	42	0	49	57.804222	1.179678	28	2	0.03846154	0	52	2	2	0.03846154	50	0	13.489859	12.673362	8.9570551	8.5488071	0	288.431	21	0	0	19	0	0	0	0	2	0	0	24	14.828063	12.828063	9.922287	8.7675867	0	0.49641782	5.5849624
mol1738	O=C1CCC2C=3CCC4(C)C(=O)CCC4C=3CCC2(C)C1	148.5	10	0.5	1	5	2.961036	8.5057583	810	43	0	47	56.14362	1.1945451	26	2	0.039999999	0	50	3	2	0.039999999	47	0	13.335158	12.518661	8.7078724	8.2996244	0	286.41498	21	0	0	19	0	0	0	0	2	0	0	24	14.828063	12.828063	9.9391241	8.7844238	0	0.49641782	5.5849624
mol1177	O=C(NC1Cc2ccccc21)C	123	7	0.42857143	0.75	4	2.6096692	6.8331542	203	13	6	23	32.768898	1.4247346	11	3	0.125	6	24	1	3	0.125	17	0	7.0021062	6.0938582	4.1206264	3.3778272	0	161.20399	12	0	0	10	0	0	0	1	1	0	0	13	8.552042	6.8449349	5.7708569	4.3770099	0	0.68129086	4.7004399
mol3884	O=C1NC(=O)C(=Cc2ccc(OC)c(OC)c2)C(=O)N1	265	11	0.45454547	0.83333331	6	3.1807809	8.3430128	837	31	6	32	55.265095	1.7270342	12	5	0.15151516	6	33	4	6	0.18181819	23	0	10.850642	7.809401	5.6525016	2.8153841	0	276.24799	20	0	0	13	0	0	0	2	5	0	0	21	14.698306	8.8698788	9.5452442	3.9494898	0	0.48464775	5.3923173
mol160	O=C(Oc1cc(cc2ccccc12)c1ccccc1)C	60.099998	9	0.44444445	0.80000001	5	2.9997556	8.3710165	781	30	16	34	42.612118	1.2532976	14	4	0.11111111	17	36	1	4	0.11111111	18	0	11.16735	10.350853	6.5051069	5.8927345	1	262.30798	20	0	0	18	0	0	0	0	2	0	0	22	13.949383	12.242276	9.7371836	8.3433371	0	0.49991596	5.4594316
mol1000	O=C1c2ccc(OC)cc2CC21CCC(CC2)c1ccc(cc1)C(C)(C)C	115.5	15	0.46666667	0.875	8	3.6400964	9.1749086	1988	48	12	57	67.171608	1.1784493	30	7	0.11666667	12	60	1	7	0.11666667	47	0	16.970833	16.154337	10.145283	9.3287859	0	362.513	27	0	0	25	0	0	0	0	2	0	0	30	19.233841	17.526733	12.821447	11.128741	0	0.41024774	5.9068904
mol2563	O=C1N(N=C(C)C1=CC1C(=O)N(N=C1C)c1ccccc1)c1ccccc1	180.5	14	0.5	1	7	3.5060217	9.2133951	1878	44	12	45	69.836075	1.5519128	18	5	0.10416666	12	48	5	6	0.125	31	0	15.033554	12.428204	8.6706152	6.5207257	1	358.401	27	0	0	21	0	0	0	4	2	0	0	30	18.965891	14.396976	13.058551	8.9375238	0	0.41024774	5.9068904
mol1758	O=C1Cc2c1c(C)c1c(c2C(=O)OC)C(C)C1=O	149.5	7	0.42857143	0.75	4	2.6432266	8.0926313	528	32	6	30	42.884197	1.4294733	12	5	0.15625	6	32	3	5	0.15625	23	0	10.41745	8.7844572	5.8365521	4.6118073	0	244.24599	18	0	0	14	0	0	0	0	4	0	0	20	13.187716	9.4806099	8.4852695	5.6378636	0	0.53921634	5.321928
mol149	N(CC1(C)CCC(C)C1(C)C)c1ccccc1	59	9	0.44444445	0.80000001	5	2.9253745	7.8641815	523	27	6	42	46.380928	1.1043078	25	7	0.1627907	6	43	0	7	0.1627907	37	0	11.585422	11.085422	6.7456174	6.1420641	0	231.383	17	0	0	16	0	0	0	1	0	0	0	18	12.518661	11.811555	7.9561253	7.0478768	0	0.54234898	5.1699252
mol3216	[S+2]([O-])([O-])(Nc1ccccc1)c1cccc(c1)C(=O)Nc1ccccc1	213.5	14	0.5	1	7	3.5328526	8.9804249	1620	36	18	41	68.194122	1.6632713	16	6	0.13953489	18	43	1	6	0.13953489	24	0	14.032393	10.582904	9.0716038	5.8927345	0	352.414	25	0	0	19	0	0	0	2	3	0	1	27	17.70046	12.786246	12.043643	8.5993195	0	0.42433795	5.7548876
mol1724	O=[N+]([O-])c1cc([N+](=O)[O-])c(cc1C(=O)C[N+]#N)C(=O)C[N+]#N	147.5	10	0.5	1	5	3.0497775	8.670105	1005	35	6	28	54.85733	1.9591904	6	8	0.2857143	6	28	4	8	0.2857143	16	2	10.701685	5.5689139	5.4800215	2.8618073	0	306.194	22	0	0	10	0	0	0	6	6	0	0	22	16.861443	6.2925286	10.327805	3.7828231	2	0.43949699	5.4594316
mol1969	O=[N+]([O-])c1cc(CCOC(=O)c2ccccc2)c([N+](=O)[O-])cc1CCOC(=O)c1ccccc1	157.5	19	0.47368422	0.89999998	10	3.9548724	9.8709764	3997	51	18	54	88.286263	1.6349308	20	12	0.21428572	18	56	4	12	0.21428572	34	0	17.917044	13.75663	10.254532	7.6831746	0	464.42999	34	0	0	24	0	0	0	2	8	0	0	36	24.501425	15.93251	16.363081	10.415816	0	0.33644459	6.1699252
mol1255	O=C1C=CC(=O)C2Cc3ccccc3CC12	127.5	7	0.42857143	0.75	4	2.6409469	7.72299	394	27	6	28	36.283421	1.2958364	12	0	0	6	30	3	0	0	21	0	8.8495121	8.0330153	5.5805693	5.1723208	1	212.248	16	0	0	14	0	0	0	0	2	0	0	18	11.120955	9.1209555	7.7540202	6.5993195	0	0.58587331	5.1699252
mol1781	ON=C(Cc1ccccc1)c1cccc2ccccc21	150.2	10	0.5	1	5	3.0748725	8.3611078	802	30	16	35	45.862896	1.3103684	15	4	0.10810811	17	37	1	5	0.13513513	19	0	11.029737	10.13531	6.6127644	6.1891575	0	261.32401	20	0	0	18	0	0	0	1	1	0	0	22	13.786246	12.07914	9.881341	8.7659864	0	0.49991596	5.4594316
mol235	N#CC=1c2ccccc2CC=1C	69.5	6	0.5	1	3	2.2977209	6.8838658	179	17	6	21	25.655594	1.2216949	9	2	0.090909094	6	22	1	2	0.090909094	14	1	6.9637213	6.5165076	4.0080638	3.784457	0	155.2	12	0	0	11	0	0	0	1	0	0	0	13	8.552042	7.5520415	5.8256984	5.1185918	0	0.68129086	4.7004399
mol3412	S1c2[nH0][nH0]c([nH0]2NC1c1ccc([N+](=O)[O-])cc1)c1ccccc1	224.5	13	0.46153846	0.85714287	7	3.4382286	8.7207508	1263	35	17	34	62.706989	1.8443232	11	3	0.081081077	17	37	1	3	0.081081077	19	0	12.603599	8.2735023	7.7856693	4.2707257	0	325.35199	23	0	0	15	0	0	0	5	2	0	1	26	15.811191	9.828063	11.220346	6.1161566	0	0.46357921	5.7004399
mol1462	O=C(O)C1Cc2cc(OC)c(C)cc21	137.5	8	0.5	1	4	2.7103465	7.3023658	298	20	6	26	36.383247	1.3993556	12	5	0.18518518	6	27	1	5	0.18518518	20	0	8.2028675	6.9391575	4.5339561	3.4938524	0	192.21399	14	0	0	11	0	0	0	0	3	0	0	15	10.292529	7.585422	6.630229	4.3601732	0	0.61744827	4.9068904
mol273	ClCc1c2CCc2c(C)c2CCc21	72.5	6	0.33333334	0.5	4	2.2974224	7.1297936	216	21	6	26	31.086166	1.1956217	13	2	0.071428575	6	28	0	2	0.071428575	22	0	8.6694269	7.5355339	5.5695505	4.767767	1	192.689	13	0	0	12	1	0	0	0	0	0	0	15	8.9996357	7.9996357	6.3256984	5.6185918	0	0.67461002	4.9068904
mol1292	O=C1C=2CCCCC=2OC=2CCCCC=21	129.5	7	0.42857143	0.75	4	2.553652	7.5372267	326	25	0	31	39.474369	1.2733668	16	0	0	0	33	3	0	0	30	0	8.9733505	8.1568546	6.0265861	5.4142137	0	204.269	15	0	0	13	0	0	0	0	2	0	0	17	10.250712	8.5436058	7.3601732	5.9663267	0	0.61261392	5.0874629
mol479	O=C(OCC)c1[nH0][nH0](C)c(C)c1	87	7	0.42857143	0.75	4	2.596791	6.8450351	204	14	5	24	39.01955	1.6258146	12	6	0.25	5	24	1	6	0.25	18	0	7.4953809	5.7844572	3.8258076	2.034457	0	168.196	12	0	0	8	0	0	0	2	2	0	0	12	9.1378279	6.1462646	5.6470656	2.4342871	0	0.65002245	4.5849624
mol1198	BrCC(=O)C(OC(=O)C)C(OC(=O)C)C(OC(=O)C)C(OC(=O)C)COC(=O)C	124	10	0.5	1	5	3.1441102	9.5093603	2080	39	0	52	84.840324	1.6315447	23	21	0.41176471	0	51	6	21	0.41176471	45	0	18.178307	11.723615	9.4160566	4.550477	1	483.26398	29	0	1	17	0	0	0	0	11	0	0	28	22.723249	12.187716	13.382024	5.036581	0	0.35305744	5.8073549
mol3093	S1c2[nH0][nH0]c([nH0]2NC1c1ccccc1)c1ccccc1OC	207.5	11	0.45454547	0.83333331	6	3.2332129	8.620285	1046	34	17	36	60.814331	1.6892869	14	4	0.1025641	17	39	0	4	0.1025641	22	0	12.748137	9.2735023	7.8152699	4.2767091	0	310.38098	22	0	0	16	0	0	0	4	1	0	1	25	14.940947	10.828063	10.864505	6.1329932	0	0.47938794	5.643856
mol3987	O=C1N(C)c2ccccc2C(O)=C1C1=NNC(=O)C1=C1c2ccccc2NC1=O	279	12	0.5	1	6	3.2707009	9.46492	1969	56	12	43	71.78775	1.6694826	14	3	0.063829787	12	47	6	4	0.08510638	29	0	15.185187	11.618802	8.8323202	5.9047008	0	386.367	29	0	0	21	0	0	0	4	4	0	0	33	20.283728	13.585057	13.986071	8.2996597	0	0.39679351	6.044394
mol3392	O=[N+]([O-])c1ccc2c([N+]([O-])=C(c3cccc4ccccc43)C2=O)c1	223	11	0.45454547	0.83333331	6	3.192276	8.8942194	1236	44	16	34	54.695805	1.6087002	10	2	0.054054055	17	37	3	2	0.054054055	17	0	12.300923	9.7735023	7.2320681	5.809401	0	318.28799	24	0	0	18	0	0	0	2	4	0	0	27	16.84457	11.68987	11.575387	8.2659864	0	0.44886449	5.7548876
mol2356	S1c2[nH0][nH0]c([nH0]2NC1c1ccccc1OC)c1ccccc1OC	172.5	11	0.45454547	0.83333331	6	3.2946901	8.8795748	1319	39	17	40	69.390259	1.7347564	16	6	0.13953489	17	43	0	6	0.13953489	26	0	14.079035	10.196153	8.3443089	4.1933756	0	340.40698	24	0	0	17	0	0	0	4	2	0	1	27	16.518297	11.698306	11.813193	5.9663267	0	0.44886449	5.7548876
mol3951	[Cl+3]([O-])([O-])([O-])[O-].Fc1ccc(cc1)c1[o+]ccc(c1)c1ccc(F)cc1	273.5	12	0.91666669	11	1	3.2317195	8.3837719	871	29	18	36	64.967041	1.8046401	11	2	0.054054055	18	37	0	2	0.054054055	19	0	13.281917	9.350853	8.0115242	5.342093	0	368.71899	25	0	0	17	1	2	0	0	5	0	0	26	18.449383	11.242276	11.720346	7.6573977	0	0.41335541	5.7004399
mol1887	O=C1C=C2CCC3C4CCC(O)C4(C)CCC3C2(C)CC1	155	10	0.5	1	5	2.9431849	8.50912	802	44	0	49	57.804222	1.179678	28	3	0.057692308	0	52	2	3	0.057692308	50	0	13.399068	12.543606	8.8695717	8.4072495	0	288.431	21	0	0	19	0	0	0	0	2	0	0	24	14.828063	12.828063	9.9491606	8.7944603	0	0.49641782	5.5849624
mol2970	FC(F)(F)C(C(=O)NC(C)(C)C)C(F)(F)F	201	6	0.5	1	3	2.5244067	7.7439175	412	21	0	27	50.818439	1.8821645	11	8	0.30769232	0	26	1	8	0.30769232	25	0	8.7533855	5.5773501	4.2040429	2.3660254	0	251.17	16	0	0	8	0	6	0	1	1	0	0	15	13.361807	5.6547008	6.7498355	2.4106836	0	0.521222	4.9068904
mol2873	O=C(OC1CCC2C3CCC4CC(O)(C#C)CCC4(C)C3CCC21C)C	196	13	0.46153846	0.85714287	7	3.3390017	9.1037855	1545	53	0	60	72.642883	1.2107148	34	7	0.11111111	0	63	1	8	0.12698413	61	1	16.591772	15.328063	10.591303	9.7237453	1	358.522	26	0	0	23	0	0	0	0	3	0	0	29	18.742277	16.03517	12.216928	10.323081	0	0.42228913	5.8579812
mol2213	Clc1ccc(cc1)c1cc(SC)cc2N(N(c3ccccc3)C(=O)c21)C	166.5	12	0.5	1	6	3.244159	9.1398792	1531	46	18	43	69.603851	1.6186942	17	5	0.10869565	18	46	1	5	0.10869565	27	0	16.012167	12.350853	9.812973	5.8867512	1	380.89899	26	0	0	21	1	0	0	2	1	0	1	29	18.258783	14.396976	12.596556	8.4158163	0	0.42228913	5.8579812
mol362	O=C(O)C1(CCCCC1)C1=CCCCC1	78.800003	7	0.42857143	0.75	4	2.5380704	7.5484586	334	24	0	35	42.980629	1.2280179	20	3	0.083333336	0	36	2	3	0.083333336	34	0	9.296773	8.4413109	6.1853147	5.7575836	0	208.30099	15	0	0	13	0	0	0	0	2	0	0	16	10.725768	8.7257681	7.2556543	6.1009536	0	0.59002918	5
mol164	O=CC=C1OC(=O)C(OC)=C1OC	61	7	0.42857143	0.75	4	2.5266771	7.1130333	241	18	0	21	32.629025	1.5537632	8	5	0.23809524	0	21	4	6	0.2857143	17	0	7.1959419	5.1547008	3.444828	1.3720084	1	184.14699	13	0	0	8	0	0	0	0	5	0	0	13	9.8449354	5.7236147	6.239912	1.9082483	0	0.6193822	4.7004399
mol2724	O=[N+]([O-])C=Cc1ccc(N(C)C)cc1	188	9	0.44444445	0.80000001	5	2.9890025	7.2583089	347	16	6	26	41.972603	1.6143309	12	5	0.1923077	6	26	2	6	0.23076923	18	0	8.175025	6.4641018	4.1847568	2.4433756	0	192.218	14	0	0	10	0	0	0	2	2	0	0	14	10.552042	7.3973413	6.5922241	3.5412414	0	0.59167278	4.8073549
mol744	O=[N+]([O-])c1ccccc1NN=C(C#N)C(=O)OCC	102.5	10	0.5	1	5	3.1640759	8.2000694	766	26	6	29	53.608421	1.8485662	10	8	0.27586207	6	29	3	9	0.31034482	19	1	9.9911423	6.5165076	5.2409558	3.034457	0	262.22501	19	0	0	11	0	0	0	4	4	0	0	19	14.250712	7.5520415	9.0957537	4.0985184	0	0.48546076	5.2479277
mol1345	O=C(OCC1OC(OC(C(OC(=O)C)COC(=O)C)C(OC(=O)C)C(OC(=O)C)C#N)C(OC(=O)C)C(OC(=O)C)C1OC(=O)C)C	132	13	0.46153846	0.85714287	7	3.5668929	10.917418	7294	69	0	84	134.5403	1.6016703	37	32	0.38095239	0	84	8	32	0.38095239	75	1	26.90605	19.110367	13.862471	7.4385052	1	675.59296	47	0	0	28	0	0	0	1	18	0	0	47	36.007343	19.936275	21.851259	8.1768799	0	0.25387844	6.5545888
mol343	O=C(C)CC(=O)c1ccc2ccccc2c1	77.5	9	0.44444445	0.80000001	5	2.9430466	7.6839004	451	22	10	28	36.283421	1.2958364	12	4	0.13793103	11	29	2	4	0.13793103	16	0	9.0650549	8.248559	5.1807394	4.772491	1	212.248	16	0	0	14	0	0	0	0	2	0	0	17	11.543606	9.5436058	7.6647038	6.5100031	0	0.56510133	5.0874629
mol2890	BrCc1c2ccccc2c(CBr)c(CBr)c1CBr	197	7	0.2857143	0.40000001	5	2.6015272	8.1041489	529	33	10	30	42.884197	1.4294733	12	4	0.12903225	11	31	0	4	0.12903225	20	0	15.993672	8.1378279	10.046484	4.4915638	1	499.866	18	0	4	14	0	0	0	0	0	0	0	19	13.120955	9.1209555	8.7779169	5.9494896	0	0.52150291	5.2479277
mol1509	O=[N+]([O-])c1ccc(OC(=O)c2ccccc2)cc1	139	11	0.45454547	0.83333331	6	3.2419651	8.0024271	680	24	12	27	43.746922	1.6202563	9	4	0.14285715	12	28	2	4	0.14285715	14	0	9.2763596	7.1961522	5.1831784	3.9820509	0	243.21799	18	0	0	13	0	0	0	1	4	0	0	19	12.957819	8.6733618	8.6647034	5.7828231	0	0.52150291	5.2479277
mol3606	O=C1Nc2cc(ccc2C1)CC(=O)O	238	8	0.5	1	4	2.7702973	7.2889504	307	17	6	23	37.538433	1.6321057	9	3	0.125	6	24	2	3	0.125	16	0	7.4099746	5.6462646	4.2841024	3.1522474	0	191.18599	14	0	0	10	0	0	0	1	3	0	0	15	10.129392	6.4222851	6.6478672	4.0993195	0	0.61744827	4.9068904
mol3196	O=C(N(c1ccccc1)C(=O)C1(C)CCC(C)C1(C)C)C1(C)CCC(C)C1(C)C	212	10	0.5	1	5	3.0760124	9.4915514	1898	61	6	68	83.605354	1.2294905	39	13	0.18571429	6	70	2	13	0.18571429	62	0	19.633589	18.369879	11.245406	10.166338	0	397.603	29	0	0	26	0	0	0	1	2	0	0	31	21.828062	19.250711	13.304201	11.149501	0	0.3796615	5.9541965
mol2662	O=[N+]([O-])c1ccc(O)c(c1)c1cc([N+](=O)[O-])ccc1O	185.5	9	0.44444445	0.80000001	5	2.9989483	8.3734941	780	32	12	28	50.076614	1.7884505	8	5	0.1724138	12	29	2	5	0.1724138	15	0	9.8859491	6.4641018	5.3507915	3.7260678	0	276.20398	20	0	0	12	0	0	0	2	6	0	0	21	14.861443	7.7067423	9.3967543	5.2659864	0	0.48464775	5.3923173
mol968	O=C(Nc1ccc(cc1)CCCCCCCCCC)c1ccc(C)cc1	114	20	0.5	1	10	4.0330262	9.0270796	2312	32	12	59	70.571831	1.1961328	33	14	0.23333333	12	60	1	14	0.23333333	47	0	16.391012	15.482763	10.157518	9.4533949	0	351.534	26	0	0	24	0	0	0	1	1	0	0	27	18.614674	16.907566	12.685872	11.292025	0	0.40176207	5.7548876
mol2249	ClCc1c(C)c(C)cc(C)c1C	168	5	0.40000001	0.66666669	3	2.212085	6.9007916	180	19	6	27	31.724855	1.1749947	15	5	0.18518518	6	27	0	5	0.18518518	21	0	8.9183502	7.7844572	4.7326875	3.9309037	1	182.694	12	0	0	11	1	0	0	0	0	0	0	12	9.3009653	8.3009653	5.5745859	4.8674793	0	0.65002245	4.5849624
mol3251	O=C1Nc2ccccc2C1(c1oc(C)cc1)c1oc(C)cc1	215.5	8	0.5	1	4	2.7836926	8.6868858	880	39	16	37	54.332878	1.4684561	15	4	0.1	16	40	1	4	0.1	23	0	12.343547	10.618802	7.1693382	5.6487174	0	293.32199	22	0	0	18	0	0	0	1	3	0	0	25	15.319627	12.198306	10.619064	7.5922241	0	0.47938794	5.643856
mol3708	Clc1ccc(cc1)c1[nH0]c(sc1)C(=NNc1ccc(Cl)cc1Cl)C#N	246	15	0.46666667	0.875	8	3.6133261	8.9667997	1691	36	17	34	62.202656	1.8294898	9	5	0.1388889	17	36	1	6	0.16666667	17	1	15.586868	9.1188021	8.9864292	4.5980763	0	407.71201	25	0	0	17	3	0	0	4	0	0	1	27	17.81119	10.982763	12.062881	6.5824828	0	0.42433795	5.7548876
mol253	O=C(OCC)c1[nH0][nH0](CO)c(C)c1	71	8	0.5	1	4	2.7149882	7.0811963	257	16	5	25	42.321968	1.6928787	12	7	0.28	5	25	1	7	0.28	19	0	7.6497011	5.4915638	4.0110497	2.034457	0	184.19499	13	0	0	8	0	0	0	2	3	0	0	13	9.8449354	5.8533711	6.1850705	2.4342871	0	0.6193822	4.7004399
mol2836	FC(F)(F)C(C(=O)Nc1ccccc1C)C(F)(F)F	194	8	0.5	1	4	2.8911171	8.226347	682	28	6	28	52.513088	1.8754675	9	6	0.21428572	6	28	1	6	0.21428572	21	0	9.5627861	6.3867512	5.0313931	3.1933756	0	285.18698	19	0	0	11	0	6	0	1	1	0	0	19	14.844935	7.1378284	8.5317106	4.1378636	0	0.48546076	5.2479277
mol2344	Clc1ccc(cc1)C=C1C(=O)OC(OC1=O)(C)C	172	10	0.5	1	5	3.0611167	8.0290756	619	26	6	29	46.721985	1.6111029	11	3	0.1	6	30	3	4	0.13333334	21	0	10.653638	7.8867512	5.6904092	3.8987174	0	266.67999	18	0	0	13	1	0	0	0	4	0	0	19	13.336499	8.9222851	8.3718109	5.1161566	0	0.52150291	5.2479277
mol2684	O=C1CC2(C)C(=CC=C3C(O)=C(CC(O)C)C(=O)C(O)=C32)C(C)=C1C	186.5	11	0.45454547	0.83333331	6	3.1173413	9.0276871	1298	53	0	47	64.909981	1.3810633	22	9	0.18367347	0	49	7	9	0.18367347	42	0	14.804401	12.646264	8.3206034	7.2069426	0	342.39099	25	0	0	20	0	0	0	0	5	0	0	27	18.679279	13.67928	11.590947	8.704196	0	0.42433795	5.7548876
mol243	O=C(OC1(C)Cc2c1c(C)c(C)c(C)c2C)C	69.900002	8	0.5	1	4	2.7474723	7.901794	474	29	6	37	45.707855	1.2353474	20	8	0.21052632	6	38	1	8	0.21052632	31	0	11.523603	10.707107	6.069479	5.4571066	1	232.323	17	0	0	15	0	0	0	0	2	0	0	18	12.955666	11.248559	7.7763801	6.4372282	0	0.54234898	5.1699252
mol2075	O=C1C(=CNC(=O)OCC)C2CCC1(C)C2(C)C	162	9	0.44444445	0.80000001	5	2.9844115	8.0279369	602	31	0	39	55.834164	1.4316453	21	8	0.2	0	40	3	9	0.22499999	37	0	11.500766	9.776021	6.5246568	5.0849338	0	251.32599	18	0	0	14	0	0	0	1	3	0	0	19	13.552042	10.137828	8.342371	5.3711739	0	0.52150291	5.2479277
mol2864	Clc1cccc(Cl)c1C(O)C1C(=O)N(N=C1C(F)(F)F)c1ccccc1	195.5	11	0.45454547	0.83333331	6	3.1759512	9.1529245	1512	45	12	37	74.454269	2.0122776	11	5	0.12820514	12	39	2	5	0.12820514	25	0	14.425072	9.2735023	8.1380424	5.1040592	1	403.18698	26	0	0	17	2	3	0	2	2	0	0	28	19.060114	10.775657	12.214232	6.9216685	0	0.41210872	5.8073549
mol28	OCc1[nH0][nH0](C)c(C)c1	41	5	0.40000001	0.66666669	3	2.1121972	6.0075059	86	9	5	19	29.981567	1.5779772	10	4	0.21052632	5	19	0	4	0.21052632	14	0	5.6260977	4.2844572	2.8415587	1.4309037	0	126.159	9	0	0	6	0	0	0	2	1	0	0	9	6.8533711	4.5689139	4.236382	1.8020952	0	0.7642045	4.1699252
mol2035	O=[N+]([O-])c1ccc2oc(CCC(=NO)C)c(c2c1)c1oc(C)cc1	160.5	11	0.45454547	0.83333331	6	3.2325683	8.9024391	1307	36	14	40	65.780617	1.6445154	16	8	0.19047619	15	42	2	9	0.21428572	25	0	13.275599	10.300965	7.4346828	5.6058245	1	328.32401	24	0	0	17	0	0	0	2	5	0	0	26	17.26722	11.568549	11.490402	7.2540202	0	0.43739632	5.7004399
mol1067	Clc1[nH0]c(c[nH0]c1C(C)(C)C)C(=O)Nc1ccccc1OC	118.5	11	0.45454547	0.83333331	6	3.3242486	8.6100616	1116	34	12	40	67.063583	1.6765896	18	9	0.21951219	12	41	1	9	0.21951219	28	0	13.731568	10.386751	7.1784878	4.3660254	0	319.79199	22	0	0	16	1	0	0	3	2	0	0	23	16.328062	11.499636	10.324718	5.5134201	0	0.4530769	5.523562
mol3220	Clc1ccc(Cl)c(NN=C2C(=O)NN=C2C(F)(F)F)c1	214	9	0.44444445	0.80000001	5	3.0801191	8.3525705	828	29	6	25	56.512596	2.2605038	5	3	0.11538462	6	26	3	4	0.15384616	17	0	10.936406	5.2320509	5.7874255	2.4880338	0	325.077	20	0	0	10	2	3	0	4	1	0	0	21	14.913849	6.085422	9.2867126	3.4216683	0	0.48464775	5.3923173
mol833	ClC(=O)c1cc(c([N+](=O)[O-])cc1[N+](=O)[O-])C(Cl)=O	107	7	0.42857143	0.75	4	2.7111807	8.0925169	559	29	6	20	40.928787	2.0464394	2	4	0.2	6	20	4	4	0.2	10	0	9.7664042	4.1547008	4.8743525	2.1547005	1	293.01801	18	0	0	8	2	0	0	2	6	0	0	18	14.033015	4.878315	8.2517958	2.9663265	0	0.50325835	5.1699252
mol1430	FC(F)(F)c1cc(NC(=O)c2[nH0]cc([nH0]c2)C(C)(C)C)cc(c1)C(F)(F)F	136	12	0.5	1	6	3.5009739	9.2124043	1944	42	12	42	78.122444	1.8600582	15	9	0.20930232	12	43	1	9	0.20930232	30	0	14.457213	10.386751	7.6110301	4.809401	0	391.315	27	0	0	17	0	6	0	3	1	0	0	28	20.620956	11.499636	12.175689	5.9653449	0	0.39086518	5.8073549
mol3065	O=C1C(=CC(=O)NC(=O)N)C2CCC1(C)C2(C)C	206	8	0.5	1	4	2.882689	8.0449429	578	31	0	36	56.198048	1.5610569	18	7	0.1891892	0	37	4	8	0.21621622	33	0	10.871009	8.5689144	6.0675497	4.666502	1	250.29799	18	0	0	13	0	0	0	2	3	0	0	19	13.715178	9.0080719	8.1982126	5.0723152	0	0.52150291	5.2479277
mol3351	S1c2[nH0]c3ccccc3[nH0]c2SC1=C(C#N)C#N	221	9	0.44444445	0.80000001	5	2.987628	8.0348072	596	28	10	22	37.087944	1.6858157	4	2	0.083333336	11	24	1	3	0.125	10	2	10.547745	6.309401	6.6184807	2.8273504	0	268.32401	18	0	0	12	0	0	0	4	0	0	2	20	12.53517	7.7067423	8.8131933	4.1329932	0	0.53921634	5.321928
mol2574	O=C(O)CC(C)C1CCC2C3C=CC4CC(O)CCC4(C)C3CC(O)C21C	181	13	0.46153846	0.85714287	7	3.3217967	9.2270651	1669	56	0	63	78.409409	1.2445939	36	9	0.13636364	0	66	2	9	0.13636364	64	0	16.973139	15.22325	10.937948	9.9938192	0	376.53699	27	0	0	23	0	0	0	0	4	0	0	30	19.560114	15.560114	12.674412	10.36501	0	0.41024774	5.9068904
mol3054	O=C(N)NN=C1C(=CO)C2CCC1(C)C2(C)C	205.5	7	0.42857143	0.75	4	2.7023509	7.9000521	471	30	0	36	55.63224	1.5453399	19	7	0.1891892	0	37	3	9	0.24324325	34	0	10.44894	8.0689144	5.8260388	4.3778272	0	237.30299	17	0	0	12	0	0	0	3	2	0	0	18	12.844935	8.4307213	7.842371	4.6640668	0	0.54234898	5.1699252
mol1926	Clc1ccc(cc1)C=C(Oc1ccc(Cl)cc1Cl)c1sc2ccccc2[nH0]1	156	12	0.5	1	6	3.3601558	9.2458239	1855	40	21	39	66.117584	1.6953226	12	4	0.095238097	22	42	1	5	0.11904762	19	0	16.910089	11.428204	9.9951487	6.2141018	0	432.758	27	0	0	21	3	0	0	1	1	0	1	30	18.802753	13.681434	13.08052	8.8989792	0	0.41024774	5.9068904
mol1828	O=C(O)c1c(C)cc(C)cc1C	152	6	0.5	1	3	2.2966437	6.8894229	184	17	6	24	31.800268	1.3250113	12	5	0.20833333	6	24	1	5	0.20833333	17	0	7.5101624	6.6547008	3.8324316	3.4047005	0	164.20399	12	0	0	10	0	0	0	0	2	0	0	12	9.3009653	7.3009648	5.5197444	4.3650441	0	0.65002245	4.5849624
mol2148	N(Nc1cccc(NN=C(Cc2ccccc2)c2ccccc2)c1)=C(Cc1ccccc1)c1ccccc1	164	18	0.5	1	9	3.9837394	10.207539	5355	53	30	68	85.767021	1.2612797	30	10	0.1388889	30	72	2	12	0.16666667	40	0	21.165047	19.27062	12.772742	11.378315	0	494.642	38	0	0	34	0	0	0	4	0	0	0	42	25.832006	23.003578	18.831633	16.198639	0	0.32014427	6.3923173
mol796	O=C(OC)c1cc2ccccc2c(O)c1C(=O)OC	105	8	0.375	0.60000002	5	2.7783473	8.2475834	636	33	10	31	45.647926	1.4725138	12	7	0.21875	11	32	2	7	0.21875	19	0	10.466958	8.3867512	5.5113006	3.6547005	0	260.245	19	0	0	14	0	0	0	0	5	0	0	20	13.991199	9.5769854	9.0957537	5.1329932	0	0.5023343	5.321928
mol923	O=C(OCCC)C1=C(NC(C)=C(C(=O)OCCC)C1c1occc1)C	111.5	12	0.5	1	6	3.1748695	9.0426111	1399	39	5	50	73.776138	1.4755229	25	13	0.25490198	5	51	4	13	0.25490198	42	0	15.17907	12.637828	8.5692539	6.2355809	0	347.41098	25	0	0	19	0	0	0	1	5	0	0	26	18.396976	13.568549	12.006437	7.3104959	0	0.41335541	5.7004399
mol3582	O=C1C(O)=C2C(C)(C)CCCC2(C)c2c(O)c(O)c(c(O)c12)C(C)CO	237	10	0.5	1	5	2.9926832	9.1666193	1352	59	6	52	72.263092	1.3896749	26	11	0.2037037	6	54	2	11	0.2037037	46	0	15.550094	12.905777	8.8961592	7.4813805	0	362.422	26	0	0	20	0	0	0	0	6	0	0	28	19.601931	13.60193	11.985922	8.3920641	0	0.41210872	5.8073549
mol3313	Brc1ccc(NN=C2C(=O)N(C)C(=O)N(C)C2=O)cc1	219	11	0.45454547	0.83333331	6	3.196394	8.3342714	844	33	6	31	59.7519	1.9274807	11	4	0.125	6	32	4	5	0.15625	22	0	12.339747	7.309401	6.4017882	2.3213673	0	339.14899	20	0	1	12	0	0	0	4	3	0	0	21	14.861443	8.2925291	9.4135914	3.2996597	0	0.48464775	5.3923173
mol1631	O=C(Oc1cccc(N=Nc2cccc(OC(=O)C)c2)c1)C	144	13	0.46153846	0.85714287	7	3.520164	8.591918	1237	27	12	36	58.814331	1.6337314	14	8	0.21621622	12	37	3	9	0.24324325	22	0	12.146222	9.6188021	6.5146928	4.6427345	1	298.298	22	0	0	16	0	0	0	2	4	0	0	23	15.949383	11.120955	10.524878	6.4206867	0	0.4530769	5.523562
mol3092	[Cl+3]([O-])([O-])([O-])[O-].[Cl+3]([O-])([O-])([O-])[O-].[nH+]1c2ccccc2ccc1C(Cc1ccc([N+](C)C)cc1)c1ccccc1	207.5	13	0.92307693	12	1	3.4417098	9.2869854	1912	42	22	63	110.2608	1.7501714	26	7	0.109375	23	64	0	7	0.109375	41	0	21.478485	14.944711	13.262517	7.8092365	0	553.39496	37	0	0	25	2	0	0	2	8	0	0	38	27.639618	17.35516	17.20351	10.898979	0	0.30937752	6.2479277
mol2147	s1cc([nH0]c1C(=NNc1cccc(C)c1C)C#N)c1ccc(OC)cc1	164	15	0.46666667	0.875	8	3.6630158	9.0795603	1892	39	17	44	70.717781	1.6072222	18	9	0.19565217	17	46	1	10	0.2173913	27	1	15.593436	12.118802	8.903945	5.6040592	0	362.457	26	0	0	20	0	0	0	4	1	0	1	28	18.518297	13.982763	12.617723	7.7540202	0	0.41210872	5.8073549
mol1676	O=C(OCC)CC=C(c1ccc(OC)cc1)C(C)(C)C(=O)OCC	146	12	0.5	1	6	3.3151577	8.9028397	1377	36	6	50	67.66111	1.3532223	26	15	0.30000001	6	50	3	16	0.31999999	41	0	15.049314	13.008072	8.0422773	6.0360575	1	334.41199	24	0	0	19	0	0	0	0	5	0	0	24	18.164927	14.043606	11.360939	7.2743869	0	0.41381684	5.5849624
mol1755	O=C1N(N=C(C)C1=NNc1ccccc1OC)CN1CCCCC1	149	13	0.46153846	0.85714287	7	3.4887121	8.8591957	1465	35	6	47	73.927238	1.5729201	23	7	0.14285715	6	49	3	8	0.1632653	40	0	14.157393	11.052042	8.2531853	4.8273501	0	329.40399	24	0	0	17	0	0	0	5	2	0	0	26	16.940947	11.957819	11.685872	5.893847	0	0.43739632	5.7004399
mol1192	BrC1C(=O)C2C3CCC(C(C)CCC(=O)OC)C3(C)CCC2C2(C)CCCCC12	123.8	14	0.5	1	7	3.4574733	9.4251337	2096	60	0	68	86.965492	1.2789043	39	9	0.12676056	0	71	2	9	0.12676056	69	0	20.301226	17.11252	12.89915	10.744636	1	467.48798	29	0	1	25	0	0	0	0	3	0	0	32	20.974327	17.26722	13.736053	10.888647	0	0.38828552	6
mol1145	OC1CCC2(C)C(CCC3C4CCC(O)(C#Cc5ccccc5)C4(C)CCC32)C1	121.5	15	0.46666667	0.875	8	3.5376384	9.4097576	2168	59	6	65	74.954643	1.1531484	36	6	0.086956523	6	69	0	7	0.10144927	62	1	18.031891	17.137465	11.843579	11.361773	0	392.58298	29	0	0	27	0	0	0	0	2	0	0	33	20.277811	18.277811	13.856739	12.779388	0	0.39679351	6.044394
mol2374	N1(CCCC1)c1cc(N2CCCC2)cc(c1)c1ccccc1	173.5	9	0.44444445	0.80000001	5	3.0455201	8.6557455	1012	30	12	46	55.60619	1.2088301	24	3	0.06122449	12	49	0	3	0.06122449	37	0	13.170084	12.275657	8.6048594	6.8927345	0	292.42599	22	0	0	20	0	0	0	2	0	0	0	25	14.77781	13.62311	10.898979	8.5993195	0	0.47938794	5.643856
mol3994	NC=1N=NC2N=C(C)C=C(C)C2=1	280	6	0.5	1	3	2.2388818	6.8902297	175	17	0	21	31.709341	1.5099686	9	3	0.13636364	0	22	4	3	0.13636364	18	0	6.9963412	5.0773501	3.7104526	2.3273504	1	161.188	12	0	0	8	0	0	0	4	0	0	0	13	8.7151785	5.5938582	5.6815405	2.9711971	0	0.68129086	4.7004399
mol289	O=C(C)CCc1ccc2CCC(N(c2c1)C(=O)c1ccccc1)C	73.5	12	0.5	1	6	3.3137574	8.8881235	1330	38	12	47	62.785084	1.3358529	23	7	0.14285715	12	49	2	7	0.14285715	35	0	14.28829	13.02458	8.5586367	7.4449763	1	321.41998	24	0	0	21	0	0	0	1	2	0	0	26	17.104084	14.526733	11.558551	9.4038506	0	0.43739632	5.7004399
mol2793	Brc1ccc(cc1)C1C=2C(=O)Oc3ccccc3C=2OC(=N)C1C(=O)OCC	192	11	0.45454547	0.83333331	6	3.1867745	9.3762636	1784	52	12	44	72.366684	1.6446974	16	5	0.10638298	12	47	4	6	0.12765957	31	0	16.485811	11.98061	9.5433826	6.5938582	1	442.26498	28	0	1	21	0	0	0	1	5	0	0	31	19.836134	13.714814	13.507239	8.6565962	0	0.39893496	5.9541965
mol2934	O=C1N(C(=O)C2C(=NOC12)C(=O)c1ccc(OC)cc1)c1ccc(cc1)C(=O)O	199	16	0.5	1	8	3.6470153	9.4064312	2319	51	12	43	71.936371	1.6729388	14	7	0.15217391	12	46	5	7	0.15217391	29	0	15.064633	11.273502	8.5572729	5.592093	0	394.33899	29	0	0	20	0	0	0	2	7	0	0	32	20.706377	13.007708	13.917923	7.5993195	0	0.38828552	6
mol3926	[nH0]1cccc2ccc3ccc4ccc5ccc6ccccc6c5c4c3c12	270	10	0.5	1	5	3.0347211	9.1598701	1397	52	26	41	44.959869	1.0965822	15	0	0	31	46	0	0	0	15	0	14.107468	13.660254	8.9072323	8.4254265	0	329.40198	26	0	0	25	0	0	0	1	0	0	0	31	17.087212	16.380104	12.898979	11.990731	0	0.44217172	5.9541965
mol3090	O=C1C(O)=C(Oc2cc(OC)cc(O)c21)c1ccc(OCc2ccccc2)c(O)c1	207.5	16	0.5	1	8	3.7334039	9.4961195	2645	52	18	48	69.326141	1.4442946	18	9	0.17647059	18	51	2	9	0.17647059	31	0	15.955243	12.98061	9.0453358	6.6569715	0	406.38998	30	0	0	23	0	0	0	0	7	0	0	33	21.250347	15.129027	14.473565	9.3240643	0	0.37824166	6.044394
mol1848	O=[N+]([O-])c1ccccc1c1oc(cc1)C=C1C(=O)OC(OC1=O)(C)C	152.5	12	0.5	1	6	3.4387515	8.9811897	1565	39	11	38	62.177177	1.6362414	13	5	0.125	11	40	4	6	0.15000001	25	0	13.346403	10.041451	7.2871323	5.0653839	0	343.29099	25	0	0	17	0	0	0	1	7	0	0	27	18.189871	11.491199	11.765657	6.7828231	0	0.42433795	5.7548876
mol1907	S(C)C(SC)=C1CCCC(C1=C(C#N)C#N)=C(SC)SC	155.5	8	0.5	1	4	2.8337493	8.5556669	850	35	0	39	62.468678	1.601761	18	10	0.25641027	0	39	3	13	0.33333334	34	2	15.914727	10.121321	11.252789	3.4571068	0	354.58701	21	0	0	15	0	0	0	2	0	0	4	21	15.828063	10.999636	10.175294	4.2996597	0	0.45371634	5.3923173
mol1834	O=C(c1cccc2ccccc21)C(=NN)c1ccccc1	152	10	0.5	1	5	3.0625498	8.5130816	888	34	16	35	49.163288	1.4046654	14	4	0.10810811	17	37	2	5	0.13513513	18	0	11.361015	9.9282036	6.6679807	5.9820509	0	274.323	21	0	0	18	0	0	0	2	1	0	0	23	14.656489	11.949383	10.308862	8.6161566	0	0.48250595	5.523562
mol2111	Clc1ccc(cc1)C(=O)C=Cc1ccc([N+](=O)[O-])cc1	163	13	0.46153846	0.85714287	7	3.4584794	8.2953253	960	27	12	30	50.629192	1.6876397	10	4	0.12903225	12	31	3	5	0.16129032	16	0	11.079354	8.2735023	6.1632442	4.8034182	1	287.702	20	0	0	15	1	0	0	1	3	0	0	21	14.53517	9.957819	9.5585508	6.9158163	0	0.48464775	5.3923173
mol148	[Si](C)(C)(C)C1=CC2CCCCC2C1=O	59	6	0.33333334	0.5	4	2.4593339	7.3367205	273	21	0	34	43.515625	1.2798713	20	4	0.11428571	0	35	2	4	0.11428571	33	0	10.468726	8.5604782	9.2646379	3.8105135	1	208.37599	14	0	0	12	0	0	0	0	1	0	0	15	10.344935	8.8449354	6.4990187	4.1329932	0	0.61744827	4.9068904
mol2311	O=C1CC2(C)C(=CC=C3C(O)=C(CC=C)C(=O)C(O)=C32)C(C)=C1C	171	11	0.45454547	0.83333331	6	3.0459392	8.9140606	1147	52	0	44	59.337868	1.3485879	20	7	0.15217391	0	46	8	8	0.17391305	38	0	14.064295	12.353372	7.8933024	7.0378404	0	324.37601	24	0	0	20	0	0	0	0	4	0	0	26	17.809036	13.809036	11.235106	8.925704	0	0.43739632	5.7004399
mol279	O=C1Cc2c1c(C)c(C)cc2C	73	5	0.40000001	0.66666669	3	2.2133	6.8933167	176	18	6	24	28.965803	1.2069085	12	3	0.12	6	25	1	3	0.12	18	0	7.6927052	7.2844572	4.2385812	4.0344572	0	160.216	12	0	0	11	0	0	0	0	1	0	0	13	8.878315	7.878315	5.6090608	5.0317106	0	0.68129086	4.7004399
mol3368	N=1N=C(C)C(=C=2C=CC(=CC=2)c2ccccc2)C=1C	221.5	10	0.5	1	5	3.155431	8.1697893	737	28	6	34	42.883511	1.2612797	15	3	0.083333336	6	36	6	4	0.11111111	24	0	11.09058	10.196153	6.3792644	5.7320509	0	247.321	19	0	0	17	0	0	0	2	0	0	0	21	13.242276	11.828063	9.2540197	7.9375238	0	0.51875818	5.3923173
mol2764	O=C(c1ccccc1)C(=NC1C(N=C(c2ccccc2)C(=O)c2ccccc2)C2(C)CCC1C2(C)C)c1ccccc1	190	15	0.46666667	0.875	8	3.6260858	10.557868	5510	75	24	78	100.72282	1.2913183	36	11	0.13253012	24	83	4	13	0.15662651	55	0	24.404194	22.69327	14.770412	13.398553	0	552.71796	42	0	0	38	0	0	0	2	2	0	0	47	29.321415	25.907202	20.309498	17.521805	0	0.3002032	6.5545888
mol411	O=COC1OC(=O)c2ccccc21	82	7	0.42857143	0.75	4	2.5113611	7.1038613	233	18	6	19	28.671522	1.5090275	6	2	0.1	6	20	2	2	0.1	12	0	6.597095	4.9641018	3.7170827	2.3660254	0	178.14299	13	0	0	9	0	0	0	0	4	0	0	14	9.2591486	5.8449349	6.3256984	3.3164966	0	0.64772749	4.8073549
mol631	N#CCc1ccc(cc1)CC#N	96	9	0.44444445	0.80000001	5	2.8314564	6.8046589	224	13	6	20	27.21928	1.3609641	8	4	0.2	6	20	0	4	0.2	12	2	6.618042	5.7236147	3.6827943	3.2355807	0	156.188	12	0	0	10	0	0	0	2	0	0	0	12	8.8115549	6.8115549	5.8637033	4.4494896	0	0.65002245	4.5849624
mol2919	O=C1C=C2CCC3C4CCC(OCc5ccccc5)C4(C)CCC3C2(C)CC1	198.5	15	0.46666667	0.875	8	3.5525246	9.2998133	2027	54	6	62	71.974998	1.1608871	34	5	0.075757578	6	66	2	5	0.075757578	58	0	17.45396	16.637465	11.399987	10.671486	0	378.556	28	0	0	26	0	0	0	0	2	0	0	32	19.35516	17.648054	13.504804	12.019205	0	0.40790597	6
mol949	O=C(N)C=1CCCCC=1CCc1ccccc1	113	9	0.44444445	0.80000001	5	3.0377553	7.8614016	558	22	6	36	46.803318	1.3000922	19	5	0.13513513	6	37	2	5	0.13513513	29	0	10.11499	9.1293917	6.3176966	5.8248973	0	229.323	17	0	0	15	0	0	0	1	1	0	0	18	12.087576	10.087576	8.2708569	7.1161566	0	0.54234898	5.1699252
mol1168	O=[N+]([O-])c1cc(ccc1O)COC	123	7	0.42857143	0.75	4	2.6280141	7.0944915	250	17	6	22	37.578171	1.7080986	9	5	0.22727273	6	22	1	5	0.22727273	15	0	7.0583296	4.9391575	3.6008728	2.0915873	0	183.16299	13	0	0	8	0	0	0	1	4	0	0	13	9.8449354	5.5604777	6.1470656	2.8745749	0	0.6193822	4.7004399
mol318	O=C1C(=CN(OC)c2ccccc2)C2CCC1(C)C2(C)C	75.5	9	0.44444445	0.80000001	5	3.0139861	8.5058842	871	38	6	44	59.114418	1.3435094	23	7	0.15217391	6	46	2	8	0.17391305	38	0	13.219376	11.955666	7.5652628	6.2885108	1	285.38699	21	0	0	18	0	0	0	1	2	0	0	23	15.250712	12.966255	9.9148502	7.4805636	0	0.48250595	5.523562
mol3049	O=C1N=C(N=C=2C=CC=CC1=2)C(=NNc1cc(C)ccc1C)C#N	205	12	0.5	1	6	3.3945031	8.8723526	1403	38	6	38	59.449986	1.5644733	14	6	0.15000001	6	40	7	7	0.175	26	1	13.238555	10.541451	7.3347559	5.3153839	0	316.34399	24	0	0	18	0	0	0	5	1	0	0	26	17.104084	12.275657	11.579719	7.3457718	0	0.43739632	5.7004399
mol1709	Clc1ccc(Cl)c(N2C(=O)C3ON=C(C(=O)c4ccc(OC)cc4)C3C2=O)c1	147	14	0.5	1	7	3.5041237	9.3211126	2006	50	12	40	73.537308	1.8384328	12	5	0.11627907	12	43	4	5	0.11627907	27	0	15.899608	10.696153	8.9301014	5.25876	0	419.22	28	0	0	19	2	0	0	2	5	0	0	31	19.999271	12.3006	13.417923	7.0993195	0	0.39893496	5.9541965
mol246	O=C(Oc1ccc(C)cc1)c1ccccc1	70	10	0.5	1	5	3.053201	7.6684985	478	20	12	28	36.283421	1.2958364	12	4	0.13793103	12	29	1	4	0.13793103	16	0	9.0126486	8.1961527	5.0944233	4.4820509	0	212.248	16	0	0	14	0	0	0	0	2	0	0	17	11.380469	9.6733618	7.7540202	6.3601732	0	0.56510133	5.0874629
mol2216	c1ccc(cc1)C1=Cc2ccccc2C1	166.5	8	0.5	1	4	2.7873948	7.4974613	361	20	12	27	26.759054	0.99107605	12	1	0.034482758	12	29	1	1	0.034482758	16	0	8.4806099	8.4806099	5.272491	5.272491	0	192.261	15	0	0	15	0	0	0	0	0	0	0	17	10.087576	10.087576	7.432653	7.432653	0	0.61261392	5.0874629
mol2003	S1CN(C[nH0]2c1[nH0][nH0]c2c1c[nH0]ccc1)c1ccccc1[N+](=O)[O-]	159	11	0.45454547	0.83333331	6	3.2698972	8.8872375	1304	39	17	36	66.984619	1.8606838	12	3	0.07692308	17	39	1	3	0.07692308	21	0	13.257539	8.5330153	8.1716356	3.3213673	0	340.367	24	0	0	15	0	0	0	6	2	0	1	27	16.518297	9.957819	11.737184	4.7996597	0	0.44886449	5.7548876
mol3411	O=C(O)CC(C)c1ccc(cc1)C(=O)O	224.5	9	0.44444445	0.80000001	5	2.981035	7.4786272	402	19	6	27	39.308666	1.4558765	12	7	0.25925925	6	27	2	7	0.25925925	19	0	8.3047819	6.5938582	4.554656	3.6991942	0	208.213	15	0	0	11	0	0	0	0	4	0	0	15	11.422285	7.4222851	7.0029078	4.6935067	0	0.56650949	4.9068904
mol3770	s1cc([nH0]c1C(=NNc1ccc(O)cc1)C#N)c1ccc(C)cc1	252.5	15	0.46666667	0.875	8	3.6035104	8.842783	1535	33	17	38	63.059628	1.6594639	14	7	0.175	17	40	1	8	0.2	21	1	13.709752	10.196153	8.0925293	5.1814094	0	334.40298	24	0	0	18	0	0	0	4	1	0	1	26	16.940947	12.112519	11.652199	7.3264999	0	0.43739632	5.7004399
mol190	O=C(NCc1ccccc1C(c1oc(C)cc1)c1oc(C)cc1)C	64.5	10	0.5	1	5	3.1348643	8.9196348	1273	33	16	45	63.701275	1.4155838	21	9	0.19148937	16	47	1	9	0.19148937	30	0	14.128004	12.403259	7.9924703	6.3682961	0	323.392	24	0	0	20	0	0	0	1	3	0	0	26	17.104084	13.982763	11.541714	8.4231224	0	0.43739632	5.7004399
mol674	Clc1ccc(N2N=C(C(=O)OCC)C(C2=O)C(Cl)C2(Cl)C(=O)N(N=C2C(=O)OCC)c2ccc(Cl)cc2Cl)c(Cl)c1	98.5	16	0.5	1	8	3.6532478	10.478436	5168	78	12	59	116.90134	1.9813786	18	12	0.19354838	12	62	6	12	0.19354838	44	0	25.57472	14.533015	14.122764	7.0896401	1	683.159	41	0	0	25	6	0	0	4	6	0	0	44	30.222885	16.239758	19.358534	8.8795586	0	0.29629606	6.4594316
mol3013	Clc1ccc(cc1)C1Sc2[nH0][nH0]c([nH0]2N1)c1ccccc1OC	203	12	0.5	1	6	3.3307304	8.7416487	1203	36	17	36	66.011581	1.8336551	13	4	0.1025641	17	39	0	4	0.1025641	22	0	13.80468	9.1961527	8.2929001	4.1873927	0	344.82599	23	0	0	16	1	0	0	4	1	0	1	26	15.811191	10.698306	11.258351	5.9494896	0	0.46357921	5.7004399
mol2794	O=C1OCCOC(=O)c2ccccc2C(=O)OCCOC(=O)c2ccccc21	192	12	0.33333334	0.5	8	3.362447	9.3602324	1976	46	12	44	65.776428	1.4949188	16	0	0	12	46	4	0	0	30	0	14.713216	11.447229	8.4423943	5.6547008	0	384.34	28	0	0	20	0	0	0	0	8	0	0	30	19.93251	13.104083	13.575387	7.6329932	0	0.38983503	5.9068904
mol4058	O=[N+]([O-])c1ccccc1NN=C1C(=O)NC(=O)NC1=O	290	10	0.5	1	5	3.1472359	8.3469038	844	30	6	27	52.291916	1.9367377	7	3	0.10714286	6	28	5	4	0.14285715	17	0	9.7450695	5.309401	5.2256913	2.3273504	0	277.19598	20	0	0	10	0	0	0	5	5	0	0	21	14.698306	6.2925286	9.4860706	3.3164966	0	0.48464775	5.3923173
mol161	CC1=CC(c2ccccc21)c1ccccc1	60.5	8	0.5	1	4	2.729423	7.7132759	409	24	12	30	29.903749	0.99679166	14	2	0.0625	12	32	1	2	0.0625	19	0	9.350853	9.350853	5.6873927	5.6873927	0	206.28799	16	0	0	16	0	0	0	0	0	0	0	18	10.957819	10.957819	7.8601732	7.8601732	0	0.58587331	5.1699252
mol304	O=C(OC)C1=Nc2ccccc2C1(C)C	74.5	7	0.42857143	0.75	4	2.5513561	7.5426445	329	25	6	28	41.480671	1.4814526	13	5	0.1724138	6	29	2	5	0.1724138	21	0	9.0731115	7.809401	4.8410606	3.5773504	0	203.241	15	0	0	12	0	0	0	1	2	0	0	16	11.052042	8.6378279	7.0697155	4.5605135	0	0.59002918	5
mol393	S(C)C(SC)=C(C#N)C(=O)NCc1ccccc1	81	10	0.5	1	5	3.1551111	8.0326614	673	24	6	32	54.591316	1.7059786	14	9	0.28125	6	32	2	10	0.3125	23	1	11.898809	8.0938578	7.7197561	3.0142369	0	278.39999	18	0	0	13	0	0	0	2	1	0	2	18	13.380469	9.2591486	8.7230749	4.2996597	0	0.50325835	5.1699252
mol1853	S=C1NC(C)=C(C(=O)OCC(C)C)C(N1)c1ccccc1	153	10	0.5	1	5	3.0939255	8.5153532	910	31	6	41	65.221069	1.5907578	20	8	0.19047619	6	42	3	8	0.19047619	33	0	13.2898	10.248559	7.3989539	5.0509825	0	304.414	21	0	0	16	0	0	0	2	2	0	1	22	15.405413	11.284093	9.9860706	6.2901292	0	0.46827638	5.4594316
mol2458	O=[N+]([O-])c1cccc(N2C(=O)C3N(N=C(C(=O)c4ccc(C)cc4)C3C2=O)c2ccccc2)c1	176	14	0.5	1	7	3.5295782	9.9222355	3211	61	18	52	85.658173	1.6472725	18	6	0.10714286	18	56	5	6	0.10714286	33	0	17.990351	14.160254	10.530137	7.7527766	0	454.44199	34	0	0	25	0	0	0	4	5	0	0	38	23.982399	16.543242	16.363081	10.659833	0	0.34983629	6.2479277
mol652	O=C1OC(=O)C(C1)C1C=CC(C)C21CC2	97.5	7	0.42857143	0.75	4	2.5551383	7.5358338	331	23	0	29	39.804043	1.3725532	14	2	0.064516127	0	31	3	2	0.064516127	28	0	8.7328167	7.5080719	5.5621142	4.7456174	1	206.241	15	0	0	12	0	0	0	0	3	0	0	17	10.629392	7.9222851	7.1326642	5.1614671	0	0.61261392	5.0874629
mol593	O=C1N(C)C(OC(=O)c2ccccc2)c2ccccc21	93.199997	10	0.5	1	5	3.0747643	8.3540039	796	32	12	33	49.604401	1.5031637	13	4	0.11428571	12	35	2	4	0.11428571	21	0	10.945461	9.2735023	6.303803	4.5267091	0	267.284	20	0	0	16	0	0	0	1	3	0	0	22	14.112519	10.828063	9.6815405	6.4663267	0	0.49991596	5.4594316
mol3747	O=[N+]([O-])c1cccc(c1)C=Cc1cc(C=Cc2ccccc2N)c([N+](=O)[O-])cc1[N+](=O)[O-]	250	15	0.46666667	0.875	8	3.697691	9.7245989	3112	50	18	48	82.46093	1.717936	16	8	0.16	18	50	5	10	0.2	27	0	16.451385	12.082904	9.1797256	7.1247854	0	432.392	32	0	0	22	0	0	0	4	6	0	0	34	23.250347	14.518297	15.256927	10.215476	0	0.35236704	6.0874629
mol539	ClC(SC)=N[S+2]([O-])([O-])c1ccc(C)cc1	90.5	9	0.44444445	0.80000001	5	2.8622742	7.5042858	378	20	6	25	50.347797	2.013912	10	5	0.2	6	25	1	6	0.23999999	18	0	10.656494	5.809401	7.1091332	2.3213673	0	263.76901	15	0	0	9	1	0	0	1	2	0	2	15	11.474691	6.5604777	6.9535255	3.2103434	0	0.56650949	4.9068904
mol2255	OC1CCC2C3CCC4(C)CC(O)(CCC4(C)C3CCC21C)CC	168.5	11	0.45454547	0.83333331	6	3.0910149	8.8946819	1152	54	0	62	69.631432	1.1230875	38	7	0.10769231	0	65	0	7	0.10769231	65	0	16.274897	15.380469	10.579472	10.097666	0	334.54401	24	0	0	22	0	0	0	0	2	0	0	27	17.380468	15.380469	11.175016	10.097666	0	0.44886449	5.7548876
mol717	N(Nc1ccccc1)=C(Cc1ccccc1)c1cccc2ccccc21	101.2	11	0.45454547	0.83333331	6	3.2904835	9.1409168	1669	38	22	46	55.60619	1.2088301	20	5	0.10204082	23	49	1	6	0.12244898	25	0	14.469275	13.522061	8.7970552	8.0998411	0	336.43799	26	0	0	24	0	0	0	2	0	0	0	29	17.606237	16.192024	12.898979	11.582483	0	0.42228913	5.8579812
mol711	O=C(OC)c1c(OC)ccc(OC)c1C(=O)OC	101	7	0.42857143	0.75	4	2.6483295	8.1037426	553	30	6	32	48.167706	1.5052408	14	10	0.3125	6	32	2	10	0.3125	24	0	10.60419	8.1547003	5.0184216	2.1606836	0	254.23799	18	0	0	12	0	0	0	0	6	0	0	18	13.706742	8.878315	8.5992842	2.9831634	0	0.50325835	5.1699252
mol1661	O=C1N2N(C(=O)N1c1ccccc1)C1C3OC2C1c1ccccc13	145.5	11	0.45454547	0.83333331	6	3.1585157	8.8838205	1187	45	12	37	60.075634	1.6236658	13	1	0.023809524	12	42	2	1	0.023809524	28	0	12.571939	10.005553	8.0294685	5.3153839	1	319.32001	24	0	0	18	0	0	0	3	3	0	0	29	15.999271	11.560114	11.770857	7.1329932	0	0.47119308	5.8579812
mol1303	OCCCC(C)C1CCC2C3CCC4CCCCC4(C)C3CCC21C	130	13	0.46153846	0.85714287	7	3.3072886	8.9920301	1398	50	0	67	69.911545	1.0434558	42	8	0.11428571	0	70	0	8	0.11428571	70	0	17.103703	16.65649	11.613123	11.296896	0	346.599	25	0	0	24	0	0	0	0	1	0	0	28	17.65649	16.65649	12.004003	11.296896	0	0.43513325	5.8073549
mol1414	FC(F)(F)C(F)(F)C(F)(F)C(F)(F)C(F)(F)C(F)(F)C(F)(F)C(F)(F)C(=O)Nc1ccc(OCC)cc1	135	17	0.47058824	0.8888889	9	3.762023	10.129399	4168	83	6	47	86.872658	1.8483545	10	13	0.27659574	6	47	1	13	0.27659574	40	0	17.2584	9.5165081	8.9380951	4.5284739	0	583.23798	37	0	0	17	0	17	0	1	2	0	0	37	29.681799	10.267585	16.18087	5.3787751	0	0.30337483	6.2094536
mol630	[O-][nH0+]1o[nH0]c2cc(C)ccc12	96	6	0.5	1	3	2.2438273	6.6153874	141	14	9	17	30.325609	1.7838594	6	1	0.055555556	10	18	0	1	0.055555556	8	0	5.9429746	4.2320509	3.23297	2.2380338	0	150.13699	11	0	0	7	0	0	0	2	2	0	0	12	7.8449349	4.8533711	5.2708569	3.0436769	0	0.71860999	4.5849624
mol3388	O=[N+]([O-])C=1NN(C)C2=NC=CC(=O)C2=1	223	6	0.5	1	3	2.380512	7.3521595	268	22	0	20	38.522415	1.9261208	6	2	0.095238097	0	21	5	2	0.095238097	16	0	7.221086	4.1547008	3.7911208	1.3720084	1	194.14999	14	0	0	7	0	0	0	4	3	0	0	15	10.292529	4.7236147	6.6090608	1.9082483	0	0.61744827	4.9068904
mol1042	BrC(=Cc1ccccc1)CC1(C(=O)C2(C)CCC1C2(C)C)C1(CC(Br)=Cc2ccccc2)C(=O)C2(C)CCC1C2(C)C	118	15	0.46666667	0.875	8	3.490531	10.562604	4991	91	12	86	109.02253	1.2677039	44	13	0.14285715	12	91	4	15	0.16483517	75	0	29.069963	24.325544	17.190794	14.818585	0	692.57599	42	0	2	38	0	0	0	0	2	0	0	47	30.346724	26.346724	19.681995	17.372595	0	0.3002032	6.5545888
mol2185	O=C1N(C(=O)C2C(=NOC12)C(=O)c1ccccc1)c1ccc(OC)cc1	165.5	14	0.5	1	7	3.4443214	9.1031218	1651	45	12	40	65.253891	1.6313473	14	5	0.11627907	12	43	4	5	0.11627907	27	0	13.786522	10.850853	7.9688582	5.4314094	0	350.32999	26	0	0	19	0	0	0	2	5	0	0	29	18.258783	12.560114	12.613392	7.4494896	0	0.42228913	5.8579812
mol2763	Nc1[nH0]c[nH0]c2[nH0]([nH0]c(C)c21)C	190	5	0.40000001	0.66666669	3	2.1544609	6.9005852	172	18	9	21	32.448215	1.5451531	9	3	0.13636364	10	22	0	3	0.13636364	12	0	6.9435549	4.5773501	3.5967138	1.25	0	163.18399	12	0	0	7	0	0	0	5	0	0	0	13	8.7151785	5.0165076	5.6983771	1.5773503	0	0.68129086	4.7004399
mol1767	O=C1NC(c2ccc3ccccc3c2)C(=C(N1C)C)C(=O)OCc1ccccc1	150	14	0.5	1	7	3.5118473	9.4402599	2238	49	16	51	74.392212	1.4586707	22	7	0.12962963	17	54	3	7	0.12962963	34	0	16.384619	14.21266	9.4911213	7.1569715	0	386.45099	29	0	0	24	0	0	0	2	3	0	0	32	20.380104	16.38854	14.041714	9.918252	0	0.38828552	6
mol3767	O=C1C(C)C2CC3OCC45C(=O)CCC(C)(C)C5CC5OC(OC2C15C34)(C)C	252.39999	8	0.375	0.60000002	5	2.8123865	9.4049158	1484	72	0	60	78.761871	1.3126979	32	5	0.07692308	0	65	2	5	0.07692308	63	0	17.618227	15.576985	11.104008	9.2917299	0	388.504	28	0	0	23	0	0	0	0	5	0	0	33	19.853006	15.731687	13.054985	9.4684334	0	0.41675174	6.044394
mol3149	O=C1N(N=C(C1)c1ccc(NC(=O)C)cc1)c1ccccc1	210	13	0.46153846	0.85714287	7	3.4452014	8.587985	1157	31	12	37	57.904659	1.5649908	15	5	0.12820514	12	39	3	5	0.12820514	24	0	12.114183	9.9032593	6.9682264	5.1891575	0	293.32599	22	0	0	17	0	0	0	3	2	0	0	24	15.526733	11.53517	10.63103	7.1766701	0	0.46637034	5.5849624
mol2491	O=C1NC(C)=C(C(=O)OCC(C)C)C(N1)c1ccc2OCOc2c1	177.8	11	0.45454547	0.83333331	6	3.2439408	8.8989897	1304	37	6	44	70.679924	1.6063619	20	8	0.17391305	6	46	3	8	0.17391305	37	0	13.842206	10.800965	7.8036542	4.8783331	0	332.35599	24	0	0	17	0	0	0	2	5	0	0	26	17.26722	11.731687	11.452397	5.939959	0	0.43739632	5.7004399
mol2777	s1c2ccccc2[nH0]c1C(=NNc1cccc(c1)C(F)(F)F)C(=O)N	191	12	0.5	1	6	3.4544594	8.9889412	1591	37	15	36	71.308662	1.9807962	11	6	0.15789473	16	38	2	7	0.18421052	20	0	13.357466	8.6188021	7.8276353	4.3987174	0	364.35098	25	0	0	16	0	3	0	4	1	0	1	27	18.026733	10.198306	11.842355	6.2381649	0	0.42433795	5.7548876
mol1513	O=C1CCC2(C)C(CCC3C2CCC2(C)CCCC32O)C1	139.5	9	0.44444445	0.80000001	5	2.8677435	8.5200586	778	46	0	51	59.37635	1.1642421	30	3	0.055555556	0	54	1	3	0.055555556	53	0	13.658581	12.803119	9.131403	8.7036724	0	290.44699	21	0	0	19	0	0	0	0	2	0	0	24	14.880469	12.880469	9.8904123	8.8130617	0	0.49641782	5.5849624
mol694	O=C(NC(c1ccccc1)=C(NC(=O)c1ccccc1)c1ccccc1)c1ccccc1	100	13	0.46153846	0.85714287	7	3.3980689	9.769166	2784	48	24	54	74.050491	1.3713053	22	8	0.14035088	24	57	3	9	0.15789473	30	0	17.363503	15.547006	10.300982	8.8927345	0	418.496	32	0	0	28	0	0	0	2	2	0	0	35	22.175152	18.760939	15.720346	12.932653	0	0.3597711	6.129283
mol203	[nH0]1c2[nH0]([nH0]cc2c(C)cc1C)c1ccccc1	65.5	8	0.5	1	4	2.8103054	7.8881254	486	26	15	30	41.043144	1.3681048	13	3	0.09375	16	32	0	3	0.09375	16	0	9.8830929	8.5414515	5.6293349	4.2767091	0	223.27899	17	0	0	14	0	0	0	3	0	0	0	19	11.828063	9.8364992	8.2540197	5.8626084	0	0.56150466	5.2479277
mol3734	O=C1OC(=O)c2cc3ccccc3cc21	249	7	0.42857143	0.75	4	2.5796857	7.5296817	329	24	10	21	28.954453	1.3787835	6	0	0	11	23	2	0	0	10	0	7.6888466	6.4641018	4.5485473	3.7320509	0	198.177	15	0	0	12	0	0	0	0	3	0	0	17	10.413849	7.7067423	7.2540202	5.2828231	0	0.61261392	5.0874629
mol2553	O=C1N=C2=CC=CC=C2N=C(C)C1=NNc1ccc(C)cc1	180	12	0.5	1	6	3.3337271	8.6070337	1101	36	6	37	56.659546	1.5313392	15	4	0.1025641	6	39	7	5	0.12820514	26	0	12.368691	10.118802	6.9444823	5.1487174	0	291.33398	22	0	0	17	0	0	0	4	1	0	0	24	15.526733	11.698306	10.63103	7.1041903	0	0.46637034	5.5849624
mol1020	O=C1C=C2CCC3C4=CCCC4(C)CCC3C2(C)CC1	116.5	9	0.44444445	0.80000001	5	2.871006	8.3704844	699	40	0	46	51.161793	1.1122129	26	2	0.040816326	0	49	3	2	0.040816326	46	0	12.874504	12.466255	8.4733448	8.2692213	0	270.41599	20	0	0	19	0	0	0	0	1	0	0	23	13.957819	12.957819	9.5284405	8.9510899	0	0.51481563	5.523562
mol3828	FC(F)(F)C1=NN(c2ccccc2)C(=O)C1C(O)c1ccccc1	259	11	0.45454547	0.83333331	6	3.1478891	8.9125433	1244	39	12	37	66.402306	1.7946569	13	5	0.12820514	12	39	2	5	0.12820514	25	0	12.311986	9.4282036	7.1708159	5.2707257	1	334.297	24	0	0	17	0	3	0	2	2	0	0	26	17.319626	11.03517	11.392865	7.2550015	0	0.43739632	5.7004399
mol3259	Clc1ccc(NN=C2C(=O)NN=C2C)cc1	216	9	0.44444445	0.80000001	5	3.0238979	7.6655698	480	20	6	25	46.347797	1.853912	9	3	0.11538462	6	26	3	4	0.15384616	17	0	9.2459698	5.809401	4.986865	2.8213673	0	236.662	16	0	0	10	1	0	0	4	1	0	0	17	11.543606	6.7151785	7.6647038	3.8770101	0	0.56510133	5.0874629
mol1659	O=[N+]([O-])c1cc([N+](=O)[O-])cc(c1)C(=O)NCc1ccc(N(C)C)cc1	145	13	0.46153846	0.85714287	7	3.5698037	8.9716797	1684	37	12	41	72.049995	1.7573168	16	9	0.21428572	12	42	3	9	0.21428572	27	0	13.631441	9.748559	7.2601933	4.1569715	0	344.327	25	0	0	16	0	0	0	4	5	0	0	26	18.560114	11.120955	11.773765	5.8240647	0	0.41335541	5.7004399
mol3283	O=C1C=CN=C2N(NC(N)=C21)C	217.5	5	0.40000001	0.66666669	3	2.1544609	6.9005852	172	18	0	20	34.787079	1.7393539	8	2	0.095238097	0	21	4	2	0.095238097	17	0	6.5347261	4.1547008	3.4910407	1.3720084	1	164.168	12	0	0	7	0	0	0	4	1	0	0	13	8.7151785	4.7236147	5.6983771	1.9082483	0	0.68129086	4.7004399
mol2432	S=C1NC(C)=C(C(=O)OCc2ccccc2)C(N1)c1cccc([N+](=O)[O-])c1	175.5	13	0.46153846	0.85714287	7	3.4624591	9.2323399	1876	42	12	44	77.262611	1.7559685	17	7	0.15217391	12	46	4	7	0.15217391	30	0	15.285562	10.98061	8.5996809	5.6629543	0	383.42801	27	0	0	19	0	0	0	3	4	0	1	29	19.38854	12.68987	12.952397	7.7684216	0	0.40063059	5.8579812
mol3962	O=C(N1c2cc3[nH]c(C)cc3cc2CC1C)C	275	8	0.5	1	4	2.7751596	7.8892817	473	27	9	33	47.162037	1.4291526	16	4	0.11428571	10	35	1	4	0.11428571	24	0	10.37197	9.0165081	5.9807396	4.5712028	0	228.295	17	0	0	14	0	0	0	2	1	0	0	19	12.154336	9.8698788	8.0585508	5.6647038	0	0.56150466	5.2479277
mol669	O=C(C=Cc1oc(cc1)c1ccccc1OC)c1ccccc1	98.5	13	0.46153846	0.85714287	7	3.5177252	8.7177811	1357	32	17	39	50.937237	1.306083	16	6	0.14634146	17	41	2	7	0.17073171	22	0	12.730298	11.505553	7.2841458	6.059401	1	304.345	23	0	0	20	0	0	0	0	3	0	0	25	16.070704	13.656489	11.275188	8.7659864	0	0.45137304	5.643856
mol3205	s1c(N=Nc2ccccc2[N+](=O)[O-])c([nH0]c1C(C#N)=Cc1occc1)C	212.5	13	0.46153846	0.85714287	7	3.5731006	9.0950642	1840	36	16	37	68.844627	1.8606657	11	7	0.17948718	16	39	3	9	0.23076923	19	1	14.304359	9.6188021	8.1814032	4.6100426	0	365.37299	26	0	0	17	0	0	0	5	3	0	1	28	18.518297	11.405413	12.579719	6.5268402	0	0.41210872	5.8073549
mol1859	S1c2[nH0][nH0]c([nH0]2NC1c1ccc(OC)cc1)c1ccc([N+](=O)[O-])cc1	153	15	0.46666667	0.875	8	3.5867352	8.9562883	1631	39	17	38	70.951004	1.8671316	13	5	0.12195122	17	41	1	5	0.12195122	23	0	13.934497	9.1961527	8.3087254	4.1814094	0	355.37799	25	0	0	16	0	0	0	5	3	0	1	28	17.38854	10.698306	12.152199	5.932653	0	0.43513325	5.8073549
mol430	O=C(CC1(O)Cc2ccccc21)c1ccccc1	83.199997	10	0.5	1	5	3.0592182	8.0296602	620	25	12	32	40.697033	1.2717823	14	4	0.11764706	12	34	1	4	0.11764706	21	0	9.9658279	9.1103659	6.0799785	5.6522474	0	238.286	18	0	0	16	0	0	0	0	2	0	0	20	12.587576	10.587576	8.6892881	7.6119385	0	0.53921634	5.321928
mol1674	[nH0]1cc[nH0]c2c1c1cccc3cccc2c13	146	6	0.33333334	0.5	4	2.4481418	7.7454724	364	29	16	24	30.736132	1.2806721	8	0	0	17	27	0	0	0	10	0	8.5132294	7.6188021	5.2849784	4.3213673	0	204.23199	16	0	0	14	0	0	0	2	0	0	0	19	10.53517	9.1209555	7.9494896	6.1329932	0	0.60591632	5.2479277
mol83	O=C(OC)CCc1cccc(c1)CCC(=O)OC	51	12	0.5	1	6	3.33393	8.006197	725	21	6	36	49.75568	1.3821023	18	10	0.27777779	6	36	2	10	0.27777779	28	0	10.770822	9.1378279	5.8685741	4.2355809	1	250.29399	18	0	0	14	0	0	0	0	4	0	0	18	13.380469	9.9662552	8.6513968	5.2659864	0	0.50325835	5.1699252
mol3464	Clc1cc(Cl)c(N=Nc2c3N=C(C)C=C([nH0]3[nH0]c2N)C(F)(F)F)cc1Cl	229	12	0.5	1	6	3.4029112	9.1105824	1666	44	11	34	70.651215	2.0779769	8	5	0.1388889	11	36	3	6	0.16666667	22	0	15.081042	7.7320509	8.0037603	3.4820509	0	423.61298	26	0	0	14	3	3	0	6	0	0	0	28	19.223249	8.8174725	12.074406	4.6488485	0	0.41210872	5.8073549
mol2617	O=[N+]([O-])c1oc(cc1)C(=O)O	184	6	0.5	1	3	2.4321601	6.5905676	157	12	5	14	25.3288	1.8092	3	3	0.21428572	5	14	2	3	0.21428572	7	0	5.1821208	2.6547005	2.585418	1.1606836	0	157.08099	11	0	0	5	0	0	0	1	5	0	0	11	8.4307213	3.1462643	5.1090608	1.6498299	0	0.68403846	4.4594316
mol3744	O=[N+]([O-])c1cc([N+](=O)[O-])c([O-])c([N+](=O)[O-])c1.O=[N+]([O-])c1cc([N+](=O)[O-])c([O-])c([N+](=O)[O-])c1.[N+](C)(C)(C)C1CCCCC([N+](C)(C)C)CCCC1	250	9	0.55555558	1.25	4	2.8098655	9.4268522	1435	76	12	90	159.48074	1.7720083	40	14	0.15555556	12	90	6	14	0.15555556	72	0	28.414141	19.120956	15.082853	7.9423943	0	712.66998	50	0	0	28	0	0	0	8	14	0	0	50	38.722885	20.258783	22.892567	9.2323132	0	0.2422922	6.643856
mol10	c1ccc2c(c1)CCc1ccccc12	34	7	0.42857143	0.75	4	2.4920335	7.3316159	271	22	12	26	25.888914	0.99572748	12	0	0	12	28	0	0	0	16	0	8.0330153	8.0330153	5.1118073	5.1118073	0	180.25	14	0	0	14	0	0	0	0	0	0	0	16	9.3804693	9.3804693	6.9494896	6.9494896	0	0.64206427	5
mol3904	s1c2sc(c(N=COCC)c2c(N=COCC)c1C(=O)OCC)C(=O)OCC	267	12	0.5	1	6	3.3978732	9.3626738	2027	42	8	50	89.516891	1.7903378	22	16	0.3137255	9	51	4	18	0.35294119	38	0	17.776535	11.983128	10.43413	4.5784273	0	426.51401	28	0	0	18	0	0	0	2	6	0	2	29	20.518297	12.861443	13.582447	5.1617603	0	0.38060221	5.8579812
mol3510	O=[N+]([O-])c1ccc(O)c(c1)C=C1N=C(OC1=O)c1ccccc1	231.5	12	0.5	1	6	3.370816	8.7448444	1250	34	12	33	55.636086	1.6859419	10	4	0.11428571	12	35	4	5	0.14285715	19	0	11.670786	8.6961527	6.5980158	4.7260675	0	310.26498	23	0	0	16	0	0	0	2	5	0	0	25	16.396976	10.405413	11.041714	6.7659864	0	0.45137304	5.643856
mol1063	O=C(OC1CCC2(C)C(CCC3C4CC=C(C=Cc5ccccc5)C4(C)CCC32)C1)C	118.5	17	0.47058824	0.8888889	9	3.7407262	9.5850906	2786	58	6	69	79.185493	1.1476158	38	7	0.09589041	6	73	3	8	0.10958904	64	0	19.478905	18.662407	12.509778	11.865828	1	418.621	31	0	0	29	0	0	0	0	2	0	0	35	21.639618	19.93251	14.89865	13.504804	0	0.37643659	6.129283
mol1775	SC(=NN)C(N)=NN	150	5	0.40000001	0.66666669	3	2.1055162	5.6514521	68	8	0	15	25.342234	1.6894822	7	5	0.35714287	0	14	2	7	0.5	12	0	4.9681187	1	2.1731069	0.25	1	133.179	8	0	0	2	0	0	0	5	0	0	1	7	6.5689139	1.1547005	3.718744	0.33333334	0	0.75787848	3.8073549
mol604	O1COc2cc(C#N)ccc12	94	6	0.5	1	3	2.3427186	6.599185	147	13	6	16	26.39036	1.6493975	5	1	0.05882353	6	17	0	1	0.05882353	10	1	5.702868	4.4391575	3.1972392	1.9880339	0	147.133	11	0	0	8	0	0	0	1	2	0	0	12	7.6817985	5.2675848	5.3981781	2.8745749	0	0.71860999	4.5849624
mol1480	S(CCc1ccccc1)C(=N)N.O=[N+]([O-])c1cc([N+](=O)[O-])c(O)c([N+](=O)[O-])c1	138	8	0.5	1	4	2.7267241	8.3475981	641	36	12	43	84.861542	1.9735242	15	9	0.20930232	12	43	4	10	0.23255815	27	0	14.996104	8.4556656	8.4258823	4.4189377	0	409.379	28	0	0	15	0	0	0	5	7	0	1	28	21.26722	9.828063	13.128805	6.0244045	0	0.37123233	5.8073549
mol1050	O=[N+]([O-])c1cc([N+](=O)[O-])c(cc1C(=O)C(=O)OCC)C(=O)C(=O)OCC	118	12	0.5	1	6	3.2510018	9.154623	1589	43	6	38	67.879448	1.7863013	12	12	0.31578946	6	38	6	12	0.31578946	26	0	13.545824	8.5689144	7.0485196	4.0689139	1	368.254	26	0	0	14	0	0	0	2	10	0	0	26	20.016144	9.4472294	12.149172	5.0472069	0	0.39124358	5.7004399
mol3250	O=C1CCC2C3CCC4CC(OCc5ccccc5)CCC4(C)C3CCC12C	215.5	15	0.46666667	0.875	8	3.6082549	9.2852936	2097	54	6	64	73.671265	1.1511135	36	5	0.073529415	6	68	1	5	0.073529415	61	0	17.661068	16.84457	11.693829	10.965327	0	380.57199	28	0	0	26	0	0	0	0	2	0	0	32	19.35516	17.648054	13.504804	12.019205	0	0.40790597	6
mol54	ClCCc1ccc(cc1)CCCl	46.5	9	0.44444445	0.80000001	5	2.8314564	6.8046589	224	13	6	24	31.800268	1.3250113	12	4	0.16666667	6	24	0	4	0.16666667	18	0	8.4056149	6.1378284	5.1320415	3.5284741	1	203.112	12	0	0	10	2	0	0	0	0	0	0	12	8.8115549	6.8115549	5.8637033	4.4494896	0	0.65002245	4.5849624
mol1286	s1cc([nH0]c1C(C#N)=Cc1ccc(N(C)C)cc1)c1cccc2ccccc21	129	15	0.46666667	0.875	8	3.6790147	9.2987709	2230	44	21	47	65.561066	1.3949163	19	7	0.14	22	50	1	8	0.16	26	1	16.571939	14.005553	9.8670931	6.75876	0	381.50299	28	0	0	24	0	0	0	3	0	0	1	31	19.509861	16.518297	13.652199	9.7323132	0	0.39893496	5.9541965
mol2122	O=C1C=C(NCc2cc(C)ccc2C)C(=O)c2ccccc12	163.5	11	0.45454547	0.83333331	6	3.2630365	8.6165714	1083	36	12	39	53.933197	1.3829025	17	5	0.12195122	12	41	3	5	0.12195122	26	0	12.642406	11.325909	7.2580895	6.2462878	1	291.35001	22	0	0	19	0	0	0	1	2	0	0	24	15.68987	12.982763	10.558551	8.4956017	0	0.46637034	5.5849624
mol1564	O=C(OC(C)C)C1=C(NC(C)=C(C(=O)OC(C)C)C1c1cccc(OC)c1OC)C	141.2	10	0.5	1	5	3.162513	9.5979414	2152	52	6	61	88.643188	1.4531671	31	17	0.27419356	6	62	4	17	0.27419356	52	0	18.913591	15.964102	9.9320898	6.9194436	0	417.50198	30	0	0	23	0	0	0	1	6	0	0	31	22.585058	17.049524	14.115499	8.2805986	0	0.36176345	5.9541965
mol3353	O=C1c2ccccc2N2OC21C(=O)OC	221	7	0.42857143	0.75	4	2.542707	7.5383229	324	26	6	22	37.236729	1.6925787	7	3	0.125	6	24	2	3	0.125	16	0	7.8896079	5.809401	4.4318829	2.5773504	1	205.16899	15	0	0	10	0	0	0	1	4	0	0	17	10.629392	6.6378284	7.2143793	3.5605135	0	0.61261392	5.0874629
mol1294	O=C1CCC2(C)C(CCC3C4CCC(C(C)CCC(=O)OC)C4(C)C(=O)CC32)C1	129.5	15	0.46666667	0.875	8	3.5075545	9.4181643	2137	59	0	67	82.910324	1.2374675	38	9	0.12857144	0	70	3	9	0.12857144	67	0	18.668163	17.03517	11.832301	10.607555	1	402.57498	29	0	0	25	0	0	0	0	4	0	0	32	20.974327	17.26722	13.712417	10.86501	0	0.38828552	6
mol1970	Nc1cccc2c(N)cccc12	158	5	0.40000001	0.66666669	3	2.2133	6.8933167	176	18	10	22	29.668934	1.3485879	10	2	0.086956523	11	23	0	2	0.086956523	12	0	6.6188021	5.4641018	3.8153841	3.2380338	0	158.20399	12	0	0	10	0	0	0	2	0	0	0	13	8.552042	6.5520415	5.7876935	4.6329932	0	0.68129086	4.7004399
mol1927	O=C1OC=2C(=Cc3ccccc3)CCCC=2C(c2ccccc2)C1(C)C	156	12	0.5	1	6	3.2744126	9.1335697	1548	46	12	50	60.114609	1.2022922	24	4	0.075471699	12	53	3	5	0.094339624	38	0	15.36602	14.549523	9.3342218	8.7218494	1	344.45398	26	0	0	24	0	0	0	0	2	0	0	29	18.148054	16.440947	12.570517	11.17667	0	0.42228913	5.8579812
mol2289	O=[N+]([O-])c1ccc(cc1)C(=O)NC1C(NC(=O)c2ccc([N+](=O)[O-])cc2)C2(C)CCC1C2(C)C	170	17	0.47058824	0.8888889	9	3.7776566	9.8833284	3582	61	12	60	98.65313	1.6442188	26	11	0.17460318	12	63	4	11	0.17460318	47	0	19.108984	14.765066	11.061662	8.3985529	0	466.49399	34	0	0	24	0	0	0	4	6	0	0	37	24.836134	16.26722	15.952233	10.188472	0	0.34317648	6.2094536
mol3658	O=[N+]([O-])c1cc([N+](=O)[O-])c(O)c([N+](=O)[O-])c1.O=C(Nc1cc(N=Cc2ccccc2)c(cc1C=Cc1ccccc1)C=Cc1ccccc1)C	241	15	0.73333335	2.75	4	3.6466231	10.172408	4074	72	30	79	128.75781	1.6298457	29	13	0.15853658	30	82	7	16	0.19512194	45	0	26.450212	20.856407	14.827296	11.651494	0	671.66595	50	0	0	37	0	0	0	5	8	0	0	53	36.045029	24.898766	24.010948	16.6674	0	0.25318992	6.7279205
mol1937	Clc1ccc(cc1)c1[nH0][nH0]2c(N=C(O)C=C2C(F)(F)F)c1	156	10	0.5	1	5	3.1233294	8.4929485	897	33	11	28	57.338963	2.0478201	7	3	0.1	11	30	2	3	0.1	17	0	11.020742	6.9641018	6.1516018	3.4760678	0	313.66599	21	0	0	13	1	3	0	3	1	0	0	23	15.198306	8.2067423	9.8423548	4.8879948	0	0.48250595	5.523562
mol623	Clc1cccc(Cl)c1C=C(C#N)c1scc([nH0]1)c1ccccc1	95.5	12	0.5	1	6	3.3570981	8.7478657	1247	34	17	33	54.187077	1.6420326	10	4	0.11428571	17	35	1	5	0.14285715	16	1	14.160461	9.7735023	8.3949194	5.2707257	0	357.26401	23	0	0	18	2	0	0	2	0	0	1	25	16.233841	11.819627	11.185872	7.5993195	0	0.45137304	5.643856
mol3479	BrC1C(=O)C2C3CCC(C(C)CCC(=O)O)C3(C)C(CC2C2(C)CCC(CC12)C(=O)O)C(=O)O	229.5	15	0.46666667	0.875	8	3.5160639	9.9091892	3064	72	0	71	102.01936	1.4368923	37	12	0.16216215	0	74	4	12	0.16216215	70	0	21.791601	16.853006	13.603064	10.981853	1	541.479	34	0	1	26	0	0	0	0	7	0	0	37	25.162407	17.162407	15.833982	11.21518	0	0.34317648	6.2094536
mol1112	OC1CC=2CC=CCC=2CC1O	120.5	6	0.33333334	0.5	4	2.3568139	6.8731217	182	17	0	26	33.689182	1.2957377	14	2	0.074074075	0	27	2	2	0.074074075	25	0	7.0322552	6.1378284	4.4802713	3.9638734	0	166.22	12	0	0	10	0	0	0	0	2	0	0	13	8.552042	6.5520415	5.7708569	4.6161566	0	0.68129086	4.7004399
mol767	O=C1CCC2C3CCC4CC=CCC4(C)C3CCC12C	104	9	0.44444445	0.80000001	5	2.830241	8.3768663	689	42	0	48	52.761639	1.0992008	28	2	0.039215688	0	51	2	2	0.039215688	49	0	13.029204	12.620955	8.7385473	8.5344238	0	272.43201	20	0	0	19	0	0	0	0	1	0	0	23	13.957819	12.957819	9.5553141	8.9779634	0	0.51481563	5.523562
mol2380	Brc1ccc(cc1)c1[nH0]c(sc1)C(C#N)=Cc1occc1	173.5	12	0.5	1	6	3.347429	8.4671841	1006	27	16	30	52.677391	1.7559131	9	4	0.125	16	32	1	5	0.15625	14	1	13.187533	8.6961527	7.804841	4.3927345	0	357.23099	21	0	1	16	0	0	0	2	1	0	1	23	14.656489	10.53517	10.258351	6.3409014	0	0.48250595	5.523562
mol2490	O=[N+]([O-])c1cc([N+](=O)[O-])c(O)c([N+](=O)[O-])c1.O=C1c2ccccc2[N+]([O-])=C1c1[nH0]cccc1	177.5	8	0.5	1	4	2.692054	8.8230333	881	53	18	44	81.311653	1.8479922	11	5	0.10869565	18	46	5	5	0.10869565	23	0	16.222771	10.273502	8.8263159	5.5207257	0	453.323	33	0	0	19	0	0	0	5	9	0	0	35	24.283728	12.26722	15.628805	7.857738	0	0.3442024	6.129283
mol1975	O=C1OC(O)c2c1c(C)ccc2C	158	5	0.40000001	0.66666669	3	2.197238	7.1434827	212	21	6	23	32.848476	1.4281946	10	3	0.125	6	24	1	3	0.125	17	0	7.4957609	6.2320509	4.1015081	3.1993587	0	178.187	13	0	0	10	0	0	0	0	3	0	0	14	9.5854216	6.878315	6.1090608	4.1378636	0	0.64772749	4.8073549
mol184	BrC(c1ccccc1)C(=O)c1cccc2ccccc21	63.5	10	0.5	1	5	3.0639687	8.3587685	790	32	16	33	43.30064	1.3121406	13	3	0.085714288	17	35	1	3	0.085714288	17	0	12.377763	10.005553	7.3974185	6.059401	1	325.20499	20	0	1	18	0	0	0	0	1	0	0	22	13.949383	11.949383	9.7708569	8.6161566	0	0.49991596	5.4594316
mol444	Clc1ccc(O)c(c1)C(c1oc(C)cc1)c1oc(C)cc1	84.5	8	0.5	1	4	2.8707612	8.5380926	850	30	16	36	53.272186	1.4797829	15	6	0.15789473	16	38	0	6	0.15789473	22	0	12.516406	10.118802	7.0324764	5.4254265	0	302.75699	21	0	0	17	1	0	0	0	3	0	0	23	14.982763	11.568549	10.041714	7.2540202	0	0.48250595	5.523562
mol3504	O=[N+]([O-])c1cc([N+](=O)[O-])c(O)c([N+](=O)[O-])c1.O=C(Nc1cc(NC(=O)C)c(cc1C=Cc1ccccc1)C=Cc1ccccc1)C	231.5	14	0.71428573	2.5	4	3.5086541	9.8797989	3001	66	24	73	123.33627	1.6895379	27	14	0.18666667	24	75	7	16	0.21333334	44	0	24.447145	18.392305	13.350256	9.9521351	0	625.59399	46	0	0	32	0	0	0	5	9	0	0	48	33.802391	21.656126	21.849152	14.020006	0	0.26638746	6.5849624
mol650	O=[N+]([O-])c1cc(ccc1C=O)C=O	97	7	0.42857143	0.75	4	2.5357373	7.1115289	242	18	6	18	31.449009	1.7471672	5	3	0.16666667	6	18	3	3	0.16666667	9	0	6.466958	4.3867512	3.3755438	2.3153841	1	179.131	13	0	0	8	0	0	0	1	4	0	0	13	9.8449354	5.2675848	6.1850705	3.2828231	0	0.6193822	4.7004399
mol532	S1c2[nH0][nH0]c([nH0]2NC1CCC)c1ccc(OCC)cc1	90	13	0.46153846	0.85714287	7	3.3233962	8.3110723	873	28	11	38	63.059628	1.6594639	18	7	0.175	11	40	0	7	0.175	29	0	12.482706	9.0080719	7.8128166	4.3938289	0	290.39099	20	0	0	14	0	0	0	4	1	0	1	22	13.949383	9.8364992	9.8131933	5.2887883	0	0.49991596	5.4594316
mol166	S(C)C(SC)=C(C#N)C#N	61	5	0.40000001	0.66666669	3	2.2476878	6.3378067	125	12	0	16	28.98045	1.8112781	6	6	0.40000001	0	15	1	7	0.46666667	12	2	7.3439169	4	4.871448	0.75	0	170.25999	10	0	0	6	0	0	0	2	0	0	2	9	7.9831276	4.5689139	4.7947536	1.1498299	0	0.68007702	4.1699252
mol3637	Cl.[nH0]1c(ccc2ccccc12)C=Cc1ccc(N(C)C)cc1	239.5	13	1	0	0	3.4767766	8.4348459	1076	30	16	41	56.238388	1.371668	19	5	0.11904762	17	42	1	6	0.14285715	24	0	13.547376	11.428204	7.0353322	5.4700847	0	310.828	22	0	0	19	1	0	0	2	0	0	0	23	14.656489	13.372033	10.220346	7.9158163	0	0.4530769	5.523562
mol442	O=[N+]([O-])c1ccc(cc1)C(=Cc1ccccc1[N+](=O)[O-])C(=O)O.N1CCCCC1	84	11	0.72727275	2.6666667	3	3.280869	8.8270397	1249	38	12	50	83.250916	1.6650184	21	6	0.11764706	12	51	4	7	0.13725491	35	0	15.614569	11.731687	9.0384159	6.7260675	0	399.40298	29	0	0	20	0	0	0	3	6	0	0	30	21.225405	13.363597	13.896754	8.7659864	0	0.37091795	5.9068904
mol2695	O=C([nH0]1c2[nH0]c3ccccc3cc2c2ccccc12)C	187	8	0.375	0.60000002	5	2.8380258	8.3834362	710	36	17	32	45.49358	1.4216744	12	2	0.057142857	20	35	1	2	0.057142857	14	0	10.998828	9.6961527	6.5542088	5.2320509	0	260.29599	20	0	0	17	0	0	0	2	1	0	0	23	13.68987	11.405413	9.7540197	7.3601732	0	0.51481563	5.523562
mol2162	S1C(=CC(=Nc2ccc(N(C)C)cc2)C=C1c1ccccc1)c1ccccc1	164.5	13	0.46153846	0.85714287	7	3.5337284	9.3329554	2127	42	18	50	65.988907	1.3197782	22	6	0.11320755	18	53	3	7	0.13207547	32	0	16.856777	14.737604	10.087427	7.2974348	0	382.53101	28	0	0	25	0	0	0	2	0	0	1	31	19.346724	17.35516	13.686673	10.565646	0	0.39893496	5.9541965
mol2816	O=[N+]([O-])c1cc([N+](=O)[O-])c(cc1C=Cc1ccccc1)C=Cc1ccccc1	193	14	0.5	1	7	3.5437369	9.3389158	2149	41	18	44	68.107498	1.5478976	16	6	0.13043478	18	46	4	8	0.17391305	24	0	14.765024	12.237604	8.4749451	7.2974348	0	372.38	28	0	0	22	0	0	0	2	4	0	0	30	19.93251	14.77781	13.541714	10.565646	0	0.38983503	5.9068904
mol2531	O=C1C=C2CCC3C(CCC4(C)CCCC34O)C2(C)CC1	179.5	9	0.44444445	0.80000001	5	2.8677435	8.5200586	778	46	0	49	57.804222	1.179678	28	3	0.057692308	0	52	2	3	0.057692308	50	0	13.451474	12.596012	8.8535814	8.4258509	0	288.431	21	0	0	19	0	0	0	0	2	0	0	24	14.880469	12.880469	9.8904123	8.8130617	0	0.49641782	5.5849624
mol1551	BrC(c1ccccc1)C1OC(=O)C2(C)CCC1C2(C)C	141	9	0.44444445	0.80000001	5	2.8981354	8.3711967	725	40	6	41	55.934097	1.3642462	21	5	0.11627907	6	43	1	5	0.11627907	36	0	13.813474	11.033015	8.1943464	6.416502	1	337.25699	20	0	1	17	0	0	0	0	2	0	0	22	14.543606	11.836499	9.3768454	7.4056487	0	0.49991596	5.4594316
mol439	O=C(Oc1[nH0]c([nH0][nH0]1c1ccccc1)CCC)C	84	9	0.44444445	0.80000001	5	2.9583955	8.0581789	613	23	11	33	53.001041	1.6060922	15	7	0.20588236	11	34	1	7	0.20588236	22	0	10.459103	8.3009653	5.9017501	3.9713438	1	245.282	18	0	0	13	0	0	0	3	2	0	0	19	12.957819	9.2591486	8.7027082	5.009202	0	0.52150291	5.2479277
mol1308	O=C(OCC)c1[nH0][nH0](C[nH0]2[nH0]c(cc2C)C(=O)OCC)c(C)c1	130	14	0.5	1	7	3.4786258	8.7338276	1310	32	10	43	72.28746	1.6811038	20	12	0.27272728	10	44	2	12	0.27272728	32	0	13.697868	10.276021	7.3896437	4.0689139	0	320.349	23	0	0	15	0	0	0	4	4	0	0	24	16.982763	10.999636	10.955928	4.8685741	0	0.43892586	5.5849624
mol1906	s1c2ccccc2[nH0]c1C(C#N)=C(C)C1=Cc2ccccc2OC1=O	155.5	12	0.5	1	6	3.3429863	9.0018644	1469	42	15	37	59.291664	1.6024773	12	4	0.1	16	40	3	5	0.125	20	1	14.131821	11.196153	8.4899883	5.9820509	0	344.39398	25	0	0	20	0	0	0	2	2	0	1	28	17.38854	13.26722	12.169035	8.4350882	0	0.43513325	5.8073549
mol2349	O=C1CCC2(C)C3CCC4(C)C(=O)CCC44OC34CCC2C1	172	10	0.5	1	5	2.9165511	8.6505098	872	51	0	48	60.401257	1.2583596	26	2	0.03846154	0	52	2	2	0.03846154	50	0	13.743406	12.518661	9.1321402	8.3156443	1	302.414	22	0	0	19	0	0	0	0	3	0	0	26	15.380469	12.673362	10.380211	8.518404	0	0.49213955	5.7004399
mol1990	s1c2ccccc2[nH0]c1C(C#N)=Cc1ccccc1OC	159	10	0.5	1	5	3.1773994	8.4944897	943	31	15	33	51.958588	1.5745027	12	5	0.14285715	16	35	1	6	0.17142858	17	1	12.223573	9.6961527	7.2399883	4.7320509	0	292.362	21	0	0	17	0	0	0	2	1	0	1	23	14.656489	11.53517	10.313193	6.857738	0	0.48250595	5.523562
mol685	Brc1cccc(NC(=O)c2[nH0]c(Cl)c[nH0]c2)c1	99.5	9	0.44444445	0.80000001	5	3.0390334	7.8595505	552	22	12	24	47.578979	1.9824575	7	3	0.12	12	25	1	3	0.12	12	0	10.864632	5.9641018	5.8653803	2.6487174	0	312.55399	17	0	1	11	1	0	0	3	1	0	0	18	12.250712	7.1293921	8.1478672	3.7828231	0	0.54234898	5.1699252
mol1451	OC(c1ccccc1OC)(c1ccc(OC)cc1OC)c1ccc(OC)cc1OC	137	12	0.5	1	6	3.2156878	9.5885468	2139	56	18	56	77.451569	1.3830637	26	14	0.24137931	18	58	0	14	0.24137931	40	0	17.761957	15.273502	9.3388872	6.0534182	0	410.466	30	0	0	24	0	0	0	0	6	0	0	32	21.725405	17.189871	14.525284	8.4485083	0	0.37005648	6
mol3776	Brc1[nH0][nH0](c2N=CN(N)C(=O)c21)C1CCCCC1	253.5	9	0.44444445	0.80000001	5	2.8586361	8.0589809	560	30	5	32	57.033642	1.7823013	14	2	0.05882353	5	34	2	2	0.05882353	27	0	11.428648	6.6902347	6.8798242	3.5664966	1	312.17099	18	0	1	11	0	0	0	5	1	0	0	20	12.698306	7.1293921	8.6815405	3.8164966	0	0.53921634	5.321928
mol3777	[I-].[nH0+]1(C)c(ccc2ccccc12)C=Cc1ccc(N(C)C)cc1	253.5	13	1	0	0	3.4674151	8.5805101	1182	34	16	44	59.537762	1.3531309	21	6	0.13333334	17	45	1	7	0.15555556	27	0	15.858093	12.428204	7.4825459	5.4700847	0	416.306	23	0	0	20	0	0	1	2	0	0	0	24	15.526733	14.372033	10.647867	7.9158163	0	0.43892586	5.5849624
mol1283	N1=NC(C=C1C)c1c(C)cc(C)cc1C	129	8	0.5	1	4	2.6801527	7.5257931	347	21	6	30	38.497643	1.2832547	15	5	0.16129032	6	31	2	5	0.16129032	23	0	9.6264782	8.7320509	5.1292644	4.4820509	0	199.27699	15	0	0	13	0	0	0	2	0	0	0	16	10.999636	9.5854216	7.0753875	5.7588906	0	0.59002918	5
mol3955	S1C(=N)NC(=O)C1=NNc1ccccc1[N+](=O)[O-]	274	9	0.44444445	0.80000001	5	3.0439172	8.0344906	641	24	6	25	51.551067	2.0620427	7	3	0.11538462	6	26	4	5	0.1923077	16	0	9.6533184	4.809401	5.5421882	2.0773504	0	265.25299	18	0	0	9	0	0	0	5	3	0	1	19	13.120955	5.7151785	8.575387	2.9831634	0	0.52150291	5.2479277
mol1705	ClCC(=O)c1ccc(cc1)C(=O)C(Cl)Cl	147	9	0.44444445	0.80000001	5	2.9414163	7.4831023	394	21	6	22	38.481842	1.7491747	7	4	0.18181819	6	22	2	4	0.18181819	14	0	9.8120346	5.5938582	5.482935	2.9635956	1	265.52298	15	0	0	10	3	0	0	0	2	0	0	15	11.422285	6.4222851	7.0577493	4.0412416	0	0.56650949	4.9068904
mol3542	O=C1Nc2cc(CC(=O)O)c(cc2CC1)C=CC(=O)O	234	10	0.5	1	5	3.0892906	8.363059	820	28	6	33	53.446682	1.6195964	13	6	0.17647059	6	34	4	7	0.20588236	24	0	10.549893	7.9307213	6.0391836	4.4795976	0	275.25998	20	0	0	14	0	0	0	1	5	0	0	21	14.698306	8.9911995	9.4523973	5.7491498	0	0.48464775	5.3923173
mol1049	O=C(O)C1(C)CCC(CCc2ccccc2)C1(C)C	118	10	0.5	1	5	3.0991187	8.1838598	719	32	6	43	51.803417	1.2047306	24	8	0.18181819	6	44	1	8	0.18181819	37	0	12.14799	11.292529	7.1506929	6.7229619	0	260.37698	19	0	0	17	0	0	0	0	2	0	0	20	14.096012	12.096012	8.8768454	7.7221451	0	0.5023343	5.321928
mol3534	O=CNC1CC=CCC(NC=O)CC=CC1	233.5	11	0.45454547	0.83333331	6	3.0675805	7.6808467	484	20	0	34	50.895538	1.4969275	18	4	0.11764706	0	34	4	4	0.11764706	30	0	9.2637262	7.4472294	5.5587583	3.932653	0	222.28799	16	0	0	12	0	0	0	2	2	0	0	16	11.639982	8.2257681	7.8637033	4.6329932	0	0.54356444	5
mol1485	N=1N(CC=1c1ccccc1)c1ccccc1	138	10	0.5	1	5	3.076339	7.652801	482	20	12	28	36.283421	1.2958364	12	2	0.06666667	12	30	1	2	0.06666667	17	0	8.8750362	7.9806094	5.3883619	4.4249206	0	208.26399	16	0	0	14	0	0	0	2	0	0	0	18	10.794683	9.5102253	7.932653	6.3745747	0	0.58587331	5.1699252
mol2853	O=C(N)c1[nH0]c2ccccc2[nH0]c1	195	7	0.42857143	0.75	4	2.5712812	7.0909653	238	18	10	20	33.502865	1.6751432	7	2	0.095238097	11	21	1	2	0.095238097	9	0	6.766777	4.8867512	3.7878439	2.3660254	0	173.175	13	0	0	9	0	0	0	3	1	0	0	14	9.2591486	5.8449349	6.2708569	3.3914115	0	0.64772749	4.8073549
mol1893	FC(F)(F)C(F)(F)C(F)(F)C(F)(F)C(F)(F)C(F)(F)C(F)(F)C(F)(F)C(=O)Nc1ccc(cc1)C(=O)C	155	16	0.5	1	8	3.7367303	10.13266	4134	84	6	45	82.159653	1.82577	8	12	0.26666668	6	45	2	12	0.26666668	37	0	17.051294	9.3094015	8.6923132	4.5713673	0	581.22198	37	0	0	17	0	17	0	1	2	0	0	37	29.844934	10.137828	16.053549	5.5823517	0	0.30337483	6.2094536
mol966	O=C1C(C)(C)C(=O)C1(C)C	114	4	0.25	0.33333334	3	1.8889222	6.3680511	104	14	0	22	29.087946	1.3221793	12	4	0.18181819	0	22	2	4	0.18181819	20	0	6.8164964	6	3.4082482	3	0	140.18199	10	0	0	8	0	0	0	0	2	0	0	10	8.1547003	6.1547008	4.309401	3.1547005	0	0.72192812	4.321928
mol4009	O=[N+]([O-])c1cc([N+](=O)[O-])cc(c1)C(=O)NCCc1[nH0][nH0](C)c2[nH0]c[nH0]c(N)c21	280.5	13	0.46153846	0.85714287	7	3.586601	9.3098259	2227	45	15	42	78.961365	1.8800324	14	9	0.20454545	16	44	3	9	0.20454545	25	0	14.525488	8.7236147	7.9175057	3.5856042	0	386.328	28	0	0	15	0	0	0	8	5	0	0	30	20.421921	9.8614426	13.273765	4.6910715	0	0.38983503	5.9068904
mol2687	O=C(O)CC(C)CCC(=NO)C(C)C	186.5	8	0.5	1	4	2.9296422	7.2876663	353	15	0	33	47.780216	1.4478853	19	11	0.34375	0	32	2	12	0.375	30	0	9.0259104	7.276021	4.8956671	4.0443292	1	201.26599	14	0	0	10	0	0	0	1	3	0	0	13	11.137828	7.4307213	6.4684329	4.1983771	0	0.56466961	4.7004399
mol499	O=[N+]([O-])c1cccc(c1)C=Cc1cccc([N+](=O)[O-])c1	88	11	0.45454547	0.83333331	6	3.323581	8.3202124	914	27	12	30	50.684467	1.6894822	10	4	0.12903225	12	31	3	5	0.16129032	16	0	10.300923	7.7735028	5.7309284	4.5534182	0	270.24399	20	0	0	14	0	0	0	2	4	0	0	21	14.53517	9.3804693	9.5585508	6.5824828	0	0.48464775	5.3923173
mol1773	O=C(C=Cc1ccccc1O)c1cccc(c1)C(=O)C=Cc1ccccc1O	150	16	0.5	1	8	3.7798226	9.2929163	2397	41	18	46	60.986099	1.3257848	18	8	0.16666667	18	48	4	10	0.20833333	26	0	14.948528	13.237604	8.6528969	7.7974348	1	370.40399	28	0	0	24	0	0	0	0	4	0	0	30	19.93251	15.93251	13.541714	11.232313	0	0.38983503	5.9068904
mol3643	N#CC(=Nc1ccc(N(C)C)cc1)c1ccc(cc1)C(=Nc1ccc(N(C)C)cc1)C#N	240	19	0.47368422	0.89999998	10	3.996695	9.6686211	3532	49	18	56	77.451569	1.3830637	24	12	0.20689656	18	58	2	14	0.24137931	36	2	18.611485	15.928204	10.04181	6.4641018	0	420.51999	32	0	0	26	0	0	0	6	0	0	0	34	23.087212	18.518297	15.405417	9.382143	0	0.35236704	6.0874629
mol1783	O=C1CCC2(C)C(CCC3C4=CCC(=O)C4(C)CCC32)C1	150.5	10	0.5	1	5	2.9431849	8.50912	802	44	0	47	56.14362	1.1945451	26	2	0.039999999	0	50	3	2	0.039999999	47	0	13.282752	12.466255	8.7052908	8.2970419	0	286.41498	21	0	0	19	0	0	0	0	2	0	0	24	14.828063	12.828063	9.9491606	8.7944603	0	0.49641782	5.5849624
mol1163	O=C(C=Cc1oc(cc1)c1ccccc1)c1oc(C)cc1	122.5	13	0.46153846	0.85714287	7	3.4669335	8.4432688	1076	26	16	35	46.408398	1.3259543	14	5	0.13513513	16	37	2	6	0.16216215	19	0	11.575598	10.350853	6.6633554	5.6427345	1	278.30701	21	0	0	18	0	0	0	0	3	0	0	23	14.656489	12.242276	10.220346	8.0100031	0	0.48250595	5.523562
mol1096	O=C1N(C(=O)C2C(=NOC12)C(=O)c1ccc(C)cc1)c1ccc(O)cc1	119.5	14	0.5	1	7	3.4340425	9.1042566	1643	45	12	40	65.253891	1.6313473	14	5	0.11627907	12	43	4	5	0.11627907	27	0	13.748137	10.773502	7.9907761	5.842093	0	350.32999	26	0	0	19	0	0	0	2	5	0	0	29	18.421921	12.430357	12.469234	7.8433366	0	0.42228913	5.8579812
mol2136	Cl.Oc1cccc(c1)CNCCc1ccc(O)c(O)c1	164	12	1	0	0	3.4141634	8.1399612	862	24	12	38	61.004349	1.6053776	18	8	0.21052632	12	38	0	8	0.21052632	26	0	11.729157	8.6627722	6.1444349	4.7665076	0	295.76599	20	0	0	15	1	0	0	1	3	0	0	20	13.664926	9.957819	9.1478672	6.4158163	0	0.4689956	5.321928
mol414	O=C(c1ccccc1)C1=Nc2ccccc2C1(C)C	82.5	9	0.44444445	0.80000001	5	2.9272316	8.2154722	655	32	12	34	44.883511	1.3201032	15	4	0.11111111	12	36	2	4	0.11111111	22	0	11.051615	10.196153	6.3893714	5.7380338	0	249.31299	19	0	0	17	0	0	0	1	1	0	0	21	13.457819	11.750712	9.1041899	7.7103434	0	0.51875818	5.3923173
mol2199	FC(F)(F)C(C(=O)Nc1ccc(cc1)C(=O)OCC)C(F)(F)F	166	12	0.5	1	6	3.4153109	8.732233	1292	34	6	34	66.549606	1.9573414	11	9	0.2647059	6	34	2	9	0.2647059	26	0	11.58639	7.5938582	6.1794405	3.6444993	0	343.22299	23	0	0	13	0	6	0	1	3	0	0	23	17.836498	8.4222851	10.463562	4.5841169	0	0.42622864	5.523562
mol1229	Clc1ccc(cc1)c1o[nH0]c(c1[S+2]([O-])([O-])c1ccccc1)C(=O)c1sccc1	126	11	0.45454547	0.83333331	6	3.2517772	9.369627	1863	46	22	40	73.419014	1.8354753	12	5	0.11627907	22	43	1	5	0.11627907	20	0	16.591793	10.928204	10.862992	5.9373927	0	429.90399	28	0	0	20	1	0	0	1	4	0	2	31	19.725405	13.104083	13.4812	8.5244045	0	0.39893496	5.9541965
mol1224	O=C(OCC1OC(Oc2ccc(C)cc2)C(OC(=O)C)C(OC(=O)C)C1OC(=O)C)C	125.5	12	0.5	1	6	3.3726404	9.678216	2552	45	6	57	84.805351	1.4878132	26	16	0.27586207	6	58	4	16	0.27586207	48	0	17.985743	13.903259	9.6029549	6.0629487	1	438.42899	31	0	0	21	0	0	0	0	10	0	0	32	23.129028	14.886387	14.561459	7.2613263	0	0.35309514	6
mol3727	s1cc[nH0]c1NC=C1C(=O)NN=C1C=1C(=O)N(C)c2ccccc2C=1O	248	12	0.5	1	6	3.3312223	9.12537	1592	44	11	39	72.173576	1.8506044	13	5	0.11904762	11	42	5	6	0.14285715	26	0	14.371548	9.5414515	8.5128145	3.9493587	0	367.38901	26	0	0	17	0	0	0	5	3	0	1	29	18.258783	11.1459	12.575387	5.5580783	0	0.42228913	5.8579812
mol456	N(Nc1ccccc1)=C(C)Cc1ccccc1	85	11	0.45454547	0.83333331	6	3.2458289	7.8301878	612	19	12	33	41.861649	1.2685348	16	5	0.14705883	12	34	1	6	0.17647059	21	0	9.9278231	8.9806099	5.7256875	5.0284739	1	224.30699	17	0	0	15	0	0	0	2	0	0	0	18	11.924439	10.510225	8.3433371	7.0268402	0	0.54234898	5.1699252
mol2727	O=C1NC(C)=C(C(=O)OCC)C(N1)c1ccc2OCOc2c1	188.5	10	0.5	1	5	3.0758398	8.6537848	996	35	6	38	63.208244	1.6633749	16	6	0.15000001	6	40	3	6	0.15000001	31	0	12.264856	9.2236147	6.9478121	4.022491	0	304.302	22	0	0	15	0	0	0	2	5	0	0	24	15.68987	10.154336	10.596556	5.0841169	0	0.46637034	5.5849624
mol2174	[S+2]([O-])([O-])(OC1CCC2(C)C(CCC3C4CCC(=O)C4(C)CCC32)C1)c1ccc(C)cc1	165	16	0.5	1	8	3.683913	9.5894156	2724	62	6	67	90.099243	1.3447648	36	6	0.084507041	6	71	1	6	0.084507041	64	0	19.917852	17.060114	13.574656	11.022457	0	444.63599	31	0	0	26	0	0	0	0	4	0	1	35	22.018297	17.81119	14.632631	12.004804	0	0.37643659	6.129283
mol3685	O=C(NCCNC(=O)c1ccccc1)c1ccccc1	244	13	0.46153846	0.85714287	7	3.4924695	8.2948647	1002	25	12	36	54.117302	1.5032583	16	7	0.1891892	12	37	2	7	0.1891892	23	0	11.004212	9.1877165	6.4367223	4.8213673	0	268.31598	20	0	0	16	0	0	0	2	2	0	0	21	14.208896	10.794683	9.7708569	6.7996597	0	0.48464775	5.3923173
mol2601	Oc1cc2c(cc1OC)CCN(C)C2C	182.5	8	0.5	1	4	2.6511703	7.5278888	340	25	6	32	45.49358	1.4216744	17	5	0.15151516	6	33	0	5	0.15151516	27	0	9.4489403	8.1462641	5.2318988	3.3742793	0	207.27299	15	0	0	12	0	0	0	1	2	0	0	16	10.999636	8.7151785	7.130229	4.1185918	0	0.59002918	5
mol3451	ClC1c2ccccc2C1=NNc1ccc([N+](=O)[O-])cc1[N+](=O)[O-]	227.5	12	0.5	1	6	3.3740861	8.7450895	1260	35	12	32	62.167706	1.9427408	9	4	0.11764706	12	34	3	5	0.14705883	19	0	12.227329	7.6188021	6.922112	4.3927345	1	332.703	23	0	0	14	1	0	0	4	4	0	0	25	16.560114	8.9911995	10.986071	6.1161566	0	0.45137304	5.643856
mol3806	Nc1[nH0][nH0]2c(N=C(C)C=C2C)c1N=Nc1ccccc1C	256	10	0.5	1	5	3.1678295	8.4876833	936	33	11	37	54.636642	1.476666	16	6	0.15384616	11	39	3	7	0.17948718	25	0	12.20017	9.3867512	6.6586232	4.4047008	0	280.33499	21	0	0	15	0	0	0	6	0	0	0	23	14.982763	10.576985	10.058551	5.8650441	0	0.48250595	5.523562
mol1721	s1cccc1C=C(C#N)c1sc2ccccc2[nH0]1	147.5	9	0.44444445	0.80000001	5	3.0245912	8.0368547	619	23	14	26	40.908463	1.5734024	8	3	0.10714286	15	28	1	4	0.14285715	11	1	10.962719	7.6188021	7.0750866	3.8600423	0	268.36401	18	0	0	14	0	0	0	2	0	0	2	20	12.372033	9.2507124	8.8645048	5.6161566	0	0.53921634	5.321928
mol3583	O=C(OCC)NC1C(N(C)C)C2CCC1(C)C2(C)C	237	8	0.5	1	4	2.8311772	8.2315969	636	34	0	47	63.85638	1.3586464	28	11	0.22916667	0	48	1	11	0.22916667	47	0	13.117082	11.353372	7.35115	4.9629254	0	268.401	19	0	0	15	0	0	0	2	2	0	0	20	14.422285	11.430721	8.7530546	4.9629254	0	0.5023343	5.321928
mol610	S(C)c1[nH0][nH0](c(N)c1C(=O)OCC)C(=O)c1ccccc1	94.5	11	0.45454547	0.83333331	6	3.1437595	8.5054617	916	33	11	36	64.701195	1.7972555	15	9	0.24324325	11	37	2	9	0.24324325	24	0	12.515125	8.5938578	7.515451	3.6177905	0	305.358	21	0	0	14	0	0	0	3	3	0	1	22	15.405413	9.7067423	10.095754	4.8569369	0	0.46827638	5.4594316
mol2107	O=C(Nc1ccc(C)cc1)Cc1ccc(C)cc1	163	12	0.5	1	6	3.2976737	7.9966693	701	22	12	35	46.038036	1.3153725	17	6	0.16666667	12	36	1	6	0.16666667	23	0	10.734158	9.8259087	6.0539656	5.3498411	0	239.31799	18	0	0	16	0	0	0	1	1	0	0	19	12.957819	11.250712	8.6310301	7.2371836	0	0.52150291	5.2479277
mol1213	N1C(C=Cc2ccccc12)=CC(c1ccccc1)c1ccc(N(C)C)cc1	125	13	0.46153846	0.85714287	7	3.4577007	9.230999	1886	42	18	51	61.158188	1.1991801	24	6	0.11111111	18	54	2	7	0.12962963	34	0	15.762168	14.814955	9.2874775	7.6694436	0	352.48099	27	0	0	25	0	0	0	2	0	0	0	30	18.639618	17.35516	13.20351	10.898979	0	0.41024774	5.9068904
mol994	C=C1C2CC(C(=C(c3ccccc3)c3ccccc3)C2c2ccccc2)C1(C)C	115	10	0.5	1	5	3.0786476	9.4949656	1905	51	18	57	56.987343	0.99977797	28	5	0.081967212	18	61	2	7	0.1147541	41	0	17.306519	17.306519	10.67881	10.67881	0	376.543	29	0	0	29	0	0	0	0	0	0	0	33	20.009861	20.009861	14.087354	14.087354	0	0.39679351	6.044394
mol2096	O=C1Oc2ccccc2C(NCCCCC)=C1	163	10	0.5	1	5	3.0769515	7.8545098	554	23	6	34	48.183899	1.4171735	17	6	0.17142858	6	35	2	6	0.17142858	27	0	10.031675	8.7151785	6.077733	4.8618073	0	231.295	17	0	0	14	0	0	0	1	2	0	0	18	12.087576	9.6733618	8.3088617	6.0067668	0	0.54234898	5.1699252
mol3103	Brc1cc([N+](=O)[O-])c([O-])c(c1)C=CC1=[N+](Cc2ccccc2)c2ccccc2C1(C)C	208	13	0.46153846	0.85714287	7	3.4877355	9.6469889	2606	54	18	52	81.332909	1.5640944	21	7	0.12727273	18	55	3	8	0.14545454	34	0	18.795794	14.71266	10.695272	8.156971	0	477.358	31	0	1	25	0	0	0	2	3	0	0	34	22.172998	17.018297	14.78573	11.068082	0	0.36875206	6.0874629
mol2291	O=C(O)c1ccccc1C(CC)C(=O)O	170	6	0.5	1	3	2.5306921	7.5534048	348	22	6	27	39.308666	1.4558765	12	7	0.25925925	6	27	2	7	0.25925925	19	0	8.3047819	6.5938582	4.6255174	3.7700555	0	208.213	15	0	0	11	0	0	0	0	4	0	0	15	11.422285	7.4222851	7.0745859	4.7651849	0	0.56650949	4.9068904
mol633	OC1CCCCC=Cc2ccccc21	96.5	6	0.33333334	0.5	4	2.4435632	7.347785	279	21	6	30	35.101002	1.1700333	16	1	0.032258064	6	31	1	1	0.032258064	24	0	8.3170929	7.8698792	5.3127294	5.0545306	0	188.26999	14	0	0	13	0	0	0	0	1	0	0	15	9.8031187	8.8031187	6.8770099	6.2996597	0	0.61744827	4.9068904
mol492	O=C1OC2(Cc3ccccc32)Cc2ccccc12	87.5	9	0.44444445	0.80000001	5	2.8567903	8.0528049	554	30	12	30	38.187168	1.2729056	12	0	0	12	33	1	0	0	20	0	9.8495121	9.0330153	6.1812863	5.5689139	0	236.26999	18	0	0	16	0	0	0	0	2	0	0	21	12.164926	10.457819	8.7844238	7.4452715	0	0.55642158	5.3923173
mol1682	ClC(Cc1cc(CC(Cl)(C(=O)OCC)C(=O)OCC)c([N+](=O)[O-])cc1[N+](=O)[O-])(C(=O)OCC)C(=O)OCC	146	14	0.5	1	7	3.5844769	10.266747	4353	67	6	64	116.66152	1.8228363	26	22	0.34375	6	64	6	22	0.34375	52	0	22.458534	14.397341	11.996439	6.8973413	1	581.35797	38	0	0	22	2	0	0	2	12	0	0	38	29.258783	15.275657	17.724854	7.8063908	0	0.29747224	6.2479277
mol946	O=C(Nc1ccc(cc1)CCCCCCCC)c1ccc(C)cc1	113	18	0.5	1	9	3.869482	8.8021908	1769	30	12	53	64.590843	1.218695	29	12	0.22222222	12	54	1	12	0.22222222	41	0	14.976798	14.068549	9.1575184	8.4533949	0	323.47998	24	0	0	22	0	0	0	1	1	0	0	25	17.20046	15.493353	11.685872	10.292025	0	0.42571631	5.643856
mol2329	Brc1ccc(cc1)C=1N2C(SC=1)=NC(=CC2=O)C(F)(F)F	171	11	0.45454547	0.83333331	6	3.177001	8.4811335	906	34	6	27	58.011585	2.1485772	6	2	0.068965517	6	29	4	2	0.068965517	19	0	12.589376	6.9641018	7.3779573	3.1873927	0	375.168	21	0	1	13	0	3	0	2	1	0	1	23	15.198306	8.2067423	9.8591919	4.4797463	0	0.48250595	5.523562
mol1159	S=C1N(N=C(N1N=Cc1ccc2OCOc2c1)C(F)(F)F)CN1CCCCC1	122	14	0.5	1	7	3.5703397	9.3228331	2138	42	6	46	91.173805	1.9820392	18	5	0.10204082	6	49	3	6	0.12244898	40	0	15.670351	10.259149	9.2591639	4.2767091	0	413.42398	28	0	0	17	0	3	0	5	2	0	1	31	19.725405	11.164926	13.414835	5.16325	0	0.39893496	5.9541965
mol1787	O=C1c2ccc(OC)cc2CC1(CCC(=O)O)CCC(=O)O	150.5	10	0.5	1	5	3.1310525	8.6505527	1029	34	6	40	58.308701	1.4577174	18	10	0.24390244	6	41	3	10	0.24390244	32	0	12.295005	9.7675848	7.0313125	5.359354	0	306.314	22	0	0	16	0	0	0	0	6	0	0	23	16.328062	10.620955	10.375847	6.3737402	0	0.4530769	5.523562
mol131	c1ccc(cc1)C1(C=CC=CC1)c1ccccc1	56.5	8	0.5	1	4	2.7343216	8.082798	549	29	12	34	33.915085	0.99750257	16	2	0.055555556	12	36	2	2	0.055555556	22	0	10.29001	10.29001	6.3718438	6.3718438	0	232.32599	18	0	0	18	0	0	0	0	0	0	0	20	12.261302	12.261302	8.91745	8.91745	0	0.53921634	5.321928
mol466	O=C(Cc1ccccc1)C(=O)Cc1ccccc1	86	11	0.45454547	0.83333331	6	3.2255883	8.0140867	683	22	12	32	40.697033	1.2717823	14	5	0.15151516	12	33	2	5	0.15151516	19	0	10.004212	9.1877165	5.8938289	5.4855809	1	238.286	18	0	0	16	0	0	0	0	2	0	0	19	12.794683	10.794683	8.7540197	7.5993195	0	0.52150291	5.2479277
mol472	o1c(C)ccc1C(c1ccccc1C#N)c1oc(C)cc1	86.5	8	0.5	1	4	2.8707612	8.5395889	852	30	16	36	50.455292	1.4015359	15	6	0.15789473	16	38	0	6	0.15789473	21	1	11.959863	10.696153	6.8048463	5.7647429	0	277.323	21	0	0	18	0	0	0	1	2	0	0	23	14.819627	12.405413	10.185872	7.8457718	0	0.48250595	5.523562
mol2848	[nH0]1c2c([nH0]c3ccccc13)c1c2c(C)ccc1C	195	8	0.375	0.60000002	5	2.8240712	8.0557518	551	31	16	30	38.187168	1.2729056	12	2	0.060606062	17	33	0	2	0.060606062	16	0	10.358529	9.4641018	6.1324611	5.2380338	0	232.286	18	0	0	16	0	0	0	2	0	0	0	21	12.275657	10.861443	8.7540197	7.121027	0	0.55642158	5.3923173
mol3010	O=[N+]([O-])c1cccc([N+](=O)[O-])c1COC(=O)OCc1c([N+](=O)[O-])cccc1[N+](=O)[O-]	203	12	0.5	1	6	3.542196	9.5281887	2645	48	12	40	75.000732	1.8750184	10	10	0.24390244	12	41	5	10	0.24390244	24	0	14.657901	8.378315	7.7398839	4.1951408	0	422.26199	30	0	0	15	0	0	0	4	11	0	0	31	22.421921	9.6983061	14.128805	5.7828231	0	0.36176345	5.9541965
mol1798	N#CC(=Cc1ccc(N(C)C)cc1)c1[nH0]c2ccccc2[nH0]1C	151	12	0.5	1	6	3.3884213	8.7376261	1252	36	15	41	55.890358	1.3631794	18	7	0.1627907	16	43	1	8	0.18604651	25	1	13.485006	11.696153	7.4093494	4.7260675	0	302.38098	23	0	0	19	0	0	0	4	0	0	0	25	16.396976	13.53517	11.096556	6.8409014	0	0.45137304	5.643856
mol237	O=C1OC(=O)C2C1C1OC2(C)C=C1	69.5	5	0.40000001	0.66666669	3	2.1251898	7.1442227	200	20	0	21	31.709341	1.5099686	8	1	0.043478262	0	23	3	1	0.043478262	20	0	7.0197444	5.3867512	4.2443566	2.9880338	1	180.159	13	0	0	9	0	0	0	0	4	0	0	15	9.2151785	5.8009648	6.1168089	3.38381	0	0.67461002	4.9068904
mol2235	Clc1cc([N+](=O)[O-])c(NC(=O)OCC)c([N+](=O)[O-])c1	167	9	0.44444445	0.80000001	5	2.9066341	8.2384834	680	28	6	27	55.587975	2.0588138	8	7	0.25925925	6	27	3	7	0.25925925	18	0	10.339618	5.3618073	5.3031878	2.3618073	0	289.63098	19	0	0	9	1	0	0	3	6	0	0	19	14.576985	6.0080719	8.8622799	3.0067666	0	0.48546076	5.2479277
mol321	O=C1OC(=CC1=Cc1oc(cc1)c1ccccc1)CC(C)C	75.5	13	0.46153846	0.85714287	7	3.4647596	8.5896578	1182	28	11	40	52.352962	1.3088241	18	6	0.14285715	11	42	3	7	0.16666667	28	0	12.705355	11.48061	7.4131908	6.39257	0	294.35001	22	0	0	19	0	0	0	0	3	0	0	24	15.526733	13.112519	10.614194	8.4038506	0	0.46637034	5.5849624
mol3316	O=C1N(c2ccccc2)c2ccccc2C(O)=C1C(=NCCc1[nH0]cccc1)C	219.5	14	0.5	1	7	3.5509717	9.4286003	2264	49	18	50	73.160156	1.4632031	21	7	0.13207547	18	53	3	8	0.1509434	32	0	16.116869	13.919767	9.5004539	7.3802624	0	383.45099	29	0	0	24	0	0	0	3	2	0	0	32	20.216969	16.225405	14.164703	10.193506	0	0.38828552	6
mol891	O=C(OCC(OC(=O)C)C(OC(=O)C)C(OC(=O)C)C(OC(=O)C)C(=O)O)C	110	10	0.5	1	5	3.1257398	9.4048576	1904	37	0	50	77.065765	1.5413153	22	21	0.42857143	0	49	6	21	0.42857143	43	0	15.954453	11.016508	7.8973799	4.1969233	1	406.34	28	0	0	16	0	0	0	0	12	0	0	27	22.016144	11.48061	12.84402	4.6283331	0	0.36172086	5.7548876
mol3070	s1cccc1C=C(C#N)c1scc([nH0]1)c1cccc2ccccc21	206	12	0.5	1	6	3.3899033	8.8681316	1386	35	20	36	52.659187	1.4627552	12	4	0.1025641	21	39	1	5	0.12820514	16	1	14.27212	10.928204	9.2025137	5.8927345	0	344.46201	24	0	0	20	0	0	0	2	0	0	2	27	16.35516	13.23384	11.847668	8.5075684	0	0.44886449	5.7548876
mol2771	O=[N+]([O-])c1ccc(C=Cc2ccc(OC)c(O)c2)c([N+](=O)[O-])c1	190.5	13	0.46153846	0.85714287	7	3.4550021	8.7346239	1306	35	12	35	60.392223	1.725492	12	7	0.19444445	12	36	3	8	0.22222222	21	0	12.001684	8.6188021	6.4002409	4.3867512	0	316.26898	23	0	0	15	0	0	0	2	6	0	0	24	16.982763	10.120955	10.917923	6.2491498	0	0.43892586	5.5849624
mol310	O=C(OCC)C(=CN(O)c1ccccc1)c1ccccc1	75	10	0.5	1	5	3.1344311	8.5137825	948	29	12	38	55.692623	1.4655952	17	8	0.20512821	12	39	2	9	0.23076923	25	0	11.768884	10.05796	6.695878	5.3171492	1	283.327	21	0	0	17	0	0	0	1	3	0	0	22	15.07914	11.794683	10.219545	7.4150147	0	0.46827638	5.4594316
mol1366	O=[N+]([O-])c1cc([N+](=O)[O-])c(O)c([N+](=O)[O-])c1.O=[N+]([O-])c1cc(N)c(cc1C=Cc1ccccc1)C=Cc1ccccc1	133	14	0.71428573	2.5	4	3.4423695	9.5444841	2229	62	24	63	109.58507	1.7394454	21	10	0.15384616	24	65	6	12	0.18461539	35	0	21.47171	15.392304	11.819438	8.9521351	0	571.50201	42	0	0	28	0	0	0	5	9	0	0	44	30.810825	18.501425	19.972141	12.865306	0	0.28591514	6.4594316
mol3254	O=C1NN(C)c2[nH0]c(C)cc(C)c21	216	6	0.5	1	3	2.2919409	7.1332884	216	20	6	24	38.701141	1.6125475	11	3	0.12	6	25	1	3	0.12	18	0	7.8800259	6.0773501	4.1231151	2.3273504	1	177.207	13	0	0	9	0	0	0	3	1	0	0	14	9.5854216	6.5938582	6.0922241	2.9711971	0	0.64772749	4.8073549
mol3738	O=Nc1ccc2c(O)ccc(N=O)c2c1O	250	7	0.42857143	0.75	4	2.5991747	7.7389965	394	28	10	22	39.378441	1.789929	6	4	0.17391305	11	23	2	4	0.17391305	10	0	7.914752	5.309401	4.3309426	3.0713673	0	218.168	16	0	0	10	0	0	0	2	4	0	0	17	11.706742	6.2925286	7.6850705	4.2996597	0	0.56510133	5.0874629
mol3739	O=C1OC(=O)C23Cc4cc5CCc5cc4CC13Cc1ccccc1C2	250	10	0.40000001	0.66666669	6	3.0179353	9.0363398	1238	54	12	43	55.408352	1.2885664	18	0	0	12	48	2	0	0	34	0	13.931487	12.706742	9.0840816	8.2675848	1	330.383	25	0	0	22	0	0	0	0	3	0	0	30	16.81119	14.104083	12.11174	10.140543	0	0.45618612	5.9068904
mol524	O=[N+]([O-])c1cccc([N+](=O)[O-])c1COC(=O)Cc1ccccc1	89.5	11	0.45454547	0.83333331	6	3.3500669	8.7531948	1276	33	12	35	60.392223	1.725492	12	7	0.19444445	12	36	3	7	0.19444445	21	0	11.876933	8.5330153	6.5897946	4.7153606	1	316.26898	23	0	0	15	0	0	0	2	6	0	0	24	16.819626	9.957819	10.986071	6.5244045	0	0.43892586	5.5849624
mol234	[nH0]1(C)c2ccccc2c(C)c1c1ccccc1	69	8	0.5	1	4	2.7541864	7.8980927	473	28	15	32	37.396641	1.168645	15	3	0.088235296	16	34	0	3	0.088235296	18	0	10.143366	9.6961527	5.8824611	4.9880338	0	221.30299	17	0	0	16	0	0	0	1	0	0	0	19	11.828063	11.250712	8.287694	7.0436769	0	0.56150466	5.2479277
mol52	O=C(OC1CC(C)CCC1C(C)C)C(=O)C=Cc1ccccc1	45.5	12	0.5	1	6	3.4488747	8.7375946	1330	32	6	49	61.7159	1.2595081	26	9	0.18000001	6	50	3	10	0.2	41	0	14.196918	12.972174	8.4511528	7.6030779	1	314.42499	23	0	0	20	0	0	0	0	3	0	0	24	16.819626	14.112519	10.969234	8.9980373	0	0.43892586	5.5849624
mol11	O=C1Cc2cccc(OC)c21	35	5	0.40000001	0.66666669	3	2.2150841	6.6212654	144	14	6	19	26.181297	1.3779631	8	2	0.1	6	20	1	2	0.1	13	0	6.2556543	5.4391575	3.5176203	2.7011237	0	148.161	11	0	0	9	0	0	0	0	2	0	0	12	7.8449349	6.1378284	5.3256984	3.6329932	0	0.71860999	4.5849624
mol1838	Clc1ccc(N2C(=O)C3ON=C(C(=O)c4ccc(Cl)cc4)C3C2=O)cc1	152	14	0.5	1	7	3.4340425	9.1042566	1643	45	12	36	65.839371	1.8288714	10	3	0.07692308	12	39	4	3	0.07692308	23	0	14.56871	9.7735023	8.401063	5.342093	0	389.194	26	0	0	18	2	0	0	2	4	0	0	29	18.421921	11.430357	12.469234	7.2659864	0	0.42228913	5.8579812
mol396	O=[N+]([O-])c1ccc2OC3(N(CCCCCCCCCCCCCCCCCC)c4ccccc4C3(C)C)C=Cc2c1	81	26	0.5	1	13	4.3988795	10.353394	7471	68	12	93	118.84672	1.2779217	52	21	0.21875	12	96	2	21	0.21875	82	0	25.83614	23.716969	16.443619	14.683174	0	560.823	41	0	0	36	0	0	0	2	3	0	0	44	29.133335	25.271528	19.903831	16.623739	0	0.29629606	6.4594316
mol3072	S=C(Nc1ccccc1C)C(=NNC(=N)N)c1ccccc1	206.5	10	0.5	1	5	3.1860168	8.6485605	1088	30	12	39	61.034176	1.564979	17	8	0.2	12	40	3	10	0.25	25	0	12.945461	9.1961527	7.0862951	4.7380338	0	311.41299	22	0	0	16	0	0	0	5	0	0	1	23	15.949383	10.828063	10.575387	6.7103434	0	0.4530769	5.523562
mol749	[S+2]([O-])([O-])(NC1CC2CC1C(=C)C2(C)C)c1ccc(C)cc1	102.8	11	0.45454547	0.83333331	6	3.1937711	8.476573	922	34	6	44	64.686195	1.4701408	23	6	0.13043478	6	46	1	7	0.15217391	39	0	13.704014	11.162772	8.9820175	6.4685974	0	305.44199	21	0	0	17	0	0	0	1	2	0	1	23	15.413849	12.206742	9.7151804	7.6647038	0	0.48250595	5.523562
mol1508	FC(F)(F)C(=O)C(=NNc1ccc(C)cc1C)C(=O)OCC	139	11	0.45454547	0.83333331	6	3.2299035	8.6423445	1096	32	6	37	69.333672	1.873883	15	10	0.27027026	6	37	3	11	0.2972973	28	0	12.245009	8.9391575	6.3603487	4.1951408	1	316.27899	22	0	0	14	0	3	0	2	3	0	0	22	16.913849	9.7925291	10.162921	5.2834754	0	0.43949699	5.4594316
mol413	Oc1ccc(C)cc1C(O)Cc1ccccc1	82.5	9	0.44444445	0.80000001	5	2.9895866	7.8693442	538	23	12	33	41.861649	1.2685348	16	6	0.17647059	12	34	0	6	0.17647059	22	0	9.7976866	8.9032593	5.6809998	5.1991944	0	228.291	17	0	0	15	0	0	0	0	2	0	0	18	12.250712	10.250712	8.1647034	7.0100031	0	0.54234898	5.1699252
mol3887	S1C(=N)NC(=O)C1=NNc1ccc(C)cc1	265	10	0.5	1	5	3.0804269	7.6580496	489	19	6	26	47.772869	1.8374181	10	3	0.11111111	6	27	3	5	0.18518518	18	0	9.3896074	5.809401	5.4474497	2.5713673	0	234.283	16	0	0	10	0	0	0	4	1	0	1	17	11.543606	6.7151785	7.6478672	3.5436769	0	0.56510133	5.0874629
mol3532	O=C(OC1CCC2(C)C(CCC3=C4CCC(C(C)CCC(=O)OC)C4(C)C(OC(=O)C)CC32)C1)C	233.5	17	0.47058824	0.8888889	9	3.6956301	9.9769039	3584	67	0	79	101.39246	1.2834489	44	15	0.18292683	0	82	4	15	0.18292683	78	0	22.484659	20.03517	13.638657	11.534259	1	488.66498	35	0	0	29	0	0	0	0	6	0	0	38	25.543242	20.421921	16.500111	12.019711	0	0.33549348	6.2479277
mol447	OCc1ccc(OC)c(OCc2ccccc2)c1	84.5	10	0.5	1	5	3.1127043	8.0318394	657	24	12	34	45.61549	1.341632	16	7	0.2	12	35	0	7	0.2	23	0	10.296726	9.0330153	5.7772236	4.3558245	0	244.28999	18	0	0	15	0	0	0	0	3	0	0	19	12.794683	10.380469	8.8300295	6.0993195	0	0.52150291	5.2479277
mol565	[S+2]([O-])([O-])(OCC1OC(OC1CO[S+2]([O-])([O-])c1ccc(C)cc1)(C)C)c1ccc(C)cc1	92	17	0.47058824	0.8888889	9	3.7697418	9.6098833	2951	47	12	57	92.024635	1.6144673	26	12	0.20338982	12	59	0	12	0.20338982	47	0	19.403193	13.687716	12.474312	6.7925644	0	470.56299	31	0	0	21	0	0	0	0	8	0	2	33	22.863596	15.03517	14.378577	8.5705166	0	0.36097246	6.044394
mol2437	s1cc([nH0]c1C(=NNc1ccccc1)C#N)c1ccccc1	175.5	13	0.46153846	0.85714287	7	3.4507694	8.5989437	1182	29	17	34	52.467319	1.5431564	12	5	0.1388889	17	36	1	6	0.16666667	17	1	12.417238	9.350853	7.5475554	4.8600426	0	304.37698	22	0	0	17	0	0	0	4	0	0	1	24	15.200459	11.372033	10.864505	7.1161566	0	0.46637034	5.5849624
mol3591	O=C1C=C2CC(O)CCC2(C)C2CCC3(C)C(=O)CCC3C12	237.5	10	0.5	1	5	2.9304628	8.6576719	889	47	0	48	60.401257	1.2583596	26	3	0.05882353	0	51	3	3	0.05882353	48	0	13.600209	12.336499	8.8236961	8.1572495	0	302.414	22	0	0	19	0	0	0	0	3	0	0	25	15.698306	12.698306	10.359844	8.6277933	0	0.47938794	5.643856
mol1675	O=C1CCC2(C)C(CCC3C4CCC(OC(=O)C)C4(C)CCC32)C1	146	12	0.5	1	6	3.212923	8.8792534	1220	48	0	56	68.218323	1.2181844	32	5	0.084745765	0	59	2	5	0.084745765	57	0	15.475457	14.250712	10.033145	9.18507	1	332.48398	24	0	0	21	0	0	0	0	3	0	0	27	17.11252	14.405413	11.343008	9.3718109	0	0.44886449	5.7548876
mol378	O=[N+]([O-])c1cc(cc(c1)C=C(C(=O)OCC)C(=O)OCC)C=C(C(=O)OCC)C(=O)OCC	80	14	0.5	1	7	3.6206393	9.8395977	3268	49	6	58	92.339714	1.592064	25	19	0.3275862	6	58	7	21	0.36206895	45	0	18.744875	14.215178	10.091627	6.7151785	0	463.439	33	0	0	22	0	0	0	1	10	0	0	33	24.965891	15.560114	15.674671	8.2442436	0	0.32984608	6.044394
mol3937	FC(F)(F)c1cccc(NN=C(C#N)C=2=Nc3ccccc3N=2)c1	271	12	0.5	1	6	3.4614544	8.8592606	1458	35	6	33	57.571152	1.7445804	9	5	0.14285715	6	35	5	6	0.17142858	23	1	12.04155	8.6188021	6.7809119	4.3987174	0	328.27698	24	0	0	16	0	3	0	5	0	0	0	26	17.15649	10.328063	11.469676	6.3130798	0	0.43739632	5.7004399
mol1884	O=C(OCC)C(C(=O)C)C(C)C(C(=O)OC1CC(C)CCC1C(C)C)C(=O)C	154.5	12	0.5	1	6	3.3902795	9.359971	2008	45	0	64	84.265427	1.3166473	36	18	0.28125	0	64	4	18	0.28125	60	0	18.319368	15.869879	10.386657	8.6375351	1	396.52399	28	0	0	22	0	0	0	0	6	0	0	28	21.593494	16.179279	13.005014	8.9708681	0	0.37123233	5.8073549
mol1428	FC(F)(F)C=1N=C2C=CC=CC2=NC(=O)C=1NNC=1=NN=C(C=1)c1ccc(C)cc1	136	15	0.46666667	0.875	8	3.6653767	9.5113611	2580	50	6	44	80.208801	1.8229272	14	6	0.12765957	6	47	9	6	0.12765957	32	0	15.527148	11.196153	8.7887793	5.7260675	1	411.367	30	0	0	20	0	3	0	6	1	0	0	33	21.302753	13.060114	14.308681	7.9653449	0	0.37824166	6.044394
mol202	O=C(OC1CC(C)CCC1C(C)C)C(=Cc1ccccc1)C(=O)c1ccccc1	65	11	0.45454547	0.83333331	6	3.3705947	9.467473	2218	44	12	59	72.902901	1.2356424	30	10	0.16393442	12	61	3	11	0.18032786	46	0	17.506319	16.281574	10.528502	9.6804285	1	390.52298	29	0	0	26	0	0	0	0	3	0	0	31	20.802753	18.095648	13.952397	11.9812	0	0.3796615	5.9541965
mol3311	S1c2[nH0][nH0]c([nH0]2NC1c1ccc(OC)cc1)c1c[nH0]ccc1	219	13	0.46153846	0.85714287	7	3.3753107	8.5946407	1106	33	17	35	61.206188	1.7487483	13	4	0.10526316	17	38	0	4	0.10526316	21	0	12.618	8.6961527	7.659018	3.6040592	0	311.36899	22	0	0	15	0	0	0	5	1	0	1	25	14.940947	10.120955	10.847668	5.1161566	0	0.47938794	5.643856
mol4194	Clc1ccc(cc1)c1oc(cc1)c1cc2[nH0+](c3ccccc3C2(C)C)c(c1)c1ccccc1.[Cl+3]([O-])([O-])([O-])[O-]	341.5	14	0.9285714	13	1	3.572571	9.8331928	3036	60	29	61	96.916695	1.5887983	23	5	0.07692308	29	65	0	5	0.07692308	36	0	22.071196	17.314955	13.37244	9.8747854	0	548.422	38	0	0	30	2	0	0	1	5	0	0	42	27.078775	20.294317	18.020006	13.62616	0	0.32014427	6.3923173
mol913	O=C(COC(C)=C(C#N)c1ccccc1)c1ccccc1	111	12	0.5	1	6	3.3574042	8.4734907	1032	29	12	36	50.455292	1.4015359	15	7	0.1891892	12	37	2	8	0.21621622	22	1	11.74432	10.48061	6.5954509	5.6749206	0	277.323	21	0	0	18	0	0	0	1	2	0	0	22	15.07914	12.372033	10.219545	8.0268402	0	0.46827638	5.4594316
mol3128	Clc1ccc(c(Cl)c1)C1c2c(OC(N)=C1C#N)[nH0]([nH0]c2C(F)(F)F)c1ccccc1	209.5	12	0.5	1	6	3.2092686	9.5844164	2110	55	17	41	80.412437	1.9612789	11	5	0.11363637	17	44	1	5	0.11363637	25	1	16.425072	10.696153	9.2569332	5.7647429	0	451.23499	30	0	0	20	2	3	0	4	1	0	0	33	21.629028	12.637464	14.218564	7.9797463	0	0.37824166	6.044394
mol1334	O=[N+]([O-])c1cc([N+](=O)[O-])c(O)c([N+](=O)[O-])c1.[nH0]1(c2ccccc2c(C)c1C)c1ccccc1	131.5	8	0.5	1	4	2.6628323	8.8269596	876	53	21	51	88.476059	1.7348248	18	7	0.13207547	22	53	3	7	0.13207547	28	0	17.536411	12.850853	9.5534267	6.8927345	0	450.40698	33	0	0	22	0	0	0	4	7	0	0	35	24.283728	14.974327	15.628805	9.5873537	0	0.3442024	6.129283
mol1795	FC(F)(F)C1=NN(c2ccccc2)C(=O)C1=NNc1cccc([N+](=O)[O-])c1	151	13	0.46153846	0.85714287	7	3.4760568	9.2270746	1890	42	12	37	74.411079	2.0111103	10	5	0.12820514	12	39	4	6	0.15384616	23	0	13.343645	8.6961527	7.4099107	4.4820509	0	377.28198	27	0	0	16	0	3	0	5	3	0	0	29	19.604084	10.328063	12.769876	6.4048314	0	0.40063059	5.8579812
mol3703	FC(F)(F)C=1[nH0]2[nH0]c(N)c(N=Nc3ccc4ccccc4c3)c2N=C(C)C=1	246	13	0.46153846	0.85714287	7	3.5123618	9.2052202	1901	45	15	40	69.448097	1.7362024	13	5	0.11627907	16	43	3	6	0.13953489	24	0	14.066113	10.118802	7.963604	5.1427345	0	370.33798	27	0	0	18	0	3	0	6	0	0	0	30	19.181435	11.775657	12.825519	7.1320119	0	0.41024774	5.9068904
mol3752	[Cl+3]([O-])([O-])([O-])[O-].O=C(Nc1ccccc1)c1cc([o+]c(c1)C(C)(C)C)C(C)(C)C	250.5	10	0.89999998	9	1	3.1881735	8.8154621	1198	34	12	54	86.604156	1.6037806	26	11	0.2037037	12	54	1	11	0.2037037	41	0	17.624836	13.541451	9.779397	6.8153839	0	411.88199	28	0	0	20	1	0	0	1	6	0	0	28	21.750711	14.836499	12.570517	8.3601732	0	0.37123233	5.8073549
mol666	O=C(Nc1ccccc1C=Cc1ccccc1)c1ccccc1	98	13	0.46153846	0.85714287	7	3.449861	8.7422552	1316	31	18	40	51.151588	1.2787898	17	5	0.11904762	18	42	2	6	0.14285715	22	0	12.645853	11.737604	7.513525	6.809401	0	299.37299	23	0	0	21	0	0	0	1	1	0	0	25	15.907567	14.200459	11.3265	9.9326534	0	0.45137304	5.643856
mol3810	Brc1ccc(N2C(=O)C3N(N=C(C(=O)c4ccc(Cl)cc4)C3C2=O)c2ccccc2)cc1	256	14	0.5	1	7	3.469022	9.7448483	2720	57	18	47	82.913445	1.7641158	15	4	0.078431375	18	51	4	4	0.078431375	29	0	18.824493	13.160254	10.99031	7.2527766	0	508.759	32	0	1	24	1	0	0	3	3	0	0	36	22.405048	15.543242	15.452397	10.082483	0	0.36708876	6.1699252
mol851	O=C1CC2C3CCC4CCCCC4(C)C3CCC2(C)C1	108	9	0.44444445	0.80000001	5	2.8365607	8.3774328	692	40	0	50	54.275471	1.0855094	30	2	0.03773585	0	53	1	2	0.03773585	52	0	13.288717	12.880469	9.045825	8.8417006	0	274.448	20	0	0	19	0	0	0	0	1	0	0	23	13.957819	12.957819	9.5284405	8.9510899	0	0.51481563	5.523562
mol1131	FC(F)(F)C(C(=O)Nc1ccc([N+](=O)[O-])cc1[N+](=O)[O-])C(F)(F)F	121	10	0.5	1	5	3.2118034	8.901207	1312	38	6	29	64.178223	2.2130423	5	7	0.24137931	6	29	3	7	0.24137931	20	0	11.012856	5.309401	5.6195869	2.6040592	0	361.15399	24	0	0	10	0	6	0	3	5	0	0	24	18.869879	6.0080719	10.746924	3.3770101	0	0.41381684	5.5849624
mol382	Clc1ccc([nH0]2[nH0]cc(C=O)c2N)cc1	80	9	0.44444445	0.80000001	5	2.8341997	7.4985766	368	21	11	23	42.067757	1.8290329	8	3	0.125	11	24	1	3	0.125	12	0	8.4780207	5.4641018	4.6454539	2.6487174	1	221.64699	15	0	0	10	1	0	0	3	1	0	0	16	10.836499	6.5520415	7.2195454	3.7828231	0	0.59002918	5
mol2784	S1c2[nH0][nH0]c([nH0]2NC1C=Cc1ccccc1)c1cccc([N+](=O)[O-])c1	191	14	0.5	1	7	3.5801616	8.9626455	1651	36	17	38	68.219017	1.7952374	13	4	0.097560972	17	41	2	5	0.12195122	22	0	13.758299	9.4282036	8.4523363	4.9373927	0	351.38998	25	0	0	17	0	0	0	5	2	0	1	28	17.225405	11.242276	12.20351	7.0993195	0	0.43513325	5.8073549
mol3506	O=C1N(c2ccccc2)c2ccccc2C(O)=C1C(=Nc1ccc(O)c(C)c1)C	231.5	13	0.46153846	0.85714287	7	3.4278975	9.4478302	2134	52	18	49	71.888229	1.4671068	20	7	0.13461539	18	52	3	8	0.15384616	31	0	16.125305	13.928204	9.2454395	7.4760675	0	384.435	29	0	0	24	0	0	0	2	3	0	0	32	20.543242	16.258783	13.969234	10.420687	0	0.38828552	6
mol3384	O=C(Oc1ccc2c(NC(=O)c3ccccc3)cccc2c1)c1ccccc1	222.5	16	0.5	1	8	3.725807	9.2926741	2277	43	22	45	62.852535	1.3967229	17	6	0.125	23	48	2	6	0.125	23	0	14.962349	13.237604	8.869915	7.5534182	0	367.40399	28	0	0	24	0	0	0	1	3	0	0	31	19.346724	15.93251	13.70351	10.915816	0	0.39893496	5.9541965
mol1616	O=C(OC1CCC2C3CCC4CC5(OCCO5)CCC4(C)C3CCC21C)C	143.5	13	0.46153846	0.85714287	7	3.3900046	9.2085238	1719	54	0	63	78.409409	1.2445939	36	5	0.074626863	0	67	1	5	0.074626863	66	0	17.297918	15.664926	11.31462	9.68507	1	376.53699	27	0	0	23	0	0	0	0	4	0	0	31	18.863596	15.742276	12.863375	9.7624207	0	0.41972107	5.9541965
mol2087	O=C1N(N(c2ccccc2N=Nc2ccccc2)C1(c1ccccc1)c1ccccc1)c1ccccc1	162.5	13	0.46153846	0.85714287	7	3.4709644	10.191974	3840	64	30	61	83.735878	1.3727193	24	6	0.090909094	30	66	2	7	0.10606061	34	0	20.053509	17.856407	12.16585	10.220085	1	480.57098	37	0	0	32	0	0	0	4	1	0	0	42	25.080929	21.512014	18.297697	14.781841	0	0.33281484	6.3923173
mol4068	O=C1N(C)c2ccccc2C(O)=C1C1=NNC(=O)C1=CNc1cccc2ccccc12	292	14	0.5	1	7	3.5560646	9.6281395	2631	57	16	49	77.268143	1.576901	18	5	0.094339624	17	53	5	6	0.11320755	31	0	16.58634	13.428204	9.699564	6.9373927	0	410.43298	31	0	0	24	0	0	0	4	3	0	0	35	21.534805	15.836134	15.058551	9.8577385	0	0.37643659	6.129283
mol2510	O=[N+]([O-])c1ccc(cc1)c1oc(cc1)C=CC(=O)c1oc(C)cc1	178.5	15	0.46666667	0.875	8	3.6794293	8.8229561	1599	32	16	37	57.975769	1.5669127	13	6	0.15384616	16	39	3	7	0.17948718	20	0	12.761958	10.273502	7.1627941	5.5534182	1	323.30399	24	0	0	18	0	0	0	1	5	0	0	26	17.104084	12.112519	11.524878	7.8264999	0	0.43739632	5.7004399
mol3665	O=C1c2ccccc2C(=O)C1=C1Nc2ccc(cc2C=C1)c1ccc(C)cc1	241.5	15	0.46666667	0.875	8	3.6334627	9.2878675	2138	50	18	45	59.550117	1.3233359	17	2	0.040816326	18	49	4	3	0.06122449	27	0	15.32205	14.005553	9.2056837	8.2974348	0	363.41599	28	0	0	25	0	0	0	1	2	0	0	32	19.250347	16.543242	13.614194	11.642997	0	0.40790597	6
mol703	O=C(C=Cc1oc(cc1)c1ccc(C)cc1)c1ccccc1	100.5	14	0.5	1	7	3.5471134	8.5760403	1236	29	17	38	46.982685	1.2363864	16	5	0.125	17	40	2	6	0.15000001	21	0	12.32205	11.505553	7.1657906	6.5534182	1	288.34598	22	0	0	20	0	0	0	0	2	0	0	24	15.363597	13.656489	10.720346	9.3264999	0	0.46637034	5.5849624
mol2605	OC1CCC2(C)C(=CCC3C2CCC2(C)C(O)CCC32C)C1	183	10	0.5	1	5	2.9325483	8.6528368	885	50	0	54	62.325363	1.1541734	32	5	0.087719299	0	57	1	5	0.087719299	56	0	14.438033	13.543606	9.3681345	8.851737	0	304.474	22	0	0	20	0	0	0	0	2	0	0	25	15.750712	13.750712	10.311132	9.1564322	0	0.47938794	5.643856
mol2698	O=C1CCC2(C)C(CCC3C4CCC5(OCCO5)C4(C)CCC32)C1	187.5	11	0.45454547	0.83333331	6	3.1136861	8.8888092	1160	52	0	56	68.218323	1.2181844	32	2	0.033333335	0	60	1	2	0.033333335	59	0	15.312321	14.087576	10.281424	9.0917006	0	332.48398	24	0	0	21	0	0	0	0	3	0	0	28	16.57914	14.164926	11.485547	9.2010899	0	0.46012789	5.8073549
mol1	O=C1Cc2ccccc21	14	5	0.40000001	0.66666669	3	2.0374763	6.0111661	82	9	6	15	19.093584	1.2729056	6	0	0	6	16	1	0	0	9	0	4.9247561	4.5165076	2.9885812	2.784457	0	118.13499	9	0	0	8	0	0	0	0	1	0	0	10	6.2675848	5.2675848	4.3770099	3.7996597	0	0.80634952	4.321928
mol812	S=C(Oc1ccccc1)Oc1ccccc1	106	10	0.5	1	5	3.0991461	7.6642308	495	18	12	26	38.886436	1.4956322	10	4	0.14814815	12	27	1	4	0.14814815	14	0	9.314744	7.2735028	5.250236	3.8213673	0	230.287	16	0	0	13	0	0	0	0	2	0	1	17	11.217332	8.8031187	7.8433366	5.6329932	0	0.56510133	5.0874629
mol1417	Brc1ccc([N+](=O)[O-])c2c(cccc12)C=O	135	6	0.5	1	3	2.5009327	7.7500443	389	27	10	22	39.789085	1.8085948	6	2	0.086956523	11	23	2	2	0.086956523	10	0	9.6000214	5.9641018	5.2498136	3.4433756	1	280.077	16	0	1	11	0	0	0	1	3	0	0	17	11.706742	7.1293921	7.6470656	4.8745747	0	0.56510133	5.0874629
mol1569	O=C1OC(OC(=O)C1=Cc1ccccc1C)(C)C	141.5	9	0.44444445	0.80000001	5	2.9595907	8.0477905	597	27	6	32	45.394062	1.4185644	14	4	0.12121212	6	33	3	5	0.15151516	24	0	10.519745	8.8867512	5.6294456	4.4047008	0	246.26199	18	0	0	14	0	0	0	0	4	0	0	19	13.336499	9.9222851	8.3886471	5.7103434	0	0.52150291	5.2479277
mol2290	s1c2ccccc2[nH0]c1C(Oc1ccccc1)=Cc1ccc2OCOc2c1	170	11	0.45454547	0.83333331	6	3.351018	9.2423306	1854	39	21	42	65.011589	1.547895	15	4	0.086956523	22	46	1	5	0.10869565	23	0	15.109364	12.21266	9.3692236	6.3034182	0	373.43201	27	0	0	22	0	0	0	1	3	0	1	31	18.053831	14.518297	13.348469	9.0824833	0	0.41972107	5.9541965
mol2155	O=[N+]([O-])c1cc([N+](=O)[O-])c(OCCOC(=O)c2ccccc2)cc1OCCOC(=O)c1ccccc1	164.5	20	0.5	1	10	4.0554724	10.037837	4833	53	18	56	93.514931	1.6699095	20	14	0.24137931	18	58	4	14	0.24137931	36	0	18.73354	13.75663	10.533024	6.9760675	0	496.42798	36	0	0	24	0	0	0	2	10	0	0	38	25.915638	15.93251	17.363081	9.5993195	0	0.32203031	6.2479277
mol878	s1cc([nH0]c1C(C#N)=Cc1ccc(OC)cc1)c1occc1	109	13	0.46153846	0.85714287	7	3.4400704	8.5978565	1165	29	16	34	56.467319	1.6608034	12	6	0.16666667	16	36	1	7	0.19444445	18	1	12.631821	9.6961527	7.4352326	4.3927345	0	308.36099	22	0	0	17	0	0	0	2	2	0	1	24	15.363597	11.53517	10.796356	6.3409014	0	0.46637034	5.5849624
mol3374	O=C1C(=CNc2ccc(OC(=O)C)cc2)C2CCC1(C)C2(C)C	222	12	0.5	1	6	3.4391813	8.7079134	1297	39	6	46	64.576416	1.4038351	23	8	0.16666667	6	48	3	9	0.1875	39	0	14.10306	12.378315	8.0543661	6.6991944	1	313.397	23	0	0	19	0	0	0	1	3	0	0	25	16.828062	13.413849	10.753856	7.8744102	0	0.45137304	5.643856
mol1053	S1c2[nH0][nH0]c([nH0]2NC1c1ccccc1)c1ccc(OCC)cc1	118	14	0.5	1	7	3.4677331	8.7187662	1277	34	17	39	64.643822	1.6575338	16	5	0.11904762	17	42	0	5	0.11904762	25	0	13.455243	9.9806099	8.3968201	4.9778328	0	324.40799	23	0	0	17	0	0	0	4	1	0	1	26	15.648053	11.53517	11.347668	6.8232632	0	0.46357921	5.7004399
mol4005	O=C1C(=C)C2(OC(=O)C)CC(OC(=O)C)C3C1(C2OC(=O)C)C(OC(=O)C)CC1C(C)(C)CCC(OC(=O)C)C31C	280.20001	11	0.45454547	0.83333331	6	3.19225	10.528167	4274	90	0	81	115.39026	1.4245712	40	18	0.21428572	0	84	7	19	0.22619048	77	0	24.990366	20.499636	13.978686	10.586388	1	576.63898	41	0	0	30	0	0	0	0	11	0	0	44	30.869514	21.333981	18.849508	11.357619	0	0.29629606	6.4594316
mol2637	SC(=NNC)C(N)=NNC	184.5	7	0.42857143	0.75	4	2.5456858	6.2970519	135	10	0	21	34.575279	1.6464418	11	7	0.34999999	0	20	2	9	0.44999999	18	0	6.8134184	3	3.1039226	0.25	1	161.233	10	0	0	4	0	0	0	5	0	0	1	9	7.9831276	3.1547005	4.7187438	0.33333334	0	0.68007702	4.1699252
mol1867	[I-].O=C(OC)CCC([N+]1(C)CCCC1)CCC(=O)OC	153.5	10	1	0	0	3.0848317	8.2149324	751	24	0	46	70.56945	1.5341184	26	12	0.26666668	0	45	2	12	0.26666668	43	0	14.849874	10.234204	6.9944644	4.0236034	1	399.26898	20	0	0	14	0	0	1	1	4	0	0	19	14.303119	10.388906	9.0141859	4.1329932	0	0.45294255	5.2479277
mol452	Oc1ccccc1CCc1ccccc1	85	9	0.44444445	0.80000001	5	2.9578743	7.4788661	404	18	12	29	34.275513	1.1819142	14	4	0.13333334	12	30	0	4	0.13333334	18	0	8.55758	8.1103659	5.1687474	4.9451408	0	198.265	15	0	0	14	0	0	0	0	1	0	0	16	10.510225	9.5102253	7.3601732	6.7828231	0	0.59002918	5
mol1585	[I-].O=C(OC)CCC([N+]1(C)CC=CC1)CCC(=O)OC	142	10	1	0	0	3.0848317	8.2149324	751	24	0	44	68.872925	1.5652937	24	12	0.27906978	0	43	3	12	0.27906978	40	0	14.590361	9.9746914	6.6442943	3.6734333	1	397.25299	20	0	0	14	0	0	1	1	4	0	0	19	14.303119	10.388906	9.0141859	4.1329932	0	0.45294255	5.2479277
mol1649	O=C(O)C1CC=C(OC1(C)C)C(C)(c1ccccc1)c1ccccc1	145	10	0.5	1	5	3.1260185	9.0378904	1350	45	12	49	62.219299	1.2697816	24	8	0.15686275	12	51	2	8	0.15686275	37	0	14.89902	13.63531	8.5898685	7.7538891	0	336.431	25	0	0	22	0	0	0	0	3	0	0	27	18.07914	15.372033	11.854026	9.9375238	0	0.42433795	5.7548876
mol566	OC(C)C(O)(c1ccccc1)c1ccccc1	92	8	0.5	1	4	2.6970255	7.9155951	474	28	12	33	41.861649	1.2685348	16	6	0.17647059	12	34	0	6	0.17647059	22	0	9.7452803	8.850853	5.6691985	5.1873927	0	228.291	17	0	0	15	0	0	0	0	2	0	0	18	12.303119	10.303119	8.1537189	7.0763688	0	0.54234898	5.1699252
mol1788	Clc1ccc(cc1)C(=O)c1[nH0]oc(c2cccc3ccccc32)c1[S+2]([O-])([O-])c1ccccc1	150.5	13	0.46153846	0.85714287	7	3.4144707	9.8479404	2878	59	27	49	80.909348	1.6512113	16	5	0.094339624	28	53	1	5	0.094339624	24	0	18.676449	14.237604	11.909539	8.3034182	0	473.936	33	0	0	26	1	0	0	1	4	0	1	37	23.001425	17.087212	15.964364	11.915816	0	0.35823497	6.2094536
mol806	O=C(c1cccc2ccccc21)C(O)c1ccccc1	105.2	10	0.5	1	5	3.0639687	8.3587685	790	32	16	34	42.612118	1.2532976	14	4	0.11111111	17	36	1	4	0.11111111	18	0	10.861015	10.005553	6.5217242	6.059401	0	262.30798	20	0	0	18	0	0	0	0	2	0	0	22	13.949383	11.949383	9.7708569	8.6161566	0	0.49991596	5.4594316
mol3949	O=C1N(c2ccccc2)c2ccccc2C=2NCC(N=C(C)C=21)C	273	10	0.5	1	5	2.9865696	8.9289455	1147	47	12	43	61.425312	1.4284956	19	3	0.065217391	12	46	3	3	0.065217391	31	0	13.783285	11.98061	8.1839361	6.2236323	0	317.392	24	0	0	20	0	0	0	3	1	0	0	27	16.681435	13.68987	11.664703	8.3626089	0	0.44886449	5.7548876
mol467	FC(F)(F)c1cccc(NN=C(C(=O)C)C(=O)C(F)(F)F)c1	86	10	0.5	1	5	3.2520101	8.6269245	1114	32	6	30	60.677391	2.0225797	8	7	0.23333333	6	30	3	8	0.26666668	21	0	10.840899	6.809401	5.5607224	3.3213673	1	326.19598	22	0	0	12	0	6	0	2	2	0	0	22	17.129393	7.7151785	9.9255571	4.4543605	0	0.43949699	5.4594316
mol3688	O=C1OC(=NC1=Cc1ccc(C)cc1)C	244.5	9	0.44444445	0.80000001	5	2.9134569	7.4845347	387	18	6	26	39.138134	1.5053129	11	3	0.11111111	6	27	3	4	0.14814815	18	0	8.6504612	7.3867512	4.7083035	3.6487174	0	201.22499	15	0	0	12	0	0	0	1	2	0	0	16	10.836499	8.4222851	7.1478672	4.9375238	0	0.59002918	5
mol2506	o1c2CCC(C)(c3cc(oc3c2c2cc(C)ccc12)C)c1ccccc1OC	178.5	11	0.45454547	0.83333331	6	3.208813	9.3630333	1754	56	20	52	65.532471	1.2602398	24	6	0.10714286	21	56	0	6	0.10714286	35	0	16.757761	15.533015	9.7787104	8.3498411	0	372.46399	28	0	0	25	0	0	0	0	3	0	0	32	19.465891	17.34457	13.508187	10.759839	0	0.40790597	6
mol2404	S=C1NC(C)=C(C(=O)OCC)C(N1)c1occc1	174.2	8	0.5	1	4	2.7927694	8.0803223	570	26	5	32	56.922592	1.778831	14	6	0.18181819	5	33	3	6	0.18181819	25	0	10.965998	7.5165076	6.0275965	3.2397988	0	266.32098	18	0	0	12	0	0	0	2	3	0	1	19	13.120955	8.2925291	8.630229	4.0260386	0	0.52150291	5.2479277
mol3527	O=[N+]([O-])c1cc2[N+]([O-])=C(c3ccccc3)C(=O)c2cc1C=Cc1ccccc1	233	14	0.5	1	7	3.5050254	9.3295612	2038	47	18	42	65.066864	1.5492111	14	4	0.088888891	18	45	4	5	0.11111111	23	0	14.610324	12.082904	8.5594187	7.1367512	0	370.36398	28	0	0	22	0	0	0	2	4	0	0	31	19.672998	14.518297	13.558551	10.249149	0	0.39893496	5.9541965
mol3754	[I-].[nH0]1c(ccc2ccccc12)C=Cc1ccc([N+](C)(C)C)cc1	250.5	13	1	0	0	3.5129468	8.5698547	1220	32	16	44	59.537762	1.3531309	21	6	0.13333334	17	45	1	7	0.15555556	27	0	15.858093	12.428204	7.4825459	5.4700847	0	416.306	23	0	0	20	0	0	1	2	0	0	0	24	15.57914	14.372033	10.520988	7.9158163	0	0.43892586	5.5849624
mol2604	Clc1cc2c(cc1Cl)C(=O)C2=O	183	6	0.33333334	0.5	4	2.3568139	6.8731217	182	17	6	14	23.302969	1.6644977	2	0	0	6	15	2	0	0	7	0	7.2389841	4.1547008	3.9468422	2.4047005	1	201.008	12	0	0	8	2	0	0	0	2	0	0	13	8.878315	4.878315	5.6090608	3.2996597	0	0.68129086	4.7004399
mol1983	O=C1OC(=NC1=Cc1occc1)c1ccccc1	158.5	10	0.5	1	5	3.1079524	8.0220633	637	22	11	27	41.794781	1.5479548	9	2	0.068965517	11	29	3	3	0.10344828	15	0	9.3681107	7.6961522	5.4427881	3.9433756	0	239.23	18	0	0	14	0	0	0	1	3	0	0	20	12.372033	9.2507124	8.8264999	5.7079082	0	0.53921634	5.321928
mol3886	BrC(c1ccc(cc1)C(Br)C(Br)c1ccc([N+](=O)[O-])cc1[N+](=O)[O-])C(Br)c1ccc([N+](=O)[O-])cc1[N+](=O)[O-]	265	19	0.47368422	0.89999998	10	4.0286179	10.18094	5237	67	18	52	105.0124	2.0194693	14	10	0.18518518	18	54	4	10	0.18518518	32	0	24.993589	12.082904	14.009397	7.1188021	1	781.98999	38	0	4	22	0	0	0	4	8	0	0	40	28.308672	13.999271	17.827183	9.5656462	0	0.30891407	6.321928
mol1231	O=C(OC(=CC=C(OC(=O)C)c1ccccc1)c1ccccc1)C	126	11	0.45454547	0.83333331	6	3.2790182	8.9061298	1402	31	12	42	56.980122	1.3566695	18	9	0.20930232	12	43	4	11	0.25581396	27	0	13.561196	11.928204	7.4567957	6.2320509	1	322.35999	24	0	0	20	0	0	0	0	4	0	0	25	17.363596	13.949383	11.558551	8.7708569	0	0.42571631	5.643856
mol434	O=[N+]([O-])c1cccc2c(cccc12)C=Nc1ccccc1	83.5	11	0.45454547	0.83333331	6	3.2479067	8.4798536	960	32	16	33	49.958588	1.5138966	12	3	0.085714288	17	35	2	4	0.11428571	16	0	11.139127	9.4282036	6.5079536	5.4373927	0	276.29498	21	0	0	17	0	0	0	2	2	0	0	23	14.656489	11.372033	10.25402	7.857738	0	0.48250595	5.523562
mol1918	O=C(NO)CN	155.5	4	0.5	1	2	1.8256052	4.7600174	31	4	0	12	21.509775	1.7924813	6	4	0.36363637	0	11	1	4	0.36363637	10	0	3.139919	1.2071068	1.4395326	0.35355338	1	90.082001	6	0	0	2	0	0	0	2	2	0	0	5	4.9915638	1.2844571	2.8080604	0.40824831	0	0.85240519	3.321928
mol2489	O=[N+]([O-])c1ccc2oc(C=CC(=O)C)c(c2c1)c1oc(C)cc1	177.5	10	0.5	1	5	3.1473367	8.7820454	1146	34	14	36	56.915073	1.5809743	13	6	0.15789473	15	38	3	7	0.18421052	20	0	12.529907	10.041451	6.918777	5.309401	1	311.293	23	0	0	17	0	0	0	1	5	0	0	25	16.560114	11.568549	10.952397	7.2540202	0	0.45137304	5.643856
mol3839	ClC(=CC)C(=CC=C)C=C1C(=O)NN=C1C=1C(=O)N(C)c2ccccc2C=1O	260	12	0.5	1	6	3.3418069	9.3570538	1912	50	6	46	77.276756	1.6799295	18	7	0.14583333	6	48	8	11	0.22916667	34	0	16.117939	12.325909	8.8414249	6.0509825	0	395.84598	28	0	0	21	1	0	0	3	3	0	0	30	20.421921	14.430357	13.400285	8.5303698	0	0.38983503	5.9068904
mol855	BrCC1(Br)C(=O)C2(C)CCC1C2(C)C	108.5	5	0.40000001	0.66666669	3	2.1034496	7.3816819	239	30	0	30	43.152969	1.4384323	16	4	0.12903225	0	31	1	4	0.12903225	30	0	12.034841	7.6986704	7.01754	4.4427052	1	324.056	14	0	2	11	0	0	0	0	1	0	0	15	10.776021	7.776021	6.3045125	4.5200558	0	0.61744827	4.9068904
mol1309	O=[N+]([O-])c1cc([N+](=O)[O-])cc(c1)c1occ[nH0]1	130	7	0.42857143	0.75	4	2.7457671	7.9044542	499	23	11	22	41.604004	1.891091	5	3	0.13043478	11	23	2	3	0.13043478	10	0	8.2696333	4.8867512	4.4145265	2.3153841	0	235.155	17	0	0	9	0	0	0	3	5	0	0	18	12.413849	5.8449349	8.075387	3.2828231	0	0.54234898	5.1699252
mol2245	O1C(c2ccccc2)C2C=3CCCCC=3C1C(C#N)(C#N)C2(C#N)C#N	167.8	9	0.44444445	0.80000001	5	2.9266677	9.1782475	1343	58	6	42	62.238667	1.481873	16	5	0.11111111	6	45	1	5	0.11111111	34	4	14.144332	11.947229	8.7603312	7.3944993	0	340.38599	26	0	0	21	0	0	0	4	1	0	0	29	18.363596	13.656489	12.686148	9.0412235	0	0.42228913	5.8579812
mol1916	[Cl+3]([O-])([O-])([O-])[O-].[o+]1c2CCCCc2c(Cc2ccccc2)c2CCCCc12	155.5	9	0.8888889	8	1	2.9645524	8.5735111	876	34	12	49	73.030655	1.4904215	23	2	0.039215688	12	51	0	2	0.039215688	39	0	15.425847	12.250712	10.291892	8.0320044	0	378.85199	26	0	0	20	1	0	0	0	5	0	0	28	18.570704	13.363597	12.415816	9.5993195	0	0.41210872	5.8073549
mol2388	s1c2ccccc2[nH0]c1C(=Cc1ccccc1OC)C(=O)N	174	10	0.5	1	5	3.1641934	8.6421871	1044	33	15	36	59.327461	1.6479851	14	6	0.15789473	16	38	2	7	0.18421052	20	0	12.761958	9.6961527	7.509181	4.7320509	0	310.37698	22	0	0	17	0	0	0	2	2	0	1	24	15.526733	11.405413	10.685872	6.7828231	0	0.46637034	5.5849624
mol3159	O=C(Nc1ccccc1CCCCc1ccccc1NC(=O)c1ccccc1)c1ccccc1	210.5	19	0.47368422	0.89999998	10	4.0173669	9.8610754	4161	49	24	62	83.347519	1.3443148	28	11	0.16923077	24	65	2	11	0.16923077	39	0	19.037228	17.220732	11.591423	10.183174	0	448.56598	34	0	0	30	0	0	0	2	2	0	0	37	23.589365	20.175152	16.70351	13.915816	0	0.34317648	6.2094536
mol997	O=C(Oc1ccc(OC(=O)c2ccccc2)cc1)c1ccccc1	115	15	0.46666667	0.875	8	3.6670597	8.8251457	1598	33	18	38	51.679714	1.3599925	14	6	0.15000001	18	40	2	6	0.15000001	20	0	12.715897	11.082904	7.3674793	6.1427345	0	318.328	24	0	0	20	0	0	0	0	4	0	0	26	16.777811	13.363597	11.720346	8.9326534	0	0.43739632	5.7004399
mol1253	O=[N+]([O-])c1ccccc1c1oc(cc1)C=C(C(=O)C)C(=O)C	127.5	10	0.5	1	5	3.2435453	8.6214972	1102	32	11	35	55.809547	1.5945585	13	7	0.19444445	11	36	4	8	0.22222222	21	0	12.029907	9.5414515	6.4706359	5.0653839	1	299.28198	22	0	0	16	0	0	0	1	5	0	0	23	16.275656	10.991199	10.396754	6.9375238	0	0.4530769	5.523562
mol226	O=C(OC1CC(C)CCC1C(C)C)C(Cc1ccccc1)C(=O)C	68	11	0.45454547	0.83333331	6	3.3132885	8.8961039	1374	35	6	54	66.563652	1.2326603	30	11	0.2	6	55	2	11	0.2	47	0	15.326674	14.10193	9.1296206	8.2815466	1	330.46799	24	0	0	21	0	0	0	0	3	0	0	25	17.689871	14.982763	11.379918	9.408721	0	0.42571631	5.643856
mol1624	[P+]([O-])(Oc1ccccc1)(Oc1ccccc1)C(NC(=O)CCCCN1C(=O)c2ccccc2C1=O)C	144	17	0.47058824	0.8888889	9	3.9601452	10.035685	4654	56	18	63	102.29494	1.6237291	27	13	0.1969697	18	66	3	13	0.1969697	45	0	20.727026	15.988681	13.320123	8.5796213	0	506.495	36	0	0	27	0	0	0	2	6	1	0	39	25.545395	18.346724	17.370829	11.435088	0	0.3281796	6.2854023
mol759	Ic1ccc(O)c(c1)C(c1oc(C)cc1)c1oc(C)cc1	103.5	8	0.5	1	4	2.8707612	8.5380926	850	30	16	36	53.272186	1.4797829	15	6	0.15789473	16	38	0	6	0.15789473	22	0	13.917975	10.118802	7.7332611	5.4254265	0	394.20801	21	0	0	17	0	0	1	0	3	0	0	23	14.982763	11.568549	10.041714	7.2540202	0	0.48250595	5.523562
mol2935	[Cl-].O=C([N+](C)C(=O)C1(C)CCC(C)C1(C)C)C1(C)CCC(C)C1(C)C	199	10	1	0	0	3.0738838	8.9071474	1199	52	0	63	82.908722	1.3160115	38	13	0.20634921	0	63	2	13	0.20634921	61	0	18.433517	15.983128	9.6639023	8.2556543	0	371.99298	25	0	0	21	1	0	0	1	2	0	0	25	18.715178	16.137829	10.731722	8.333004	0	0.40217918	5.643856
mol3832	ClC1=C(C=CC2=[N+](C)c3ccc4ccccc4c3C2(C)C)CCCC1=CC=C1N(C)c2ccc3ccccc3c2C1(C)C.[Cl+3]([O-])([O-])([O-])[O-]	259	20	0.94999999	19	1	4.0669436	10.550455	6978	87	20	88	130.67574	1.4849515	40	9	0.096774191	22	93	5	12	0.12903225	66	0	29.654131	24.858925	17.711983	13.504541	0	683.67596	48	0	0	40	2	0	0	2	4	0	0	53	34.595284	27.940582	22.602228	17.536842	0	0.26918626	6.7279205
mol558	ClCc1c2CCc2c(C)c(CCl)c1C	91.5	6	0.33333334	0.5	4	2.3890717	7.3540993	270	24	6	28	36.283421	1.2958364	14	4	0.13793103	6	29	0	4	0.13793103	23	0	10.096214	7.8284273	6.0177808	4.4142137	1	229.14999	14	0	0	12	2	0	0	0	0	0	0	15	10.292529	8.2925291	6.7019072	5.2876935	0	0.61744827	4.9068904
mol3258	O=[N+]([O-])c1cccc(c1)C1C=2C(=O)N(CCc3ccccc3)C(C)=CC=2OC(N)=C1C(=O)OC	216	14	0.5	1	7	3.5453603	9.922019	3229	61	12	57	92.071739	1.6152936	23	10	0.16666667	12	60	6	10	0.16666667	42	0	18.686335	14.765066	10.598721	7.5289798	0	461.474	34	0	0	25	0	0	0	3	6	0	0	37	24.405048	16.836134	16.311769	10.084918	0	0.34317648	6.2094536
mol2195	O=[N+]([O-])c1cc2CCC(=O)Nc2c([N+](=O)[O-])c1CCC(=O)OC	166	10	0.5	1	5	3.0718322	8.7975035	1108	38	6	36	65.499496	1.8194305	13	7	0.1891892	6	37	4	7	0.1891892	27	0	12.157943	7.9057775	6.6896949	3.9915638	1	323.26099	23	0	0	13	0	0	0	3	7	0	0	24	17.145901	8.5769854	10.845443	4.7828231	0	0.43892586	5.5849624
mol3064	O=C1C(=O)c2ccccc2c2ccccc12	206	7	0.42857143	0.75	4	2.5093873	7.745131	376	29	12	24	30.736132	1.2806721	8	0	0	12	26	2	0	0	12	0	8.4352989	7.6188021	5.0629487	4.6547008	1	208.21599	16	0	0	14	0	0	0	0	2	0	0	18	11.120955	9.1209555	7.7876935	6.6329932	0	0.58587331	5.1699252
mol3664	O=C(Nc1ccc(cc1)C=Cc1ccccc1NC(=O)C)C	241	13	0.46153846	0.85714287	7	3.5298951	8.5869541	1237	28	12	40	58.759823	1.4689956	18	8	0.19512194	12	41	3	9	0.21951219	26	0	12.589999	10.773502	6.9676495	5.559401	0	294.354	22	0	0	18	0	0	0	2	2	0	0	23	15.949383	12.53517	10.541714	7.7540202	0	0.4530769	5.523562
mol3450	O=[N+]([O-])c1ccc(NN=C2Cc3cccc(C)c32)c([N+](=O)[O-])c1	227.5	12	0.5	1	6	3.389267	8.7410545	1272	35	12	35	61.901997	1.7686285	12	5	0.13513513	12	37	3	6	0.16216215	22	0	12.145843	8.6712084	6.8138814	4.9391575	0	312.285	23	0	0	15	0	0	0	4	4	0	0	25	16.560114	9.9911995	10.969234	6.6766701	0	0.45137304	5.643856
mol2671	O=C(O)C(=Cc1ccccc1N)c1ccc(N)cc1	186	10	0.5	1	5	3.0460379	8.2119036	712	27	12	33	50.558678	1.5320811	14	6	0.17647059	12	34	2	7	0.20588236	20	0	10.206315	8.1961527	5.7311487	4.7260675	0	254.289	19	0	0	15	0	0	0	2	2	0	0	20	13.828063	9.828063	9.075387	6.7659864	0	0.5023343	5.321928
mol886	S(C)C(SC)=N[S+2]([O-])([O-])c1ccc(C)cc1	109.5	9	0.44444445	0.80000001	5	2.9269185	7.6973228	453	22	6	29	52.801563	1.8207436	13	7	0.24137931	6	29	1	8	0.27586207	22	0	11.747346	6.809401	8.3793039	2.3213673	0	275.41699	16	0	0	10	0	0	0	1	2	0	3	16	12.181798	7.5604777	7.4915304	3.2103434	0	0.54356444	5
mol3091	O=C(OCC)C(C(=O)C)C(=O)C=Cc1ccc(OC)c(OCc2ccccc2)c1	207.5	16	0.5	1	8	3.7564371	9.4152308	2572	42	12	53	73.988983	1.3960186	24	14	0.25925925	12	54	4	15	0.27777779	38	0	16.714556	14.265066	9.1964302	6.9860868	1	396.439	29	0	0	23	0	0	0	0	6	0	0	30	21.225405	16.104084	13.955928	9.2920246	0	0.37091795	5.9068904
mol352	ON=C(c1ccccc1)c1ccc(O)cc1	78	9	0.44444445	0.80000001	5	2.87918	7.7015262	442	22	12	27	40.2225	1.4897221	11	4	0.14285715	12	28	1	5	0.17857143	15	0	8.5377932	7.1961522	4.8792644	4.2320509	0	213.23599	16	0	0	13	0	0	0	1	2	0	0	17	11.380469	8.6733618	7.8088617	6.1161566	0	0.56510133	5.0874629
mol486	O=C1OCc2c1c(C)ccc2C	87.5	5	0.40000001	0.66666669	3	2.1544609	6.9005852	172	18	6	22	29.668934	1.3485879	10	2	0.086956523	6	23	1	2	0.086956523	16	0	7.1783037	6.3618073	3.9611604	3.2642369	0	162.188	12	0	0	10	0	0	0	0	2	0	0	13	8.7151785	7.0080719	5.6983771	4.2127786	0	0.68129086	4.7004399
mol3299	O=C(Nc1ccc(N=Nc2ccc(N(Nc3ccc(NC(=O)C)cc3)C(=O)C)cc2)cc1)C	218	21	0.47619048	0.90909094	11	4.1294241	9.7440472	4062	46	18	57	92.131866	1.6163486	24	13	0.22033899	18	59	4	14	0.23728813	37	0	18.494589	14.428204	10.144508	6.9641018	1	444.495	33	0	0	24	0	0	0	6	3	0	0	35	23.794317	16.681435	15.795734	9.6310301	0	0.3442024	6.129283
mol2240	ClC(c1[nH0]cccc1)C(Cl)c1ccccc1[N+](=O)[O-].O=[N+]([O-])c1cc([N+](=O)[O-])c(O)c([N+](=O)[O-])c1	167.5	9	0.55555558	1.25	4	2.8887124	8.9924784	1102	54	18	48	97.122894	2.0233936	13	8	0.1632653	18	49	4	8	0.1632653	27	0	18.645258	10.428204	10.05115	5.6814094	1	526.245	35	0	0	19	2	0	0	5	9	0	0	36	26.283728	12.26722	16.450172	7.857738	0	0.32256484	6.1699252
mol3649	Clc1[nH0]c(Cl)[nH0]c(Oc2cc(Oc3[nH0]c(Cl)[nH0]c(Cl)[nH0]3)cc(Oc3[nH0]c(Cl)[nH0]c(Cl)[nH0]3)c2)[nH0]1	240	12	0.41666666	0.71428573	7	3.5637784	9.8298607	3312	48	24	36	73.965065	2.0545852	3	6	0.15384616	24	39	0	6	0.15384616	15	0	19.785078	7.7320509	10.383398	1.7320508	0	569.96698	33	0	0	15	6	0	0	9	3	0	0	36	23.534805	9.0495234	15.711551	2.4494898	0	0.3512581	6.1699252
mol2131	ClCCN(CCCl)c1ccc(cc1)C=C1SC(=S)N(CN2CCOCC2)C1=O	163.5	16	0.5	1	8	3.7691238	9.2895536	2351	41	6	51	93.786255	1.8389462	23	8	0.1509434	6	53	3	9	0.16981132	44	0	18.626127	11.750712	11.439064	4.6487174	1	460.44998	28	0	0	19	2	0	0	3	2	0	2	30	19.93251	12.786246	13.617723	5.7828231	0	0.38983503	5.9068904
mol4180	Brc1ccc(cc1)c1oc(cc1)c1cc2[nH0+](c3ccccc3C2(C)C)c(c1)c1ccccc1.[Cl+3]([O-])([O-])([O-])[O-]	328.5	14	0.9285714	13	1	3.572571	9.8331928	3036	60	29	61	98.916695	1.6215851	23	5	0.07692308	29	65	0	5	0.07692308	36	0	22.901264	17.314955	13.787475	9.8747854	0	592.87299	38	0	1	30	1	0	0	1	5	0	0	42	27.078775	20.294317	18.020006	13.62616	0	0.32014427	6.3923173
mol2123	O=C1C=C(NCc2ccc(OC)cc2)C(=O)c2ccccc12	163.5	13	0.46153846	0.85714287	7	3.4082968	8.5925531	1141	35	12	37	54.332878	1.4684561	15	5	0.12820514	12	39	3	5	0.12820514	24	0	12.128004	10.403259	6.9537954	5.3296213	1	293.32199	22	0	0	18	0	0	0	1	3	0	0	24	15.526733	12.112519	10.685872	7.5075679	0	0.46637034	5.5849624
mol3855	O=[N+]([O-])c1ccc([nH0]2[nH0]cc(c2)C(=O)O)c([N+](=O)[O-])c1	261	10	0.5	1	5	3.1039307	8.3561029	807	30	11	26	49.972603	1.9220232	6	5	0.18518518	11	27	3	5	0.18518518	13	0	9.6640606	5.3867512	5.11063	2.5653841	0	278.17999	20	0	0	10	0	0	0	4	6	0	0	21	14.861443	6.4222851	9.3967543	3.6161563	0	0.48464775	5.3923173
mol1664	o1[nH0]c2cc(OC)c(OC)cc2c1c1oc(C)cc1	145.5	10	0.5	1	5	3.0184879	8.2033873	680	29	14	32	50.591316	1.5809786	13	6	0.17647059	15	34	0	6	0.17647059	19	0	10.889607	8.8094015	5.8086824	3.5653841	0	259.26099	19	0	0	14	0	0	0	1	4	0	0	21	13.405413	9.8698788	9.223877	4.8601732	0	0.51875818	5.3923173
mol680	O=C1N(CC(=O)C2(C)CCC(C)C2(C)C)C(=O)c2ccccc21	99	10	0.5	1	5	3.115072	8.7698956	1110	45	6	46	64.576416	1.4038351	23	7	0.14583333	6	48	3	7	0.14583333	39	0	14.18003	12.508072	8.1845446	6.8087306	0	313.397	23	0	0	19	0	0	0	1	3	0	0	25	16.991199	13.413849	10.698213	7.8912473	0	0.45137304	5.643856
mol1989	FC(F)(F)C=1[nH0]2[nH0]c(N)c(N=Nc3ccc(OC)cc3)c2N=C(C)C=1	159	13	0.46153846	0.85714287	7	3.4666669	8.97931	1555	40	11	38	72.44751	1.9065133	13	7	0.175	11	40	3	8	0.2	26	0	13.242311	8.8867512	7.0819592	3.6487174	0	350.30399	25	0	0	15	0	3	0	6	1	0	0	27	18.189871	10.076985	11.791043	4.982182	0	0.42433795	5.7548876
mol1852	Fc1ccc(cc1)C(O)C(O)c1ccc(F)cc1	153	11	0.45454547	0.83333331	6	3.1315062	8.0227804	639	26	12	30	46.884197	1.5628066	12	5	0.16129032	12	31	0	5	0.16129032	19	0	9.4238586	7.7735028	5.4477801	4.5534182	0	250.24399	18	0	0	14	0	2	0	0	2	0	0	19	13.120955	9.1209555	8.575387	6.2659864	0	0.52150291	5.2479277
mol1319	BrC1C(OC(=CC1C)C(=O)N)OCC	130.8	7	0.42857143	0.75	4	2.6153841	7.3291526	297	20	0	28	48.018757	1.7149556	14	6	0.21428572	0	28	2	6	0.21428572	26	0	9.7825642	6.0165076	5.4140286	2.8231323	1	264.11899	14	0	1	9	0	0	0	1	3	0	0	14	10.715178	6.3009648	6.5577493	3.1009536	0	0.59167278	4.8073549
mol3317	O=C(N)NN=C1C=C(C)CCC1C(C)C	219.5	7	0.42857143	0.75	4	2.7565129	7.5193667	378	19	0	34	49.454479	1.4545435	19	7	0.20588236	0	34	3	8	0.23529412	31	0	9.5790768	7.6462646	5.3058739	4.1158609	0	209.293	15	0	0	11	0	0	0	3	1	0	0	15	11.422285	8.0080719	7.0029078	4.5317106	0	0.56650949	4.9068904
mol3306	O=C(OC=1=C2C=CC(NC(=O)C)=CC2=NC=1c1ccccc1)C	219	11	0.45454547	0.83333331	6	3.2393355	8.7671404	1177	34	6	38	59.004349	1.5527461	15	7	0.175	6	40	7	7	0.175	27	0	12.790761	10.618802	7.1624274	5.3987174	1	307.32898	23	0	0	18	0	0	0	2	3	0	0	25	16.396976	12.275657	11.041714	7.4375238	0	0.45137304	5.643856
mol3058	O=[N+]([O-])c1ccc(NN=CC=CC=C(C)C)c([N+](=O)[O-])c1	205.5	13	0.46153846	0.85714287	7	3.5191009	8.4468317	1118	27	6	35	62.116219	1.7747492	14	8	0.22857143	6	35	5	11	0.31428573	24	0	11.516086	8.0414515	5.9360251	4.0267091	0	290.27899	21	0	0	13	0	0	0	4	4	0	0	21	15.828063	9.2591486	9.9135914	5.5292754	0	0.45371634	5.3923173
mol2254	O=C(Nc1ccccc1C=Cc1ccccc1)c1ccccc1	168	13	0.46153846	0.85714287	7	3.449861	8.7422552	1316	31	18	40	51.151588	1.2787898	17	5	0.11904762	18	42	2	6	0.14285715	22	0	12.645853	11.737604	7.513525	6.809401	0	299.37299	23	0	0	21	0	0	0	1	1	0	0	25	15.907567	14.200459	11.3265	9.9326534	0	0.45137304	5.643856
mol465	O=C1OC(=Cc2ccccc12)c1ccccc1C	86	9	0.44444445	0.80000001	5	2.9022305	8.0530376	576	29	12	30	38.187168	1.2729056	12	2	0.0625	12	32	2	2	0.0625	18	0	10.012649	9.1961527	5.8444233	5.2320509	0	236.26999	18	0	0	16	0	0	0	0	2	0	0	20	12.53517	10.828063	8.7540197	7.3601732	0	0.53921634	5.321928
mol3858	O=[N+]([O-])c1ccc(NN=CC=2CCCCC=2C=Cc2ccccc2)c([N+](=O)[O-])c1	261.5	16	0.5	1	8	3.7897983	9.4055033	2604	42	12	49	80.443558	1.6417052	20	7	0.13725491	12	51	5	9	0.17647059	34	0	15.653914	12.17928	9.2144995	7.3051829	0	392.41498	29	0	0	21	0	0	0	4	4	0	0	31	20.639618	14.070704	14.041714	9.6573982	0	0.3796615	5.9541965
mol3762	O=C1N=CN=C2N(NC=C21)C1CCCCC1	251.5	8	0.5	1	4	2.7693973	7.7051568	414	24	0	30	47.850002	1.595	14	1	0.03125	0	32	4	1	0.03125	28	0	9.0174742	6.7675848	5.766995	3.6051717	1	218.25999	16	0	0	11	0	0	0	4	1	0	0	18	10.957819	7.2591486	7.8601732	3.8914115	0	0.58587331	5.1699252
mol2564	S1c2ccccc2SC1[P+]([O-])(c1ccccc1)c1ccccc1	180.5	9	0.44444445	0.80000001	5	3.0064998	8.7961226	1071	39	18	38	58.107265	1.5291386	15	3	0.073170729	18	41	0	3	0.073170729	23	0	14.859632	10.660254	10.951636	5.6487174	0	354.43399	23	0	0	19	0	0	0	0	1	1	2	26	15.700459	12.786246	11.281841	8.2828226	0	0.46357921	5.7004399
mol2837	FC(F)(F)C(C(=O)NCc1ccccc1)C(F)(F)F	194	9	0.44444445	0.80000001	5	3.0563741	8.2003536	730	26	6	28	52.513088	1.8754675	9	6	0.21428572	6	28	1	6	0.21428572	21	0	9.3472433	6.1712084	5.0718331	3.1302624	0	285.18698	19	0	0	11	0	6	0	1	1	0	0	19	14.681798	6.9746914	8.621027	4.1354284	0	0.48546076	5.2479277
mol659	O=[N+]([O-])c1cc([N+](=O)[O-])c(O)c([N+](=O)[O-])c1.O=[N+]([O-])c1cc([N+](=O)[O-])c(O)c([N+](=O)[O-])c1.O=[N+]([O-])c1c(C=Cc2ccccc2)c(N)cc(N)c1C=Cc1ccccc1	98	14	0.71428573	2.5	4	3.3120961	9.9638205	2730	91	30	84	155.35519	1.8494667	25	15	0.1744186	30	86	9	17	0.19767442	47	0	29.364754	18.469656	15.675336	10.529486	0	815.62097	59	0	0	34	0	0	0	9	16	0	0	61	44.136734	22.095284	27.740774	15.015136	0	0.2191045	6.9307375
mol751	O=C(C)C1=Nc2ccccc2C1(C)C(=O)OC	103	7	0.42857143	0.75	4	2.5465806	7.9315882	448	31	6	30	46.240398	1.5413465	13	6	0.19354838	6	31	3	6	0.19354838	22	0	9.9813595	8.3094015	5.2951846	3.8273504	1	231.25099	17	0	0	13	0	0	0	1	3	0	0	18	12.629392	9.2151785	8.0130911	4.9265389	0	0.54234898	5.1699252
mol1089	S=C(N1CCOCC1)c1ccc(OCC)c(OC)c1	119	11	0.45454547	0.83333331	6	3.1574059	8.1918812	734	28	6	38	60.652767	1.5961255	19	7	0.17948718	6	39	1	7	0.17948718	32	0	12.164289	9.2675848	6.8460975	3.6951406	0	281.37601	19	0	0	14	0	0	0	1	3	0	1	20	13.664926	9.9662552	9.2575502	4.5067668	0	0.5023343	5.321928
mol1270	O=C1OC=2c3ccc(OC)cc3CCC=2C(CCC)C1(C)C	128.5	11	0.45454547	0.83333331	6	3.0946081	8.6409016	967	42	6	46	58.579239	1.2734617	24	7	0.14583333	6	48	2	7	0.14583333	40	0	13.862573	12.637828	8.1125908	6.887846	1	300.39798	22	0	0	19	0	0	0	0	3	0	0	24	15.905413	13.491199	10.484731	7.9755282	0	0.46637034	5.5849624
mol440	Clc1ccc(Cl)c(NN=C(C(=O)C)C(=O)C(F)(F)F)c1	84	9	0.44444445	0.80000001	5	3.0848317	8.3610353	838	29	6	27	59.921844	2.2193274	7	6	0.22222222	6	27	3	7	0.25925925	18	0	11.397441	6.2320509	5.7943358	2.9880338	1	327.08899	20	0	0	11	2	3	0	2	2	0	0	20	15.499636	7.085422	9.1249161	3.9990187	0	0.4689956	5.321928
mol2912	S1c2[nH0][nH0]c([nH0]2NC1c1ccc(N(C)C)cc1)c1cccc([N+](=O)[O-])c1	198	14	0.5	1	7	3.5778072	9.0801744	1781	41	17	42	75.48069	1.7971592	16	6	0.13333334	17	45	1	6	0.13333334	27	0	14.973462	10.196153	8.8143873	4.1814094	0	368.42099	26	0	0	17	0	0	0	6	2	0	1	29	18.258783	11.698306	12.524878	5.932653	0	0.42228913	5.8579812
mol3930	O=C1NC(=O)C(=Cc2oc(cc2)c2ccccc2)C(=O)N1	270	12	0.5	1	6	3.3149736	8.4655571	989	30	11	31	51.757446	1.669595	10	2	0.060606062	11	33	4	3	0.090909094	18	0	10.751796	8.1188021	6.1693382	4.1487174	0	282.255	21	0	0	15	0	0	0	2	4	0	0	23	14.819627	9.6983061	10.13103	5.9494896	0	0.48250595	5.523562
mol300	CC=1c2ccccc2CC=1c1ccccc1	74.5	8	0.5	1	4	2.7729602	7.7047305	415	24	12	30	29.903749	0.99679166	14	2	0.0625	12	32	1	2	0.0625	19	0	9.4032593	9.4032593	5.6951408	5.6951408	0	206.28799	16	0	0	16	0	0	0	0	0	0	0	18	10.957819	10.957819	7.8601732	7.8601732	0	0.58587331	5.1699252
mol79	O=[N+]([O-])c1ccccc1C(C)C#N	50.5	6	0.5	1	3	2.4461732	7.1224508	238	18	6	21	35.709339	1.7004448	8	4	0.19047619	6	21	1	4	0.19047619	13	1	7.0976753	5.3867512	3.7944129	2.9820509	0	176.175	13	0	0	9	0	0	0	2	2	0	0	13	9.8449354	6.2675848	6.1639023	3.9687619	0	0.6193822	4.7004399
mol1172	O=C(NCC(c1ccccc1)c1ccccc1)c1ccccc1	123	11	0.45454547	0.83333331	6	3.2893577	8.7669849	1244	32	18	42	53.528042	1.2744772	19	6	0.13636364	18	44	1	6	0.13636364	25	0	12.85296	11.944711	7.7753267	6.9676495	0	301.38901	23	0	0	21	0	0	0	1	1	0	0	25	15.907567	14.200459	11.343337	9.8577385	0	0.45137304	5.643856
mol1567	Clc1ccc(cc1)C(=O)c1cc(OC)c(OC)cc1[N+](=O)[O-]	141.5	11	0.45454547	0.83333331	6	3.146822	8.649044	1023	36	12	34	59.741188	1.7570938	12	7	0.2	12	35	2	7	0.2	21	0	12.58645	8.9641018	6.5606384	3.9760678	0	321.716	22	0	0	15	1	0	0	1	5	0	0	23	16.275656	10.284093	10.472764	5.5993195	0	0.4530769	5.523562
mol2276	o1c2CCC(C)(c3cc(oc3c2c2cc(C)ccc12)C)c1ccc(OC)cc1	169.5	13	0.46153846	0.85714287	7	3.3373427	9.341692	1834	55	20	52	65.532471	1.2602398	24	6	0.10714286	21	56	0	6	0.10714286	35	0	16.757761	15.533015	9.772727	8.3438578	0	372.46399	28	0	0	25	0	0	0	0	3	0	0	32	19.465891	17.34457	13.49135	10.743002	0	0.40790597	6
mol1365	O=C(Oc1ccc(OC)cc1)Nc1ccc(cc1)CCCCCCCC	133	20	0.5	1	10	4.0068831	9.0334377	2270	32	12	55	74.230949	1.3496537	29	14	0.25	12	56	1	14	0.25	43	0	15.793295	14.068549	9.4281397	7.7033944	0	355.478	26	0	0	22	0	0	0	1	3	0	0	27	18.614674	15.493353	12.70704	9.381341	0	0.40176207	5.7548876
mol1409	O=C1C=C(NCc2[nH0]cc(C)cc2)C(=O)c2ccccc12	135	12	0.5	1	6	3.3023396	8.4655313	980	33	12	35	52.735069	1.5067163	14	4	0.10810811	12	37	3	4	0.10810811	22	0	11.589619	9.8259087	6.70122	5.2076125	1	278.311	21	0	0	17	0	0	0	2	2	0	0	23	14.819627	11.405413	10.147867	7.1766701	0	0.48250595	5.523562
mol2138	s1cccc1C(=O)C=1SC(=N)N(N=1)c1ccc(OC)cc1	164	12	0.5	1	6	3.3107553	8.4681005	976	30	11	32	59.888397	1.8715124	11	5	0.14705883	11	34	3	6	0.17647059	20	0	12.701865	8.0414515	7.7582502	3.2767091	0	317.39301	21	0	0	14	0	0	0	3	2	0	2	23	14.819627	9.4138489	10.185872	4.7079082	0	0.48250595	5.523562
mol1708	O=C1N2C=Cc3ccccc3C2=Cc2ccccc12	147	9	0.44444445	0.80000001	5	2.845685	8.2228479	624	35	12	30	39.666103	1.3222034	11	0	0	12	33	3	0	0	18	0	10.206315	9.350853	6.2635961	5.3540592	0	245.28099	19	0	0	17	0	0	0	1	1	0	0	22	12.819627	11.242276	9.3433371	7.6910715	0	0.53475124	5.4594316
mol1621	O=C(NCCc1ccccc1NC(=O)C)C	143.5	9	0.44444445	0.80000001	5	3.0417335	7.6843901	490	18	6	32	48.98045	1.5306391	16	8	0.25	6	32	2	8	0.25	24	0	9.5401115	7.7236147	5.1927052	3.6809037	0	220.27199	16	0	0	12	0	0	0	2	2	0	0	16	11.966255	8.552042	7.5922241	4.7127786	0	0.54356444	5
mol3981	O=C1C(=C)C2(O)CC(OC(=O)C)C3C1(C2OC(=O)C)C(OC(=O)C)CC1C(C)(C)CCC(OC(=O)C)C31C	278.20001	10	0.5	1	5	3.1181717	10.305886	3501	85	0	76	107.59602	1.4157372	38	16	0.20253165	0	79	6	17	0.21518987	73	0	23.121084	18.999636	13.089921	10.086388	1	534.60199	38	0	0	28	0	0	0	0	10	0	0	41	28.585058	19.75663	17.433006	10.78027	0	0.31455502	6.3575521
mol1037	O(CCc1ccccc1)C(C)=C(C#N)c1ccccc1	117.5	12	0.5	1	6	3.3673785	8.319809	933	26	12	37	48.204258	1.3028177	17	7	0.18421052	12	38	1	8	0.21052632	24	1	11.543179	10.687716	6.6413269	5.9249206	0	263.34	20	0	0	18	0	0	0	1	1	0	0	21	14.208896	12.501789	9.8088617	8.1935062	0	0.48464775	5.3923173
mol2592	Brc1cc(cc(Br)c1O)C=O	182	6	0.33333334	0.5	4	2.2942727	6.6197801	148	15	6	15	26.951874	1.7967917	4	2	0.13333334	6	15	1	2	0.13333334	8	0	8.5154343	3.7320509	4.3666458	1.9433757	1	279.91501	11	0	2	7	0	0	0	0	2	0	0	11	8.4307213	4.4307213	5.1470656	2.7079082	0	0.68403846	4.4594316
mol1209	s1cccc1C(=O)c1[nH0]oc(c2cccc3ccccc32)c1[S+2]([O-])([O-])c1ccccc1	125	11	0.45454547	0.83333331	6	3.2784235	9.6736612	2383	54	26	46	75.441391	1.6400303	15	5	0.1	27	50	1	5	0.1	22	0	17.689951	13.160254	11.796046	7.4373927	0	445.51898	31	0	0	24	0	0	0	1	4	0	2	35	21.424074	15.802754	15.070517	10.691072	0	0.37643659	6.129283
mol1355	Clc1ccc(cc1)C(=NO)c1ccccc1	132.5	9	0.44444445	0.80000001	5	2.87918	7.7015262	442	22	12	26	40.886436	1.5725552	10	3	0.11111111	12	27	1	4	0.14814815	14	0	9.224473	7.1961522	5.2226043	4.2320509	0	231.68199	16	0	0	13	1	0	0	1	1	0	0	17	11.380469	8.6733618	7.8088617	6.1161566	0	0.56510133	5.0874629
mol1315	Oc1c(cc(cc1C(C)(C)C)C(=Nc1ccccc1)Nc1ccccc1)C(C)(C)C	130.5	10	0.5	1	5	3.2602656	9.579895	2300	47	18	62	78.778206	1.2706163	32	13	0.203125	18	64	1	14	0.21875	45	0	18.82263	17.428204	10.396888	9.2260675	0	400.56598	30	0	0	27	0	0	0	2	1	0	0	32	21.940947	19.526733	14.05368	11.843337	0	0.37005648	6
mol1778	O=C(O)Cc1ccccc1	150	6	0.5	1	3	2.4245358	6.2958374	126	9	6	18	25.058651	1.3921472	8	3	0.16666667	6	18	1	3	0.16666667	11	0	5.4493198	4.5938582	3.0455213	2.6177905	0	136.14999	10	0	0	8	0	0	0	0	2	0	0	10	7.3973413	5.3973413	4.7876935	3.6329932	0	0.72192812	4.321928
mol1052	O=C(Nc1ccc(C)cc1)C(CC)c1ccc(C)cc1	118	12	0.5	1	6	3.273788	8.3338938	874	28	12	41	52.362316	1.2771297	21	8	0.19047619	12	42	1	8	0.19047619	29	0	12.311507	11.403259	7.0395641	6.3354397	0	267.37198	20	0	0	18	0	0	0	1	1	0	0	21	14.53517	12.828063	9.5965557	8.2027082	0	0.48464775	5.3923173
mol1411	O=C(OCC)C1=C(NC(C)=C(C(=O)OCC)C1c1ccc2OCOc2c1)C	135	10	0.5	1	5	3.1365473	9.2768183	1655	46	6	50	76.202545	1.524051	23	11	0.21153846	6	52	4	11	0.21153846	42	0	15.880211	12.930721	8.8977184	6.0182729	0	373.405	27	0	0	20	0	0	0	1	6	0	0	29	19.551678	14.016144	12.972764	7.3685741	0	0.40063059	5.8579812
mol4027	Clc1ccc(Cl)c(NN=C2C(=O)NN=C2C=2C(=O)N(C)c3ccccc3C=2O)c1	284	13	0.46153846	0.85714287	7	3.4755468	9.4384832	2185	52	12	42	79.296463	1.8880111	13	5	0.11111111	12	45	5	6	0.13333334	28	0	16.414589	10.541451	9.1199875	5.0653839	0	430.25098	29	0	0	19	2	0	0	5	3	0	0	32	20.706377	12.3006	13.879918	7.1161566	0	0.38828552	6
mol1421	O=C(OC1CCC2(C)C(CCC3C=4CCC(C)(C#Cc5ccccc5)C=4CCC32)C1)C	135.5	17	0.47058824	0.8888889	9	3.7461548	9.584878	2795	57	6	67	77.42923	1.1556602	36	7	0.098591551	6	71	2	8	0.11267605	62	1	19.37661	18.560114	12.367696	11.723745	1	416.60498	31	0	0	29	0	0	0	0	2	0	0	35	21.639618	19.93251	14.888614	13.494767	0	0.37643659	6.129283
mol2461	O=C1CCC2(C)C(CCC3C4CCC(O)(CCc5ccccc5)C4(C)CCC32)C1	176.5	15	0.46666667	0.875	8	3.5376384	9.4097576	2168	59	6	67	76.624771	1.1436533	38	6	0.084507041	6	71	1	6	0.084507041	64	0	18.329788	17.474327	12.137221	11.709491	0	394.599	29	0	0	27	0	0	0	0	2	0	0	33	20.277811	18.277811	13.856739	12.779388	0	0.39679351	6.044394
mol3369	O=C1OC(OC2OC(=O)c3ccccc32)c2ccccc21	221.5	10	0.5	1	5	3.0879896	8.494812	894	34	12	31	44.751163	1.443586	10	2	0.05882353	12	34	2	2	0.05882353	20	0	10.814744	8.7735023	6.4913564	4.7320509	0	282.25101	21	0	0	16	0	0	0	0	5	0	0	24	14.396976	10.275657	10.237184	6.6329932	0	0.49641782	5.5849624
mol939	ClCC(=O)c1ccccc1NC(=O)C	112.5	7	0.42857143	0.75	4	2.6373539	7.328506	304	18	6	24	41.600536	1.7333558	10	5	0.20833333	6	24	2	5	0.20833333	16	0	8.466898	6.0165076	4.6409359	2.9309037	1	211.64799	14	0	0	10	1	0	0	1	2	0	0	14	10.552042	6.8449349	6.6470656	3.9687619	0	0.59167278	4.8073549
mol3646	Clc1ccc(NN=C2C(=O)NN=C2C=2C(=O)N(C)c3ccccc3C=2O)cc1	240	14	0.5	1	7	3.4946849	9.3273373	2018	49	12	42	76.099213	1.811886	14	5	0.11111111	12	45	5	6	0.13333334	28	0	15.358047	10.618802	8.6363735	5.1487174	0	395.806	28	0	0	19	1	0	0	5	3	0	0	31	19.836134	12.430357	13.469234	7.2828231	0	0.39893496	5.9541965
mol3844	O=C(O)C1NC(C)(CO)C2Nc3ccccc3C2C1	260	8	0.5	1	4	2.7570767	8.2411976	616	34	6	37	57.633266	1.5576559	18	5	0.12820514	6	39	1	5	0.12820514	32	0	10.758341	8.4556656	6.5180678	4.6967587	0	262.30899	19	0	0	14	0	0	0	2	3	0	0	21	13.620955	9.2067423	9.0486603	5.6085548	0	0.51875818	5.3923173
mol2120	O=C1CCC2C3CCC4CC(C#N)CCC4(C)C3CCC12C	163.5	11	0.45454547	0.83333331	6	3.0625429	8.6328869	936	46	0	51	61.973682	1.2151703	29	3	0.055555556	0	54	1	3	0.055555556	52	1	14.106174	13.250712	9.4174967	8.9897652	0	299.45801	22	0	0	20	0	0	0	1	1	0	0	25	15.53517	13.53517	10.487165	9.2027082	0	0.47938794	5.643856
mol1068	O=[N+]([O-])c1cc([N+](=O)[O-])c(cc1C(=O)C(=O)C)C(=O)C(=O)C	118.5	8	0.5	1	4	2.9203296	8.6811371	967	37	6	30	54.187168	1.8062389	8	8	0.26666668	6	30	6	8	0.26666668	18	0	11.315114	7.1547008	5.6487074	3.6547005	1	308.202	22	0	0	12	0	0	0	2	8	0	0	22	17.187716	8.0330153	10.073162	4.7876935	0	0.43949699	5.4594316
mol3034	O=CNC(c1ccccc1)C(O)c1ccccc1	204.5	9	0.44444445	0.80000001	5	2.928864	8.0646982	605	25	12	33	47.258289	1.4320693	15	6	0.17647059	12	34	1	6	0.17647059	21	0	9.8610153	8.5055532	5.8033023	4.7320509	0	241.28999	18	0	0	15	0	0	0	1	2	0	0	19	12.794683	10.087576	8.8256989	6.6329932	0	0.52150291	5.2479277
mol3096	Clc1c2COC(=O)c2c(Cl)c(Cl)c1Cl	208	6	0.33333334	0.5	4	2.2940331	7.362936	258	25	6	16	28	1.75	2	0	0	6	17	1	0	0	10	0	9.5591774	4.2071066	5.0682635	2.1035533	0	271.914	14	0	0	8	4	0	0	0	2	0	0	15	10.455666	4.7485585	6.536581	2.7415817	0	0.61744827	4.9068904
mol1642	S=C(N[S+2]([O-])([O-])c1ccccc1)Nc1ccccc1	144.5	11	0.45454547	0.83333331	6	3.2144651	8.181181	762	25	12	31	56.454819	1.8211232	12	5	0.15625	12	32	1	5	0.15625	19	0	11.539489	7.2735028	7.4084845	3.8213673	0	292.383	19	0	0	13	0	0	0	2	2	0	2	20	13.717332	8.8031187	9.0773172	5.6329932	0	0.5023343	5.321928
mol1282	[S+2]([O-])([O-])(c1ccccc1)c1c(o[nH0]c1C(=O)c1ccc([N+](=O)[O-])cc1)c1ccc(OC)cc1	129	15	0.46666667	0.875	8	3.5933368	9.8249893	3086	57	23	49	85.427376	1.7434158	16	8	0.15384616	23	52	2	8	0.15384616	27	0	17.982464	13.005553	11.043719	6.8034182	0	464.45398	33	0	0	23	0	0	0	2	7	0	1	36	23.587212	15.38854	15.823735	9.7491493	0	0.3512581	6.1699252
mol2552	Clc1ccc(NN=C2C(=O)N(N=C2C(F)(F)F)c2ccccc2)cc1	180	13	0.46153846	0.85714287	7	3.3978593	9.0017643	1524	38	12	35	69.550735	1.9871639	10	4	0.10810811	12	37	3	5	0.13513513	22	0	13.213828	8.6961527	7.3881025	4.4820509	0	366.72998	25	0	0	16	1	3	0	4	1	0	0	27	18.026733	10.328063	11.859192	6.4048314	0	0.42433795	5.7548876
mol3555	O=C1Nc2cc3NCCCc3cc2CC1	235	8	0.5	1	4	2.6896031	7.5132847	342	23	6	29	42.558929	1.4675493	14	0	0	6	31	1	0	0	24	0	8.5984831	7.1902347	5.5230384	4.2153606	0	202.25699	15	0	0	12	0	0	0	2	1	0	0	17	10.250712	7.8364987	7.3264999	5.0244045	0	0.61261392	5.0874629
mol1507	Clc1ccc(C=C(C#N)c2sc(N=Nc3ccc(F)cc3)c([nH0]2)C)c(Cl)c1	139	16	0.5	1	8	3.7027876	9.1922712	2094	39	17	38	70.656876	1.8593915	11	6	0.15000001	17	40	2	8	0.2	20	1	16.278152	10.618802	9.2524061	5.3867512	0	417.29498	27	0	0	19	2	1	0	4	0	0	1	29	19.38854	12.560114	12.956729	7.5680814	0	0.40063059	5.8579812
mol1577	S=C1N=C2N(NC(O)=C2C(c2ccccc2)=C1C#N)c1ccccc1	142	11	0.45454547	0.83333331	6	3.1422477	9.0339479	1343	44	12	37	61.0196	1.6491784	12	4	0.1	12	40	4	4	0.1	23	1	13.787102	10.273502	7.9989872	5.5713673	1	344.39801	25	0	0	19	0	0	0	4	1	0	1	28	17.38854	12.396976	12.202708	8.0412416	0	0.43513325	5.8073549
mol1673	S(Cc1c(C)cc(C)cc1C)Cc1c(C)cc(C)cc1C	145.8	12	0.5	1	6	3.3039384	8.4676285	1012	32	12	47	52.41568	1.1152272	26	10	0.20833333	12	48	0	10	0.20833333	36	0	14.948359	13.723615	8.748559	7.0165076	0	298.49399	21	0	0	20	0	0	0	0	0	0	1	22	15.568549	14.861443	9.8799181	8.8799181	0	0.46827638	5.4594316
mol2757	BrC(=NNc1ccccc1)c1ccccc1	190	10	0.5	1	5	3.0992393	7.6620827	496	19	12	27	40.2225	1.4897221	11	3	0.10714286	12	28	1	4	0.14285715	15	0	10.184677	7.2735028	5.7505612	4.0713673	0	275.14899	16	0	1	13	0	0	0	2	0	0	0	17	11.217332	8.8031187	7.8601732	5.9663267	0	0.56510133	5.0874629
mol2405	Ic1cc2c3c(oc2c(I)c1)CCC(C)(c1cc(oc31)C)c1ccccc1	174.5	11	0.45454547	0.83333331	6	3.1829708	9.2539778	1591	54	20	45	64.032814	1.4229515	18	3	0.06122449	21	49	0	3	0.06122449	28	0	19.420439	13.533015	11.2018	7.8498411	0	580.203	27	0	0	23	0	0	2	0	2	0	0	31	18.758783	15.34457	12.970182	10.182488	0	0.41972107	5.9541965
mol3819	FC(F)(F)C1=NN(c2ccccc2)C(=O)C1C(O)c1ccc(C)cc1	257	12	0.5	1	6	3.2430942	9.0235806	1412	41	12	40	70.460228	1.7615057	15	6	0.14285715	12	42	2	6	0.14285715	28	0	13.234635	10.350853	7.5814996	5.6814094	1	348.32401	25	0	0	18	0	3	0	2	2	0	0	27	18.189871	11.905413	11.786713	7.6488485	0	0.42433795	5.7548876
mol930	O=C1C(=CNc2ccccc2C(=O)O)C2CCC1(C)C2(C)C	112	9	0.44444445	0.80000001	5	3.0963542	8.6261654	1032	40	6	43	61.27718	1.4250507	21	7	0.15555556	6	45	3	8	0.17777778	36	0	13.142025	11.378315	7.6257076	6.4551773	0	299.37	22	0	0	18	0	0	0	1	3	0	0	24	16.120956	12.413849	10.287529	7.6472301	0	0.46637034	5.5849624
mol2762	OCC1OC([nH0]2c[nH0]c3c2[nH0]c[nH0]c3N)C=C1	190	9	0.44444445	0.80000001	5	2.9070592	7.8708148	502	25	9	28	49.72327	1.775831	11	4	0.13333334	10	30	1	4	0.13333334	19	0	8.8928747	5.6712084	5.1699772	1.9082483	0	233.231	17	0	0	10	0	0	0	5	2	0	0	19	11.828063	6.4222851	8.2920246	2.3914115	0	0.56150466	5.2479277
mol3568	Ic1ccc(NC(=O)C(C(F)(F)F)C(F)(F)F)cc1	236	9	0.44444445	0.80000001	5	3.0215104	8.2079697	706	27	6	25	51.857574	2.0743029	6	5	0.2	6	25	1	5	0.2	18	0	11.098249	5.3867512	5.7931414	2.6873927	0	397.056	19	0	0	10	0	6	1	1	1	0	0	19	14.844935	6.1378284	8.5148735	3.5436769	0	0.48546076	5.2479277
mol1736	O=C(C=CN(O)c1ccccc1)c1ccc2CCCCc2c1	148	13	0.46153846	0.85714287	7	3.4599657	8.5894079	1187	32	12	41	56.238388	1.371668	19	5	0.11627907	12	43	2	6	0.13953489	29	0	12.404605	11.10193	7.6137624	6.7278328	1	293.366	22	0	0	19	0	0	0	1	2	0	0	24	15.363597	12.786246	10.737184	8.8409014	0	0.46637034	5.5849624
mol2951	O=C(OC1CC(C)CCC1C(C)C)C(C(=O)C)C(C)C(C(=O)OC1CC(C)CCC1C(C)C)C(=O)C	200	14	0.5	1	7	3.6902609	10.079329	4037	60	0	86	107.74947	1.2529007	50	21	0.24137931	0	87	4	21	0.24137931	83	0	24.042984	21.593494	14.158288	12.462139	1	506.724	36	0	0	30	0	0	0	0	6	0	0	37	27.317108	21.902895	16.737865	12.795472	0	0.31581879	6.2094536
mol2743	O=[N+]([O-])c1ccc2CCc3ccc(c1c23)C(=O)Cc1ccccc1	189	10	0.5	1	5	3.171725	8.8992586	1251	41	16	39	56.333878	1.4444584	15	4	0.095238097	17	42	2	4	0.095238097	23	0	12.989431	11.317472	7.9391437	7.1462646	0	317.34399	24	0	0	20	0	0	0	1	3	0	0	27	16.681435	13.104083	11.647867	9.5824833	0	0.44886449	5.7548876
mol3938	O=[N+]([O-])c1ccccc1NN=C(C#N)C=1=Nc2ccccc2N=1	271	11	0.45454547	0.83333331	6	3.3493659	8.7481165	1263	34	6	32	55.35754	1.7299231	9	5	0.14705883	6	34	6	6	0.17647059	21	1	11.671367	8.1188021	6.5587034	4.1547008	0	305.27701	23	0	0	15	0	0	0	6	2	0	0	25	16.233841	9.828063	11.185872	6.0412416	0	0.45137304	5.643856
mol1240	O=C1C(=CC(Cc2ccccc2)C(=O)O)C2CCC1(C)C2(C)C	127	10	0.5	1	5	3.1654925	8.7684202	1149	40	6	47	59.833126	1.2730453	24	8	0.1632653	6	49	3	9	0.18367347	40	0	14.003833	12.740123	8.3041763	7.6723208	1	312.409	23	0	0	20	0	0	0	0	3	0	0	25	16.828062	13.828063	10.770693	9.0386419	0	0.45137304	5.643856
mol3702	s1cccc1C1=Nc2[nH0]([nH0]c(N)c2N=Nc2cccc([N+](=O)[O-])c2)C(=C1)C(F)(F)F	246	13	0.46153846	0.85714287	7	3.54338	9.5344639	2461	48	16	40	83.764603	2.094115	10	6	0.13953489	16	43	4	7	0.1627907	23	0	15.554569	9.1188021	9.0831633	4.3540592	0	433.37399	30	0	0	17	0	3	0	7	2	0	1	33	21.465891	10.775657	14.236202	6.1464133	0	0.37824166	6.044394
mol664	O=C1N2C(C)=CC=CC2Cc2ccccc12	98	7	0.42857143	0.75	4	2.5904255	7.7323394	385	28	6	29	39.472763	1.3611298	13	1	0.032258064	6	31	3	1	0.032258064	22	0	9.1813707	8.3259087	5.5373635	4.6278272	0	211.26399	16	0	0	14	0	0	0	1	1	0	0	18	11.120955	9.5436058	7.7708569	6.1935067	0	0.58587331	5.1699252
mol3709	O=C1C(=C)C2(O)CC(OC(=O)C)C3C11C2OC(OC1CC1C(C)(C)CCC(OC(=O)C)C31C)(C)C	246.2	10	0.5	1	5	3.0674496	10.058161	2780	84	0	73	100.05399	1.3706025	38	12	0.15584415	0	77	4	13	0.16883117	73	0	21.804586	18.499636	12.681673	10.086388	1	490.59299	35	0	0	27	0	0	0	0	8	0	0	39	25.930357	19.101931	16.014215	10.625568	0	0.34185782	6.2854023
mol3497	FC(F)(F)C1=NNC(=O)C1=NNc1ccc(C)cc1	231	10	0.5	1	5	3.1541259	8.1847162	744	26	6	28	55.267979	1.9738563	9	4	0.13793103	6	29	3	5	0.1724138	20	0	9.7459698	6.309401	5.236865	3.0713673	0	270.21399	19	0	0	11	0	3	0	4	1	0	0	20	14.043606	7.2151785	8.876029	4.1656852	0	0.5023343	5.321928
mol3956	BrC1=NN=C2=Nc3ccccc3N=C21	274.5	7	0.42857143	0.75	4	2.5263374	7.3219037	274	21	0	18	30.529325	1.6960737	4	0	0	0	20	6	0	0	14	0	8.5622168	4.809401	4.8509717	2.3273504	0	248.063	14	0	1	9	0	0	0	4	0	0	0	16	9.5436058	5.7151785	6.8433366	3.3164966	0	0.64206427	5
mol3622	s1c2ccccc2[nH0]c1C(=NNc1c[nH0]ccc1)C(=O)N	239	11	0.45454547	0.83333331	6	3.252923	8.4844303	975	29	15	32	57.033642	1.7823013	11	5	0.14705883	16	34	2	6	0.17647059	16	0	11.670786	7.6188021	6.9497361	3.5713673	0	297.34201	21	0	0	14	0	0	0	5	1	0	1	23	14.656489	9.1209555	10.237184	5.1329932	0	0.48250595	5.523562
mol298	O1C(=Cc2ccccc2C11OCCO1)c1ccccc1C	74.5	9	0.44444445	0.80000001	5	2.9205871	8.5245819	829	36	12	37	48.936237	1.322601	16	2	0.050000001	12	40	1	2	0.050000001	27	0	11.835111	10.610366	7.1258979	5.7320509	0	280.323	21	0	0	18	0	0	0	0	3	0	0	24	14.286246	12.164926	10.284424	7.815515	0	0.49641782	5.5849624
mol920	Brc1cccc2cc(ccc12)CN	111.5	7	0.42857143	0.75	4	2.5356405	7.097064	234	19	10	23	32.768898	1.4247346	10	2	0.083333336	11	24	0	2	0.083333336	13	0	8.7125196	6.1712084	4.9758329	3.5856042	0	236.112	13	0	1	11	0	0	0	1	0	0	0	14	9.2591486	7.2591486	6.3088617	5.0244045	0	0.64772749	4.8073549
mol1683	s1cc[nH0]c1NC(=O)C(F)(F)C(F)(F)C(F)(F)C(F)(F)C(F)(F)C(F)(F)C(F)(F)C(F)(F)F	146	13	0.46153846	0.85714287	7	3.4583104	9.828352	2829	75	5	36	66.855995	1.857111	3	10	0.27777779	5	36	1	10	0.27777779	30	0	15.160303	6.1547008	8.0514402	2.3333333	0	546.20099	33	0	0	12	0	17	0	2	1	0	1	33	26.690235	6.5689139	14.249019	2.5386751	0	0.32984608	6.044394
mol3463	Cl.O(C)c1ccc2CCNCc2c1	228.5	7	1	0	0	2.4826286	6.8545036	190	16	6	27	41.859715	1.5503597	14	2	0.074074075	6	27	0	2	0.074074075	21	0	8.4863644	6.3533711	4.2646198	2.9451406	0	199.681	13	0	0	10	1	0	0	1	1	0	0	13	8.3889055	6.9746914	5.8981781	3.7828231	0	0.6193822	4.7004399
mol3585	O=C1CC2CC(CCC2(C)C2CCC3(C)C(=O)CCC3C12)C(=O)C	237	11	0.45454547	0.83333331	6	3.121716	8.8933659	1173	51	0	54	66.563652	1.2326603	30	4	0.070175439	0	57	3	4	0.070175439	54	0	15.268351	14.043606	9.8361177	9.2237453	1	330.46799	24	0	0	21	0	0	0	0	3	0	0	27	17.275656	14.275657	11.270528	9.5384769	0	0.44886449	5.7548876
mol3004	FC(F)(F)c1ccccc1C1NC(=O)NC(C)=C1C(=O)OCC	202.5	9	0.44444445	0.80000001	5	2.9707701	8.8088961	1076	38	6	38	70.70475	1.8606514	15	7	0.17948718	6	39	3	7	0.17948718	30	0	12.452497	9.0938578	6.8684769	4.3618073	0	328.28998	23	0	0	15	0	3	0	2	3	0	0	24	17.198307	10.076985	10.752237	5.5562954	0	0.43892586	5.5849624
mol4209	O=C1c2cc3ccccc3cc2C(=O)c2cc3ccccc3cc12	392.5	11	0.45454547	0.83333331	6	3.166868	8.8909397	1206	47	20	36	42.990253	1.1941737	12	0	0	22	40	2	0	0	16	0	12.744699	11.928204	7.8723497	7.4641018	0	308.336	24	0	0	22	0	0	0	0	2	0	0	28	16.258783	14.258784	11.720346	10.565646	0	0.46012789	5.8073549
mol3808	Oc1ccc(NN=C(C#N)C=2=Nc3ccccc3N=2)cc1	256	12	0.5	1	6	3.3603826	8.4638147	1019	29	6	31	50.147804	1.6176711	10	5	0.15151516	6	33	5	6	0.18181819	21	1	10.85487	8.1188021	6.187572	4.1487174	0	276.27899	21	0	0	15	0	0	0	5	1	0	0	23	14.656489	9.828063	10.258351	6.0244045	0	0.48250595	5.523562
mol425	FC(F)(F)C(F)(F)C(F)(F)C(F)(F)C(F)(F)C(F)(F)C(F)(F)C(F)(F)C(=O)Nc1ccc(C)cc1C	83	15	0.46666667	0.875	8	3.6213756	10.068931	3694	83	6	46	81.890831	1.7802355	10	12	0.26086956	6	46	1	12	0.26086956	39	0	17.065695	9.7320509	8.6548557	4.7380338	0	567.23895	36	0	0	17	0	17	0	1	1	0	0	36	29.137829	10.430721	15.553549	5.6597023	0	0.30954343	6.1699252
mol1418	N#CC1(C#N)C=C(c2ccccc21)c1ccccc1	135.2	8	0.5	1	4	2.8102601	8.2359943	633	33	12	29	36.175301	1.2474241	10	3	0.096774191	12	31	1	3	0.096774191	16	2	10.16793	9.2735023	6.0125976	5.5653839	0	242.28099	19	0	0	17	0	0	0	2	0	0	0	21	13.294683	11.294683	9.3047905	7.8905768	0	0.51875818	5.3923173
mol2135	ON=C1CCC2CCC1(C)C2(C)C	164	5	0.40000001	0.66666669	3	2.110914	7.152936	202	26	0	32	41.23563	1.2886134	19	4	0.12121212	0	33	1	5	0.15151516	32	0	8.8002043	7.9057775	5.2358851	4.8122783	1	181.27899	13	0	0	11	0	0	0	1	1	0	0	14	9.6902342	7.9831276	6.0210037	4.9056487	0	0.64772749	4.8073549
mol2446	Brc1ccc(NN=C2C(=O)N(N=C2C(F)(F)F)c2ccccc2)cc1	176	13	0.46153846	0.85714287	7	3.3978593	9.0017643	1524	38	12	35	69.550735	1.9871639	10	4	0.10810811	12	37	3	5	0.13513513	22	0	14.043896	8.6961527	7.8031363	4.4820509	0	411.181	25	0	1	16	0	3	0	4	1	0	0	27	18.026733	10.328063	11.859192	6.4048314	0	0.42433795	5.7548876
mol1232	S1c2[nH0][nH0]c([nH0]2NC1c1ccccc1OC)COc1ccccc1	126	13	0.46153846	0.85714287	7	3.4875524	8.8510351	1447	35	17	40	69.390259	1.7347564	16	6	0.13953489	17	43	0	6	0.13953489	26	0	13.863492	9.9806099	8.411622	4.3802624	0	340.40698	24	0	0	17	0	0	0	4	2	0	1	27	16.35516	11.53517	11.847668	6.2079082	0	0.44886449	5.7548876
mol546	O(C)c1cc2CCc2cc1OC	91	6	0.33333334	0.5	4	2.3962615	6.8717952	188	16	6	24	31.800268	1.3250113	12	4	0.16	6	25	0	4	0.16	19	0	7.3854108	6.5689139	4.0865521	2.8618073	0	164.20399	12	0	0	10	0	0	0	0	2	0	0	13	8.552042	7.1378284	5.8468666	3.6161563	0	0.68129086	4.7004399
mol1187	O=C(OC1Cc2ccccc21)c1ccc(OC)cc1	123.5	12	0.5	1	6	3.2934899	8.1599693	780	26	12	33	44.40715	1.3456712	14	5	0.14285715	12	35	1	5	0.14285715	22	0	10.628004	9.4032593	6.2055173	4.9491944	0	254.28499	19	0	0	16	0	0	0	0	3	0	0	21	13.242276	10.828063	9.2751884	6.7659864	0	0.51875818	5.3923173
mol615	Brc1ccc(NC(=O)C(F)(F)C(F)(F)C(F)(F)C(F)(F)C(F)(F)C(F)(F)C(F)(F)C(F)(F)F)c(Br)c1	95	15	0.46666667	0.875	8	3.6213756	10.068931	3694	83	6	40	74.786896	1.8696724	4	10	0.25	6	40	1	10	0.25	33	0	18.993618	7.7320509	9.6188173	3.7380338	0	696.97699	36	0	2	15	0	17	0	1	1	0	0	36	29.137829	8.4307213	15.553549	4.5050015	0	0.30954343	6.1699252
mol1243	O=[N+]([O-])c1ccccc1c1o[nH0]c(c2ccccc2)c1c1ccccc1	127	10	0.5	1	5	3.1469905	9.1575518	1523	42	23	40	60.580601	1.514515	14	4	0.093023255	23	43	1	4	0.093023255	19	0	13.702076	11.582904	8.0977774	6.8987174	0	342.354	26	0	0	21	0	0	0	2	3	0	0	29	17.93251	13.940947	12.75402	9.9494896	0	0.42228913	5.8579812
mol1656	ClC(=Cc1cc(C=C(Cl)c2ccccc2)c([N+](=O)[O-])cc1[N+](=O)[O-])c1ccccc1	145	14	0.5	1	7	3.5296979	9.5506086	2479	47	18	44	76.804527	1.7455574	14	6	0.13043478	18	46	4	8	0.17391305	24	0	16.878111	12.082904	9.4421721	7.1307683	0	441.26999	30	0	0	22	2	0	0	2	4	0	0	32	21.672998	14.518297	14.363081	10.232313	0	0.37005648	6
mol1920	O=[N+]([O-])c1ccc(NN=C(c2ccccc2)c2ccccc2)cc1	155.5	12	0.5	1	6	3.4385173	8.8726368	1445	34	18	39	60.061817	1.5400466	15	5	0.12195122	18	41	2	6	0.14634146	21	0	12.793828	10.582904	7.4287033	6.1427345	0	317.34799	24	0	0	19	0	0	0	3	2	0	0	26	16.777811	12.786246	11.737184	8.9326534	0	0.43739632	5.7004399
mol4093	O=C1N2c3ccccc3N(C)C2=C(C#N)c2c[nH0]ccc12	296	8	0.375	0.60000002	5	2.7667637	8.5451345	771	42	12	31	48.360806	1.5600259	10	2	0.05882353	12	34	2	2	0.05882353	19	1	11.238555	9.0414515	6.4974103	3.9880338	0	274.28299	21	0	0	16	0	0	0	4	1	0	0	24	14.560114	10.698306	10.236382	5.7079082	0	0.49641782	5.5849624
mol3477	Clc1cc(Cl)cc(OC(=O)c2ccc(cc2)C(=O)Oc2cc(Cl)cc(Cl)c2)c1	229.5	15	0.46666667	0.875	8	3.7801678	9.2805538	2400	41	18	38	63.763401	1.6779842	10	6	0.15000001	18	40	2	6	0.15000001	20	0	16.94207	10.773502	9.2780008	5.7854691	0	456.108	28	0	0	20	4	0	0	0	4	0	0	30	20.258783	12.84457	13.295734	8.1986389	0	0.38983503	5.9068904
mol3877	Clc1ccccc1NN=C1C(=O)NN=C1C=1C(=O)N(C)c2ccccc2C=1O	264	13	0.46153846	0.85714287	7	3.4334567	9.3374109	1976	50	12	42	76.099213	1.811886	14	5	0.11111111	12	45	5	6	0.13333334	28	0	15.358047	10.618802	8.6423569	5.1547008	0	395.806	28	0	0	19	1	0	0	5	3	0	0	31	19.836134	12.430357	13.486071	7.2996597	0	0.39893496	5.9541965
mol2537	[I-].S(C)[C+](NC1CCCCC1)c1cc(c(O)c(c1)C(C)(C)C)C(C)(C)C	179.5	10	1	0	0	3.198674	9.0316486	1422	40	6	62	84.935379	1.3699254	36	14	0.22580644	6	62	0	14	0.22580644	56	0	20.475006	15.767585	10.820597	8.2211971	0	489.50598	26	0	0	22	0	0	1	1	1	0	1	26	18.828062	16.413849	11.536042	9.0268402	0	0.39124358	5.7004399
mol2354	O=C1CCC2(C)C(CCC3C4C=CC(=O)C4(C)CCC32)C1	172.5	10	0.5	1	5	2.9431849	8.50912	802	44	0	47	56.14362	1.1945451	26	2	0.039999999	0	50	3	2	0.039999999	47	0	13.230346	12.413849	8.6934891	8.2852402	1	286.41498	21	0	0	19	0	0	0	0	2	0	0	24	14.828063	12.828063	9.9491606	8.7944603	0	0.49641782	5.5849624
mol3988	S1CN(C[nH0]2c1[nH0][nH0]c2c1c[nH0]ccc1)c1[nH0]cccc1	279	11	0.45454547	0.83333331	6	3.1783991	8.4874201	919	32	17	33	54.632713	1.6555368	12	2	0.055555556	17	36	0	2	0.055555556	19	0	11.941042	8.0330153	7.5260105	2.782692	0	296.358	21	0	0	14	0	0	0	6	0	0	1	24	14.070704	9.3804693	10.415816	4.0580783	0	0.49641782	5.5849624
mol1245	S(CC)C(SCC)C(O)C(O)C(O)CO	127	8	0.5	1	4	2.8142214	7.5293756	388	20	0	35	54.557018	1.558772	20	14	0.41176471	0	34	0	14	0.41176471	34	0	10.669065	6.4307213	7.0595508	2.8224618	0	256.38699	15	0	0	9	0	0	0	0	4	0	2	14	11.844935	6.4307213	7.0781159	2.8224618	0	0.54200274	4.8073549
mol2070	O=[N+]([O-])c1ccc(c(c1)C(=O)O)C(=O)O	161.5	7	0.42857143	0.75	4	2.6571841	7.5369945	354	22	6	20	35.319145	1.7659574	5	5	0.25	6	20	3	5	0.25	11	0	7.2066846	4.2320509	3.682251	2.2380338	0	211.129	15	0	0	8	0	0	0	1	6	0	0	15	11.585422	5.0080719	6.930428	3.1329932	0	0.56650949	4.9068904
mol1968	S(C)c1[nH0][nH0](c(N)c1C(=O)OCC)C(=O)c1ccc([N+](=O)[O-])cc1	157.5	13	0.46153846	0.85714287	7	3.4103746	8.8714609	1385	39	11	38	73.205666	1.9264649	14	10	0.25641027	11	39	3	10	0.25641027	25	0	13.701486	8.5165081	8.0148897	3.5284741	0	350.35498	24	0	0	14	0	0	0	4	5	0	1	25	17.853006	9.5769854	11.400285	4.6734333	0	0.42571631	5.643856
mol2183	O=C(OC1CCC2(C)C(CCC3C4CCC(O)(C#Cc5ccccc5)C4(C)CCC32)C1)C	165.5	17	0.47058824	0.8888889	9	3.7293208	9.6830769	2962	63	6	70	83.992226	1.1998889	38	8	0.10810811	6	74	1	9	0.12162162	66	1	19.901175	18.637465	12.729331	11.861773	1	434.62	32	0	0	29	0	0	0	0	3	0	0	36	22.562267	19.85516	15.250586	13.356739	0	0.36708876	6.1699252
mol1360	S1c2sc(cc2C(C=2C1N=C(C=2N)C(=O)OCC)c1ccccc1)C(=O)OCC	133	14	0.5	1	7	3.4153848	9.4517479	2105	50	11	49	84.443558	1.7233379	20	10	0.1923077	11	52	4	10	0.1923077	37	0	17.615499	12.455666	10.900285	6.2682729	0	428.53299	29	0	0	21	0	0	0	2	4	0	2	32	20.543242	14.007708	14.045244	8.0472069	0	0.38828552	6
mol1362	O=C(OC)C=1Cc2cc3CCc3cc2CC=1C(=O)OC	133	9	0.44444445	0.80000001	5	2.957736	8.376399	760	33	6	36	50.117302	1.3921472	16	6	0.15789473	6	38	3	6	0.15789473	29	0	11.616121	9.9831276	6.6590142	5.026021	0	272.29999	20	0	0	16	0	0	0	0	4	0	0	22	14.275657	10.861443	9.6345606	6.2491498	0	0.49991596	5.4594316
mol2477	O=C1N(c2ccccc2)c2ccccc2C(O)=C1C(=Nc1ccc(c(O)c1)C(=O)O)C	177	14	0.5	1	7	3.5653162	9.6296215	2630	56	18	49	76.413391	1.5594569	18	8	0.15384616	18	52	4	9	0.17307693	30	0	16.480768	13.428204	9.4231701	7.2260675	0	414.41699	31	0	0	24	0	0	0	2	5	0	0	34	22.120592	15.836134	14.879918	10.17667	0	0.36875206	6.0874629
mol962	O=C(NCCc1ccc(OCc2ccccc2)c(OC)c1)CC(C)C	113.5	16	0.5	1	8	3.7716718	8.9501495	1852	32	12	52	71.047348	1.3662952	27	13	0.24528302	12	53	1	13	0.24528302	40	0	15.249325	13.52458	8.6851759	6.7723265	0	341.45099	25	0	0	21	0	0	0	1	3	0	0	26	18.070704	14.949383	12.079719	8.5705166	0	0.41335541	5.7004399
mol1750	O=C(O)Cc1ccccc1O	149	6	0.5	1	3	2.4257765	6.599061	158	12	6	19	27.955736	1.4713545	8	4	0.21052632	6	19	1	4	0.21052632	12	0	5.8191833	4.5165076	3.1857948	2.534457	0	152.149	11	0	0	8	0	0	0	0	3	0	0	11	8.2675848	5.2675848	5.1983771	3.4663265	0	0.68403846	4.4594316
mol881	ClC#CC1(C)CCC2=C1CCC1C2CCC2(C)CC(OC(=O)C)CCC12C	109.5	14	0.5	1	7	3.4177859	9.2080154	1739	55	0	60	75.909332	1.2651556	33	7	0.11111111	0	63	2	8	0.12698413	60	1	18.046402	16.096012	11.125895	9.9149971	1	388.979	27	0	0	24	1	0	0	0	2	0	0	30	19.449383	16.742277	12.722911	10.621957	0	0.41024774	5.9068904
mol2718	O=C(C=Cc1ccc(OC)cc1)c1ccc(O)cc1	188	13	0.46153846	0.85714287	7	3.4003184	8.14746	830	25	12	33	44.40715	1.3456712	14	6	0.17647059	12	34	2	7	0.20588236	20	0	10.537213	9.2735023	5.8435216	4.8034182	1	254.28499	19	0	0	16	0	0	0	0	3	0	0	20	13.664926	10.957819	9.1858721	6.9158163	0	0.5023343	5.321928
mol1452	FC(F)(F)C(F)(F)C(F)(F)C(F)(F)C(F)(F)C(F)(F)C(F)(F)C(F)(F)C(=O)Nc1ccc(OCCCC)cc1	137	19	0.47368422	0.89999998	10	3.9197133	10.263764	5054	85	6	53	98.079323	1.8505533	14	15	0.28301886	6	53	1	15	0.28301886	46	0	18.672613	10.930721	9.9380951	5.5284739	0	611.29199	39	0	0	19	0	17	0	1	2	0	0	39	31.096012	11.681798	17.18087	6.3787751	0	0.29181826	6.2854023
mol2286	O=C1NC(C)=C(C(=O)OCCCC)C(N1)c1occc1	169.8	10	0.5	1	5	3.0952137	8.3632088	811	28	5	38	61.059628	1.6068323	18	8	0.20512821	5	39	3	8	0.20512821	31	0	11.563715	8.9307213	6.619348	4.239799	0	278.30798	20	0	0	14	0	0	0	2	4	0	0	21	14.53517	9.7067423	9.630229	5.0260386	0	0.48464775	5.3923173
mol2364	Clc1ccccc1C=Nc1cc2NC(Cc2cc1C=Cc1ccccc1)c1ccccc1.O=[N+]([O-])c1cc([N+](=O)[O-])c(O)c([N+](=O)[O-])c1	173	14	0.71428573	2.5	4	3.5966055	10.014453	3519	73	30	74	126.50208	1.7094877	26	9	0.11538462	30	78	5	11	0.14102565	43	0	25.728264	19.408813	14.785254	11.207954	0	664.07397	48	0	0	35	1	0	0	5	7	0	0	52	34.208168	23.061903	23.100264	15.756718	0	0.26537687	6.7004399
mol2168	O=C1CC2CC(OC(=O)C)CCC2(C)C2CCC3(C)C(=O)CCC3C12	165	12	0.5	1	6	3.2486496	8.9981813	1360	51	0	55	70.529404	1.2823527	30	5	0.086206898	0	58	3	5	0.086206898	55	0	15.676599	14.043606	9.9872694	8.93507	1	346.46698	25	0	0	21	0	0	0	0	4	0	0	28	17.982763	14.275657	11.753692	9.2051439	0	0.43513325	5.8073549
mol1183	O=C(OC)c1cc2cc3CCc3cc2cc1C(=O)OC	123.5	9	0.44444445	0.80000001	5	2.957736	8.376399	760	33	10	34	47.670769	1.4020814	14	6	0.16666667	11	36	2	6	0.16666667	23	0	11.356607	9.7236147	6.3995008	4.7665076	0	270.284	20	0	0	16	0	0	0	0	4	0	0	22	14.275657	10.861443	9.6345606	6.2491498	0	0.49991596	5.4594316
mol2976	Clc1ccc(cc1)CNC(=O)c1cc([N+](=O)[O-])cc([N+](=O)[O-])c1	201	12	0.5	1	6	3.4213457	8.7415848	1300	33	12	33	63.578228	1.926613	10	6	0.17647059	12	34	3	6	0.17647059	19	0	12.318121	7.7485585	6.709106	4.1569715	0	335.703	23	0	0	14	1	0	0	3	5	0	0	24	16.982763	9.1209555	10.863081	5.8240647	0	0.43892586	5.5849624
mol64	BrCC(=O)c1ccccc1	49	6	0.5	1	3	2.3375406	6.3134742	121	11	6	17	25.835384	1.5197284	7	2	0.11764706	6	17	1	2	0.11764706	10	0	6.9660673	4.5938582	4.1070914	2.5142369	1	199.047	10	0	1	8	0	0	0	0	1	0	0	10	7.3973413	5.3973413	4.842535	3.5580783	0	0.72192812	4.321928
mol266	[S+2]([O-])([O-])(OCCCCCCO[S+2]([O-])([O-])c1ccc(C)cc1)c1ccc(C)cc1	71.800003	19	0.47368422	0.89999998	10	3.9988627	9.2540979	2736	39	12	54	84.604156	1.5667436	26	13	0.23636363	12	55	0	13	0.23636363	43	0	17.760422	12.861443	11.94483	7.1427345	0	426.55399	28	0	0	20	0	0	0	0	6	0	2	29	20.62311	14.208896	13.205144	8.9206867	0	0.38060221	5.8579812
mol3726	OC1CCC2(C)C(=CCC3C4CCC(O)(C#C)C4(C)CCC32)C1	248	11	0.45454547	0.83333331	6	3.0615723	8.7692938	1034	51	0	53	62.134399	1.1723472	30	5	0.089285716	0	56	1	6	0.10714286	54	1	14.515383	13.620955	9.4168758	8.93507	0	314.46899	23	0	0	21	0	0	0	0	2	0	0	26	16.457819	14.457819	10.839101	9.7617502	0	0.46357921	5.7004399
mol2118	Oc1c(OC)cc2CCN(C)C(CC(C)C)c2c1Oc1c(OC)cc2CCN(C)C(CC(C)C)c2c1O	163.5	13	0.46153846	0.85714287	7	3.5127704	10.183376	3898	70	12	81	112.4965	1.3888457	44	18	0.21428572	12	84	0	18	0.21428572	72	0	23.720341	20.706743	13.505039	9.3815517	0	512.69098	37	0	0	30	0	0	0	2	5	0	0	40	27.015779	21.739758	17.564989	10.725217	0	0.32120815	6.321928
mol2914	O=[N+]([O-])c1ccc2c(c1)C(=O)NC2=O	198	7	0.42857143	0.75	4	2.5766551	7.3205919	283	21	6	18	33.058651	1.8365917	4	1	0.052631579	6	19	3	1	0.052631579	10	0	6.8122578	4.2320509	3.7350373	2.2380338	0	192.12999	14	0	0	8	0	0	0	2	4	0	0	15	10.292529	5.0080719	6.5922241	3.1329932	0	0.61744827	4.9068904
mol4036	O=C1N=C2N(N=C(N)C2=NN=C=2C=CC(C)=CC=2)C(C)=C1	286	11	0.45454547	0.83333331	6	3.2584972	8.4729509	964	32	0	34	56.055275	1.6486846	13	4	0.11111111	0	36	9	6	0.16666667	27	0	11.608418	8.3867512	6.3567643	3.8987174	0	281.29898	21	0	0	14	0	0	0	6	1	0	0	23	14.982763	9.5769854	10.041714	5.2708569	0	0.48250595	5.523562
mol2251	O=C(Nc1cc(ccc1C=CC(=O)OC)C=CC(=O)OC)C	168	13	0.46153846	0.85714287	7	3.4334426	8.6190653	1192	28	6	39	61.034176	1.564979	17	11	0.2820513	6	39	5	13	0.33333334	28	0	12.582693	10.041451	6.3965182	4.059401	0	303.314	22	0	0	16	0	0	0	1	5	0	0	22	16.53517	11.413849	10.455928	5.6766701	0	0.43949699	5.4594316
mol77	O=C(OC)[nH0]1c2ccccc2c(C)c1C	50.200001	7	0.42857143	0.75	4	2.5114875	7.5508218	328	25	9	28	41.480671	1.4814526	13	5	0.1724138	10	29	1	5	0.1724138	18	0	9.0731115	7.809401	4.8146672	3.3273504	0	203.241	15	0	0	12	0	0	0	1	2	0	0	16	10.999636	8.7151785	7.1639023	4.4711971	0	0.59002918	5
mol3598	O=C1C(=C)C2CC(OC(=O)C)C3C1(C2O)C1OC(=O)C32C(OC(=O)C)CCC(C)(C)C2C1	237.89999	9	0.44444445	0.80000001	5	2.9630599	9.7988253	2190	77	0	62	87.914352	1.4179734	30	9	0.13636364	0	66	5	10	0.15151516	61	0	18.881937	15.576985	11.36859	8.9744158	1	446.496	32	0	0	24	0	0	0	0	8	0	0	36	23.377951	16.25663	14.894496	9.5582552	0	0.36708876	6.1699252
mol3946	O=C1NC(=O)C(Cc2cccc(c2)CC2C(=O)NC(=O)NC2=O)C(=O)N1	272	14	0.5	1	7	3.5311239	9.0957222	1779	41	6	40	72.064377	1.8016095	14	4	0.095238097	6	42	6	4	0.095238097	30	0	13.327805	8.878315	7.7244158	4.499671	0	358.31	26	0	0	16	0	0	0	4	6	0	0	28	18.84457	10.016144	12.329408	5.5993195	0	0.41210872	5.8073549
mol2747	Clc1cc(Cl)c(N=Nc2c3N=C(C)C=C([nH0]3[nH0]c2N)C(F)(F)F)c(Cl)c1	189.5	12	0.5	1	6	3.3822477	9.1142035	1649	44	11	34	70.651215	2.0779769	8	5	0.1388889	11	36	3	6	0.16666667	22	0	15.081042	7.7320509	8.0037603	3.4820509	0	423.61298	26	0	0	14	3	3	0	6	0	0	0	28	19.223249	8.8174725	12.074406	4.6488485	0	0.41210872	5.8073549
mol2331	Clc1ccc(N2C(=O)C3ON=C(C(=O)c4occc4)C3C2=O)cc1	171	12	0.5	1	6	3.2842274	8.8806944	1285	40	11	33	60.326042	1.8280618	9	3	0.083333336	11	36	4	3	0.083333336	21	0	12.765715	8.6961527	7.407917	4.4760675	0	344.70999	24	0	0	16	1	0	0	2	5	0	0	27	16.84457	10.1459	11.575387	6.0412416	0	0.44886449	5.7548876
mol712	OC1CCC2(C)C(C1)CC1(OCCO1)C1C3CCC4(OCCO4)C3(C)CCC12	101	11	0.45454547	0.83333331	6	3.0958567	9.3720856	1645	62	0	64	82.231133	1.2848614	36	3	0.043478262	0	69	0	3	0.043478262	69	0	17.45224	15.372033	11.664467	9.43507	0	392.53598	28	0	0	23	0	0	0	0	5	0	0	33	19.20046	15.372033	13.426635	9.43507	0	0.41675174	6.044394
mol1361	O=C1c2c(c(C)ccc2C)C1=O	133	5	0.40000001	0.66666669	3	2.2133	6.8933167	176	18	6	20	27.21928	1.3609641	8	2	0.095238097	6	21	2	2	0.095238097	13	0	6.9711971	6.1547008	3.8189318	3.4106836	1	160.172	12	0	0	10	0	0	0	0	2	0	0	13	8.878315	6.878315	5.6258979	4.4711971	0	0.68129086	4.7004399
mol4006	Oc1c(cc(cc1C(C)(C)C)C(N)=NC)C(C)(C)C	280.5	7	0.42857143	0.75	4	2.708365	8.253643	636	31	6	45	58.921955	1.3093768	26	12	0.26666668	6	45	1	13	0.2888889	38	0	13.126478	11.6547	6.5878029	5.4047008	0	262.397	19	0	0	16	0	0	0	2	1	0	0	19	15.008072	12.300965	8.4803991	6.2103434	0	0.48546076	5.2479277
mol2587	Brc1ccc(cc1)c1oc(cc1)C=C1C(=O)OC(OC1=O)(C)C	181.5	13	0.46153846	0.85714287	7	3.4457119	8.7229471	1283	34	11	36	56.915073	1.5809743	13	4	0.10526316	11	38	3	5	0.13157895	24	0	14.046655	10.041451	7.6743746	5.059401	0	377.19	23	0	1	17	0	0	0	0	5	0	0	25	16.61252	11.491199	10.838137	6.7659864	0	0.45137304	5.643856
mol1299	O=C(O)CC(O)(CC(=O)O)C(=O)O.NN(CCC(C)CCCC(=C)C)c1ccccc1	129.5	12	0.75	3	3	3.2380075	8.5834284	1000	36	6	65	98.721191	1.5187875	34	20	0.3125	6	64	4	21	0.328125	54	0	18.159119	14.120955	9.9806843	7.6758509	1	438.521	31	0	0	22	0	0	0	2	7	0	0	30	24.026733	15.449383	14.368605	9.0855703	0	0.33703592	5.9068904
mol2172	Sc1[nH0][nH0]c([nH0]1[nH0]1cccc1)C(F)(F)F	165	6	0.5	1	3	2.4896569	7.5489869	333	20	10	20	42.42255	2.1211274	5	3	0.14285715	10	21	0	3	0.14285715	11	0	8.0737896	3.809401	4.2985921	1.25	1	234.205	15	0	0	7	0	3	0	4	0	0	1	16	11.052042	4.4831276	6.9990187	1.7886752	0	0.59002918	5
mol1341	O=C(C)C(=CNc1ccccc1)Cc1ccccc1	132	11	0.45454547	0.83333331	6	3.2291317	8.1885481	784	23	12	36	47.143562	1.3095434	17	6	0.16216215	12	37	2	7	0.1891892	23	0	10.966208	10.05796	6.3099484	5.5671492	0	251.32899	19	0	0	17	0	0	0	1	1	0	0	20	13.501789	11.794683	9.2540197	7.7684216	0	0.5023343	5.321928
mol1685	Oc1[nH0]c([nH0][nH0]1c1ccccc1)CCC	146	9	0.44444445	0.80000001	5	2.8605981	7.4994068	375	19	11	28	43.691586	1.5604138	13	5	0.1724138	11	29	0	5	0.1724138	18	0	8.589819	6.8009648	5.0129848	3.4713438	0	203.245	15	0	0	11	0	0	0	3	1	0	0	16	10.673362	7.6817985	7.3088617	4.4318519	0	0.59002918	5
mol309	O=C(O)C(=CN(O)c1ccccc1)c1ccccc1	75	10	0.5	1	5	3.0751772	8.2094946	724	26	12	32	48.536037	1.5167512	13	6	0.18181819	12	33	2	7	0.21212122	19	0	10.100742	8.350853	5.7195787	4.6100426	1	255.27299	19	0	0	15	0	0	0	1	3	0	0	20	13.664926	10.087576	9.1815405	6.7079082	0	0.5023343	5.321928
mol3116	S(Cc1c(C)c(CSC2OCC(O)C(O)C2O)c(C)c(CSC2OCC(O)C(O)C2O)c1C)C1OCC(O)C(O)C1O	209	16	0.4375	0.77777779	9	3.8438511	10.530472	6273	78	6	84	134.32094	1.5990587	42	21	0.24137931	6	87	0	21	0.24137931	81	0	26.094746	17.170843	16.901724	8.2854052	0	654.81897	42	0	0	27	0	0	0	0	12	0	3	45	30.877586	17.634945	19.827183	9.1815405	0	0.29071587	6.4918532
mol1394	Clc1ccc(cc1)c1[nH0]c(sc1)C(C#N)=Cc1ccc(N(C)C)cc1	134	15	0.46666667	0.875	8	3.6304376	8.9618053	1695	36	17	41	64.466187	1.572346	16	7	0.1627907	17	43	1	8	0.18604651	24	1	15.473782	11.773502	8.9340401	5.25876	0	365.888	25	0	0	20	1	0	0	3	0	0	1	27	17.81119	13.819627	12.062881	7.5656462	0	0.42433795	5.7548876
mol538	O=C(OC)C1CC(c2ccccc21)c1ccccc1	90.5	9	0.44444445	0.80000001	5	2.9026659	8.2253933	659	30	12	35	44.038036	1.2582296	16	4	0.10810811	12	37	1	4	0.10810811	24	0	10.874456	10.05796	6.5257277	5.7092309	1	252.31299	19	0	0	17	0	0	0	0	2	0	0	21	13.242276	11.53517	9.3088617	7.6161566	0	0.51875818	5.3923173
mol3742	Clc1ccccc1C1SCC(=O)N1NC(=O)CC[nH0]1c2ccccc2[nH0]c1C	250	14	0.5	1	7	3.59003	9.3129587	2179	44	15	47	83.916489	1.7854573	19	7	0.14	16	50	2	7	0.14	32	0	16.834248	11.817472	10.364877	5.6504827	1	414.91699	28	0	0	20	1	0	0	4	2	0	1	31	19.672998	13.396976	13.541714	7.5268402	0	0.39893496	5.9541965
mol3181	O=CC12C3C(OC(=O)C)CC4C(=C)C(=O)C3(C4OC(=O)C)C(OC(=O)C)CC2C(C)(C)CCC1OC(=O)C	211.5	10	0.5	1	5	3.1095302	10.308299	3504	83	0	74	105.55703	1.4264463	36	15	0.19480519	0	77	7	16	0.20779221	70	0	22.736818	18.654337	13.02872	10.013091	1	532.586	38	0	0	28	0	0	0	0	10	0	0	41	28.369514	19.541088	17.637678	10.777834	0	0.31455502	6.3575521
mol2547	O=[N+]([O-])c1ccc(cc1)C(=O)ON(C=C1C(=O)C2(C)CCC1C2(C)C)c1ccccc1	179.8	13	0.46153846	0.85714287	7	3.549643	9.6350412	2683	55	12	55	84.286942	1.5324899	24	9	0.15517241	12	58	4	10	0.1724138	42	0	17.700735	14.765066	10.225386	8.3598776	1	420.465	31	0	0	24	0	0	0	2	5	0	0	34	22.38854	16.526733	14.647702	10.44689	0	0.36875206	6.0874629
mol1035	FC(F)(F)C(C(=O)NCC=C)C(F)(F)F	117	7	0.42857143	0.75	4	2.6483343	7.5385718	360	20	0	22	43.29475	1.9679433	7	6	0.2857143	0	21	2	7	0.33333334	19	0	7.2449493	4.0689139	3.6240931	1.6825219	0	235.127	15	0	0	7	0	6	0	1	1	0	0	14	12.276021	4.5689139	6.6033888	2.1177905	0	0.54200274	4.8073549
mol1739	O=C(O)c1cccc2CCCCc21	148.5	6	0.5	1	3	2.389801	7.1217313	226	19	6	25	33.023106	1.3209243	12	2	0.07692308	6	26	1	2	0.07692308	19	0	7.4159398	6.5604777	4.6288548	4.2011237	0	176.215	13	0	0	11	0	0	0	0	2	0	0	14	9.2591486	7.2591486	6.2876935	5.1329932	0	0.64772749	4.8073549
mol1184	Brc1ccccc1c1oc(cc1)C=C(C#N)C(=O)OCC	123.5	12	0.5	1	6	3.3371518	8.4730759	1013	29	11	33	54.690567	1.65729	12	7	0.20588236	11	34	2	8	0.23529412	20	1	12.884479	9.248559	7.08325	4.772491	0	346.17999	21	0	1	16	0	0	0	1	3	0	0	22	15.242276	10.828063	10.151397	6.5648446	0	0.46827638	5.4594316
mol932	[S+2]([O-])([O-])(NC1CC2CC1C(=C)C2(C)C)c1ccc(C)cc1	112	11	0.45454547	0.83333331	6	3.1937711	8.476573	922	34	6	44	64.686195	1.4701408	23	6	0.13043478	6	46	1	7	0.15217391	39	0	13.704014	11.162772	8.9820175	6.4685974	0	305.44199	21	0	0	17	0	0	0	1	2	0	1	23	15.413849	12.206742	9.7151804	7.6647038	0	0.48250595	5.523562
mol723	OC1OC(Cc2ccccc21)c1ccccc1	101.7	9	0.44444445	0.80000001	5	2.8853006	7.8777628	500	26	12	31	39.673759	1.2797986	14	2	0.060606062	12	33	0	2	0.060606062	21	0	9.4134216	8.5579596	5.8067894	5.0771856	0	226.27499	17	0	0	15	0	0	0	0	2	0	0	19	11.664926	9.957819	8.3433371	6.9494896	0	0.56150466	5.2479277
mol1538	O=C1N(N=C(C)C1Cc1ccccc1O)c1ccccc1	140	11	0.45454547	0.83333331	6	3.1924453	8.4893274	933	32	12	37	55.262905	1.493592	16	5	0.12820514	12	39	2	5	0.12820514	25	0	11.730498	9.9806099	6.8757372	5.5771856	1	280.327	21	0	0	17	0	0	0	2	2	0	0	23	14.819627	11.53517	10.164703	7.5268402	0	0.48250595	5.523562
mol2613	FC(F)(F)C(=O)C(=NNc1ccc([N+](=O)[O-])cc1)C(=O)OCC	183.5	12	0.5	1	6	3.4074044	8.7502136	1300	33	6	33	69.106758	2.0941443	10	9	0.27272728	6	33	4	10	0.30303031	23	0	11.58607	7.0165076	6.0324368	3.2784741	1	333.22198	23	0	0	12	0	3	0	3	5	0	0	23	17.620956	7.9222851	10.662921	4.2954416	0	0.42622864	5.523562
mol3148	s1c2ccccc2[nH0]c1C=Cc1ccc(N(C)C)cc1	210	12	0.5	1	6	3.4089589	8.291811	938	27	15	36	50.630432	1.4064009	16	5	0.13157895	16	38	1	6	0.15789473	21	0	12.392674	10.273502	7.3493934	4.559401	0	280.39499	20	0	0	17	0	0	0	2	0	0	1	22	13.949383	11.957819	9.7203465	6.5993195	0	0.49991596	5.4594316
mol406	O=C(OCC(=O)C1(C)CCC(C)C1(C)C)c1ccccc1	82	11	0.45454547	0.83333331	6	3.2303841	8.4745436	967	36	6	45	57.28075	1.2729056	24	9	0.19565217	6	46	2	9	0.19565217	38	0	13.310166	12.085422	7.5431118	6.6420641	0	288.38699	21	0	0	18	0	0	0	0	3	0	0	22	15.673362	12.966255	9.787529	7.7245803	0	0.46827638	5.4594316
mol3785	O=[N+]([O-])c1cc([N+](=O)[O-])c(O)c([N+](=O)[O-])c1.O=[N+]([O-])c1cc([N+](=O)[O-])c(O)c([N+](=O)[O-])c1.NC1CC=CCC(N)CC=CC1	254	7	0.42857143	0.75	4	2.5668185	9.0908241	1018	64	12	68	128.49791	1.8896751	24	10	0.14705883	12	68	8	10	0.14705883	48	0	22.233318	12.60193	11.888465	7.242054	0	624.47601	44	0	0	22	0	0	0	8	14	0	0	44	33.722885	14.258784	20.469917	9.2323132	0	0.266765	6.4594316
mol3513	O=C(Nc1ccccc1)Nc1ccccc1	232	10	0.5	1	5	3.0991461	7.6642308	495	18	12	28	41.480671	1.4814526	12	4	0.13793103	12	29	1	4	0.13793103	16	0	8.6817513	7.2735028	5.0254912	3.8213673	0	212.252	16	0	0	13	0	0	0	2	1	0	0	17	11.217332	8.8031187	7.8433366	5.6329932	0	0.56510133	5.0874629
mol385	[P+]([O-])(OC)(NC(CCC(=O)OCC)C(=O)OCC)C(NC(=O)CCCCN1C(=O)c2ccccc2C1=O)C	80.5	20	0.5	1	10	4.117187	10.187346	5599	59	6	74	124.00163	1.6756977	36	23	0.30666667	6	75	5	23	0.30666667	64	0	23.084045	16.620956	14.269066	7.7229443	1	553.54901	38	0	0	25	0	0	0	3	9	1	0	39	28.294317	17.681435	18.071936	8.8661385	0	0.30322024	6.2854023
mol3584	OC1CCC2(C)C3CCC4(C)C(CCC4C(C)CCCC(C)C)C3CC(O)C2(O)C1	237	15	0.46666667	0.875	8	3.5509346	9.5103636	2351	63	0	78	89.046326	1.1416196	48	13	0.16049382	0	81	0	13	0.16049382	81	0	20.238617	18.896976	13.11165	12.371646	0	420.67798	30	0	0	27	0	0	0	0	3	0	0	33	21.896976	18.896976	14.026346	12.371646	0	0.37824166	6.044394
mol1741	Fc1ccccc1C=C1N=C(OC1=O)c1ccccc1	148.5	11	0.45454547	0.83333331	6	3.2151647	8.3338165	849	28	12	30	47.987438	1.5995812	10	2	0.0625	12	32	3	3	0.09375	17	0	10.415177	8.7735023	6.0639524	4.8153839	0	267.259	20	0	0	16	0	1	0	1	2	0	0	22	13.949383	10.53517	9.7371836	6.9494896	0	0.49991596	5.4594316
mol146	O=C1OC(CC1)(c1ccc(OC)cc1)C(C)(C)C(=O)OCC	58.799999	11	0.45454547	0.83333331	6	3.0726247	8.6548471	976	39	6	44	61.010986	1.3866134	22	10	0.22222222	6	45	2	10	0.22222222	37	0	13.471963	11.430721	7.407249	5.4855809	1	306.358	22	0	0	17	0	0	0	0	5	0	0	23	16.380468	12.259149	10.369357	6.4292517	0	0.4530769	5.523562
mol3073	O=C1CCC2(C)C(C1)CC1(OCCO1)C1C3CCC(=O)C3(C)CCC12	206.5	10	0.5	1	5	2.9237189	9.052475	1201	54	0	55	70.529404	1.2823527	30	2	0.033898305	0	59	2	2	0.033898305	57	0	15.513462	13.880469	10.219527	8.8256807	0	346.46698	25	0	0	21	0	0	0	0	4	0	0	29	17.449383	14.03517	11.890248	9.0284405	0	0.44574744	5.8579812
mol819	Nc1ccccc1C=Cc1ccccc1	106	9	0.44444445	0.80000001	5	2.9578743	7.4788661	404	18	12	28	33.197254	1.1856161	13	3	0.10344828	12	29	1	4	0.13793103	16	0	8.4282036	7.850853	4.9373927	4.6487174	0	195.265	15	0	0	14	0	0	0	1	0	0	0	16	10.510225	9.5102253	7.3601732	6.7828231	0	0.59002918	5
mol511	O=C(N)NN=C(Cc1ccccc1)CC(C)C	89	9	0.44444445	0.80000001	5	3.0193481	7.8812318	574	18	6	36	52.546074	1.4596132	19	9	0.25	6	36	2	10	0.27777779	28	0	10.311128	8.378315	5.7243056	4.5342927	1	233.315	17	0	0	13	0	0	0	3	1	0	0	17	12.673362	9.2591486	8.075387	5.6041903	0	0.52255934	5.0874629
mol147	O=C(O)CCCc1ccc(OC)cc1	59	10	0.5	1	5	3.0911796	7.2468467	364	15	6	28	38.494335	1.3747976	14	7	0.25	6	28	1	7	0.25	21	0	8.1944313	6.9307213	4.5685773	3.5284741	0	194.23	14	0	0	11	0	0	0	0	3	0	0	14	10.388906	7.6817985	6.7195454	4.4494896	0	0.59167278	4.8073549
mol2739	Clc1ccc(NN=C(C#N)c2sc3ccccc3[nH0]2)cc1	189	12	0.5	1	6	3.3603826	8.4638147	1019	29	15	30	52.074036	1.7358011	9	4	0.125	16	32	1	5	0.15625	14	1	12.319081	8.1188021	7.3084431	4.1487174	0	312.784	21	0	0	15	1	0	0	4	0	0	1	23	14.656489	9.828063	10.258351	6.0244045	0	0.48250595	5.523562
mol1897	Clc1ccc(cc1)C=NC1Nc2ccccc2N1	155	11	0.45454547	0.83333331	6	3.2404358	7.9917469	682	23	12	30	46.129311	1.5376437	12	2	0.0625	12	32	1	3	0.09375	19	0	10.354609	7.7735028	6.0980873	3.9373927	0	257.724	18	0	0	14	1	0	0	3	0	0	0	20	12.372033	9.2507124	8.8096628	5.6910715	0	0.53921634	5.321928
mol2267	FC(F)(F)C(C(=O)N(C)C1CCCCC1)C(F)(F)F	169	8	0.5	1	4	2.8715007	8.2340746	664	29	0	34	60.806854	1.7884369	15	6	0.17647059	0	34	1	6	0.17647059	33	0	10.313483	7.1902347	5.9495587	3.6825221	0	291.23499	19	0	0	11	0	6	0	1	1	0	0	19	14.844935	7.2675848	8.5485477	3.7271802	0	0.48546076	5.2479277
mol1403	[Br-].O=C(OCC[N+](C)(C)CCC)c1ccccc1	134.5	11	1	0	0	3.2256181	7.8385773	608	20	6	40	59.46666	1.4866664	22	10	0.25641027	6	39	1	10	0.25641027	32	0	12.94285	9.7151785	6.0915966	3.8677905	0	316.23898	18	0	1	14	0	0	0	1	2	0	0	17	12.725768	10.518661	8.0496416	4.8569369	0	0.48445687	5.0874629
mol2682	Clc1cc2c(cc1Cl)C(=O)OC2=O	186	6	0.33333334	0.5	4	2.3612239	7.1222939	220	20	6	15	25.848471	1.7232314	2	0	0	6	16	2	0	0	8	0	7.6472321	4.1547008	4.1050906	2.1547005	0	217.00699	13	0	0	8	2	0	0	0	3	0	0	14	9.5854216	4.878315	6.0922241	2.9663265	0	0.64772749	4.8073549
mol1952	OC1(C#C)CCC2C3CCC4C(C)(C)CCCC4(C)C3CCC21C	157	10	0.5	1	5	3.046854	8.9005499	1138	55	0	60	64.254211	1.0709035	36	6	0.095238097	0	63	0	7	0.11111111	62	1	16.197926	15.750712	10.380856	10.157249	0	328.53998	24	0	0	23	0	0	0	0	1	0	0	27	17.380468	16.380468	11.179235	10.679235	0	0.44886449	5.7548876
mol1250	O=C1OC(C=C1O)(c1ccccc1)c1ccccc1	127.2	8	0.5	1	4	2.7519023	8.2451019	628	31	12	31	41.805649	1.3485693	12	3	0.090909094	12	33	2	3	0.090909094	19	0	10.114563	8.850853	5.9846969	5.1487174	0	252.269	19	0	0	16	0	0	0	0	3	0	0	21	13.294683	10.587576	9.221981	7.3054786	0	0.51875818	5.3923173
mol3106	Oc1ccc(cc1OC)Cc1[nH0]ccc2cc(OC)c(O)cc21	208.5	12	0.5	1	6	3.327656	8.7489271	1214	38	16	40	60.331604	1.5082902	17	8	0.19047619	17	42	0	8	0.19047619	25	0	12.906696	10.748559	7.1256137	4.9718494	0	311.33701	23	0	0	18	0	0	0	1	4	0	0	25	16.396976	12.275657	11.117723	6.8240647	0	0.45137304	5.643856
mol2015	s1cccc1C(=O)C1=NOC2C(=O)N(C(=O)C12)c1ccc(C)cc1	159.5	12	0.5	1	6	3.2842274	8.8806944	1285	40	11	36	63.610882	1.766969	12	4	0.1025641	11	39	4	4	0.1025641	24	0	13.448318	9.6961527	8.220623	4.9760675	0	340.35901	24	0	0	17	0	0	0	2	4	0	1	27	16.84457	11.1459	11.575387	6.6185918	0	0.44886449	5.7548876
mol9	Nc1ccccc1CCc1ccccc1N	33	9	0.44444445	0.80000001	5	2.9646072	7.6786094	472	21	12	32	40.697033	1.2717823	16	5	0.15151516	12	33	0	5	0.15151516	21	0	9.1877165	8.0330153	5.4391575	4.8618073	0	212.29599	16	0	0	14	0	0	0	2	0	0	0	17	11.380469	9.3804693	7.7708569	6.6161566	0	0.56510133	5.0874629
mol2964	s1cccc1[S+2]([O-])([O-])NC(=O)Nc1[nH0]c(O)c(CCCC)c([nH0]1)C	200.5	14	0.5	1	7	3.5443914	8.851181	1490	34	11	42	80.115715	1.907517	18	11	0.25581396	11	43	1	11	0.25581396	31	0	14.869246	8.8533716	9.6323843	4.0160022	0	370.45401	24	0	0	14	0	0	0	4	4	0	2	25	17.742277	9.7067423	11.330536	4.7676201	0	0.42571631	5.643856
mol2103	FC(F)(F)C(C(=O)Nc1ccccc1OC)C(F)(F)F	163	8	0.5	1	4	2.9365816	8.3778086	787	30	6	29	56.788601	1.9582276	9	7	0.24137931	6	29	1	7	0.24137931	22	0	9.971035	6.3867512	5.1437654	2.6933756	0	301.186	20	0	0	11	0	6	0	1	2	0	0	20	15.552042	7.1378284	9.0697155	3.5605135	0	0.4689956	5.321928
mol126	O=C1C=CC2C3C=CC(C3)C12	56	5	0.40000001	0.66666669	3	2.0240872	6.6358538	129	13	0	21	25.800104	1.2285764	10	0	0	0	23	3	0	0	20	0	6.2341571	5.8259091	4.2646375	4.0605135	1	146.189	11	0	0	10	0	0	0	0	1	0	0	13	7.4222851	6.4222851	5.3601732	4.7828231	0	0.75070029	4.7004399
mol3118	S=C1NC(C)=C(C(=O)OCCC)C(N1)c1cccc([N+](=O)[O-])c1	209	11	0.45454547	0.83333331	6	3.17905	8.7836847	1158	36	6	40	72.032005	1.8008002	17	8	0.19512194	6	41	4	8	0.19512194	31	0	13.605917	9.3009653	7.5425506	4.6058245	0	335.384	23	0	0	15	0	0	0	3	4	0	1	24	16.982763	10.284093	10.934759	5.7507834	0	0.43892586	5.5849624
mol3248	O=C1C2=C(C(=O)C(O)=C1C(C)C)C1(C)CCCC(C)(C)C1C(O)C2OC(=O)C	215.5	9	0.44444445	0.80000001	5	2.9662194	9.3993998	1628	61	0	58	78.938911	1.3610157	30	11	0.18333334	0	60	5	11	0.18333334	55	0	17.458141	14.930721	9.9671793	8.4331741	1	390.47598	28	0	0	22	0	0	0	0	6	0	0	30	21.179279	15.472174	12.841764	9.1385164	0	0.38983503	5.9068904
mol3213	O=C1CC(c2c1c(C)c(C)c(C)c2C)C(=O)O	213.5	7	0.42857143	0.75	4	2.548811	7.9308453	443	32	6	33	44.40715	1.3456712	16	6	0.17647059	6	34	2	6	0.17647059	26	0	10.548167	9.2844572	5.7210069	5.0891519	0	232.27899	17	0	0	14	0	0	0	0	3	0	0	18	12.903259	9.9032593	7.8579483	6.1258979	0	0.54234898	5.1699252
mol3699	FC(F)(F)c1[nH0][nH0]2c([nH0]1)NC(C(C#N)=C2N)c1ccccc1OC	245.5	10	0.5	1	5	3.1507013	8.9062386	1237	42	11	35	67.903526	1.9401008	11	6	0.16216215	11	37	1	6	0.16216215	24	1	12.295097	7.8867512	6.7030106	3.1547005	0	336.27698	24	0	0	14	0	3	0	6	1	0	0	26	17.482763	9.0769854	11.362721	4.3467531	0	0.43739632	5.7004399
mol541	Clc1cc(Cl)c([N+](=O)[O-])c(c1)C=O	90.5	6	0.5	1	3	2.3759966	7.1314049	230	19	6	16	32.838741	2.0524213	3	2	0.125	6	16	2	2	0.125	8	0	7.6717963	3.7320509	3.9017265	1.9433757	1	220.011	13	0	0	7	2	0	0	1	3	0	0	13	10.008072	4.4307213	6.0577493	2.7079082	0	0.6193822	4.7004399
mol100	O(C)c1ccc(N=Nc2ccccc2)cc1	53	11	0.45454547	0.83333331	6	3.1917551	7.6432638	512	19	12	28	41.480671	1.4814526	12	4	0.13793103	12	29	1	5	0.1724138	16	0	8.9988279	7.6961522	4.9916368	3.7320509	0	212.252	16	0	0	13	0	0	0	2	1	0	0	17	11.217332	9.0960121	7.8813415	5.4494896	0	0.56510133	5.0874629
mol3229	FC(F)(F)C1=NC2=NC(C)=CC(=O)N2N1	214.5	7	0.42857143	0.75	4	2.6257648	7.5259624	340	22	0	20	42.42255	2.1211274	5	2	0.095238097	0	21	4	2	0.095238097	17	0	7.461133	4.0773501	3.9136686	1.3273503	1	218.138	15	0	0	7	0	3	0	4	1	0	0	16	11.215178	4.5165076	6.8760285	1.6825219	0	0.59002918	5
mol2991	[Cl+3]([O-])([O-])([O-])[O-].[N+]=1(C)c2ccccc2C(C)(C)C=1C=CC=CC=CC=C1N(C)c2ccccc2C1(C)C	202	16	0.9375	15	1	3.8211169	9.5820808	3224	56	12	69	104.14173	1.5093005	33	10	0.14084508	12	71	5	14	0.1971831	54	0	22.321568	18.660254	12.872545	9.2320509	0	509.04599	36	0	0	29	1	0	0	2	4	0	0	38	26.725405	21.070704	16.75889	12.270857	0	0.32203031	6.2479277
mol2314	Clc1ccc(cc1)c1[nH0][nH0]c(c2c1[nH0]oc2C)c1ccccc1	171	12	0.5	1	6	3.2347529	8.7592163	1143	38	21	35	56.691818	1.6197662	12	3	0.078947365	22	38	0	3	0.078947365	16	0	13.079935	10.196153	7.5565162	5.7320509	0	321.767	23	0	0	18	1	0	0	3	1	0	0	26	15.811191	11.982763	11.237184	8.0268402	0	0.46357921	5.7004399
mol3526	O=[N+]([O-])c1ccc(NN=C(C)C=C(C)C=Cc2ccccc2)c([N+](=O)[O-])c1	233	16	0.5	1	8	3.7984159	9.1813831	2238	37	12	45	75.364113	1.6747582	18	9	0.19565217	12	46	5	12	0.26086956	29	0	14.825487	11.350853	8.0114756	6.1367512	0	366.37698	27	0	0	19	0	0	0	4	4	0	0	28	19.81119	13.242276	12.863081	8.5705166	0	0.39086518	5.8073549
mol1785	O=C(Oc1cc(cc(OC)c1OC)C(=O)O)C	150.5	7	0.42857143	0.75	4	2.7357783	7.9144793	500	25	6	29	44.298374	1.5275302	12	9	0.31034482	6	29	2	9	0.31034482	21	0	9.6431561	7.1547008	4.669549	2.4047005	1	240.211	17	0	0	11	0	0	0	0	6	0	0	17	12.999636	7.878315	7.9896011	3.2103434	0	0.52255934	5.0874629
mol1301	O=C1N2c3ccccc3CCC2Cc2ccccc12	129.5	9	0.44444445	0.80000001	5	2.8329768	8.2253466	620	35	12	34	44.883511	1.3201032	15	0	0	12	37	1	0	0	24	0	10.672935	9.8174725	6.8378406	5.9283037	0	249.31299	19	0	0	17	0	0	0	1	1	0	0	22	12.819627	11.242276	9.3433371	7.7659864	0	0.53475124	5.4594316
mol1379	Brc1cccc2c(cccc12)C=NO	133.5	7	0.42857143	0.75	4	2.5689943	7.3288164	285	21	10	22	36.053749	1.6388067	8	2	0.086956523	11	23	1	3	0.13043478	11	0	8.8998404	6.0414519	4.9668884	3.5267091	0	250.095	14	0	1	11	0	0	0	1	1	0	0	15	9.9662552	7.2591486	6.8256984	5.0412416	0	0.61744827	4.9068904
mol239	O=C(C=Cc1ccc(OC)cc1OC)c1ccccc1	69.5	12	0.5	1	6	3.3215697	8.325964	902	28	12	36	47.875546	1.3298762	16	7	0.1891892	12	37	2	8	0.21621622	23	0	11.498247	10.273502	6.2382703	4.809401	1	268.31198	20	0	0	17	0	0	0	0	3	0	0	21	14.372033	11.957819	9.7407131	6.932653	0	0.48464775	5.3923173
mol3045	[S+2]([O-])([O-])(OCc1ccccc1O[S+2]([O-])([O-])c1ccc([N+](=O)[O-])cc1)c1ccc([N+](=O)[O-])cc1	205	18	0.5	1	9	3.898747	9.778717	3582	53	18	47	89.832802	1.9113362	14	9	0.18367347	18	49	2	9	0.18367347	29	0	18.06171	10.63531	11.718693	5.823638	0	494.457	33	0	0	19	0	0	0	2	10	0	2	35	24.225405	12.656489	15.492838	8.3240643	0	0.3442024	6.129283
mol1016	Clc1ccc(Cl)c(NN=C([S+2]([O-])([O-])c2ccccc2)C(=O)c2ccc(OC)cc2)c1	116	13	0.46153846	0.85714287	7	3.465776	9.5582047	2434	49	18	46	85.845184	1.8661996	16	8	0.16666667	18	48	2	9	0.1875	28	0	18.000942	11.928204	10.842433	5.9700847	0	463.341	30	0	0	21	2	0	0	2	4	0	1	32	21.725405	14.104083	14.323735	8.5824833	0	0.37005648	6
mol2012	Brc1ccccc1c1oc(cc1)C=C1N=C(OC1=O)c1ccccc1	159.5	14	0.5	1	7	3.5651987	8.9643326	1647	36	17	37	58.536774	1.582075	12	3	0.075000003	17	40	3	4	0.1	20	0	14.564123	10.928204	8.4258823	5.9760675	0	394.224	25	0	1	20	0	0	0	1	3	0	0	28	17.225405	13.104083	12.20351	8.5993195	0	0.43513325	5.8073549
mol3307	Fc1cccc(NN=C2C(=O)NN=C2C)c1	219	8	0.5	1	4	2.9351206	7.677103	471	20	6	25	46.347797	1.853912	9	3	0.11538462	6	26	3	4	0.15384616	17	0	8.4900408	5.809401	4.6089005	2.8213673	0	220.207	16	0	0	10	0	1	0	4	1	0	0	17	11.543606	6.7151785	7.6647038	3.8770101	0	0.56510133	5.0874629
mol1017	s1cc([nH0]c1C(C#N)=Cc1occc1)c1ccc(OC)cc1	116	13	0.46153846	0.85714287	7	3.4451318	8.5959587	1165	29	16	34	56.467319	1.6608034	12	6	0.16666667	16	36	1	7	0.19444445	18	1	12.631821	9.6961527	7.4352326	4.3927345	0	308.36099	22	0	0	17	0	0	0	2	2	0	1	24	15.363597	11.53517	10.796356	6.3409014	0	0.46637034	5.5849624
mol2357	O=[N+]([O-])c1ccc(cc1)C(=O)N1c2cc(CCC(=O)C)c([N+](=O)[O-])cc2CCC1C	172.5	14	0.5	1	7	3.5639789	9.5360641	2457	51	12	51	84.551697	1.6578765	21	9	0.16981132	12	53	4	9	0.16981132	37	0	16.661009	12.869879	9.5634975	7.2723265	1	411.414	30	0	0	21	0	0	0	3	6	0	0	32	21.999271	14.26722	14.184448	9.0536804	0	0.37005648	6
mol1883	O=[N+]([O-])c1cc([N+](=O)[O-])c(cc1CC(=O)OCC)C(=NNc1ccccc1)C(=O)OCC	154.5	14	0.5	1	7	3.4974771	9.7594137	2865	49	12	52	91.545738	1.7604951	20	14	0.26415095	12	53	5	15	0.28301886	36	0	17.270399	12.162772	9.4552755	6.1867046	1	444.39999	32	0	0	20	0	0	0	4	8	0	0	33	23.672998	13.68987	15.277295	8.0135336	0	0.3448742	6.044394
mol527	S(C)C(NCC(=O)OC)=C(C#N)C#N	89.5	8	0.5	1	4	2.8518648	7.3083658	339	17	0	23	44.757713	1.9459875	9	9	0.40909091	0	22	2	10	0.45454547	18	2	8.6427755	5.2071066	4.8079343	1.1035534	1	211.245	14	0	0	8	0	0	0	3	2	0	1	13	10.974691	5.8533711	6.6886005	1.5580782	0	0.56466961	4.7004399
mol445	O(C)c1ccc2CC3(CCC(CC3)c3ccc(cc3)C(C)(C)C)Cc2c1	84.5	15	0.46666667	0.875	8	3.6490889	9.0575056	1841	43	12	58	63.666492	1.0976982	32	7	0.1147541	12	61	0	7	0.1147541	49	0	16.769691	16.361443	10.148266	9.5358934	0	348.53	26	0	0	25	0	0	0	0	1	0	0	29	18.363596	17.65649	12.38389	11.268535	0	0.42228913	5.8579812
mol3537	O=C1Nc2ccccc2C1=NC1C(N=C2c3ccccc3NC2=O)C2(C)CCC1C2(C)C	234	13	0.46153846	0.85714287	7	3.3967075	9.7476387	2642	61	12	58	85.340034	1.4713799	26	5	0.079365082	12	63	4	7	0.11111111	47	0	18.47599	15.765066	11.282379	8.9105196	0	426.51999	32	0	0	26	0	0	0	4	2	0	0	37	22.250347	17.421921	15.309499	10.888812	0	0.37432221	6.2094536
mol912	O=C(O)CC(c1ccccc1)C(C)(C)C(=O)OC	111	8	0.5	1	4	2.7656522	8.0885496	575	27	6	36	49.75568	1.3821023	18	10	0.27777779	6	36	2	10	0.27777779	28	0	10.843167	9.1712084	5.7440629	4.4998355	1	250.29399	18	0	0	14	0	0	0	0	4	0	0	18	13.759149	10.052042	8.3910828	5.5436769	0	0.50325835	5.1699252
mol1055	[O-][nH0+]1o[nH0]c2cc(OC)ccc12	118	7	0.42857143	0.75	4	2.4573007	6.855412	187	16	9	18	33.142502	1.8412502	6	2	0.10526316	10	19	0	2	0.10526316	9	0	6.351223	4.2320509	3.3453424	1.7380339	0	166.136	12	0	0	7	0	0	0	2	3	0	0	13	8.552042	4.8533711	5.8088617	2.4663265	0	0.68129086	4.7004399
mol1992	O=C1OC(C(=O)O)C(C1)CC(=O)O	159	6	0.5	1	3	2.5170097	7.1077075	245	15	0	21	33.077408	1.5751146	8	5	0.23809524	0	21	3	5	0.23809524	18	0	6.5963345	4.0689139	3.6450243	2.1456118	1	188.13499	13	0	0	7	0	0	0	0	6	0	0	13	10.008072	4.3009648	6.0029078	2.2996597	0	0.6193822	4.7004399
mol2663	[S+2]([O-])([O-])(Oc1ccccc1)c1cc([N+](=O)[O-])ccc1C#Cc1ccc([N+](=O)[O-])cc1[S+2]([O-])([O-])Oc1ccccc1	185.5	17	0.47058824	0.8888889	9	3.8387649	10.384705	5452	65	24	56	101.78116	1.8175207	16	10	0.16949153	24	59	2	11	0.18644068	32	1	21.664003	14.237604	13.857939	8.0474348	0	580.54999	40	0	0	26	0	0	0	2	10	0	2	43	28.915638	17.346724	18.959164	11.882143	0	0.302118	6.4262648
mol2850	O=C(O)CC(O)(CC(=O)O)C(=O)O.NC1C(N)C2(C)CCC1C2(C)C	195	6	0.5	1	3	2.3354607	8.0122576	402	39	0	53	83.322365	1.5721201	28	14	0.26415095	0	53	3	14	0.26415095	50	0	14.728778	10.560478	8.0934982	5.920032	0	360.40698	25	0	0	16	0	0	0	2	7	0	0	25	19.792528	10.792529	11.186899	6.0680971	0	0.40217918	5.643856
mol3654	O=C1c2ccccc2C(=O)C1=C1Nc2ccccc2C=C1	240.5	10	0.5	1	5	3.0772951	8.4960251	871	37	12	32	44.887604	1.4027376	11	0	0	12	35	4	1	0.028571429	19	0	11.089999	9.7735023	6.7236323	5.8153839	0	273.29099	21	0	0	18	0	0	0	1	2	0	0	24	14.396976	11.68987	10.25402	8.2828226	0	0.49641782	5.5849624
mol3406	FC(F)(F)C(C(=O)Nc1cccc2ccccc12)C(F)(F)F	224	9	0.44444445	0.80000001	5	3.057004	8.6497517	1010	35	10	31	56.238018	1.8141296	9	5	0.15625	11	32	1	5	0.15625	20	0	10.794837	7.6188021	6.0254102	4.1873927	0	321.22	22	0	0	14	0	6	0	1	1	0	0	23	16.543606	8.8364992	10.10419	5.7103434	0	0.4530769	5.523562
mol3191	Brc1ccc(NN=C2C(=O)NN=C2C(F)(F)F)cc1	212	10	0.5	1	5	3.1541259	8.1847162	744	26	6	25	54.612461	2.1844985	6	3	0.11538462	6	26	3	4	0.15384616	17	0	10.709931	5.309401	5.7188458	2.5713673	0	335.08301	19	0	1	10	0	3	0	4	1	0	0	20	14.043606	6.2151785	8.876029	3.588335	0	0.5023343	5.321928
mol2685	O=[N+]([O-])c1ccc(cc1)c1oc(cc1)C=CC(=O)c1occc1	186.5	14	0.5	1	7	3.6176178	8.7001867	1414	30	16	34	53.823479	1.5830436	11	5	0.1388889	16	36	3	6	0.16666667	17	0	11.839308	9.350853	6.7390304	5.0980763	1	309.27698	23	0	0	17	0	0	0	1	5	0	0	25	16.233841	11.242276	11.13103	7.3409014	0	0.45137304	5.643856
mol2998	O=C1NC(C)=C(C(=O)OCc2ccccc2)C(N1)c1ccccc1OC(=O)C	202.2	13	0.46153846	0.85714287	7	3.4579573	9.3465958	2034	43	12	48	75.791328	1.578986	20	9	0.18000001	12	50	4	9	0.18000001	34	0	15.521851	12.48061	8.7210331	6.1689377	1	380.39999	28	0	0	21	0	0	0	2	5	0	0	30	20.095648	14.26722	13.452397	8.3626089	0	0.38983503	5.9068904
mol2366	BrCC(=O)c1ccc(cc1)C(=O)CBr	173	9	0.44444445	0.80000001	5	2.8822553	7.2787538	327	19	6	22	36.888214	1.6767371	8	4	0.18181819	6	22	2	4	0.18181819	14	0	10.468033	5.7236147	6.2141824	3.0284741	1	319.97998	14	0	2	10	0	0	0	0	2	0	0	14	10.552042	6.5520415	6.6850705	4.1161566	0	0.59167278	4.8073549
mol1522	O=C(OCC1OC(OC(=O)C)C(NC(=O)C)C(OC(=O)C)C1OC(=O)C)C	139.5	10	0.40000001	0.66666669	6	3.1468706	9.2868223	1726	38	0	50	80.931602	1.6186321	23	16	0.31999999	0	50	5	16	0.31999999	45	0	15.676341	11.093858	8.0845604	4.2415814	1	389.35699	27	0	0	16	0	0	0	1	10	0	0	27	20.723249	11.48061	12.505816	4.6283331	0	0.38094658	5.7548876
mol3895	O=C1N(C)c2ccccc2C(O)=C1C1=NNC(=O)C1=Cc1ccccc1OC	266	12	0.5	1	6	3.3439074	9.3518915	1900	51	12	45	72.652969	1.6145104	17	6	0.125	12	48	5	7	0.14583333	31	0	15.262538	12.196153	8.5679188	5.7320509	0	375.384	28	0	0	21	0	0	0	3	4	0	0	31	19.836134	14.137464	13.524076	8.1161566	0	0.39893496	5.9541965
mol3922	[Cl+3]([O-])([O-])([O-])[O-].O=C(O)c1cc([o+]c(c1)c1ccc(OC)cc1)c1ccc(OC)cc1	268.5	14	0.9285714	13	1	3.4286902	9.0308971	1564	39	18	47	76.610924	1.6300195	17	8	0.16666667	18	48	1	8	0.16666667	29	0	16.620596	11.773502	9.4597988	5.5474348	0	436.79999	30	0	0	20	1	0	0	0	9	0	0	31	22.31119	13.68987	14.100886	7.8989797	0	0.36176345	5.9541965
mol3486	Clc1ccc(cc1)CNC1=CC(=O)c2ccccc2C1=O	230	12	0.5	1	6	3.3023396	8.4655313	980	33	12	33	51.958588	1.5745027	12	3	0.085714288	12	35	3	3	0.085714288	20	0	11.853649	9.4032593	6.9083695	5.3296213	1	297.741	21	0	0	17	1	0	0	1	2	0	0	23	14.819627	11.112519	10.147867	7.5075679	0	0.48250595	5.523562
mol427	OCCN(C[nH0]1[nH0]c(C)cc1C)C[nH0]1[nH0]c(C)cc1C	83	10	0.5	1	5	3.1195543	8.3594465	848	25	10	43	64.374847	1.4970895	23	11	0.25	10	44	0	11	0.25	34	0	12.666409	9.9831276	6.8464942	3.6547005	0	277.37201	20	0	0	14	0	0	0	5	1	0	0	21	14.698306	10.552042	9.4904022	4.4423943	0	0.48464775	5.3923173
mol489	Oc1ccccc1C(O)c1ccccc1	87.5	8	0.5	1	4	2.7514255	7.5171309	362	21	12	27	35.256695	1.3058035	12	4	0.14285715	12	28	0	4	0.14285715	16	0	8.1679296	7.2735028	4.7971897	4.3153839	0	200.237	15	0	0	13	0	0	0	0	2	0	0	16	10.673362	8.6733618	7.2876935	6.1329932	0	0.59002918	5
mol1438	O=C(OC(C)c1cccc(c1)C(OC(=O)Nc1ccccc1)C)Nc1ccccc1	136	18	0.5	1	9	3.9107807	9.4904766	2953	41	18	54	80.685722	1.4941801	24	12	0.21428572	18	56	2	12	0.21428572	36	0	16.870598	14.237604	9.6626863	7.3747854	0	404.466	30	0	0	24	0	0	0	2	4	0	0	32	21.346724	16.518297	14.50804	10.087354	0	0.37005648	6
mol1733	O(Cc1ccccc1)C1CCC2(C)C(CCC3C4CCCC4(C)CCC32)C1	148	14	0.5	1	7	3.5665014	9.1804647	1902	50	6	65	69.821228	1.0741727	38	5	0.072463766	6	69	0	5	0.072463766	63	0	17.459925	17.051678	11.739705	11.215327	0	366.58899	27	0	0	26	0	0	0	0	1	0	0	31	18.484917	17.777811	13.084084	12.175836	0	0.41972107	5.9541965
mol2966	Nc1cc(N)c(cc1C=Cc1ccccc1)C=Cc1ccccc1	201	14	0.5	1	7	3.5511289	8.8561897	1517	33	18	44	53.668934	1.2197485	20	6	0.13043478	18	46	2	8	0.17391305	26	0	13.392304	12.237604	7.8747854	7.2974348	0	312.41599	24	0	0	22	0	0	0	2	0	0	0	26	16.777811	14.77781	11.720346	10.565646	0	0.43739632	5.7004399
mol3344	O=C1N2C=CC=CC2=Cc2c(C)c(C)c(C)c(C)c12	221	8	0.375	0.60000002	5	2.7377052	8.2424345	604	38	6	36	47.143562	1.3095434	17	4	0.10526316	6	38	4	4	0.10526316	28	0	11.742213	10.886751	6.5255618	5.6160254	0	251.32899	19	0	0	17	0	0	0	1	1	0	0	21	13.731687	12.154336	9.0197449	7.3674793	0	0.51875818	5.3923173
mol1239	Clc1[nH0]c([nH0]c(C)c1CC)NC(=O)N[S+2]([O-])([O-])c1sccc1	126.5	12	0.5	1	6	3.3586454	8.6071835	1135	32	11	35	73.644753	2.1041358	13	8	0.22222222	11	36	1	8	0.22222222	24	0	14.141713	7.4391575	8.9757242	3.0160019	0	360.84601	22	0	0	12	1	0	0	4	3	0	2	23	16.328062	8.2925291	10.330536	3.7676203	0	0.4530769	5.523562
mol3924	N#CC(=Cc1ccccc1C)c1[nH0]c2ccccc2[nH0]1C	269.5	10	0.5	1	5	3.1239362	8.501029	914	33	15	36	47.700405	1.3250113	15	5	0.13157895	16	38	1	6	0.15789473	20	1	12.037793	10.696153	6.7972984	5.2320509	0	273.33899	21	0	0	18	0	0	0	3	0	0	0	23	14.819627	12.53517	10.202708	7.4350882	0	0.48250595	5.523562
mol710	S=C(OCC1(C)CCC(C)C1(C)C)Nc1ccccc1	101	11	0.45454547	0.83333331	6	3.2430263	8.3225231	876	31	6	45	61.550117	1.3677803	25	9	0.19565217	6	46	1	9	0.19565217	39	0	13.718415	11.585422	7.7472358	6.1420641	0	291.45898	20	0	0	17	0	0	0	1	1	0	1	21	14.803119	12.388906	9.3499718	7.0478768	0	0.48464775	5.3923173
mol182	Brc1ccc(cc1)C(c1oc(C)cc1)c1oc(C)cc1	63.5	9	0.44444445	0.80000001	5	2.9587057	8.377821	774	27	16	35	49.434677	1.4124194	15	5	0.13513513	16	37	0	5	0.13513513	21	0	12.97661	10.196153	7.3072367	5.50876	0	331.20898	20	0	1	17	0	0	0	0	2	0	0	22	14.112519	11.698306	9.6310301	7.4206867	0	0.49991596	5.4594316
mol1189	O=C1N2C=CC(C)=CC2=Cc2ccccc12	123.5	8	0.5	1	4	2.6758657	7.719099	395	27	6	27	37.025246	1.3713053	11	1	0.034482758	6	29	4	1	0.034482758	19	0	8.9742641	8.1188021	5.2635961	4.3540592	0	209.248	16	0	0	14	0	0	0	1	1	0	0	18	11.120955	9.5436058	7.7540202	6.1017551	0	0.58587331	5.1699252
mol1671	O=C(N)NN=C(C)CC(C)c1ccc(C)cc1	145.5	11	0.45454547	0.83333331	6	3.2310419	7.8389573	602	20	6	36	52.546074	1.4596132	19	9	0.25	6	36	2	10	0.27777779	28	0	10.52667	8.5938578	5.6392074	4.4491944	1	233.315	17	0	0	13	0	0	0	3	1	0	0	17	12.836499	9.4222851	7.9860711	5.514874	0	0.52255934	5.0874629
mol797	ClC1N2Oc3ccc[nH0]c3C2=C(C(=O)OCC)C(Cl)C1Cl	105	9	0.44444445	0.80000001	5	2.851223	8.5395699	807	39	6	32	62.330761	1.9478363	11	4	0.11764706	6	34	2	4	0.11764706	26	0	13.19206	7.6712084	7.6289845	3.6177905	1	349.60098	21	0	0	13	3	0	0	2	3	0	0	23	15.1459	8.4472294	10.05775	4.4486885	0	0.48250595	5.523562
mol2706	O=C1N(N=C(C)C1=NNc1ccc(cc1)C(=O)O)CN1CCOCC1	187.5	15	0.46666667	0.875	8	3.6548777	8.9564571	1724	36	6	44	75.89473	1.7248802	19	7	0.15217391	6	46	4	8	0.17391305	36	0	13.805748	9.8449354	7.8899107	4.0713673	0	345.35898	25	0	0	16	0	0	0	5	4	0	0	27	17.81119	10.828063	12.041714	5.2103434	0	0.42433795	5.7548876
mol1093	O=[N+]([O-])c1ccccc1c1oc(cc1)C=CC(=O)c1ccc(OC)c(OC)c1	119.5	15	0.46666667	0.875	8	3.7380996	9.2898006	2344	43	17	45	69.898079	1.5532907	17	9	0.19148937	17	47	3	10	0.21276596	27	0	15.247557	12.350853	8.312624	5.8867512	1	379.36798	28	0	0	21	0	0	0	1	6	0	0	30	20.095648	14.396976	13.528407	8.4158163	0	0.38983503	5.9068904
mol535	O(C)c1cc2CCNC(C)c2cc1OCc1ccccc1	90.5	11	0.45454547	0.83333331	6	3.2281272	8.4846039	960	32	12	42	57.180016	1.361429	21	6	0.13636364	12	44	0	6	0.13636364	32	0	12.556619	11.240123	7.3859167	5.6385164	0	283.371	21	0	0	18	0	0	0	1	2	0	0	23	14.656489	12.53517	10.275188	7.3433366	0	0.48250595	5.523562
mol3280	S1c2[nH0][nH0]c([nH0]2NC1c1ccccc1O)COc1ccccc1	217	13	0.46153846	0.85714287	7	3.4513395	8.7233324	1291	33	17	37	65.446808	1.7688326	14	5	0.125	17	40	0	5	0.125	23	0	12.902457	8.9806099	8.0228567	4.3802624	0	326.38	23	0	0	16	0	0	0	4	2	0	1	26	15.648053	10.53517	11.309663	6.2079082	0	0.46357921	5.7004399
mol3024	FC(F)(F)c1[nH0][nH]c2OC(N)=C(C#N)C(c21)c1ccc(OC)cc1	204	10	0.5	1	5	3.0880606	8.9175062	1204	42	11	35	68.112915	1.9460832	11	6	0.16216215	11	37	1	6	0.16216215	24	1	12.308919	8.3867512	6.7344556	3.9373927	0	336.27298	24	0	0	15	0	3	0	4	2	0	0	26	17.482763	9.654336	11.362721	5.3299165	0	0.43739632	5.7004399
mol1670	O=C(O)C(c1ccccc1)c1ccccc1	145.5	8	0.5	1	4	2.7296617	7.7256403	423	22	12	28	36.283421	1.2958364	12	4	0.13793103	12	29	1	4	0.13793103	16	0	8.706315	7.850853	5.1151237	4.6873927	0	212.248	16	0	0	14	0	0	0	0	2	0	0	17	11.380469	9.3804693	7.7876935	6.6329932	0	0.56510133	5.0874629
mol1058	Brc1ccc(cc1)C=NO	118	7	0.42857143	0.75	4	2.4925668	6.2827125	127	10	6	16	28.838741	1.8024213	6	2	0.125	6	16	1	3	0.1875	9	0	6.7451396	3.8867514	3.5502217	2.1100423	0	200.035	10	0	1	7	0	0	0	1	1	0	0	10	7.3973413	4.6902347	4.8256984	3.0412414	0	0.72192812	4.321928
mol1889	O=C(N)C(C#N)=Cc1ccccc1	155	7	0.42857143	0.75	4	2.6887708	7.0866213	262	15	6	21	33.019386	1.5723517	8	4	0.19047619	6	21	2	5	0.23809524	12	1	6.896914	5.4641018	3.7044399	2.9880338	0	172.187	13	0	0	10	0	0	0	2	1	0	0	13	9.681798	6.6817985	6.236382	4.3745747	0	0.6193822	4.7004399
mol951	Clc1ccc(cc1)C=1Sc2[nH0][nH0]c([nH0]2N=1)c1ccc(OCC)cc1	113	15	0.46666667	0.875	8	3.5411766	8.8386154	1453	36	17	37	67.157188	1.8150592	13	5	0.125	17	40	1	5	0.125	22	0	14.38165	9.8259087	8.6523657	4.8498411	0	356.83701	24	0	0	17	1	0	0	4	1	0	1	27	16.518297	11.405413	11.741515	6.6397595	0	0.44886449	5.7548876
mol2855	[I-].[nH0+]1(C)c(C)ccc2ccccc12	195	6	1	0	0	2.2885394	6.885026	178	18	10	25	35.023106	1.4009243	12	2	0.079999998	11	25	0	2	0.079999998	14	0	9.9467783	6.9641018	4.1324611	3.2380338	0	285.12799	13	0	0	11	0	0	1	1	0	0	0	13	8.552042	7.9746914	5.7876935	4.5436769	0	0.6193822	4.7004399
mol3231	O(C)c1ccc(cc1)C=Nc1ccc(cc1)c1ccc(N=Nc2ccccc2)cc1	214.5	21	0.47619048	0.90909094	11	4.1082821	9.447114	3263	42	24	51	70.088707	1.3742883	21	7	0.12962963	24	54	2	9	0.16666667	28	0	16.642195	14.892304	9.6548519	7.9134603	0	391.474	30	0	0	26	0	0	0	3	1	0	0	33	20.597801	17.769375	14.797157	11.457058	0	0.37824166	6.044394
mol3109	O1CCOC11CCC2(C)C(=CCC3C4CCC(OCCC)C4(C)CCC32)C1	209	14	0.5	1	7	3.4265802	9.203743	1743	54	0	65	77.238678	1.1882873	38	6	0.086956523	0	69	1	6	0.086956523	68	0	17.596777	16.372032	11.597458	10.087482	0	374.565	27	0	0	24	0	0	0	0	3	0	0	31	18.70046	16.57914	13.007532	10.392178	0	0.41972107	5.9541965
mol3925	O=C(N1c2cc3CCC(N(c3cc2CCC1C)C(=O)c1ccccc1)C)c1ccccc1	269.5	15	0.46666667	0.875	8	3.5858998	9.7205372	2814	59	18	60	81.201561	1.3533593	28	6	0.09375	18	64	2	6	0.09375	44	0	18.622255	16.911331	11.473445	9.6543713	0	424.54398	32	0	0	28	0	0	0	2	2	0	0	36	22.241911	19.087212	15.541714	12.387013	0	0.36708876	6.1699252
mol3202	Nc1ccc2cc(N)ccc2c1	212.5	7	0.42857143	0.75	4	2.4399483	6.859551	186	16	10	22	29.668934	1.3485879	10	2	0.086956523	11	23	0	2	0.086956523	12	0	6.6188021	5.4641018	3.8034179	3.2260678	0	158.20399	12	0	0	10	0	0	0	2	0	0	0	13	8.552042	6.5520415	5.7540202	4.5993195	0	0.68129086	4.7004399
mol2335	O=C1NC(c2ccccc2)=C(C(=O)OCC)C(N1)c1ccccc1	171.5	10	0.5	1	5	3.0493603	8.9306831	1225	38	12	42	63.953171	1.5226946	18	6	0.13636364	12	44	3	6	0.13636364	29	0	13.282704	11.05796	7.795547	5.8558245	0	322.36398	24	0	0	19	0	0	0	2	3	0	0	26	16.940947	12.819627	11.702708	8.0067663	0	0.43739632	5.7004399
mol306	O(C)c1ccc2CC3(CCC(CC3)c3ccc(cc3)C(C)(C)C)Cc2c1	75	15	0.46666667	0.875	8	3.6490889	9.0575056	1841	43	12	58	63.666492	1.0976982	32	7	0.1147541	12	61	0	7	0.1147541	49	0	16.769691	16.361443	10.148266	9.5358934	0	348.53	26	0	0	25	0	0	0	0	1	0	0	29	18.363596	17.65649	12.38389	11.268535	0	0.42228913	5.8579812
mol3687	O=C(N(Nc1ccccc1)c1ccc(cc1)c1ccc(N=Nc2ccccc2)cc1)C	244	19	0.47368422	0.89999998	10	3.9957149	9.5643358	3300	45	24	53	75.260857	1.4200162	22	8	0.14285715	24	56	2	9	0.16071428	30	0	17.142195	14.892304	9.9862595	8.2141018	1	406.48898	31	0	0	26	0	0	0	4	1	0	0	34	21.468044	17.769375	15.186673	11.809663	0	0.36875206	6.0874629
mol2482	O=C1N(N=C(C)C1=NNc1c[nH0]ccc1)CN1CCCCC1	177	13	0.46153846	0.85714287	7	3.4291849	8.5989437	1166	30	6	42	65.925636	1.569658	20	5	0.11363637	6	44	3	6	0.13636364	35	0	12.696358	9.552042	7.5738773	4.2440171	0	300.366	22	0	0	15	0	0	0	6	1	0	0	24	15.363597	10.380469	10.737184	5.0605135	0	0.46637034	5.5849624
mol2641	N=C1N(N)C=Nc2[nH0]([nH0]cc21)C	185	6	0.5	1	3	2.2575951	6.8881464	175	18	5	20	31.419012	1.5709506	8	2	0.095238097	5	21	2	3	0.14285715	14	0	6.520905	3.6547005	3.3895047	0.78867513	1	164.172	12	0	0	6	0	0	0	6	0	0	0	13	8.7151785	4.1462646	5.6983771	1.0749149	0	0.68129086	4.7004399
mol761	O=[N+]([O-])c1cc(O)c(cc1OC)C(c1oc(C)cc1)c1oc(C)cc1	103.5	10	0.5	1	5	3.1466448	9.0392971	1384	39	16	42	66.422035	1.581477	17	9	0.20454545	16	44	1	9	0.20454545	27	0	13.97712	11.041451	7.583324	5.342093	0	343.33499	25	0	0	18	0	0	0	1	6	0	0	27	18.137465	12.438793	11.901086	7.0873537	0	0.42433795	5.7548876
mol2805	O=C(OC1(CCC2(C)C(CCC3C4CCC(O)C4(C)CCC32)C1)C(=O)C)C	192.5	12	0.5	1	6	3.3152752	9.2247419	1680	57	0	63	78.409409	1.2445939	36	8	0.12121212	0	66	2	8	0.12121212	64	0	17.42267	15.750712	11.009766	9.93507	1	376.53699	27	0	0	23	0	0	0	0	4	0	0	30	19.61252	15.905413	12.622298	10.128447	0	0.41024774	5.9068904
mol2992	Clc1cccc(NN=C2C(=O)N(C)C(=O)N(C)C2=O)c1	202	10	0.5	1	5	3.1338835	8.3435755	831	33	6	31	59.7519	1.9274807	11	4	0.125	6	32	4	5	0.15625	22	0	11.50968	7.309401	5.9867544	2.3213673	0	294.698	20	0	0	12	1	0	0	4	3	0	0	21	14.861443	8.2925291	9.4135914	3.2996597	0	0.48464775	5.3923173
mol1248	[O-][N+](=Nc1ccccc1)c1cc(c([N+]([O-])=Nc2ccccc2)cc1C)C(C)C	127	15	0.46666667	0.875	8	3.6002522	9.3212633	2145	43	18	50	75.977821	1.5195564	22	8	0.15384616	18	52	2	10	0.1923077	32	0	16.110905	13.505553	9.0790186	7.4194436	0	374.444	28	0	0	22	0	0	0	4	2	0	0	30	20.095648	15.526733	13.452397	9.9980373	0	0.38983503	5.9068904
mol549	N1=C2C=CC=CC2=C(C)C1c1ccccc1	91	8	0.5	1	4	2.7729602	7.7047305	415	24	6	28	32.983028	1.1779653	12	2	0.06666667	6	30	4	2	0.06666667	20	0	9.1433659	8.6961527	5.4352474	4.9880338	0	206.26799	16	0	0	15	0	0	0	1	0	0	0	18	10.957819	10.250712	7.8601732	7.0436769	0	0.58587331	5.1699252
mol3647	O=C1CCC2C3C(CCC12C)C1(C)CCC(OC(=O)C)CC1CC13OCCO1	240	12	0.5	1	6	3.2341926	9.3532419	1747	58	0	62	80.534866	1.2989495	34	5	0.075757578	0	66	2	5	0.075757578	64	0	17.49906	15.457819	11.268744	9.43507	1	390.51999	28	0	0	23	0	0	0	0	5	0	0	32	19.733841	15.612519	13.284095	9.6057911	0	0.40790597	6
mol1719	s1c2ccccc2[nH0]c1C=1C(=N)N(N=C(C=1C)C(=O)OCC)c1ccccc1	147.5	11	0.45454547	0.83333331	6	3.2771637	9.365983	1884	48	15	46	76.786537	1.6692724	18	7	0.14285715	16	49	4	8	0.1632653	29	0	16.286142	12.403259	9.6848431	6.1951408	0	390.46698	28	0	0	21	0	0	0	4	2	0	1	31	19.672998	14.26722	13.596556	8.41745	0	0.39893496	5.9541965
mol1579	O=C1CCC2(C)C(C1)CC(C)C1C3CCC(OC(=O)C)C3(C)CCC12	142	12	0.5	1	6	3.1991363	9.0093346	1330	51	0	59	71.239822	1.2074546	34	6	0.096774191	0	62	2	6	0.096774191	60	0	16.345701	15.120955	10.443829	9.5957537	1	346.51099	25	0	0	22	0	0	0	0	3	0	0	28	17.982763	15.275657	11.753692	9.7824945	0	0.43513325	5.8073549
mol795	O=C1C(=CNc2ccc(cc2)C(=O)OCC)C2CCC1(C)C2(C)C	105	13	0.46153846	0.85714287	7	3.5128465	8.8313122	1471	42	6	49	67.830925	1.3843046	25	9	0.17647059	6	51	3	10	0.19607843	42	0	14.810166	13.085422	8.5960236	7.156301	0	327.42398	24	0	0	20	0	0	0	1	3	0	0	26	17.53517	14.120955	11.308698	8.3375006	0	0.43739632	5.7004399
mol1641	O=C1N(OC(=O)CCCNC(=O)CCCCC(=O)NCCCC(=O)ON2C(=O)CCC2=O)C(=O)CC1	144.5	23	0.47826087	0.91666669	12	4.4276752	9.9751225	6126	45	0	66	112.39651	1.7029775	30	19	0.28358209	0	67	8	19	0.28358209	59	0	19.876406	13.899495	11.836351	7.3284273	1	510.5	36	0	0	22	0	0	0	4	10	0	0	37	26.501425	14.518297	17.167612	7.7659864	0	0.31581879	6.2094536
mol4187	S=C1N(N=C(N1N=Cc1ccccc1)C(F)(F)F)CN1CCN(CC1)CN1N=C(N(N=Cc2ccccc2)C1=S)C(F)(F)F	333	23	0.47826087	0.91666669	12	4.2620015	10.60345	8184	69	12	68	130.96788	1.9259983	24	10	0.1388889	12	72	6	12	0.16666667	54	0	24.360256	15.170844	13.89243	5.8987174	0	654.66797	44	0	0	26	0	6	0	10	0	0	2	48	31.484552	17.192024	20.897017	8.0268402	0	0.284639	6.5849624
mol2570	S(C)c1cc2N(N(c3ccccc3)C(=O)c2c2c3ccccc3CCc12)C	181	11	0.45454547	0.83333331	6	3.1620312	9.2610626	1597	53	18	47	68.58519	1.4592594	20	4	0.078431375	18	51	1	4	0.078431375	32	0	16.215137	13.687716	10.381766	7.022491	1	372.492	27	0	0	23	0	0	0	2	1	0	1	31	18.543242	15.681434	13.202708	9.5993195	0	0.41972107	5.9541965
mol412	Brc1cccc2CC(=O)c21	82.199997	5	0.40000001	0.66666669	3	2.0690141	6.3412924	108	12	6	15	22.993719	1.5329145	5	0	0	6	16	1	0	0	9	0	6.811367	4.4391575	3.8872283	2.7011237	0	197.03099	10	0	1	8	0	0	0	0	1	0	0	11	7.1378284	5.1378284	4.7876935	3.6329932	0	0.76016748	4.4594316
mol1267	O=C(N)NN=C(C)CCc1ccc2CCC(Nc2c1)C	128	12	0.5	1	6	3.4179161	8.3026333	947	26	6	42	61.766476	1.4706304	22	8	0.18604651	6	43	2	9	0.20930232	35	0	12.070641	9.6378279	7.0129805	5.2842927	1	274.36798	20	0	0	15	0	0	0	4	1	0	0	21	14.53517	10.413849	9.5417137	6.2540202	0	0.48464775	5.3923173
mol2911	O=C(OC1OC(CO)C(O)C(O)C1O)C1(C)CCCC2(C)C3CCC4CC3(CC4(OC3OC(CO)C(O)C(O)C3O)CO)CCC12	198	19	0.47368422	0.89999998	10	4.0095162	10.754057	7632	102	0	98	138.51573	1.4134258	52	19	0.18446602	0	103	1	19	0.18446602	102	0	26.556999	20.490835	16.808868	12.284406	1	660.75397	46	0	0	32	0	0	0	0	14	0	0	51	33.396614	20.568186	21.697145	12.323081	0	0.2787188	6.6724253
mol280	O=C(Cc1ccccc1)c1ccc(OC)c(OC)c1	73	11	0.45454547	0.83333331	6	3.2052441	8.183238	756	27	12	35	46.77002	1.3362862	16	7	0.19444445	12	36	1	7	0.19444445	23	0	11.050653	9.8259087	6.0346932	4.6058245	0	256.30099	19	0	0	16	0	0	0	0	3	0	0	20	13.664926	11.250712	9.2407131	6.432653	0	0.5023343	5.321928
mol3838	Clc1ccc(cc1)C(=O)NNC(=O)c1ccc(Cl)cc1	260	13	0.46153846	0.85714287	7	3.4134631	8.3068628	940	27	12	30	54.684467	1.8228157	10	5	0.16129032	12	31	2	5	0.16129032	17	0	11.703086	7.6188021	6.434876	4.1427345	1	309.15201	20	0	0	14	2	0	0	2	2	0	0	21	14.53517	9.1209555	9.5585508	5.932653	0	0.48464775	5.3923173
mol2832	BrC(CCC(Br)C(Br)c1ccccc1)C(Br)c1ccccc1	194	13	0.46153846	0.85714287	7	3.4679625	8.5976162	1203	31	12	40	54.759823	1.3689955	18	7	0.17073171	12	41	0	7	0.17073171	29	0	18.352961	10.497117	10.917455	6.3818808	1	553.95801	22	0	4	18	0	0	0	0	0	0	0	23	15.949383	11.949383	10.592224	8.2828226	0	0.4530769	5.523562
mol481	P(CC1OC(OC1CP(c1ccccc1)c1ccccc1)(C)C)(c1ccccc1)c1ccccc1	87	13	0.46153846	0.85714287	7	3.5415688	10.017367	3579	53	24	67	88.847893	1.326088	32	10	0.14084508	24	71	0	10	0.14084508	47	0	22.115698	18.615919	15.252865	9.7925644	1	498.543	35	0	0	31	0	0	0	0	2	2	0	39	24.089365	21.520451	17.089249	13.415816	0	0.34185782	6.2854023
mol2206	S=C1SC(=Cc2ccccc2O)C(=O)N1CN1CCOCC1	166	12	0.5	1	6	3.3245561	8.6135044	1107	32	6	38	68.062996	1.7911315	16	4	0.1	6	40	3	5	0.125	31	0	13.529912	8.9222851	8.2090235	3.6547005	0	336.436	22	0	0	15	0	0	0	2	3	0	2	24	15.526733	9.957819	10.647867	4.7996597	0	0.46637034	5.5849624
mol2628	O=C1CC=CCC(=O)CC=CC1	184	7	0.2857143	0.40000001	5	2.5071549	6.8674874	202	14	0	24	31.800268	1.3250113	12	0	0	0	24	4	0	0	20	0	6.9543247	6.1378284	4.1221218	3.7138734	0	164.20399	12	0	0	10	0	0	0	0	2	0	0	12	8.8115549	6.8115549	5.7876935	4.6329932	0	0.65002245	4.5849624
mol3790	O=C(Nc1cccc(N=[N+]([O-])c2cccc(NC(=O)C)c2)c1)C	254	13	0.46153846	0.85714287	7	3.5007758	8.7327719	1342	30	12	39	65.375801	1.6763026	16	8	0.2	12	40	3	9	0.22499999	25	0	12.737974	9.6188021	6.8807707	4.6427345	0	312.32898	23	0	0	16	0	0	0	4	3	0	0	24	16.819626	11.120955	10.935561	6.4206867	0	0.43892586	5.5849624
mol3535	O.[nH0]1cccc2cc3[nH0]cccc3cc12	234	7	1	0	0	2.5695729	7.3165565	279	21	14	25	37.857574	1.514303	10	0	0	16	26	0	0	0	10	0	8.0132294	6.6188021	4.5289955	3.5653841	0	198.22499	15	0	0	12	0	0	0	2	1	0	0	16	9.3804693	7.9662552	6.932653	5.1161566	0	0.59002918	5
mol1877	O=C1CCc2c1c(C)c(C)c(C)c2C	154.2	6	0.33333334	0.5	4	2.2940331	7.362936	258	25	6	30	35.101002	1.1700333	16	4	0.12903225	6	31	1	4	0.12903225	24	0	9.3224621	8.9142132	5.161231	4.9571066	0	188.26999	14	0	0	13	0	0	0	0	1	0	0	15	10.455666	9.4556656	6.536581	5.9592309	0	0.61744827	4.9068904
mol1892	OC1(C#C)CCC2C3CCC4CCCCC4(C)C3CCC21C	155	10	0.5	1	5	2.9601152	8.6489973	900	49	0	54	58.525261	1.0838012	32	4	0.070175439	0	57	0	5	0.087719299	56	1	14.405033	13.957819	9.6468754	9.4232693	0	300.48599	22	0	0	21	0	0	0	0	1	0	0	25	15.587576	14.587576	10.445254	9.9452543	0	0.47938794	5.643856
mol2676	O=C1c2ccccc2N=C1c1[nH0]cccc1	186	8	0.5	1	4	2.7729602	7.7047305	415	24	12	24	35.933384	1.4972243	8	1	0.03846154	12	26	2	1	0.03846154	12	0	8.4214773	7.1188021	4.9991689	3.8660254	0	208.22	16	0	0	13	0	0	0	2	1	0	0	18	10.957819	8.5436058	7.8601732	5.5580783	0	0.58587331	5.1699252
mol3553	O=C1N(C)c2ccccc2C(O)=C1C1=NNC(=O)C1=CNc1[nH0]cccc1	235	13	0.46153846	0.85714287	7	3.4083242	9.2298851	1793	47	12	42	70.79882	1.6856862	15	5	0.11111111	12	45	5	6	0.13333334	28	0	14.301503	10.696153	8.1486769	4.9047008	0	361.36099	27	0	0	19	0	0	0	5	3	0	0	30	18.965891	12.560114	13.075387	6.9663267	0	0.41024774	5.9068904
mol1440	[Cl-].Oc1cc2c(cc1OC)CC[N+]C2C	136.5	7	1	0	0	2.5541854	7.3281779	281	22	6	31	49.526337	1.5976238	16	4	0.12903225	6	31	0	4	0.12903225	25	0	9.7129698	7.1462646	4.9518404	3.3742793	0	229.707	15	0	0	11	1	0	0	1	2	0	0	15	10.129392	7.7151785	6.7195454	4.1185918	0	0.56650949	4.9068904
mol3165	S1C2=NC(=O)c3ccccc3N2N=C1C(=O)c1ccc(C)cc1	211	12	0.5	1	6	3.2921319	8.7439852	1177	39	12	34	58.678234	1.7258304	11	3	0.081081077	12	37	4	3	0.081081077	21	0	13.001684	9.6188021	7.8497448	4.8987174	0	321.35999	23	0	0	17	0	0	0	3	2	0	1	26	15.974327	11.275657	11.13103	6.8601732	0	0.46357921	5.7004399
mol2152	Brc1c(C)c(C)c(C)c(C)c1C	164.5	5	0.2	0.25	4	2.1339197	6.9102907	174	21	6	27	31.724855	1.1749947	15	5	0.18518518	6	27	0	5	0.18518518	21	0	9.9639606	8	4.9819803	4	0	227.14499	12	0	1	11	0	0	0	0	0	0	0	12	9.4641018	8.4641018	5.4641018	4.8867512	0	0.65002245	4.5849624
mol783	Brc1cccc2c(cccc12)C=O	104.5	6	0.5	1	3	2.374434	7.1243439	224	20	10	20	28.73333	1.4366665	7	1	0.047619049	11	21	1	1	0.047619049	9	0	8.413661	6.0414519	4.7443919	3.5267091	1	235.08	13	0	1	11	0	0	0	0	1	0	0	14	9.2591486	7.2591486	6.3256984	5.0412416	0	0.64772749	4.8073549
mol964	O1CC(N=C1C)(C)C	113.5	4	0.5	1	2	1.7884505	5.6764407	58	6	0	19	27.1471	1.4287947	11	3	0.15789473	0	19	1	3	0.15789473	18	0	5.5625687	4.7071066	2.7935662	1.8535534	0	113.16	8	0	0	6	0	0	0	1	1	0	0	8	6.1986704	4.7844572	3.6009536	1.9309037	0	0.8112781	4
mol3850	O=C(OC)C=1CC=2CC=3CC(=C(CC=3CC=2CC=1C(=O)OC)C(=O)OC)C(=O)OC	260.5	13	0.46153846	0.85714287	7	3.489233	9.5413284	2383	55	0	54	78.617332	1.4558765	24	12	0.21428572	0	56	8	12	0.21428572	48	0	17.508627	14.24264	9.5086269	6.2426405	0	416.42599	30	0	0	22	0	0	0	0	8	0	0	32	21.999271	15.170844	14.336468	7.5656462	0	0.37005648	6
mol1914	N#CC(=CNNc1ccccc1)c1ccccc1	155.5	11	0.45454547	0.83333331	6	3.2498083	8.0105972	701	22	12	31	42.116123	1.3585846	13	5	0.15625	12	32	1	6	0.1875	18	1	9.7980661	8.350853	5.6223245	4.6100426	1	235.28999	18	0	0	15	0	0	0	3	0	0	0	19	12.631546	10.217332	8.8981781	6.7828231	0	0.52150291	5.2479277
mol4015	FC(F)(F)C(C(=O)Nc1ccc([N+](=O)[O-])cc1)(C(F)(F)F)C(F)(F)F	281	10	0.5	1	5	3.1723871	9.0112276	1398	48	6	30	62.259117	2.0753038	5	7	0.23333333	6	30	2	7	0.23333333	22	0	11.383039	5.809401	5.8150868	2.8213673	0	384.15399	25	0	0	11	0	9	0	2	3	0	0	25	19.844934	6.5604777	11.053549	3.6716683	0	0.40217918	5.643856
mol1328	Brc1ccc2oc(CCC(=NO)C)c(c2c1)c1oc(C)cc1	131.5	10	0.5	1	5	3.1265702	8.6477394	1027	32	14	38	61.179489	1.6099865	16	7	0.175	15	40	1	8	0.2	24	0	13.97585	10.300965	7.827908	5.6058245	1	362.22299	22	0	1	17	0	0	0	1	3	0	0	24	15.68987	11.568549	10.579719	7.2540202	0	0.46637034	5.5849624
mol807	ON=CC=1CCCC=1C#Cc1ccccc1	105.2	10	0.5	1	5	3.0797544	7.6692662	491	18	6	29	39.472763	1.3611298	13	4	0.13333334	6	30	2	6	0.2	21	1	8.9798489	8.0854216	5.3646646	4.9064655	0	211.26399	16	0	0	14	0	0	0	1	1	0	0	17	11.217332	9.5102253	7.8981781	6.6910715	0	0.56510133	5.0874629
mol4099	O=C1N(C)c2ccccc2C(O)=C1C1=NNC(=O)C1=Cc1c[nH]c2ccccc21	297	13	0.46153846	0.85714287	7	3.4093947	9.4455261	2100	53	15	45	72.271004	1.6060224	16	4	0.081632651	16	49	5	5	0.10204082	28	0	15.43164	12.273502	9.032897	6.2707257	0	384.39499	29	0	0	22	0	0	0	4	3	0	0	33	20.120592	14.421921	14.058551	8.8577385	0	0.39679351	6.044394
mol718	O=C1C=C2C(OC(=O)C)CC3C4CCC(C(C)CCCC(C)C)C4(C)CCC3C2(C)CC1	101.5	15	0.46666667	0.875	8	3.5990238	9.712862	2811	61	0	78	90.541183	1.1607845	46	13	0.16049382	0	81	3	13	0.16049382	78	0	21.414616	20.189871	13.480575	12.6325	1	442.68399	32	0	0	29	0	0	0	0	3	0	0	35	23.258783	20.551678	15.058222	13.087025	0	0.3597711	6.129283
mol3414	OC1CCC2C3CCC4CC(OCc5ccccc5)CCC4(C)C3CCC21C	225	15	0.46666667	0.875	8	3.6082549	9.2852936	2097	54	6	66	75.297333	1.1408687	38	6	0.085714288	6	70	0	6	0.085714288	64	0	17.777382	16.921921	11.841273	11.058698	0	382.58798	28	0	0	26	0	0	0	0	2	0	0	32	19.35516	17.648054	13.504804	12.019205	0	0.40790597	6
mol1578	BrCc1ccc(cc1)CBr	142	7	0.42857143	0.75	4	2.4572477	6.2873545	125	11	6	18	25.058651	1.3921472	8	2	0.11111111	6	18	0	2	0.11111111	12	0	8.6515369	4.7236147	5.3059344	2.5284741	1	263.95999	10	0	2	8	0	0	0	0	0	0	0	10	7.3973413	5.3973413	4.8637033	3.4494898	0	0.72192812	4.321928
mol3037	S1c2[nH0][nH0]c([nH0]2NC1c1ccccc1O)c1ccccc1OC	204.5	11	0.45454547	0.83333331	6	3.2527981	8.7536516	1171	37	17	37	65.446808	1.7688326	14	5	0.125	17	40	0	5	0.125	23	0	13.118	9.1961527	7.955543	4.1933756	0	326.38	23	0	0	16	0	0	0	4	2	0	1	26	15.811191	10.698306	11.275188	5.9663267	0	0.46357921	5.7004399
mol1271	O=C1C=C(NCCc2[nH0]cccc2)C(=O)c2ccccc12	128.5	12	0.5	1	6	3.3376834	8.4592247	1008	32	12	35	52.735069	1.5067163	14	4	0.10810811	12	37	3	4	0.10810811	22	0	11.374076	9.6103659	6.7905364	5.2969289	1	278.311	21	0	0	17	0	0	0	2	2	0	0	23	14.656489	11.242276	10.25402	7.2828231	0	0.48250595	5.523562
mol844	O=C(Oc1[nH0]c([nH0][nH0]1c1ccccc1)C1CCCCC1)C	107.5	10	0.5	1	5	3.1019437	8.5093336	921	29	11	40	61.411613	1.5352904	19	5	0.11904762	11	42	1	5	0.11904762	30	0	12.157773	9.9996357	7.4462619	5.5158553	1	285.34698	21	0	0	16	0	0	0	3	2	0	0	23	14.656489	10.957819	10.237184	6.5436769	0	0.48250595	5.523562
mol996	Clc1cc(Cl)c(NC(=O)C(F)(F)C(F)(F)C(F)(F)C(F)(F)C(F)(F)C(F)(F)C(F)(F)C(F)(F)F)c(Cl)c1	115	15	0.46666667	0.875	8	3.63518	10.150248	3962	86	6	40	75.277122	1.8819281	3	10	0.25	6	40	1	10	0.25	33	0	18.390024	7.6547008	9.2723627	3.6547005	0	642.51996	37	0	0	15	3	17	0	1	1	0	0	37	30.008072	8.3009653	15.964232	4.338335	0	0.30337483	6.2094536
mol1704	Clc1ccc(Cl)c(NN=C(C(=O)OCC)C(=O)C(F)(F)F)c1	147	10	0.5	1	5	3.1671014	8.6496239	1083	32	6	31	68.521439	2.2103689	9	8	0.25806451	6	31	3	9	0.29032257	22	0	12.512796	6.9391575	6.4942417	3.1951406	1	357.11499	22	0	0	12	2	3	0	2	3	0	0	22	16.913849	7.7925286	10.162921	4.1287751	0	0.43949699	5.4594316
mol2074	O=C1C(CCCc2ccccc2)(C2CCC1(C)C2(C)C)C1(CCCc2ccccc2)C(=O)C2(C)CCC1C2(C)C	162	15	0.46666667	0.875	8	3.5096726	10.411755	4528	87	12	90	100.65273	1.1183636	50	15	0.15789473	12	95	2	15	0.15789473	81	0	25.815767	24.999271	16.072132	15.663885	0	538.81598	40	0	0	38	0	0	0	0	2	0	0	45	28.606237	26.606237	18.894302	17.739601	0	0.31237534	6.4918532
mol1027	O=C1Cc2c1c(C)c(c(C)c2C(=O)OC)C(=O)OC	117	8	0.375	0.60000002	5	2.7367694	8.2526159	626	34	6	33	48.249428	1.4621038	14	8	0.23529412	6	34	3	8	0.23529412	25	0	11.248348	9.2071066	5.7942243	3.9571068	0	262.26099	19	0	0	14	0	0	0	0	5	0	0	20	14.317472	9.9032593	8.9339581	4.9711971	0	0.5023343	5.321928
mol4116	Nc1[nH0]c2cc3[nH0]c(N)c(cc3cc2cc1c1ccccc1)c1ccccc1	301	14	0.5	1	7	3.5326188	9.3140068	2051	49	26	46	60.986099	1.3257848	18	4	0.079999998	28	50	0	4	0.079999998	22	0	15.132031	13.082904	9.1025457	7.6307683	0	362.436	28	0	0	24	0	0	0	4	0	0	0	32	19.087212	15.672997	13.686673	10.898979	0	0.40790597	6
mol1491	O=C(O)C(=NO)Cc1ccc(O)c(OC)c1	138.5	8	0.5	1	4	2.9089174	7.6981149	461	22	6	27	45.499294	1.685159	11	8	0.2962963	6	27	2	9	0.33333334	19	0	8.5445089	5.9391575	4.3824577	2.6951406	0	225.2	16	0	0	10	0	0	0	1	5	0	0	16	12.129392	6.7151785	7.5789175	3.6161563	0	0.54356444	5
mol3600	O=C1N(C)C(=CC=C)C(=CC)C(O)=C1C1=NNC(=O)C1=CNc1cc[nH0]cc1	238	14	0.5	1	7	3.4684141	9.3384399	2004	48	6	47	77.551964	1.6500418	19	7	0.14285715	6	49	8	11	0.22448979	35	0	15.43126	11.825909	8.4575434	5.1789742	0	377.40399	28	0	0	20	0	0	0	5	3	0	0	30	20.258783	13.853006	13.489601	7.2887883	0	0.38983503	5.9068904
mol1829	S(C)c1[nH0][nH0]([S+2]([O-])([O-])c2ccc(C)cc2)c(N)c1C(=O)OCC	152	12	0.5	1	6	3.218133	8.7704802	1150	39	11	40	75.332397	1.88331	17	10	0.24390244	11	41	1	10	0.24390244	29	0	14.570768	9.0165081	9.4084988	3.7784741	0	355.439	23	0	0	14	0	0	0	3	4	0	2	24	17.198307	9.9996357	10.822934	4.9174504	0	0.43892586	5.5849624
mol3970	O=[N+]([O-])c1c(C=Cc2ccccc2)c(NC(=O)C)cc(NC(=O)C)c1C=Cc1ccccc1	276	14	0.5	1	7	3.5205224	9.848546	3104	49	18	56	86.203629	1.5393505	23	11	0.18965517	18	58	5	13	0.22413793	35	0	18.240461	15.160254	10.217088	8.2200851	0	441.487	33	0	0	26	0	0	0	3	4	0	0	35	23.794317	17.802753	15.846245	11.570517	0	0.3442024	6.129283
mol3110	Clc1ccc(cc1)C1C(C#N)=C2Sc3ccccc3N2C(N)=C1C#N	209	11	0.45454547	0.83333331	6	3.1243796	9.0340271	1320	47	12	36	59.352928	1.6486925	11	4	0.1025641	12	39	2	4	0.1025641	23	2	14.473782	10.196153	8.7131433	5.5147429	0	362.84399	25	0	0	19	1	0	0	4	0	0	1	28	17.551678	12.26722	12.151397	7.7659864	0	0.43513325	5.8073549
mol57	[Si](C)(C)(C)C#CC1(O)Cc2ccccc21	47.200001	8	0.5	1	4	2.829078	7.4964108	374	18	6	31	41.474369	1.3378829	16	6	0.1875	6	32	0	7	0.21875	25	1	10.463721	8.5165081	8.7580643	3.284457	0	216.355	15	0	0	13	0	0	0	0	1	0	0	16	11.104448	9.6044483	6.9074135	4.5538602	0	0.59002918	5
mol3629	[Cl+3]([O-])([O-])([O-])[O-].o1c2[c+]cc(C)c3cc(oc3c2c2ccccc12)C	239.5	8	0.875	7	1	2.7288094	8.3090534	618	35	17	37	59.647415	1.6120923	13	2	0.051282052	20	39	0	2	0.051282052	19	0	13.624835	10.041451	8.2335205	5.5653839	0	348.73798	24	0	0	17	1	0	0	0	6	0	0	26	17.482763	11.568549	11.237184	7.6041903	0	0.43739632	5.7004399
mol1589	O=[N+]([O-])c1ccc(O)c(c1)C(c1oc(C)cc1)c1oc(C)cc1	142.5	9	0.44444445	0.80000001	5	3.0078838	8.801857	1098	34	16	38	59.721378	1.5716152	15	7	0.175	16	40	1	7	0.175	23	0	12.646222	10.118802	7.054285	5.4254265	0	313.30899	23	0	0	17	0	0	0	1	5	0	0	25	16.560114	11.568549	10.952397	7.2540202	0	0.45137304	5.643856
mol1337	O=C1C=CC2=CC(=O)C=CC2=C1	132	7	0.42857143	0.75	4	2.4399483	6.859551	186	16	0	18	24.329594	1.3516442	6	0	0	0	19	6	0	0	13	0	6.2805982	5.4641018	3.634316	3.2260678	1	158.15599	12	0	0	10	0	0	0	0	2	0	0	13	8.552042	6.5520415	5.7540202	4.5993195	0	0.68129086	4.7004399
mol1204	O=C1N2C(C=Cc3ccccc23)=Cc2ccccc12	124.5	9	0.44444445	0.80000001	5	2.8329768	8.2253466	620	35	12	30	39.666103	1.3222034	11	0	0	12	33	3	0	0	18	0	10.206315	9.350853	6.2676787	5.3927345	0	245.28099	19	0	0	17	0	0	0	1	1	0	0	22	12.819627	11.242276	9.3433371	7.7659864	0	0.53475124	5.4594316
mol1468	O=C(O)C1CCC(OC1(C)C)(C)C(O)(Cc1ccccc1)Cc1ccccc1	137.5	11	0.45454547	0.83333331	6	3.2791629	9.3663158	1889	48	12	58	74.517082	1.2847773	30	11	0.18333334	12	60	1	11	0.18333334	47	0	16.890203	15.17928	9.8843184	8.8247328	0	382.5	28	0	0	24	0	0	0	0	4	0	0	30	20.416002	16.708897	13.152214	10.790406	0	0.38983503	5.9068904
mol3219	O=[N+]([O-])c1ccc[nH0]c1C(C#N)c1[nH0]c2ccccc2[nH0]1C	214	9	0.44444445	0.80000001	5	3.0304554	8.6587448	977	37	15	33	56.198257	1.7029775	11	5	0.14285715	16	35	1	5	0.14285715	17	1	11.671367	8.6188021	6.5345259	3.8987174	0	293.28598	22	0	0	15	0	0	0	5	2	0	0	24	15.68987	10.120955	10.630229	5.4663267	0	0.46637034	5.5849624
mol3233	s1c2ccccc2[nH0]c1C1=C(OC(C)=C(C(=O)OCC)C1c1ccc(N(C)C)cc1)N	215	12	0.5	1	6	3.3731527	9.6646757	2463	54	15	56	89.566597	1.5994035	25	11	0.18644068	16	59	3	11	0.18644068	40	0	18.824526	14.903259	10.905689	6.7218494	0	435.548	31	0	0	24	0	0	0	3	3	0	1	34	22.120592	16.714813	14.901086	8.9006138	0	0.36875206	6.0874629
mol3694	O=C1C=C(Oc2ccccc12)C=C1N(C)C(=NC1=O)NC(=O)C	245	12	0.5	1	6	3.3416941	8.7458735	1221	36	6	36	61.256695	1.7015749	13	5	0.13157895	6	38	6	6	0.15789473	26	0	12.491522	9.4641018	6.8443122	3.9820509	0	311.297	23	0	0	16	0	0	0	3	4	0	0	25	16.560114	10.861443	10.952397	5.5268402	0	0.45137304	5.643856
mol2058	Brc1cc(C#CC(=O)O)cc(c1)C=CC(=O)O	161	10	0.5	1	5	3.1320345	7.8574986	584	19	6	24	39.368065	1.640336	7	6	0.25	6	24	3	8	0.33333334	14	1	10.061636	6.3867512	5.2301769	3.3927345	0	295.08798	17	0	1	12	0	0	0	0	4	0	0	17	12.836499	7.8364987	7.9692345	5.0824828	0	0.52255934	5.0874629
mol3235	O=C1Oc2ccccc2c2[nH0]c(C)c(cc12)C(=O)OC	215	10	0.5	1	5	2.9758973	8.3676529	745	36	12	31	48.922977	1.5781606	11	4	0.12121212	12	33	2	4	0.12121212	19	0	10.966958	8.8867512	6.0307832	4.1547008	0	269.25598	20	0	0	15	0	0	0	1	4	0	0	22	14.275657	10.154336	9.6133919	5.7103434	0	0.49991596	5.4594316
mol1113	OC1CC=2CCCCC=2CC1O	120.5	6	0.33333334	0.5	4	2.3568139	6.8731217	182	17	0	28	35.386658	1.2638092	16	2	0.068965517	0	29	1	2	0.068965517	28	0	7.2917686	6.3973413	4.8304415	4.3140435	0	168.23599	12	0	0	10	0	0	0	0	2	0	0	13	8.552042	6.5520415	5.7708569	4.6161566	0	0.68129086	4.7004399
mol2533	S1C2=NC(=O)c3ccccc3N2N=C1C(=O)c1ccc(OC)cc1	179.5	13	0.46153846	0.85714287	7	3.3941596	8.8590279	1355	41	12	35	62.474514	1.7849861	11	4	0.10526316	12	38	4	4	0.10526316	22	0	13.409933	9.6188021	7.9621172	4.3987174	0	337.35901	24	0	0	17	0	0	0	3	3	0	1	27	16.681435	11.275657	11.669035	6.2828231	0	0.44886449	5.7548876
mol4028	Brc1ccc(NN=C2SC(=N)NC2=O)cc1	284	10	0.5	1	5	3.0804269	7.6580496	489	19	6	23	47.861115	2.0809181	7	2	0.083333336	6	24	3	4	0.16666667	15	0	10.353569	4.809401	5.9294305	2.0713673	0	299.15201	16	0	1	9	0	0	0	4	1	0	1	17	11.543606	5.7151785	7.6478672	2.9663265	0	0.56510133	5.0874629
mol130	Brc1ccccc1C(c1oc(C)cc1)c1oc(C)cc1	56.5	8	0.5	1	4	2.8375516	8.3928051	748	28	16	35	49.434677	1.4124194	15	5	0.13513513	16	37	0	5	0.13513513	21	0	12.97661	10.196153	7.31322	5.5147429	0	331.20898	20	0	1	17	0	0	0	0	2	0	0	22	14.112519	11.698306	9.6478672	7.4375238	0	0.49991596	5.4594316
mol2228	OC1CCC2(C)C(CCC3C4CCC(O)C4(C)CCC32)C1	167	10	0.5	1	5	2.9431849	8.50912	802	44	0	53	60.86916	1.1484747	32	4	0.071428575	0	56	0	4	0.071428575	56	0	13.72249	12.828063	9.3108578	8.7944603	0	292.46298	21	0	0	19	0	0	0	0	2	0	0	24	14.828063	12.828063	9.9491606	8.7944603	0	0.49641782	5.5849624
mol2898	O=[N+]([O-])c1ccc(NN=C(C)C=C(C)C#Cc2ccccc2)c([N+](=O)[O-])c1	197.5	16	0.5	1	8	3.7984159	9.1813831	2238	37	12	43	72.618759	1.6888084	16	9	0.20454545	12	44	4	12	0.27272728	27	1	14.670786	11.196153	7.8507915	5.9760675	0	364.36099	27	0	0	19	0	0	0	4	4	0	0	28	19.81119	13.242276	12.863081	8.5705166	0	0.39086518	5.8073549
mol1137	O=C(OCC)c1[nH0][nH0](C=2N=NC(C)C=2)c(C)c1	121	10	0.5	1	5	3.0179071	7.8642936	534	22	5	30	51.047253	1.7015752	13	7	0.22580644	5	31	3	7	0.22580644	23	0	9.9671583	7.3618073	5.3267646	3.1118073	0	233.25099	17	0	0	11	0	0	0	4	2	0	0	18	12.413849	8.0080719	8.1133919	3.8281338	0	0.54234898	5.1699252
mol2006	O=C(N1C(Cc2c3ccccc3[nH]c2C1(C)C)C(=O)O)C	159.5	8	0.375	0.60000002	5	2.8166351	8.5401697	790	40	9	39	60.31715	1.5465935	18	6	0.14634146	10	41	2	6	0.14634146	29	0	12.304782	10.093858	6.9650946	5.1278272	0	286.33099	21	0	0	16	0	0	0	2	3	0	0	23	15.361443	11.076985	9.8362408	6.3323517	0	0.48250595	5.523562
mol388	O=C(Nc1ccccc1C)c1[nH0]cc([nH0]c1)C(C)(C)C	80.5	11	0.45454547	0.83333331	6	3.2854471	8.3179255	885	29	12	39	56.665176	1.4529532	19	8	0.2	12	40	1	8	0.2	27	0	12.266777	10.464102	6.5724359	4.9047008	0	269.34799	20	0	0	16	0	0	0	3	1	0	0	21	14.750712	11.629392	9.376029	6.1656852	0	0.48464775	5.3923173
mol3098	O=[N+]([O-])c1ccc(cc1)C1NC(=O)NC(C)=C1C(=O)OCC	208	11	0.45454547	0.83333331	6	3.1939728	8.6392002	1044	35	6	37	64.47892	1.7426735	15	7	0.18421052	6	38	4	7	0.18421052	28	0	12.082314	8.5938578	6.6343021	4.1058245	0	305.29001	22	0	0	14	0	0	0	3	5	0	0	23	16.275656	9.5769854	10.434759	5.2507834	0	0.4530769	5.523562
mol3252	S1c2[nH0][nH0]c([nH0]2NC1c1ccc(O)c(OC)c1)c1c[nH0]ccc1	215.5	12	0.5	1	6	3.3521876	8.7374592	1219	36	17	36	65.798584	1.8277384	13	5	0.12820514	17	39	0	5	0.12820514	22	0	12.987864	8.6188021	7.7992911	3.520726	0	327.36798	23	0	0	15	0	0	0	5	2	0	1	26	15.811191	9.9911995	11.258351	4.9494896	0	0.46357921	5.7004399
mol2835	s1c2ccccc2[nH0]c1C(=NNc1ccc([S+2]([O-])([O-])O)cc1)C#N	194	13	0.46153846	0.85714287	7	3.5520182	8.8407393	1514	35	15	34	66.39621	1.9528297	10	6	0.16666667	16	36	1	7	0.19444445	18	1	13.673643	8.1188021	8.9015913	4.1487174	0	358.40201	24	0	0	15	0	0	0	4	3	0	2	26	17.15649	9.828063	11.469676	6.0244045	0	0.43739632	5.7004399
mol1444	N#CCc1[nH0][nH0](C)c2[nH0]c[nH0]c(N)c21	136.5	7	0.42857143	0.75	4	2.5191324	7.3350554	279	21	9	22	34.597721	1.5726236	8	4	0.17391305	10	23	0	4	0.17391305	12	1	7.5978751	4.7844572	4.0274272	1.4571068	0	188.194	14	0	0	8	0	0	0	6	0	0	0	15	10.129392	5.4307213	6.736382	1.9082483	0	0.61744827	4.9068904
mol1557	Brc1ccc(cc1)C(=O)c1[nH0]oc(c2ccc(OC)cc2)c1[S+2]([O-])([O-])c1ccccc1	141	14	0.5	1	7	3.4621828	9.6531696	2540	53	23	47	81.414108	1.7322152	16	7	0.14	23	50	1	7	0.14	26	0	18.682714	13.005553	11.436945	6.8034182	0	498.353	31	0	1	23	0	0	0	1	5	0	1	34	22.009861	15.38854	14.913052	9.7491493	0	0.36875206	6.0874629
mol4201	O=C1OC(=O)C2C3C(C12)C1C=CC3C2C(=O)OC(=O)C21	356	8	0.375	0.60000002	5	2.7549613	8.386939	672	39	0	30	45.174694	1.5058231	10	0	0	0	34	5	0	0	29	0	10.222993	7.7735028	6.7876935	5.1547008	1	274.228	20	0	0	14	0	0	0	0	6	0	0	24	13.75663	8.3424168	9.5922241	5.6498299	0	0.52936089	5.5849624
mol2856	O=C(O[nH0]1c2ccc(OC(=O)C)cc2c(OC(=O)C)c1c1ccccc1)C	195	11	0.45454547	0.83333331	6	3.2175851	9.2684565	1701	42	15	44	68.779785	1.563177	17	10	0.2173913	16	46	3	10	0.2173913	27	0	15.015506	12.118802	8.1614981	5.8987174	1	367.35699	27	0	0	20	0	0	0	1	6	0	0	29	19.551678	13.853006	12.863081	8.0148735	0	0.40063059	5.8579812
mol3758	Br[Zn]Br.[O-][N+](=Cc1[nH0]cccc1)Cc1ccccc1	251	10	0.89999998	9	1	3.0886776	7.6901674	499	18	12	31	58.454819	1.8856393	12	3	0.096774191	12	31	1	4	0.12903225	18	0	16.385441	7.4806094	19.512501	3.8415873	1	437.452	19	0	2	13	0	0	0	2	1	0	0	19	13.924439	8.9328747	9.2575502	5.5412416	0	0.48546076	5.2479277
mol2642	FC(F)(F)c1[nH0][nH]c2OC(N)=C(C#N)C(c21)c1ccc(C)cc1	185	9	0.44444445	0.80000001	5	2.9548724	8.8052044	1046	40	11	34	63.561741	1.869463	11	5	0.1388889	11	36	1	5	0.1388889	23	1	11.90067	8.3867512	6.6220832	4.4373927	0	320.27399	23	0	0	15	0	3	0	4	1	0	0	25	16.775656	9.654336	10.824718	5.9072671	0	0.45137304	5.643856
mol2545	s1cccc1[S+2]([O-])([O-])NC(=O)Nc1[nH0]c(O)c(CC)c([nH0]1)C	179.5	12	0.5	1	6	3.3586454	8.6071835	1135	32	11	36	71.794785	1.9942995	14	9	0.24324325	11	37	1	9	0.24324325	25	0	13.455033	7.4391575	8.6323843	3.0160019	0	342.39999	22	0	0	12	0	0	0	4	4	0	2	23	16.328062	8.2925291	10.330536	3.7676203	0	0.4530769	5.523562
mol3255	Clc1ccc(Cl)c(N=Nc2c3N=C(C)C=C([nH0]3[nH0]c2N)C(F)(F)F)c1	216	11	0.45454547	0.83333331	6	3.3324094	9.0010424	1485	41	11	34	68.876778	2.0257876	9	5	0.1388889	11	36	3	6	0.16666667	22	0	14.0245	7.809401	7.5201468	3.5653841	0	389.168	25	0	0	14	2	3	0	6	0	0	0	27	18.353006	8.9472294	11.663722	4.815515	0	0.42433795	5.7548876
mol3732	Clc1ccc(c(Cl)c1)C(O)C1C(=O)N(N=C1C(F)(F)F)c1ccccc1	249	12	0.5	1	6	3.2484632	9.1429548	1548	44	12	37	74.454269	2.0122776	11	5	0.12820514	12	39	2	5	0.12820514	25	0	14.425072	9.2735023	8.1320601	5.0980763	1	403.18698	26	0	0	17	2	3	0	2	2	0	0	28	19.060114	10.775657	12.197396	6.9048314	0	0.41210872	5.8073549
mol436	S(SCC(NC(=O)OCc1ccccc1)C(=O)O)CC(NC(=O)OCc1ccccc1)C(=O)O	83.5	21	0.47619048	0.90909094	11	4.145947	9.8551168	4493	43	12	58	103.6163	1.7864879	24	19	0.32203391	12	59	4	19	0.32203391	43	0	19.550037	12.75663	12.48103	5.9223208	1	508.57199	34	0	0	22	0	0	0	2	8	0	2	35	24.760939	14.518297	16.346245	7.932653	0	0.32963872	6.129283
mol2707	Clc1ccc(Cl)c(NN=C(C#N)c2scc([nH0]2)c2ccc(C)cc2)c1	187.5	14	0.5	1	7	3.5844877	8.971611	1675	36	17	37	64.671577	1.7478803	12	6	0.15384616	17	39	1	7	0.17948718	20	1	15.452974	10.118802	8.9194832	5.0980763	0	387.29401	25	0	0	18	2	0	0	4	0	0	1	27	17.81119	11.982763	12.062881	7.159833	0	0.42433795	5.7548876
mol2721	Sc1[nH0][nH0]c([nH0]1C)c1ccccc1	188	7	0.42857143	0.75	4	2.5501595	7.095953	238	17	11	22	36.293957	1.6497253	9	3	0.13043478	11	23	0	3	0.13043478	12	0	8.0700331	5.3867512	4.3731446	2.1606836	1	191.258	13	0	0	9	0	0	0	3	0	0	1	14	9.2591486	6.2675848	6.2876935	3.1498299	0	0.64772749	4.8073549
mol2036	Oc1c(N)cc(cc1C(C)(C)C)C(C)(C)C	160.5	6	0.33333334	0.5	4	2.5390115	7.7432261	398	25	6	39	48.785793	1.2509178	23	10	0.25641027	6	39	0	10	0.25641027	33	0	11.179264	10.1547	5.6669827	5.1547008	0	221.34399	16	0	0	14	0	0	0	1	1	0	0	16	12.723615	10.723615	7.0317106	5.8770099	0	0.54356444	5
mol2705	O=C(N)[nH0]1c2ccccc2c(C)c1C	187.5	6	0.5	1	3	2.3684244	7.3542361	266	23	9	26	39.138134	1.5053129	12	4	0.14814815	10	27	1	4	0.14814815	16	0	8.2422132	6.809401	4.4909701	3.3273504	0	188.23	14	0	0	11	0	0	0	2	1	0	0	15	10.292529	7.7151785	6.6258979	4.4711971	0	0.61744827	4.9068904
mol663	Brc1cc(Br)c(N)c(c1)C(=O)c1ccccc1	98	8	0.5	1	4	2.8317878	7.8933635	500	26	12	26	43.576393	1.676015	9	3	0.11111111	12	27	1	3	0.11111111	14	0	11.954972	7.0414519	6.5221443	4.0653839	0	355.02899	17	0	2	13	0	0	0	1	1	0	0	18	12.413849	8.4138489	8.0922241	5.7828231	0	0.54234898	5.1699252
mol504	OC1OC(Cc2ccccc21)C1CCCCC1	88.599998	9	0.44444445	0.80000001	5	2.8853006	7.8777628	500	26	6	37	45.707855	1.2353474	20	2	0.051282052	6	39	0	2	0.051282052	33	0	10.139554	9.2840929	6.7572603	6.027657	0	232.323	17	0	0	15	0	0	0	0	2	0	0	19	11.664926	9.957819	8.3433371	6.9494896	0	0.56150466	5.2479277
mol683	N(=Nc1ccccc1NNc1ccccc1)c1ccccc1	99.199997	13	0.46153846	0.85714287	7	3.4551842	8.6041098	1203	28	18	38	52.362595	1.3779631	16	5	0.125	18	40	1	6	0.15000001	21	0	11.977331	10.082904	7.0459309	5.6487174	1	288.354	22	0	0	18	0	0	0	4	0	0	0	24	15.037323	12.208896	10.915816	8.2828226	0	0.46637034	5.5849624
mol3439	s1cc([nH0]c1C(=NNC=1C(=O)N(N(C)C=1C)c1ccccc1)C#N)c1ccccc1	226.5	16	0.5	1	8	3.7317719	9.5071564	2671	48	17	48	79.402283	1.6542141	18	8	0.15686275	17	51	3	9	0.17647059	30	1	17.219913	12.850853	10.069714	5.8600426	1	414.49298	30	0	0	22	0	0	0	6	1	0	1	33	21.087212	15.104083	14.596556	8.3601732	0	0.37824166	6.044394
mol245	O=C1C=CC(=O)C(NCC(OCC)OCC)=C1	70	9	0.44444445	0.80000001	5	3.0716653	7.867847	578	21	0	34	52.467319	1.5431564	17	9	0.2647059	0	34	4	9	0.2647059	30	0	10.063715	7.9307213	5.6210523	3.5604956	1	239.271	17	0	0	12	0	0	0	1	4	0	0	17	12.673362	8.552042	8.1682339	4.2887883	0	0.52255934	5.0874629
mol2127	O=C1CC2CC(OC(=O)C)CCC2(C)C2CCC3(C)C(=O)CCC3C12	163.5	12	0.5	1	6	3.2486496	8.9981813	1360	51	0	55	70.529404	1.2823527	30	5	0.086206898	0	58	3	5	0.086206898	55	0	15.676599	14.043606	9.9872694	8.93507	1	346.46698	25	0	0	21	0	0	0	0	4	0	0	28	17.982763	14.275657	11.753692	9.2051439	0	0.43513325	5.8073549
mol3105	Brc1ccc2oc3CCC(C)(c4cc(oc4c3c2c1)C)c1ccccc1OC	208.5	11	0.45454547	0.83333331	6	3.208813	9.3630333	1754	56	20	49	68.088127	1.3895537	21	5	0.094339624	21	53	0	5	0.094339624	32	0	17.721722	14.533015	10.260691	7.8498411	0	437.33298	28	0	1	24	0	0	0	0	3	0	0	32	19.465891	16.34457	13.508187	10.182488	0	0.40790597	6
mol2387	[S+2]([O-])([O-])(c1ccccc1)c1c(o[nH0]c1C(=O)c1c([nH0]([nH0]c1C(=O)OCC)c1ccc(C)cc1)C)c1cccc2ccccc21	174	16	0.5	1	8	3.7067118	10.68585	6240	81	32	71	115.01168	1.6198828	27	12	0.15789473	33	76	2	12	0.15789473	41	0	24.960587	19.944712	15.367443	10.760525	0	605.67096	44	0	0	34	0	0	0	3	6	0	1	49	31.009497	23.10372	21.217583	14.777623	0	0.28902414	6.6147099
mol2045	O=C(Oc1ccc(cc1)c1ccc(OC(=O)C)cc1)C	160.5	13	0.46153846	0.85714287	7	3.4571266	8.2894249	952	26	12	34	47.670769	1.4020814	14	7	0.2	12	35	2	7	0.2	21	0	11.251796	9.6188021	6.1174793	4.8927345	1	270.284	20	0	0	16	0	0	0	0	4	0	0	21	14.53517	11.120955	9.5417137	6.7540202	0	0.48464775	5.3923173
mol3626	FC(F)(F)c1cccc(NN=C(C#N)C2=NC(=O)C=3C=CC=CC=3=N2)c1	239	13	0.46153846	0.85714287	7	3.5296965	9.096384	1789	41	6	35	65.144188	1.8612624	9	5	0.13513513	6	37	7	6	0.16216215	23	1	12.949799	9.1188021	7.2350359	4.6487174	0	356.28699	26	0	0	17	0	3	0	5	1	0	0	28	18.733841	10.905413	12.38036	6.6464133	0	0.41210872	5.8073549
mol2145	s1cc([nH0]c1C(C#N)=Cc1c[nH0]ccc1)c1ccccc1	164	12	0.5	1	6	3.33003	8.4725895	1001	28	17	32	47.704498	1.4907656	11	4	0.11764706	17	34	1	5	0.14705883	15	1	11.917238	9.350853	7.2774234	4.7707257	0	289.362	21	0	0	17	0	0	0	3	0	0	1	23	14.493353	11.372033	10.364505	6.932653	0	0.48250595	5.523562
mol3514	Sc1[nH0][nH0]c([nH0]1NC(=O)NC(=O)OCC)C(F)(F)F	232	10	0.5	1	5	3.1496954	8.1960821	746	25	5	27	63.611061	2.3559654	8	9	0.33333334	5	27	2	9	0.33333334	20	0	10.249026	4.2071066	5.1639552	0.95710677	1	299.233	19	0	0	7	0	3	0	5	3	0	1	19	14.629392	4.5165076	8.7522373	0.9957819	0	0.48546076	5.2479277
mol3437	O=C1N(c2ccccc2)c2ccccc2C=2NC(=N)NN=C(C)C=21	226.5	10	0.5	1	5	2.9753351	8.9307499	1142	47	12	39	60.859035	1.5604881	15	2	0.047619049	12	42	4	3	0.071428575	26	0	12.998828	10.196153	7.5601921	5.2380338	0	317.35199	24	0	0	18	0	0	0	5	1	0	0	27	16.681435	11.982763	11.664703	7.3770099	0	0.44886449	5.7548876
mol2973	s1cccc1C1=Nc2[nH0]([nH0]c(c2)c2ccc(OC)cc2)C(=C1)C(F)(F)F	201	13	0.46153846	0.85714287	7	3.411936	9.1118355	1644	41	16	38	71.833267	1.8903493	12	5	0.12195122	16	41	2	5	0.12195122	23	0	14.30468	10.196153	8.4982414	4.6814094	0	375.37399	26	0	0	18	0	3	0	3	1	0	1	29	18.31119	11.905413	12.45284	6.6295762	0	0.42228913	5.8579812
mol2968	Brc1ccc(cc1)C(=O)c1[nH0]oc(c2ccc([N+](=O)[O-])cc2)c1[S+2]([O-])([O-])c1ccccc1	201	14	0.5	1	7	3.5136805	9.7423334	2791	55	23	45	83.4104	1.8535645	13	6	0.125	23	48	2	6	0.125	23	0	18.538176	12.005553	11.413328	6.8034182	0	513.32397	32	0	1	22	0	0	0	2	6	0	1	35	22.880104	14.38854	15.28573	9.7491493	0	0.3597711	6.129283
mol2346	O=C(Nc1ccc(cc1)C=Cc1ccc(NC(=O)C)cc1)C	172	15	0.46666667	0.875	8	3.6841271	8.5550995	1333	27	12	40	58.759823	1.4689956	18	8	0.19512194	12	41	3	9	0.21951219	26	0	12.589999	10.773502	6.9616661	5.5534182	0	294.354	22	0	0	18	0	0	0	2	2	0	0	23	15.949383	12.53517	10.524878	7.7371836	0	0.4530769	5.523562
mol103	O=C(OCC)C=Cc1cccc(c1)C=CC(=O)OCC	53.5	14	0.5	1	7	3.5203266	8.3079357	1001	23	6	38	52.362595	1.3779631	18	10	0.2631579	6	38	4	12	0.31578946	28	0	11.666009	10.033015	6.4507947	5.0569482	0	274.31598	20	0	0	16	0	0	0	0	4	0	0	20	14.794683	11.380469	9.6513968	6.6802001	0	0.4689956	5.321928
mol2689	c1ccc2cc(ccc2c1)c1ccc2ccccc2c1	187	11	0.45454547	0.83333331	6	3.1772356	8.3274069	818	32	20	34	33.232204	0.97741783	14	1	0.027027028	22	37	0	1	0.027027028	15	0	11.082904	11.082904	6.8807683	6.8807683	0	254.332	20	0	0	20	0	0	0	0	0	0	0	23	13.363597	13.363597	9.8989792	9.8989792	0	0.51481563	5.523562
mol3821	S=C(Nc1ccccc1C)c1cc(c(O)c(c1)C(C)(C)C)C(C)(C)C	257.5	10	0.5	1	5	3.2138405	9.0228195	1440	41	12	54	71.774979	1.3291663	29	13	0.23636363	12	55	1	13	0.23636363	42	0	17.136061	14.964102	9.0680304	7.7320509	0	355.54599	25	0	0	22	0	0	0	1	1	0	1	26	18.991199	16.284092	11.408721	9.4375238	0	0.41335541	5.7004399
mol12	O=C(C)CCc1oc2ccc(OC)cc2c1c1oc(C)cc1	35.5	10	0.5	1	5	3.1035256	8.651907	1016	32	14	40	54.759823	1.3689955	18	8	0.19047619	15	42	1	8	0.19047619	26	0	12.933958	11.300965	7.2388172	5.6058245	1	298.33798	22	0	0	18	0	0	0	0	4	0	0	24	15.68987	12.568549	10.579719	7.2540202	0	0.46637034	5.5849624
mol893	O=C(Nc1ccccc1CCNCCc1ccccc1NC(=O)C)C	110	14	0.5	1	7	3.6796911	8.9611835	1832	32	12	50	72.902954	1.4580591	25	12	0.23529412	12	51	2	12	0.23529412	37	0	14.763726	12.447229	8.4771624	6.3618073	0	339.439	25	0	0	20	0	0	0	3	2	0	0	26	18.070704	13.949383	12.058551	8.2708569	0	0.41335541	5.7004399
mol722	OC1(OC(Cc2ccccc21)c1ccc(OC)cc1)C	101.5	11	0.45454547	0.83333331	6	3.1315756	8.3397694	797	33	12	38	50.120838	1.3189695	18	5	0.125	12	40	0	5	0.125	28	0	11.666969	10.403259	6.7249999	5.4491944	0	270.328	20	0	0	17	0	0	0	0	3	0	0	22	14.164926	11.750712	9.598485	7.2213283	0	0.49991596	5.4594316
mol2673	FC(F)(F)C(C(=O)Nc1ccc(OC)cc1)C(F)(F)F	186	10	0.5	1	5	3.1533656	8.3450613	835	29	6	29	56.788601	1.9582276	9	7	0.24137931	6	29	1	7	0.24137931	22	0	9.971035	6.3867512	5.1377826	2.6873927	0	301.186	20	0	0	11	0	6	0	1	2	0	0	20	15.552042	7.1378284	9.0528784	3.5436769	0	0.4689956	5.321928
mol2908	O=[N+]([O-])c1ccc(NC(=O)c2ccccc2)cc1	198	11	0.45454547	0.83333331	6	3.2419651	8.0024271	680	24	12	28	46.526054	1.6616447	10	4	0.13793103	12	29	2	4	0.13793103	15	0	9.3681107	7.1961522	5.27493	3.9820509	0	242.23399	18	0	0	13	0	0	0	2	3	0	0	19	12.957819	8.6733618	8.6647034	5.7828231	0	0.52150291	5.2479277
mol4192	O=C1NC(=O)C(=Cc2cccc(c2)C=C2C(=O)NC(=O)NC2=O)C(=O)N1	340	14	0.5	1	7	3.5311239	9.0957222	1779	41	6	36	65.388245	1.8163401	10	2	0.052631579	6	38	8	4	0.10526316	24	0	12.913591	8.4641018	7.2008128	3.9760678	0	354.27798	26	0	0	16	0	0	0	4	6	0	0	28	18.84457	10.016144	12.329408	5.5993195	0	0.41210872	5.8073549
mol33	N1=NC(C)=C(CC)C1C	42.5	4	0.5	1	2	1.9372084	6.0310769	83	10	0	20	26.73333	1.3366665	11	4	0.2	0	20	2	4	0.2	18	0	6.1015339	5.2071066	3.2078738	2.5606601	1	123.179	9	0	0	7	0	0	0	2	0	0	0	9	6.8533711	5.4391575	4.2532187	2.9367223	0	0.7642045	4.1699252
mol4060	OC1NN(c2ccccc2)C(O)C1=Cc1ccc2OCOc2c1	290	12	0.5	1	6	3.3535967	8.7393456	1224	35	12	39	62.643818	1.6062517	16	4	0.095238097	12	42	1	5	0.11904762	29	0	12.216097	9.5579596	7.2995019	4.8034182	1	312.32498	23	0	0	17	0	0	0	2	4	0	0	26	15.811191	11.112519	11.220346	6.7659864	0	0.46357921	5.7004399
mol1244	Clc1ccc(cc1)c1oc(cc1)C=CC(=O)c1ccccc1	127	14	0.5	1	7	3.5471134	8.5760403	1236	29	17	35	48.708565	1.3916733	13	4	0.10810811	17	37	2	5	0.13513513	18	0	12.455943	10.505553	7.2327371	6.0534182	1	308.76398	22	0	0	19	1	0	0	0	2	0	0	24	15.363597	12.656489	10.720346	8.7491493	0	0.46637034	5.5849624
mol3443	N1=C2C=CC=CC2=C(c2ccccc2)C1=C1N=C2C=CC=CC2=C1c1ccccc1	227	11	0.45454547	0.83333331	6	3.2160602	9.5801687	2153	52	12	48	56.413612	1.1752836	18	2	0.03773585	12	53	9	3	0.056603774	32	0	16.286732	15.392304	10.120495	9.2260675	0	382.466	30	0	0	28	0	0	0	2	0	0	0	35	19.915638	18.501425	14.898979	13.265986	0	0.39430025	6.129283
mol22	O=C(OC)c1ccc(N2N=N2)cc1	40	8	0.5	1	4	2.7638619	7.0589142	261	17	6	20	36.032188	1.8016095	7	4	0.19047619	6	21	2	4	0.19047619	13	0	6.9675384	4.809401	3.7114706	2.0713673	0	177.16299	13	0	0	8	0	0	0	3	2	0	0	14	9.2591486	5.5604777	6.3088617	2.9663265	0	0.64772749	4.8073549
mol2544	[Br-].BrCC=CC[P+](c1ccccc1)(c1ccccc1)c1ccccc1	179.5	9	1	0	0	2.9661863	8.9414749	1196	39	18	46	61.73769	1.3421236	21	6	0.12765957	18	47	1	7	0.14893617	28	0	17.998732	12.729168	11.231755	6.8818808	1	476.19199	25	0	2	22	0	0	0	0	0	1	0	26	16.66708	15.16708	11.876175	9.9494896	0	0.41335541	5.7004399
mol1221	O=C1CCN2C(=O)c3ccccc3CC2C1	125.5	8	0.5	1	4	2.6758657	7.719099	395	27	6	29	42.670017	1.4713799	13	0	0	6	31	2	0	0	23	0	8.9788885	7.7151785	5.6607885	4.4545069	0	215.252	16	0	0	13	0	0	0	1	2	0	0	18	11.120955	8.5436058	7.7540202	5.5244045	0	0.58587331	5.1699252
mol2761	O=C(O)C(=NNc1cccc(NN=C(CC)C(=O)O)c1)CC	190	12	0.5	1	6	3.4817188	8.6002531	1245	29	6	40	68.515503	1.7128876	18	12	0.30000001	6	40	4	14	0.34999999	30	0	12.328965	8.7236147	6.6925764	4.4426875	0	306.32199	22	0	0	14	0	0	0	4	4	0	0	22	16.53517	9.7067423	10.472764	5.5303698	0	0.43949699	5.4594316
mol922	O=[N+]([O-])c1ccc(O)cc1	111.5	6	0.5	1	3	2.3442218	6.3056221	120	11	6	15	26.729055	1.7819371	5	2	0.13333334	6	15	1	2	0.13333334	8	0	5.0203247	3.309401	2.6337292	1.8213673	0	139.11	10	0	0	6	0	0	0	1	3	0	0	10	7.5604777	3.9831276	4.6983771	2.6329932	0	0.72192812	4.321928
mol3379	[S+2]([O-])([O-])(NN=C1CCC2C3CCC4CC(OC(=O)C)CCC4(C)C3CCC12C)c1ccc(C)cc1	222	19	0.47368422	0.89999998	10	3.9004951	9.9352484	3952	67	6	75	109.67834	1.4623779	40	9	0.11392405	6	79	2	10	0.12658228	71	0	22.365065	18.560114	14.838367	11.522457	1	500.70398	35	0	0	28	0	0	0	2	4	0	1	39	25.009861	19.38854	16.526478	12.582154	0	0.34185782	6.2854023
mol2144	FC(F)(F)c1[nH0][nH0]2c([nH0]1)NC(c1ccc(N(C)C)cc1)C(C#N)=C2N	164	12	0.5	1	6	3.3557882	8.9962015	1472	43	11	39	69.817986	1.7902048	14	7	0.17073171	11	41	1	7	0.17073171	28	1	13.334063	8.8867512	7.2026892	3.1487174	0	349.32001	25	0	0	15	0	3	0	7	0	0	0	27	18.353006	10.076985	11.718564	4.3299165	0	0.42433795	5.7548876
mol3008	[S+2]1([O-])([O-])OC(=Cc2ccc([N+](=O)[O-])cc2[S+2]([O-])([O-])[O-])c2ccc([N+](=O)[O-])cc12.[nH0+]1(C)ccccc1	202.5	13	0.76923078	3.3333333	3	3.4378507	9.3952761	2035	53	18	50	97.17672	1.9435344	15	5	0.096153848	18	52	3	6	0.11538462	31	0	19.301817	11.428204	12.206742	5.6367512	0	521.48297	35	0	0	20	0	0	0	3	10	0	2	37	25.965891	13.526733	16.29155	8.0824833	0	0.32906306	6.2094536
mol3186	O=[N+]([O-])c1cccc(c1C(=O)O)C(=O)O	211.5	6	0.5	1	3	2.4477532	7.5638204	336	23	6	20	35.319145	1.7659574	5	5	0.25	6	20	3	5	0.25	11	0	7.2066846	4.2320509	3.6882341	2.2440169	0	211.129	15	0	0	8	0	0	0	1	6	0	0	15	11.585422	5.0080719	6.9472647	3.1498299	0	0.56650949	4.9068904
mol512	O=C(O)c1ccc(OC(=O)c2ccccc2)cc1	89	11	0.45454547	0.83333331	6	3.2419651	8.0024271	680	24	12	28	40.083687	1.4315603	10	5	0.1724138	12	29	2	5	0.1724138	15	0	9.3681107	7.6961522	5.2721543	4.2320509	0	242.23	18	0	0	14	0	0	0	0	4	0	0	19	12.957819	9.2507124	8.6647034	6.1161566	0	0.52150291	5.2479277
mol1280	OC(c1ccccc1)C(O)c1ccc(OC)cc1	129	11	0.45454547	0.83333331	6	3.150831	8.0208712	645	26	12	34	45.61549	1.341632	16	7	0.2	12	35	0	7	0.2	23	0	10.153528	8.850853	5.7715044	4.6427345	0	244.28999	18	0	0	15	0	0	0	0	3	0	0	19	12.957819	10.250712	8.7195454	6.4494896	0	0.52150291	5.2479277
mol1429	FC(F)(F)C1=NN(c2ccccc2)C(=O)C1=NNc1cccc(C)c1C	136	12	0.5	1	6	3.3660817	9.1261969	1657	42	12	41	73.242737	1.7864082	15	6	0.13953489	12	43	3	7	0.1627907	28	0	14.002584	10.618802	7.7438054	5.4047008	0	360.33899	26	0	0	18	0	3	0	4	1	0	0	28	18.896976	12.198306	12.286713	7.4097023	0	0.41210872	5.8073549
mol61	O=C(OC)c1cc2ccccc2cc1C(=O)OC	48.5	8	0.375	0.60000002	5	2.8022113	8.0774822	569	29	10	30	42.884197	1.4294733	12	6	0.19354838	11	31	2	6	0.19354838	18	0	10.097095	8.4641018	5.3650441	3.7320509	0	244.24599	18	0	0	14	0	0	0	0	4	0	0	19	13.120955	9.7067423	8.6682339	5.2828231	0	0.52150291	5.2479277
mol3540	S=C(N)NN=C(C)C(=O)Nc1ccc(OC)cc1	234	12	0.5	1	6	3.3306487	8.0009861	716	22	6	32	58.643284	1.8326026	14	9	0.28125	6	32	3	10	0.3125	23	0	10.875206	6.809401	5.486125	2.5713673	0	266.32501	18	0	0	11	0	0	0	4	2	0	1	18	13.543606	7.7151785	8.5240755	3.5436769	0	0.50325835	5.1699252
mol2359	Clc1ccc(NN=C(C#N)c2scc([nH0]2)c2ccc(C)cc2)cc1	172.5	15	0.46666667	0.875	8	3.6035104	8.842783	1535	33	17	37	61.585407	1.6644704	13	6	0.15384616	17	39	1	7	0.17948718	20	1	14.396432	10.196153	8.4358692	5.1814094	0	352.849	24	0	0	18	1	0	0	4	0	0	1	26	16.940947	12.112519	11.652199	7.3264999	0	0.43739632	5.7004399
mol3284	O=C(N)NN=C(C)C1=CC2(C)CCC1C2(C)C	217.5	8	0.5	1	4	2.8736248	7.8666534	506	27	0	38	54.321976	1.4295257	21	8	0.20512821	0	39	3	9	0.23076923	36	0	11.001726	9.0689144	6.1065149	4.916502	0	235.33099	17	0	0	13	0	0	0	3	1	0	0	18	12.844935	9.4307213	7.7774925	5.3062954	0	0.54234898	5.1699252
mol3287	O=C1N(c2ccccc2)c2ccccc2C(O)=C1C(=NNC(=O)c1ccc(OC)cc1)C	217.5	16	0.5	1	8	3.7110422	9.7059841	3025	56	18	53	82.489822	1.5564119	21	9	0.16071428	18	56	4	10	0.17857143	34	0	17.571939	14.505553	9.9216623	7.309401	0	427.45999	32	0	0	25	0	0	0	3	4	0	0	35	22.664562	16.965891	15.507239	10.343337	0	0.3597711	6.129283
mol2740	FC(F)(F)C(C(=O)Nc1c(C)cc(C)cc1C)C(F)(F)F	189	9	0.44444445	0.80000001	5	3.0038354	8.5176096	890	33	6	34	61.252529	1.801545	13	8	0.23529412	6	34	1	8	0.23529412	27	0	11.408086	8.2320509	5.8587437	4.0207257	0	313.241	21	0	0	13	0	6	0	1	1	0	0	21	16.585423	8.878315	9.3362408	4.9423943	0	0.45371634	5.3923173
mol491	O=[N+]([O-])c1ccccc1C(C#N)C(=O)OC	87.5	7	0.42857143	0.75	4	2.6524751	7.7409215	419	24	6	24	42.81982	1.7841592	8	6	0.25	6	24	2	6	0.25	15	1	8.4141722	5.8867512	4.3222342	2.6933756	1	220.18399	16	0	0	10	0	0	0	2	4	0	0	16	12.129392	6.8449349	7.6125908	3.7247448	0	0.54356444	5
mol3218	O=C1c2ccccc2C(=O)c2c(N)c(ccc12)C=Cc1ccccc1	214	13	0.46153846	0.85714287	7	3.4074445	8.9823408	1496	45	18	40	54.166267	1.3541567	15	3	0.069767445	18	43	3	4	0.093023255	22	0	13.399401	12.005553	8.0063248	7.309401	0	325.367	25	0	0	22	0	0	0	1	2	0	0	28	17.38854	14.38854	12.164703	10.432653	0	0.43513325	5.8073549
mol846	N1=NC(C)=CC1C	107.5	4	0.5	1	2	1.7170408	5.2595143	41	4	0	14	20.041843	1.4315603	7	2	0.14285715	0	14	2	2	0.14285715	12	0	4.4717774	3.5773504	2.2245638	1.5773503	1	95.125	7	0	0	5	0	0	0	2	0	0	0	7	5.276021	3.8618073	3.2876937	1.9711971	0	0.86312056	3.8073549
mol2579	FC(F)(F)C(C(=O)Nc1[nH0]cccc1C)C(F)(F)F	181	8	0.5	1	4	2.8911171	8.226347	682	28	6	27	53.652908	1.9871447	8	6	0.22222222	6	27	1	6	0.22222222	20	0	9.4326496	5.809401	4.8911905	2.5713673	0	286.17499	19	0	0	10	0	6	0	2	1	0	0	19	14.844935	6.4307213	8.5317106	3.2296154	0	0.48546076	5.2479277
mol3695	O=C1NC(=O)C(=Cc2ccc(N(C)C)cc2)C(=O)N1	245	11	0.45454547	0.83333331	6	3.2085047	8.1727495	752	28	6	32	54.278793	1.6962123	13	4	0.12121212	6	33	4	5	0.15151516	23	0	10.55871	7.8867512	5.6291237	2.8987174	0	259.26498	19	0	0	13	0	0	0	3	3	0	0	20	13.991199	8.9996357	8.9692345	4.1161566	0	0.5023343	5.321928
mol324	O=C1N(C=NC2=C1N=CC2C1(OC(=O)C)COC(COC(=O)C)C1OC(=O)C)C1(OC(=O)C)COC(COC(=O)C)C1OC(=O)C	75.5	18	0.5	1	9	3.8950481	10.789747	7391	80	0	79	133.56949	1.690753	33	22	0.2682927	0	82	10	22	0.2682927	72	0	25.835243	18.369879	14.0067	7.1783037	1	651.578	46	0	0	28	0	0	0	3	15	0	0	49	33.973961	19.325544	21.60644	7.9286451	0	0.27052692	6.6147099
mol1807	Brc1ccc(cc1)C(=O)C1=NN(c2ccccc2)C2C(=O)N(C(=O)C12)c1ccc([N+](=O)[O-])cc1	151	15	0.46666667	0.875	8	3.5976784	9.9116096	3286	61	18	49	86.868683	1.7728302	15	5	0.094339624	18	53	5	5	0.094339624	30	0	18.954311	13.160254	11.012117	7.2527766	0	519.31097	34	0	1	24	0	0	0	4	5	0	0	38	23.982399	15.543242	16.363081	10.082483	0	0.34983629	6.2479277
mol1441	O=C1C=C(NCCCCc2ccccc2)C(=O)c2ccccc12	136.5	14	0.5	1	7	3.5776913	8.7005196	1408	34	12	42	57.328148	1.3649559	19	6	0.13636364	12	44	3	6	0.13636364	29	0	12.918427	11.60193	7.9307394	6.9189377	1	305.37698	23	0	0	20	0	0	0	1	2	0	0	25	16.070704	13.363597	11.25402	9.1910715	0	0.45137304	5.643856
mol1325	s1c(SCC)[nH0][nH0]c1NC(=O)C(F)(F)C(F)(F)C(F)(F)C(F)(F)C(F)(F)C(F)(F)C(F)(F)C(F)(F)F	131	16	0.5	1	8	3.6825345	10.059592	3784	80	5	42	86.620087	2.0623829	6	13	0.30952382	5	42	1	13	0.30952382	36	0	17.884668	7.2071066	9.9742851	2.7071068	0	607.30896	36	0	0	13	0	17	0	3	1	0	2	36	28.974691	7.4391575	15.68087	2.7457819	0	0.30954343	6.1699252
mol2279	[S+2]([O-])([O-])(c1ccccc1)c1c(o[nH0]c1C(=O)c1c([nH0]([nH0]c1C(=O)OCC)c1ccc(C)cc1)C)c1ccccc1	169.5	15	0.46666667	0.875	8	3.6397159	10.406588	4898	71	28	65	107.88612	1.6597865	25	12	0.17391305	28	69	2	12	0.17391305	39	0	22.805885	17.79001	13.956759	9.3498411	0	555.61096	40	0	0	30	0	0	0	3	6	0	1	44	28.440582	20.534805	19.234419	12.79446	0	0.30726835	6.4594316
mol1464	O=C1CCC2C3CCC4CC(OC(=O)C)CCC4(C)C3CCC12C	137.5	12	0.5	1	6	3.2618818	8.8672867	1250	48	0	56	68.218323	1.2181844	32	5	0.084745765	0	59	2	5	0.084745765	57	0	15.475457	14.250712	10.049165	9.2010899	1	332.48398	24	0	0	21	0	0	0	0	3	0	0	27	17.11252	14.405413	11.343008	9.3718109	0	0.44886449	5.7548876
mol171	O=[N+]([O-])c1ccccc1C(O)C(=O)OC	61.5	7	0.42857143	0.75	4	2.6487961	7.5406094	356	22	6	24	41.370808	1.7237837	9	6	0.25	6	24	2	6	0.25	16	0	7.9141717	5.3867512	4.068151	2.4047005	1	211.17299	15	0	0	9	0	0	0	1	5	0	0	15	11.422285	6.1378284	7.0745859	3.3164966	0	0.56650949	4.9068904
mol1045	O=C1Oc2ccccc2C(NCCCC)=C1	118	9	0.44444445	0.80000001	5	2.917897	7.692307	449	22	6	31	44.87101	1.4474519	15	5	0.15625	6	32	2	5	0.15625	24	0	9.3245678	8.0080719	5.577733	4.3618073	0	217.26799	16	0	0	13	0	0	0	1	2	0	0	17	11.380469	8.9662552	7.8088617	5.5067668	0	0.56510133	5.0874629
mol3992	Clc1ccc(Cl)c(N=Nc2c3N=C(C)C=C([nH0]3[nH0]c2N)C)c1	279.5	10	0.5	1	5	3.2101345	8.6242914	1065	35	11	34	59.141441	1.7394542	12	5	0.1388889	11	36	3	6	0.16666667	22	0	13.390606	8.3094015	7.2032003	3.8153841	0	335.198	22	0	0	14	2	0	0	6	0	0	0	24	15.853006	9.4472294	10.452397	5.1041903	0	0.46637034	5.5849624
mol706	O=C1OCc2ccc(OC)c(OC)c21	101	6	0.5	1	3	2.414731	7.3490701	272	22	6	24	35.600536	1.4833558	10	4	0.16	6	25	1	4	0.16	18	0	7.9948006	6.3618073	4.1859055	2.2642369	0	194.18599	14	0	0	10	0	0	0	0	4	0	0	15	10.129392	7.0080719	6.7743869	3.0580783	0	0.61744827	4.9068904
mol3921	O=[N+]([O-])C1=CN(C)C(=O)N=C1O	268.5	6	0.5	1	3	2.3698092	6.881063	187	17	0	17	33.512699	1.9713353	5	3	0.17647059	0	17	4	3	0.17647059	13	0	6.0909495	3.0773504	2.9313941	0.53867513	0	171.112	12	0	0	5	0	0	0	3	4	0	0	12	9.3009653	3.4391575	5.5197444	0.74158162	0	0.65002245	4.5849624
mol2708	Clc1c2OC(Oc2c(Cl)c(Cl)c1Cl)c1cc(C)c(C)cc1C	187.5	10	0.5	1	5	3.0996554	8.6372213	988	41	12	34	55.954185	1.6457114	12	4	0.11111111	12	36	0	4	0.11111111	24	0	15.084121	9.7320509	8.0908155	4.9433756	0	378.082	22	0	0	16	4	0	0	0	2	0	0	24	16.179279	10.765066	10.307438	6.3650441	0	0.46637034	5.5849624
mol1517	Clc1ccc(cc1)c1oc(cc1)C=C(C#N)C(=O)OCC	139.5	13	0.46153846	0.85714287	7	3.4097409	8.4625826	1041	28	11	33	54.690567	1.65729	12	7	0.20588236	11	34	2	8	0.23529412	20	1	12.054411	9.248559	6.6622329	4.7665076	0	301.729	21	0	0	16	1	0	0	1	3	0	0	22	15.242276	10.828063	10.134561	6.548008	0	0.46827638	5.4594316
mol617	O=C(OCC)NNC(=O)NCCC	95	10	0.5	1	5	3.0728495	7.0421	312	12	0	28	46.84132	1.6729043	15	10	0.37037036	0	27	2	10	0.37037036	25	0	7.846065	5.1213202	4.1688147	1.9142135	1	189.215	13	0	0	7	0	0	0	3	3	0	0	12	10.104448	5.276021	6.2019072	1.9142135	0	0.5894835	4.5849624
mol435	O=C(OC1CC(C)CCC1C(C)C)CC#N	83.5	8	0.5	1	4	2.863801	7.7099714	452	21	0	37	50.405392	1.3623079	21	8	0.21621622	0	37	1	8	0.21621622	35	1	10.401539	9.1378279	6.1063747	5.2388172	1	223.31599	16	0	0	13	0	0	0	1	2	0	0	16	12.129392	9.4222851	7.5409126	5.439959	0	0.54356444	5
mol2244	O=C(Nc1ccccc1NNc1ccccc1)C	167.5	10	0.5	1	5	3.1486831	8.0286398	666	22	12	33	49.803791	1.5092058	15	6	0.17647059	12	34	1	6	0.17647059	21	0	10.104401	8.1961527	5.6921582	4.2380338	1	241.29399	18	0	0	14	0	0	0	3	1	0	0	19	12.794683	9.6733618	8.7540197	6.0436769	0	0.52150291	5.2479277
mol1559	ON=C(CC(NO)c1ccccc1)c1ccccc1	141	10	0.5	1	5	3.077019	8.2114706	728	26	12	35	52.921547	1.5120442	16	7	0.19444445	12	36	1	8	0.22222222	23	0	10.399601	8.5579596	6.0577326	5.1218438	1	256.30499	19	0	0	15	0	0	0	2	2	0	0	20	13.501789	10.087576	9.3468666	7.1161566	0	0.5023343	5.321928
mol1876	[S+2]([O-])([O-])([O-])OC.O=Cc1ccc([N+](C)(C)C)cc1	154	7	0.71428573	2.5	2	2.4859188	7.1246634	229	18	6	35	60.374649	1.72499	17	7	0.20588236	6	34	1	7	0.20588236	27	0	11.599951	7.8867512	6.3192406	2.1100423	1	275.32498	18	0	0	11	0	0	0	1	5	0	1	17	14.397341	8.6902342	8.0976839	3.0412414	0	0.48445687	5.0874629
[truncated: 156 more columns]
